# Supplementary material for: Three-dimensional mapping of hepatic lymphatic vessels and transcriptome profiling of lymphatic endothelial cells in healthy and diseased livers
Source: Theranostics. 2023 Jan 1;13(2):639–58. doi: 10.7150/thno.79953 (PMC9830445; doi:10.7150/thno.79953)
Supplement: Supplementary file 2 — Supplementary tables 2-7. [file thnov13p0639s2.zip]

Archive with 7 entries (6 files):
- table/
- table/Table S2.csv
- table/Table S3.xlsx
- table/Table S4.xlsx
- table/Table S5.csv
- table/Table S6.xlsx
- table/Table S7.xlsx
