# Supplementary material for: Three-dimensional mapping of hepatic lymphatic vessels and transcriptome profiling of lymphatic endothelial cells in healthy and diseased livers
Source: Theranostics. 2023 Jan 1;13(2):639–58. doi: 10.7150/thno.79953 (PMC9830445; doi:10.7150/thno.79953)
Supplement: Supplementary file 2 — Supplementary tables 2-7. [file thnov13p0639s2.zip › table/Table S2.csv]

	normal LyECs			fibrosis LyECs			NASH LyECs			BDL LyECs			normal LSECs			fibrosis LSECs			NASH LSECs			BDL LSECs
Gnai3	26.24008714	25.73762698	32.22059436	34.2353867	35.8942498	54.99727106	39.62144854	34.89605699	76.50478426	41.62234191	43.20960326	57.75737422	26.77653471	33.96723589	35.67684487	25.78204006	31.47901671	27.48636346	20.35721149	22.52256751	45.00217875	34.40940818	33.3439809	40.88502542
Pbsn	0	0	0	0	0	0	0	0	0	0	0	0	0.319587042	0.386287368	1.176492644	0	0	0.667126874	0	0	0	1.121067193	0.886657637	0.462052913
Cdc45	0	0.149665108	0	1.406064799	1.381497077	0.965466737	0.983039857	0.546437026	0.037228261	0.779710789	1.323009963	4.358797873	1.808866306	0.695669835	2.118760568	2.487617429	1.849783274	5.663918576	0	0	1.109711089	4.326308934	2.965472748	4.398332553
H19	16.35874089	11.73167596	17.60016245	54.72265263	48.4524085	125.123024	59.33368828	59.18757077	103.3036123	94.82635539	90.44596444	341.3736919	1.992092564	1.558025718	2.732077361	0.506480064	0.366155158	0.733839561	0	0	1.399075716	0	0.3251078	0.677677606
Scml2	0.099854601	0	0	0	0	0.176380928	0.161632222	0.299485417	0.142825697	0.113956168	0.140342185	0.728052958	0.360503376	0.653614893	0.497669078	0.097384786	0.028161378	0.188134576	0	0	0.116961288	0.31614901	1.000175318	0.260604488
Apoh	100.9849501	99.41481353	49.00988992	120.7317859	111.3713037	98.10765296	18.48676139	22.03459884	0.08188349	0.228662988	0.09386961	2.419618519	42.86035157	32.56979277	45.27061028	10.55219757	12.65785058	15.85535414	30.44990689	26.17015726	49.3794123	38.38002371	35.37229976	40.26527358
Narf	16.48095411	14.30276508	1.958439615	3.668960885	4.81995479	5.024096585	6.023911152	7.108873583	7.468503536	6.029309172	8.312675503	8.009976702	3.898749125	3.479962107	3.238496327	4.796069023	5.172798712	7.011633927	1.886679144	1.684144815	2.459754788	7.679753474	3.910628785	3.555480825
Cav2	69.33574137	91.72869033	59.64391144	42.01385186	38.39209283	49.53055694	63.81520398	63.19007595	122.1860778	29.18096268	27.09907289	87.60906768	50.3927915	43.77591463	78.38321973	37.07935235	41.80953925	26.52384429	54.77692281	54.98057881	76.63735683	36.9915197	41.12735529	39.74015276
Klf6	107.0677826	95.95875055	105.6048087	50.90896499	44.69783842	66.0385698	70.32789371	75.77135643	100.0839282	70.681443	70.40122446	83.59320722	12.60472839	13.56905858	17.88397426	26.31770072	25.51862129	12.60780153	18.40272302	18.64584898	31.2503142	20.26550433	23.40465197	22.77959797
Scmh1	4.048599695	2.918537371	8.400543194	6.719837781	6.56470803	6.042165834	5.327399555	4.605109636	2.245435742	7.755582484	7.354637232	7.944491792	4.362604958	4.326658358	3.980687436	4.230494134	3.635123618	8.017085674	5.760811913	4.429420006	5.884186104	5.428134554	5.431079087	3.881459631
Cox5a	0.912094073	0.999002132	4.181235952	2.346341355	2.505809217	6.122189552	3.526918675	3.267481878	3.975928677	3.816636686	3.63209715	3.70609948	3.841737431	3.980175603	3.704001272	2.816858425	3.344019596	4.009746865	8.37762239	8.89027201	7.122335662	3.850366904	6.661537747	3.570628797
Tbx2	0.528491353	1.59183248	0	7.68658501	6.969273245	3.049483226	5.703040933	6.076060241	1.367856254	11.86146686	10.9765831	1.244294659	17.96703193	14.50995921	16.68179613	30.5815624	32.74069348	20.57826988	37.87758901	26.70068728	26.57703677	23.70441856	20.40217319	32.64290422
Tbx4	0	0	0	0	0	0.265406361	0.304016854	1.314383758	0.038377619	0	0	0.385145848	0.084759633	0.819597074	0.312024806	0.274759106	0.688599938	3.36172313	0	0	0	2.081275583	1.058201514	0.612719388
Zfy2	0	0	0	0	0	0	0.221856308	0.411073535	0.042009103	0	0	0	0	0	0	0.100252732	0	1.162050416	0	0	0.048162302	0.162729741	0.257407528	0.134139597
Ngfr	5.560968217	4.568130036	0.72836222	9.35357317	9.472191531	2.619405209	0.050007802	0.092658552	0.151505843	1.85100234	1.867095426	0.021117576	2.593236471	1.718900319	2.258301414	1.807807542	0.836440338	3.667068266	0	1.174405104	1.215881493	2.934424283	3.481276214	5.32151945
Wnt3	0	0	0	0	0	0.07336208	0	0	0	0	0	0	0.562290336	0.113274124	0.229994877	1.417683145	0.351394677	5.477554073	0	0	0	0.986218408	1.950012652	0.948440213
Wnt9a	18.80428011	16.39275773	0	14.58042119	12.77825705	1.355733005	0.310592166	0.383660401	4.822541569	0.273722442	0.179787515	1.355305628	0.60614977	0.418661707	0.106257772	0.093567209	0.216459403	4.518987986	0	0	2.247525868	1.670656156	0.600604678	0.500777084
Fer	12.42052549	12.6696631	1.072622312	10.24987497	7.514579166	8.872171712	11.0834173	9.961111072	5.940437267	5.7632845	5.211408104	5.364541253	25.62377887	23.15429595	23.73330901	17.70407558	18.9386714	19.54396644	6.040361215	4.722830363	9.944043734	18.36585934	18.45611974	16.02968184
Xpo6	4.530282855	4.155630413	0.370853459	5.031412008	5.787441847	7.281992924	7.923777659	9.454490879	5.561853811	8.605985639	7.941258087	5.625572585	4.821495625	5.148215217	4.327573827	4.326183882	3.918119875	7.006172738	4.507840826	4.91247953	5.324080609	5.378737277	5.672093539	4.581533179
Tfe3	6.690495476	7.479085936	0.643677626	8.619222885	10.25540235	4.72717646	6.605770958	7.84376	5.003283736	14.83773663	14.52496653	7.598501214	7.844013939	6.207877009	8.097528318	9.081202318	9.473300991	6.042825283	12.87219283	12.80728112	8.676905972	6.496766567	6.390521972	6.030386733
Axin2	0	0	9.28804037	5.681874499	6.119526525	3.729607709	0.375576215	0.492928012	1.137862262	0.761282463	0.516334003	0.581534945	1.413589326	0.632820933	0.706693305	2.149734671	1.766801714	3.169397887	1.840561306	1.922350438	0.652264173	0.826446011	1.01677376	1.059717434
Brat1	4.341857107	3.821437798	3.046532056	3.00712707	3.271802529	3.834679506	2.482131887	2.170360492	6.548293886	4.866536056	4.213513461	4.793310487	3.452305536	4.341997549	2.919621006	3.528720952	4.344085179	7.596112371	4.100230843	5.138919653	4.964598772	3.763984461	3.947699994	5.665775229
Gna12	36.46373744	38.0948524	13.4093489	57.77989751	62.81890588	47.23306719	80.66472251	82.48930263	64.91725991	73.99677554	78.01163679	65.6346515	43.79708397	47.1238926	39.0389373	73.4032839	71.72182065	40.69200518	51.44823149	53.9502791	46.95971073	40.99870059	46.47347483	63.3209973
Slc22a18	21.80615255	12.97144588	7.755835846	6.026210261	5.701623014	7.836400098	4.361422093	3.476795362	0	0.536328434	0.440341845	2.227251767	2.205696091	0.820320673	1.249201135	2.016679008	2.43873559	7.083560215	0.15696742	0	2.994566955	11.01074058	9.179176683	7.849732367
Itgb2l	0	0	0	0	0	1.2525167	0.318828653	0.14768796	0	0	0	0.016829595	1.000002933	0.725226839	0.57264682	0.576290915	1.333197689	6.540743916	0	0	0	2.923226781	2.589434007	1.831328129
Igsf5	0	0	0	1.653291108	2.670956246	3.309348028	0.751326102	0.632781151	0	0.577865721	1.067501729	1.067195096	0	0.690509722	0.420608944	0.12345828	0	2.862061547	1.479836324	1.357266987	0.593104527	0.801587482	0.792474424	0.165188953
Pih1d2	0	0	0	0.539217718	0	0.240663091	0.796391585	0.681055177	0	0.259145968	0	1.008914171	0.512384487	0.371593892	0.880243459	1.218036841	0.064041357	5.989675196	0	0	0.531959731	1.797373992	2.84310412	0.740795819
Dlat	8.105553155	8.26931887	0	10.51622157	9.611373324	11.77727149	16.50613652	14.8998592	15.73426628	6.378181069	6.492257413	12.34697063	4.778892446	5.277099721	7.239707767	4.65379093	6.009860633	5.295780379	7.69606183	6.052851145	11.72988626	9.830561581	8.184252854	7.591625825
Sdhd	38.91774264	40.49468534	25.48676086	66.22993096	69.9679744	59.94426898	18.61858323	16.34117484	46.33488054	38.195821	40.4761795	47.05593011	27.16411976	35.38091043	29.88476087	22.01398524	18.73191489	15.15369752	19.93116445	21.24276693	59.92904486	15.1967898	24.68812119	16.58961386
Fgf23	0	0	0	0	0	0	0.759986271	1.408164801	0	1.004654916	4.454200986	0	0.794563154	0.38415789	0	0.343423638	0.595859993	3.317246087	0	0	2.969707719	4.738270214	3.086194224	1.14876441
Fgf6	0	0	0	0	0	0	0	0.034281873	0	0	0	0.062504761	0.123799662	1.122282175	0.60765664	0.401312312	0.967083625	4.780908802	0	0	0	1.411384357	0.515201968	0.715948856
Ccnd2	63.34066324	68.26065097	34.27854214	23.57687782	22.94111082	43.31439434	17.19788997	18.97007812	8.406472938	19.50474148	20.57804632	21.01384464	22.97806719	21.84869928	24.32401771	33.36987155	31.18946139	22.63991368	24.88593403	27.82546164	19.16426061	11.76816724	12.66500299	14.97171262
Gpr107	7.205300257	8.179574506	13.46785449	4.544755104	3.497156493	4.843437404	5.91251578	5.352537434	8.619010268	6.738160554	6.176879197	7.091284142	5.396830286	4.448870951	5.347822297	6.758688026	6.914670648	8.76744555	8.732213385	10.51023148	4.114345572	4.475399292	4.698604823	6.007049814
Nalcn	0.043409438	0	0	0	0	0.444729256	0.37475096	0.314636075	0	0.024769881	0.081347283	0.034617613	0.411390945	0.284143695	0.769244165	0.57153255	0.355032402	1.758422218	0	0.105779032	0.111861569	0.893349229	0.86960537	0.368197925
Btbd17	0	0	0	0	0	0	0	0	0	1.315224738	1.455435498	0.091335009	0.36180422	0.437315602	0.110992194	0	1.243571833	3.021015075	0	0	0	0.951869415	1.380203495	0.65386214
Slfn4	0	0	0	0	0	0.626205688	1.260716377	1.611005896	0.460976784	6.160633158	4.831585358	2.790418159	1.81803426	2.109573396	3.212501608	0.550049616	0.545353192	7.438363666	0	0	0.188749082	3.188706509	3.127235224	1.997644508
Th	0	0	0	0	0	0	0	0	0	0.077091541	0.063294484	0	0.731643432	0.884343162	0.598531508	1.712905293	1.143073209	4.072747481	0	0	0	3.208130102	0.845775369	1.057796264
Ins2	0	0	0	0	0	0	0.52538685	0.243369946	0	0.277811588	0	0	0.439432183	0	0.808838692	1.661887711	0.549232737	4.586497258	0	0	0	1.156100543	2.438308503	0.952984134
Scnn1g	0	0	0	0	0	0.075446927	0.345690846	0.320262155	0	0	0	0	0.771026445	0	0.827858526	0.312422507	0.963682181	2.213050098	0	0	0	1.183286235	0.802171704	1.393419351
Drp2	0	0	1.834105146	0	0	0.079151792	1.027554218	0.522649265	0	0.149153608	0.017494231	0	0.168518363	0.366641044	0.868510996	0.072836488	0.042125181	0.844262982	0	0	0	0.709366965	0.70130234	0.38982507
Tspan32	0	0.084171619	7.045858786	0.030414249	0.033780591	0.072397099	0	0.02560967	0.439680455	2.163311795	2.040165788	2.859951272	0.971064767	1.564978147	1.5320448	1.848725355	1.127010775	5.888138411	0	0	0.840136274	1.703180524	1.603635685	0.802255492
Lhx2	0	0	0	0	0	0.25684243	0.392276091	0.21805238	0	0	0.306545284	0.182217813	2.034211901	1.031096216	1.529913569	0.921763741	0.90217697	3.287494324	2.549711162	2.125934611	2.486624146	0.920739912	0.546163343	1.233333135
Clec2g	0	0	0	0	0	0.317051997	0	0	0	0.064012786	0.105112862	0	1.012530777	0.489541561	0.372741962	0.218816466	0.82259515	2.536347483	0	0	0	1.598318137	0.983202726	1.02472852
Gmpr	0	0.225882854	0	3.591264284	2.538299519	7.965675513	2.818950366	2.611591048	6.742433936	4.236417432	4.508812369	13.81493122	21.21986423	12.44932849	18.27286034	11.93378662	18.99971707	7.77118089	12.39873688	14.20517232	20.80663278	16.97671189	13.59910674	16.505811
Glra1	0	0	0	0	0	0	0	0.264541316	0	0	0	0	0.71648926	1.154701594	0.146533605	0.25806565	0.970144321	4.98548832	0.441901651	0.773755654	0	0.209445445	2.484771714	1.553829971
Mid2	32.67063116	29.42448495	21.96271517	5.421218119	5.657903504	17.07620408	22.17269779	21.25002946	30.25787718	10.42166655	9.994880726	21.83852536	13.53585435	13.82731677	16.87137429	10.78720142	12.87725362	6.600395758	12.85122869	13.23652373	13.9054431	9.658393163	13.50355323	10.17017527
Trim25	0.111013188	0.273579703	45.20197076	17.33244322	16.39616207	20.35426708	22.43184537	21.3644468	14.40417972	48.87089189	47.19762056	24.77558545	25.70059676	26.46236305	21.82393172	22.62788149	20.75744663	16.62808516	23.54489472	27.48423832	34.04225172	19.24342815	12.43986521	15.42794196
Dgke	14.92773304	13.07591592	16.19772235	6.284663838	6.151676476	8.394714288	15.57455351	17.9695059	12.55889864	6.323252762	5.691115147	14.68091293	7.527195086	6.85479301	7.127784492	8.393426031	9.193214326	6.098559368	4.483481352	4.417028174	10.79436804	6.932651719	6.102894014	2.683399703
Scpep1	45.38708273	49.29470501	11.37071721	16.09405464	19.58259431	23.13651795	25.80383523	22.99213479	23.46537955	47.27751767	47.23597582	27.03325708	10.03506361	10.13557633	15.35032096	20.34977483	18.21242136	13.48697029	34.59181676	36.22273569	32.61116091	15.18973875	13.15779638	12.91853234
Mnt	0	0.113405202	0	7.089090217	6.553858168	6.04755956	10.01857198	10.10971483	5.839229027	13.74611978	13.93769971	5.677629513	3.800371352	5.798401309	4.586973696	6.597266797	8.215106822	10.14401952	7.377570499	11.10131167	7.211969033	4.261605977	6.049661036	9.457754793
Itgb2	0	1.891213817	2.261574239	7.951871255	6.693006565	6.950263867	6.210995267	4.760226826	2.394904286	63.05704072	64.32245894	13.35250794	14.64006042	17.46722625	14.48771795	4.898850425	1.593710721	6.703619584	1.223337826	1.836021772	0.980604668	8.283114418	8.254457225	7.100959977
Hddc2	0	0.149579781	0	1.945748999	1.140586067	2.315799121	1.326347191	1.36531372	2.195215146	0.41560867	0.597147727	1.016472989	1.23261479	1.986494903	3.226746832	0.710342621	1.951435814	1.886896477	5.169543881	3.727173046	2.559411726	2.161921197	1.937857499	0.950448638
Tpd52l1	0	0	0	0	0	2.899659787	0	0	0	1.102006965	0.678585755	0.055004662	1.307335656	0.263364479	0	2.354385786	1.36166544	1.364508935	0	0	0	3.821627393	1.813526506	3.465222227
Pemt	4.250369941	1.745760975	3.280572518	23.790419	28.82576211	16.08805314	8.026632563	8.270876706	0	0.866180617	0.853392542	1.556417573	4.24728749	2.81527115	4.707461693	1.776531784	4.537957177	10.86808019	5.450365391	8.877595766	6.898814834	11.29432571	16.53506926	10.10235652
Cdh1	0.558609429	1.032473291	13.92427445	19.64834979	21.59288782	61.9657125	11.22724361	10.01743472	1.11289223	35.42091674	37.81594925	10.07086785	1.764645899	2.361470788	2.242726612	0.680990904	0.787705893	5.525455726	2.798646046	2.518230124	1.995639836	6.521748347	6.382035286	6.651582015
Cdh4	0	0	1.34022362	0.940566004	1.073689354	0.466436045	4.891737453	4.905898112	1.438856647	4.319420849	3.896888806	1.143160147	5.005058088	3.889062654	4.289434572	7.725967081	7.00039014	6.965256853	10.14272982	9.909339499	4.350847106	9.057209525	8.651173671	7.810521564
Ckmt1	0	0	0	0	0	33.99391879	0.138082441	0.447738297	0	1.606320849	1.019102045	0.670567657	1.96336046	0.418787507	0.4251588	0.748762595	0.072174815	3.375191572	0	0	1.978417061	0.8102585	1.762303101	1.33580682
Bcl6b	75.74550099	64.90290407	69.42987029	20.03596534	17.83686073	12.31764911	36.32812028	39.15069214	60.36524007	14.9951027	19.63391816	49.38812282	11.85935181	10.21215419	11.79424121	24.03771544	19.56975758	10.84085655	24.73977895	33.06440929	20.72189842	17.53766287	14.08567353	15.12884734
Clec10a	0	0	0.974018019	1.046443216	1.816041795	0.233523724	0.713322747	1.046348052	0.045023209	8.989634168	9.496923514	1.1295973	1.590990064	0.480760546	0.244037338	1.074457535	1.304972436	2.283281422	0.735943832	2.362459198	0.464561038	1.046432502	0.965566803	2.443987366
Alox12	2.814653093	4.110459692	3.072137344	1.856572144	1.90740848	0.16572467	3.501378607	3.556477912	0.990499582	1.383005252	1.282003811	1.37169644	7.409568858	7.591279639	4.849204114	9.836375984	10.80449027	6.776114627	22.65376088	16.53703037	14.90907976	6.312280663	8.81014284	11.0186895
Comt	58.02412045	69.42463131	96.52647648	193.496319	178.9001707	90.46077612	29.19756496	32.03102197	65.93127991	30.80592573	30.13837327	72.91487123	19.01290464	17.47660472	12.29400738	15.50045031	13.23364566	21.15150521	7.056900588	10.204794	34.98698309	24.56120079	25.90076836	24.52566645
Rtca	11.55222128	2.232876043	11.34811584	18.15342417	16.1301605	11.04302224	21.6325241	19.95633554	12.42738764	8.239773484	13.13225864	18.61858082	2.300006747	5.374736687	9.031458421	10.93512011	9.774005558	9.922447685	23.83166199	23.84484446	15.99877379	11.29534828	8.508140308	4.877115964
Dbt	11.06590597	13.63534967	0	19.14146399	14.65563086	17.05269563	7.103079566	4.387055841	10.64294607	4.300271129	4.379796771	8.194363933	3.444056299	1.769214606	2.958333155	1.581615613	2.313733131	3.235206668	5.257283346	6.32285634	7.151267492	3.322350266	3.822055861	3.485546111
Dazap2	44.05309535	48.49190799	70.75423626	91.46682756	96.21702541	84.66206673	105.9513239	103.2774772	154.2413331	95.70973238	91.06679336	105.267259	62.72303456	59.11315631	76.60130079	71.96383119	74.54413976	54.15735962	94.62813374	98.75968145	174.4599174	59.8004301	61.36129467	60.9349009
Mcts1	8.132016327	8.350188894	1.397959379	24.49986845	23.99445511	15.65699026	7.020318752	8.638006471	21.35214952	12.0645562	9.143413921	32.70302025	13.39498943	19.0738916	16.66211139	6.741246431	8.829676643	5.745529347	1.527809558	3.566860883	26.67044954	8.689519548	7.381664697	8.224012453
Rem1	0	0	0	7.562991188	9.865217468	0.837334912	3.357017277	3.332226713	0.423773648	0.338115773	0.208202448	1.653890189	0.401114349	0.646440085	0.164068702	0.144473673	0.167113486	5.582082006	2.84499808	2.74343513	0.763470777	0.938035815	1.298320112	1.739770664
Rnf17	0	0	1.809760126	0	0	0.32542154	0.497017139	0.204647568	0	0	0.023975029	0.081621243	0.969975606	1.284075907	0.510108812	0.49909508	0.635036602	2.121209051	0	0	0.59942426	2.511398882	1.794057466	1.936609535
Trappc10	7.230170914	6.972243353	10.03603923	8.700997353	9.456778469	6.330078863	9.519533982	10.82277646	5.877356767	15.06745054	12.95991929	8.013065407	8.263574109	10.03111493	7.180831699	10.30875116	10.10674729	9.994591466	13.64936771	12.44771158	11.35925787	12.81420628	9.642838154	10.51159009
Ccm2	2.787866372	3.005794673	1.454886647	3.878936789	2.929623168	6.894194484	7.098025073	7.577528388	8.331209592	6.26371921	7.999759732	9.409038127	6.841045708	7.413429913	6.850785768	5.012992125	8.7961136	14.60873191	1.45492442	0.509505223	15.30690183	8.274980426	4.254070154	9.890654753
Wap	0	0	0	0	0	0.89548317	0	0	0	0.542394053	0.74220317	0	0.285979675	0.345665879	0.350924724	0.618026269	1.072311534	4.178808613	0	0	0	2.006354381	2.776962462	0.413464016
Tbrg4	7.431576014	9.796018679	0	8.874789078	9.05939525	8.059348527	5.781529754	4.621921867	8.36952955	5.374631979	5.060476159	11.00624542	4.523678493	3.770900497	3.254029256	3.286776066	6.190162038	6.512429007	2.741918439	3.200674318	8.34033985	4.924688026	5.409667133	5.638145669
Tmprss2	2.449405192	2.874422734	1.718663524	1.428120195	1.759227691	8.251395451	0.519199057	0.349823466	0.375372221	1.472530773	0.860638548	0.867035284	0.552690382	0.858910121	1.695511401	0.383917715	0.715461763	2.389852748	0.730450962	0.298432462	0.512326322	2.284968917	1.752429885	1.255680363
Mx1	0	0	0.497345352	0.901676022	0.389462998	0.238480062	0.1821156	0.084359675	0	12.75951558	15.33836875	2.710894248	5.407395871	3.314008828	5.98120364	0.822946472	1.665836677	4.610490031	1.972854449	3.207661815	1.62093822	2.404444775	2.218635267	1.101114208
Fap	0	0	0	0.334868298	0.520705562	0.358699369	0.51740676	0.25377184	0.092209314	0.450621975	0.475681184	0.051410221	1.374641969	1.230770773	1.561869134	0.220053154	0.127268342	1.700454794	0	0	0.977868257	1.518054074	1.695016296	1.251345704
Gcg	0	0	0	0	0	0.151045354	0	0	0	0	0	0	0	0	0.236768488	0.833963158	0.120581217	2.416660403	0	0	0	0.676842442	4.282544519	0
Ndufa9	0	0	4.181235952	7.580487454	6.314639226	10.20364925	6.315645069	4.863228841	13.17026374	4.250345401	3.489661968	12.4344833	10.83918775	8.955395107	7.23963885	10.37789946	10.46077925	7.160262259	12.9472346	12.00186721	23.21881426	7.941381739	9.516482496	9.323308525
Egfl6	0	0	0	1.682861807	1.246084062	2.920917735	0	0	0	0	0	0.161474486	0.533039039	2.190580806	1.569817107	1.267136699	1.199212307	2.670481244	0	0	0.608743711	0.373965462	0.739427874	1.541315562
Lck	0	1.074890823	0	2.589312806	3.163496445	0.3852198	4.765612099	4.796606425	3.43127888	0.684427593	1.021701325	3.950363864	4.822501912	3.806691222	10.38612579	2.552286018	2.64471783	3.287120193	0	0	6.794863848	2.071429037	3.686183015	3.557286854
Tssk3	1.996155883	2.459652516	0	0	0	0	0.538521521	0.748362583	0	0	0	0.341114851	0.450417988	0.27221188	0	0.243347843	0.985186222	4.70115969	0	0	0	1.185003056	4.686124154	3.581632036
Cttnbp2	6.511415724	8.855380524	8.883849424	8.031635396	7.465636952	8.817907664	5.757892358	6.563959497	3.651489869	3.158159868	3.118312523	2.761166766	0.685651575	0.868216846	0.881425606	0.811435101	0.612124831	4.089353994	0.513499828	0.282077419	2.660949456	1.259851477	1.675802016	0.849687519
Galnt1	17.82398295	18.92017542	37.57627819	31.88096671	28.65586938	25.92309387	36.62609862	33.35336818	29.53838236	32.55897448	31.12395844	72.04596187	14.62491456	15.08879475	17.30524965	17.77819359	18.54036163	11.33934368	16.91260666	18.95259727	22.15185766	12.82554495	16.01269313	15.25419261
Myf5	0	0	0	0	0	0	0	0	0	0	0	0	0.276781097	0	0.679274357	0.598147363	0	0.577770946	2.30454999	5.380257751	0.215516475	0.242727462	0.383948722	0
Mkrn2	0.091187706	0.074907333	3.314334039	0.649601474	0.72150135	2.480507555	2.583058261	2.370259981	0.745309257	1.326832904	1.025289313	3.178869022	2.139887314	1.890133594	1.060438908	0.889322597	1.388723803	2.405275707	3.350251657	2.93309174	2.819773867	2.093138875	2.511753627	2.855823403
Pparg	6.273053367	5.508466635	0.31873555	0	0	6.571930665	8.228273298	5.730772955	8.97257825	2.777175103	2.63483382	14.36694586	1.366659388	1.533899654	0.838511632	1.898657064	2.562218146	3.056629395	0.09031075	0.421683294	1.114827629	6.848646177	1.218741399	2.39929542
Raf1	12.69141038	9.65894224	1.970914117	5.844574548	6.82988778	8.241846558	4.204322879	3.591848851	7.265009504	6.922358577	7.301067221	7.027281555	5.137857779	5.599332747	6.511358263	5.005606478	4.026690383	3.604336896	3.740250405	3.865763883	4.547140487	5.613688694	5.491448339	4.99273655
Septin1	5.086115605	7.78637737	0	0	0.22865169	0.40836366	1.995823518	3.062427169	4.346018854	0.923424403	0.324925427	7.611606094	2.816946374	2.90044073	0.128024655	1.240078767	1.043204272	2.395668781	0	0	9.586076074	1.829899761	1.881459909	0.905041754
Pdgfb	24.56216804	25.85167108	5.353444812	5.467986453	3.795749938	10.68381795	20.62455892	19.33764597	43.38195584	15.28557948	16.39760647	21.7911261	4.018148452	3.265757518	5.185690798	3.668054971	4.156270229	3.904640204	19.29175234	15.41201261	26.97193083	6.561516563	5.285638716	3.906295935
Acvrl1	28.90564767	27.55887336	21.99504475	24.05039033	26.21860204	18.41272967	25.29346569	31.10661633	53.52484737	20.63869779	20.94443399	36.66711387	9.800419526	8.741415951	6.635069102	14.09534612	14.95252323	13.26245097	21.00985911	21.02148069	13.50797299	8.890995968	10.40726096	16.80767578
Acvr1b	3.614587384	5.107110098	1.704347811	4.978243981	6.005910825	5.465325529	6.24090129	5.962508581	11.87640516	8.373837383	8.873376567	11.7277211	5.219873468	3.312383578	7.526215351	7.755404333	7.013470822	7.355005834	0.543274969	2.043441162	7.180565351	5.035413621	7.150458344	6.603445213
Tom1l2	10.85996263	9.220422637	7.947367621	11.14163071	9.539424692	10.27373822	8.022520521	8.197490636	13.70156332	7.049389799	6.214588076	13.99126182	8.979579056	9.740488983	8.556733199	16.45568985	15.58106344	14.48755373	12.41539932	15.16754727	12.87411745	8.884367962	9.627479169	10.79497743
Gpa33	0	0	0	0	0	1.728262923	0.502777205	0.291120869	0	0	0	0.026539449	0.315391151	0	0.2580103	0.795184784	0.26279845	5.04748874	1.556164237	1.589463049	0	1.65952288	0.875016618	1.367959719
Zfp385a	13.71513863	12.51831102	13.9718119	9.197414111	9.126884499	9.331539924	2.466706929	2.094820112	3.684724508	35.94163947	33.1383239	3.616857271	5.043248723	5.818731868	4.500766556	1.733913858	1.217702482	3.349693107	0	0	0.654490256	2.81448042	2.066987566	1.160000833
Itga5	72.51391328	74.88485963	47.31888659	32.09366091	33.42602184	26.85251417	35.73695627	36.02092269	82.7108572	43.96327551	45.1038055	67.75551915	22.08901675	24.01512467	21.94243446	37.6964703	37.28592192	31.83789639	37.30275204	39.25266251	30.18286457	28.80072298	32.58722947	31.34447822
Gabra2	0	0	0	0.099268288	0.027563901	0	0.022555875	0.062690059	0.58085833	0.023853979	0.07833935	0.09525022	0.188656749	0.136818536	0.740800254	0.081540639	0.471592507	1.260206158	0	0	1.508154577	1.058850899	0.942131767	0.600064006
Wdr77	15.04229841	17.55951063	0	3.015779205	1.696537917	4.241937626	4.592061228	3.132992152	11.80928738	5.458673468	4.450827289	9.335033157	2.322336909	2.303201526	2.26517161	1.865951652	2.009504284	1.988840125	1.101787424	0.450145392	6.738603461	2.611037513	3.056322247	2.841038426
Adora3	0	0	0	0	0	0.060515355	0	0	0	0.293233148	0.240753273	0.019514928	0.541129682	0.467191212	1.517756488	0	0.048310093	2.743288679	0	0	0	0.135586298	0.643415277	1.005885103
Atp5pb	15.24956114	18.40694891	21.40018693	69.92888658	65.20282839	37.05140692	17.50555708	15.4789214	27.18551827	15.18333384	15.09039168	30.40257092	24.22711126	22.40824321	30.84923252	22.00504737	23.21521819	14.51232536	26.31144864	25.63264306	39.26006656	20.93842185	29.22406293	27.51404099
Sox9	3.707491458	7.867715585	26.48028226	2.567771728	3.208478117	6.657976921	5.376098768	5.830049173	0.252521951	10.35729974	11.57944641	5.684422578	0.06971403	0.33705558	0.085545858	0.225986873	0.479233788	0.873153722	2.321827149	5.119449341	3.836002143	0.978188738	1.257188326	0.302373684
Hnrnpd	14.07135178	22.54737217	15.99853955	7.734665362	9.020299846	6.689456542	10.91981633	10.98493966	18.44066531	13.70426355	12.02478134	25.31257119	12.2692047	10.37618087	9.908732258	11.18195584	12.19932992	9.982772602	5.947344841	6.180435541	27.38860572	10.17527781	9.787716481	11.84461397
Dynlt1c	0.845604822	0.555706508	5.98078525	0.050199214	0	0.597462957	0.730005345	0.634037666	1.07127106	1.88179287	1.109237081	1.734023073	1.221149112	1.75276487	2.435010632	0.41234477	0.524657589	1.593191528	2.11824977	1.15390725	1.663990319	0.803179196	0.846984579	1.65516969
C1d	14.23041791	12.21514541	5.497357156	5.410432302	3.479054226	10.44991874	4.658649257	4.67562705	6.011539471	3.695067971	4.457008993	11.38472595	8.442377705	10.02993459	14.34408102	8.030783396	7.169858749	6.175641064	6.341758793	5.454702981	16.70577257	6.07480916	6.706416478	9.702070261
Gm2a	23.99063043	27.20894989	13.37983926	31.05675863	37.9640479	30.45640892	12.61030284	15.4350916	16.98339382	55.15465418	53.94880075	12.60755642	19.20852093	15.8723205	26.65633385	4.000173902	4.757976451	5.832308604	16.15505489	8.976403027	7.14299337	10.41340219	8.720483039	10.90655358
Krit1	7.161425032	8.764240268	1.464407023	4.624449518	2.890974327	3.8517291	5.559440591	4.514900604	4.449691177	3.385861306	2.855211748	5.594452146	4.827982862	4.57601959	6.16720534	3.520654105	4.064116163	3.82753092	1.879371139	1.880410712	6.539443555	5.460207191	6.788836432	4.443683366
Clcn4	16.53724944	15.11455276	6.000430589	15.10186121	13.50711529	12.94759012	10.67120431	9.551113825	19.80285609	14.79208206	12.63332795	21.25002979	7.664722192	6.785773923	10.64290231	9.553424838	8.844600605	8.631493662	5.629208623	4.828445828	15.74058607	7.724054907	7.274832039	6.804436373
Vmn2r88	0	0	6.41543408	0	0	0.196355674	0	0	0	0	0	0	0.627077468	0.303181384	0.230845413	0.135516745	0.470258876	3.927007441	0	0	0	1.759760902	1.913730058	0.81595509
Grm6	0	0	0	0	0	0.041627331	0.63577527	0.795161128	0	0.134472903	0.027601579	0.013423938	0.425408614	1.478309857	0.26100876	0.574590001	0.432010402	2.997086864	0	0	0.110415253	1.678808979	0.958951066	0.153761936
Sema4f	0	0	0	0	0	0	0.293183739	0.573414556	0	0.206704425	0.028285096	0	0.381450394	0.131732025	0.468076531	0.353291387	0.136218025	5.118843065	0	0	0	1.720382509	2.11658084	1.10298756
Hk2	3.103422113	2.637255169	0	1.588226087	1.975697699	2.154920464	1.385774932	1.176852087	1.312001511	11.69368502	10.32782736	3.316092775	2.124940616	3.677528225	3.555692292	0.939308814	1.418490848	4.637364425	0.044678781	0	1.00278286	3.218771914	2.813715692	1.536099516
Myo18a	13.50271186	15.2473814	17.4116358	10.59323923	10.37380328	12.62197403	12.36816404	13.75801245	5.811118694	15.50049037	17.75533994	11.44409094	13.67909065	13.31847161	11.95502961	17.05331672	18.97303376	18.83629837	14.18498236	12.4041663	9.582874579	12.92614171	12.21814998	12.57825755
Sez6	0	0	0	0	0	0	0.089458498	0.027626005	0	0.063071259	0.025891704	0.088146423	0.349173315	1.024974996	0.183629757	0.43119604	0.623458514	6.872364952	0.09229543	0.053868782	1.087539615	0.787404696	1.245524606	0.793301437
Haao	5.185485053	4.259684483	5.361965841	34.1859541	32.07634934	7.90611588	0.625840008	0.613909916	0.697085471	0.31146234	0.575369977	0.792849729	7.63622549	7.220215119	7.330061052	1.397391589	1.539400451	9.512793117	2.962563041	2.394162977	4.059883482	8.316876824	6.748712874	7.389885369
Cd52	0	0.442060548	6.872192656	0	0	0.190111001	0	0	0.329879403	12.58975648	22.43792107	5.640225344	22.58540745	18.78651826	31.58854665	1.049655398	2.883587546	7.604234713	2.246736698	1.04905709	2.773450708	4.685437527	5.053276257	9.128951074
Abhd15	0	0	0	0.374831823	0.416319354	0.520471931	0.056779864	0	0.731096811	5.104044201	3.845468338	0	0.284943175	0.574021756	0.349652838	0	0.65292643	4.956741683	1.23019013	0.615435305	0.591658408	1.665902155	1.317570328	3.433045534
Hoxb6	0	0	5.750872172	0	0	4.940659687	4.738111961	5.852774577	2.458922858	0.556754792	0.380927085	3.260622612	0.733878595	0.177408964	2.701620073	0.63438949	1.834504458	3.063892262	4.481004237	4.596702166	3.885770818	2.05947578	0.814424836	1.273233385
Loxl3	0.693862571	1.253961454	8.656362662	8.732503848	10.61404821	4.118094229	3.294539658	2.289147331	7.59938562	4.117622808	4.193359226	17.21655492	4.759576566	4.768882462	5.533068162	9.47380698	10.29307252	12.94223237	2.954827276	3.111047971	8.907546079	2.636200586	4.517465764	7.334023454
Tcl1b5	0	0	0	0	0	0	0	0	0	0	0	0	0.819718044	0.330266546	1.676455552	0.590493345	1.195297028	7.985287359	0	0	0	0	0	5.135575794
Btn1a1	0	0	0	0	0	0	0	0	0	0	0	0.035334386	0.559878635	0.253773639	1.374050484	0.604972546	0.918454745	2.191363584	0	0	0.32696345	1.350234121	2.427061146	1.922472161
Kat2b	27.95520546	22.53291696	10.50748927	27.19180117	27.04286606	18.49990584	23.68742291	25.81571575	12.7920956	16.85021179	21.0592334	17.43398032	23.75082647	21.11921219	28.12704562	14.39987238	14.17645641	11.00382395	21.9728264	20.02040424	35.1118124	14.75146603	20.7869933	17.98275382
Rab5b	5.777970849	5.995439601	28.15537822	34.52650777	41.95723135	27.77127571	35.19554128	37.28096199	37.74924413	24.20670702	26.85542298	31.66524533	18.66430929	18.49563412	18.94542426	22.02121308	19.98312911	12.60506135	18.72717343	16.376815	17.31139546	17.09007026	16.27705871	17.95660146
Cryba1	0	0	0	0.475790289	0	0.424708454	0.108109716	0.600943605	0	0	0	0	0.723381461	3.060248985	1.109573781	0.390822132	0.226033046	4.15259275	0	0	0.09387721	2.537522229	1.756071619	1.568776893
Dnmt3l	0	0	0	0	0	0.151045354	0	0	0.087364313	0.060992102	0.050076358	0.073063422	1.254175923	0.349830528	0.236768488	0.208490789	0.542615475	4.229155705	0	0.416743898	8.363428872	2.538159157	1.338295162	1.67378204
Aire	0	0	0	0	0	0	0.450527809	0.83477482	0	0	0.078236946	0	0.527548388	1.27530376	0.554873916	0.732906446	0.70646407	4.404955903	0	0	0	1.05746678	0.418177877	2.070238648
Icosl	0	0	2.512652591	0.820789741	1.002800984	2.344537753	5.110126299	5.632697303	2.401384006	15.305374	14.12075267	1.559382178	1.996658094	2.337958308	2.067265645	1.955210378	2.144623068	4.558700305	0	0	1.91099049	1.641562675	0.865546741	2.165047937
Spg7	7.069166473	6.271623945	2.499936464	4.196600935	5.779756001	11.58776627	5.835771069	8.304097125	16.40917598	9.075916423	7.948374983	19.44108015	8.294549932	6.478136631	7.28133849	7.652691807	7.256971551	8.790481863	3.895835468	4.892174878	22.48909802	10.63128019	10.35552535	9.870423834
Sult5a1	10.98585903	8.312018761	10.08177591	1.673341204	1.42965517	2.40011375	6.356479421	4.696670957	15.92023328	0.412410957	0.812644448	3.820527505	0.717570182	0.788484286	0.480288013	1.127803537	0.693035017	1.089383915	0	0	1.049750722	1.02973789	1.71934132	3.300975441
Rpl13	66.95391447	71.98551435	36.27075448	56.40580969	55.66994593	63.22007654	44.02802543	42.26590371	97.72824549	42.06720488	46.1858017	95.6821681	64.09647575	54.37943676	54.66149546	62.65714644	50.88583105	43.36298972	63.6145098	64.42089802	149.8132668	49.87820186	59.48157282	63.27863614
Chmp1a	10.1515996	11.70690358	7.766841114	4.925491006	6.04990569	11.31067495	8.795412625	8.929118346	23.97429476	8.911706688	8.368567576	19.34930208	9.514942336	10.64887549	8.432489449	9.234128432	7.59794334	5.88507032	7.824576414	7.040577376	22.50092114	10.50760656	12.71020471	7.642513347
Rpa1	9.390306627	9.78334358	2.137360523	9.483520624	7.17313719	6.391996752	11.89420069	11.27686798	15.72444865	11.30451112	11.40049616	18.09494629	4.341066875	6.996108832	6.785467372	12.39686683	10.56086526	12.1903144	10.75738981	9.041205814	15.96198673	4.260175922	7.383991974	6.799251925
Serpinf1	29.78579359	29.58395113	61.71102169	57.1459635	53.82988069	32.04607426	8.912200169	7.038436273	1.825873404	4.249021661	3.361717859	3.64010083	10.26471854	6.942037591	9.146951849	3.433071737	3.360121603	5.101724801	2.600176287	3.695046784	6.59711247	9.859118265	11.52692515	8.303633408
Tubgcp3	7.828062286	7.165374276	8.56858475	6.483836609	6.611604524	5.952329304	10.1368757	11.57132061	8.439466051	10.35866289	9.011219663	9.9032659	5.046700144	6.059319524	5.490939794	8.216113927	6.8123321	10.67527578	3.610617057	3.597042654	13.06383329	7.022240334	5.880626389	4.766996887
Oprm1	0	0	0.039037206	0	0	0.02807786	0	0	0	0.272108103	0.223408972	0	0.358675516	0.303473739	0.83624615	0.813884538	0.537956962	3.668741268	0	0	0.279283823	1.069456535	0.99510413	0.829706065
Polr3d	0	0	0	1.395112486	1.033018533	1.818577593	1.449139904	2.125692363	10.51861431	3.831346919	3.040796505	9.230260309	1.717080486	1.953363453	1.239425794	3.383336519	3.661038398	3.795189883	1.214765031	0.763543742	3.722655687	2.834485236	1.681356389	5.695198804
Tcf7	9.30966374	9.038007699	0	1.004848918	2.022874458	6.503005303	0.28540392	1.480695316	0.043233615	2.656095952	2.775480923	0.674923058	2.578079772	4.270273143	4.100902369	0.825399773	1.90948884	5.182331715	1.148373435	0.103116161	1.635683665	1.842204155	2.781561604	1.932694333
Ddx3x	109.5483691	97.54710604	126.1032476	73.76422007	69.43783957	87.53640708	110.9005321	104.7698161	153.277732	102.7779685	90.39502958	128.7595979	85.27299349	83.06356965	95.25361847	47.92988715	53.52901148	27.59581629	83.63995723	81.23378648	93.52162553	48.67262885	47.51305415	59.78703771
Il12rb1	0.155607767	0.127826034	0	0	0.051300416	0.109944828	0	0	0.095387783	1.598245667	0.729004429	0	1.615140751	1.782473891	0.689368324	0.910553684	0.570506307	5.716976655	0	0	0.182265861	1.84750781	3.312060466	1.218333918
Slc5a5	0	0	0	0.453284499	0.143844403	0.462421637	0.941676977	0.327153042	0.713236522	0.124483881	0.051102513	0.646192068	0.393808077	0.95199783	0.966481206	1.489341992	1.968834292	3.493758021	0	0	1.839839413	2.762848656	4.09715773	0.996380497
Kcnn3	17.84717306	25.20451505	69.58702678	30.51490649	29.82207882	30.85548304	30.10897478	28.38302281	30.86025862	6.242799333	6.013187906	18.57053926	0.551655367	0.766808701	0.440007423	0.596086957	0.620547331	1.497029896	0.025517907	0	0.18613755	1.886752546	1.18614108	1.674903126
Usp32	0	0.068323681	5.637552034	7.97416471	8.089000122	11.95889789	6.439819861	7.234171632	7.460844076	12.31573496	12.87815275	9.645969964	9.233568752	10.43478872	8.797244167	5.515884449	7.717292073	5.092922997	8.785413341	8.188040845	11.08662955	9.743358463	10.88222165	7.543134137
Car4	0	0	0	0	0	1.033039587	4.99625257	3.816674548	0	0	0	0.592237382	1.026384835	1.595056385	0.359849564	0.158436032	0.458159557	8.264093534	0	0	1.82673781	0	2.237389898	0.211989689
Txnrd3	0	0	0	2.273089784	0.519787534	2.307542667	3.159731353	1.970301111	3.083565939	0.192783218	0.105520564	0.923752489	2.33785359	1.10574078	1.746209344	2.196651901	2.15974735	7.850737761	1.222475106	1.756319839	1.793994802	3.922153981	2.961048831	5.437430864
Fasl	0	0.270896164	0	0	0	0.466002599	0.088965868	0.659372986	0	0.094085907	0.077247372	0	0.892929826	1.798818822	2.556659629	0.643232296	0.372015153	1.242640042	0	0	0	0.783068618	1.032221462	0.430327029
Zfp512b	15.00780928	13.09888369	2.994600838	13.36404795	12.89504877	5.699533407	9.489366017	9.471200655	3.929084896	6.583277949	4.899717984	10.26917661	5.037273709	3.581524877	3.584069953	5.717423632	4.708723072	9.366422125	3.798634607	3.428498806	6.811818561	6.459223708	6.928949508	5.263196563
Dnajc5	11.94305835	10.18811915	31.76677499	37.49508724	39.43417876	23.43273261	24.73496809	24.10948059	31.23674384	24.71688061	25.50113167	33.35563258	14.2205892	14.23190889	13.58355766	15.85873361	15.93430573	16.78975944	26.69561365	29.05777245	20.4025569	13.74351308	14.89566978	19.06132741
Tpd52l2	31.79745702	25.59381502	5.038009253	9.05768334	9.130279529	15.71750909	9.927301592	9.068876688	19.91106695	9.84017344	10.72204994	23.67765231	8.910717962	10.98026883	10.15329052	11.19146083	13.01754347	13.28629635	6.102447141	7.56086525	20.81507601	10.35153212	10.19371527	11.87908177
Fmr1	4.132127279	2.867674284	7.978271468	7.211067222	8.596395672	5.99012922	8.975759109	9.027760087	9.884522705	8.252423279	8.093872088	8.578978908	6.719597375	5.207426009	8.442859023	4.828959211	3.817553443	2.281892368	6.008354284	6.319205873	5.824721729	5.357140741	5.530386093	4.927258884
Bcl11a	0	0.079654781	0	0.014391076	0	0.530968844	0.091558877	0.145412388	0	0.359647396	0.215782544	0.071804568	0.743916161	1.269426784	0.51012602	0.685622159	0.533266427	2.238001789	0.020241947	0	0.011357895	0.805892022	1.305119663	1.170440526
Il4	0	0	0	6.953634361	6.350255617	0.919567069	1.544902816	2.472178486	0.319125388	0	0	1.364088729	0.704810543	1.987790091	2.594612138	0.253859201	0.440460483	11.77014064	3.912288207	3.805717501	5.366073333	3.29650402	1.629513425	2.038003559
Pxmp4	11.07693438	8.425270875	2.518802394	16.13508157	15.35116342	10.58015953	10.7911827	9.997393526	11.40079035	5.793897166	4.324513268	8.973708615	6.017144604	10.62972529	7.951589115	6.70183399	6.652876956	6.570149958	18.49856505	17.39484211	8.073078273	9.90420024	7.704866945	9.904016655
Dlg3	0.109303539	0	4.241208089	2.011524756	2.81072555	4.749554471	2.506465671	1.447892927	2.032431179	1.715168052	1.408204782	1.195419602	0.641252166	0.655842448	0.484232884	0.319800041	0.986438537	2.162340391	0	0	1.152260823	1.816842468	1.231671236	0.784477927
Gnb1l	0	0	0	0.988682974	0.29948548	0.641844301	0.040845434	0.113522648	0.185620693	0.734333925	0.212791883	0.983161079	0.819912336	0.24775862	0.419213228	0.590633306	1.451776128	7.416667195	0.758533243	0.295148321	1.773409247	1.557908735	1.326939162	2.765965485
Dbh	0	0	0	0	0	0	0	0	0	0	0	0	0.321249085	0.776592584	0.657006169	0.92566193	0.803038653	7.600091742	0	0	0	1.126897409	2.079627163	2.167460695
Mmp11	0	0	0	1.228525466	1.516113798	2.030793365	1.67488335	0.804575083	1.691433481	2.75531493	2.800815072	3.405418243	0.311304009	2.132228402	0.764000262	0.672754297	0.972723206	3.682405862	2.111997197	3.137730512	0	0.910009547	0.143946218	1.95033566
Smarcb1	13.04927124	10.12396698	0.791278755	4.87754045	4.647280725	5.463689493	3.737733234	3.382259138	5.678460006	6.273987602	5.660586093	10.25036507	3.307987846	3.11962366	5.263605339	3.495862083	4.179986651	6.601779862	2.152334092	1.923591032	8.642527705	2.550321836	2.218768494	5.045408055
Vpreb3	0	0	0	0	0	3.152434348	0	0	0	0.848635165	0	0	0	1.216872663	1.647181008	0	0.20971867	2.802088197	0	0	0	0	1.396563194	1.455547362
Hip1r	6.327887288	8.402449813	1.277277892	2.212757362	3.029223761	3.552281723	6.103584947	6.846195717	9.298982073	2.522585016	2.8021015	5.895560792	1.447400998	0.992950919	1.296073725	1.225820592	1.197892326	4.981226063	0.361904799	0.844911634	1.13717672	2.538641369	1.356637924	2.318854776
Nsun5	0	0	0.072675938	0	0.048781146	2.195458389	2.07574661	3.550258442	3.476966091	0.675448327	0.866505438	3.826512672	2.203573756	2.582765483	1.392968743	1.298757079	3.296668678	3.066589225	0	0.576896348	3.292987228	2.810848111	1.852594832	1.737755641
Top1mt	0	0	0	5.197129757	6.18467567	4.418242952	2.530497605	2.188066158	3.57770332	1.962494782	1.171830908	3.312637617	3.104202286	4.263720092	1.212004332	3.811615755	2.468993371	5.301748372	1.827521804	2.133288146	7.983744335	3.217237862	4.110393776	1.631998934
Hoxa10	0	0	0	0	0	0	0	0	0	0	0	0	0.176310405	0.532769428	0	0.3810217	0.385638643	0.736083719	0	0	0.045761551	0.927708815	0.489153021	0
Hoxa4	0	0	0	1.54631844	0.792678318	0.141569485	1.189206873	2.604088953	1.637669807	1.371977931	3.191566755	0	3.07437121	0.65576764	0.887659025	4.885276655	4.06859483	2.265050591	5.353829784	3.124794896	4.036720017	0	0.501734748	2.614628155
Mmp14	58.94688513	65.15052749	78.48814784	39.92467281	40.73963123	37.25690782	51.14870182	52.77044431	36.98861359	73.93740998	74.51281478	79.38894904	15.86438658	16.36925128	16.73698964	39.30149331	39.53591036	23.92858731	61.3918541	60.59008762	35.85340752	34.27230316	31.33308249	34.7542867
Slc7a7	11.36875507	9.81387751	4.732157259	9.322834428	8.258361041	7.011511659	9.045212162	9.246736466	8.268379957	11.10508874	9.523843608	11.32727688	13.39161294	12.82310924	9.070054397	19.73209662	18.09634886	19.24142826	8.688466298	8.076157307	16.70193084	11.59146278	10.61528456	9.052055628
Oxa1l	4.012913778	5.768805841	12.60036408	9.273800717	9.969511237	11.59446775	8.970122898	7.880446611	11.24535717	12.14417485	11.24645126	11.6904098	6.597102591	4.456041898	5.634951902	5.031845915	5.739525232	8.505755382	9.513873845	10.75642461	9.971541589	9.41550555	5.203767215	5.704077945
Heatr6	0.696586568	0.735711611	6.060758881	4.991869561	5.183507811	5.90608747	4.805501285	4.700728982	5.307106406	8.176723432	6.666716543	7.31226103	3.817220524	4.342498282	5.620918584	4.270244754	3.957145291	8.624529756	3.199088448	4.219312847	4.266111517	4.883514699	3.675506009	4.415092303
Ccl3	0	1.370041436	0	0	0	2.35678077	13.04824992	7.294744061	0.681578505	104.2076344	84.77626767	14.15522725	9.784536969	5.003581286	3.232538969	0.406638694	0.235180598	4.713434258	0	0	0.390705672	0	2.088159762	4.896795758
Wfdc18	0	0	0	0	0	4.809185023	0	0	0	3.435755115	1.103814288	1.610509462	0.945139384	2.570394142	0.579888724	0	0.147662572	2.466182132	0	3.062042868	0	0.414427298	6.22767975	1.024848511
Ilf2	2.010115015	3.302470511	0.146266679	1.94464031	2.429863922	4.628959154	1.566608062	1.488584469	3.590123419	3.759587309	2.860025418	8.710488326	1.88146628	1.949265488	4.040296959	3.267327687	3.52738004	3.997629498	7.055722105	5.768988689	6.348375187	3.476745564	3.448870861	3.448810336
Chtop	23.71018261	28.42205015	36.48965551	12.30304469	14.24379951	19.73066794	16.96261356	15.31979346	38.47123674	20.39413569	19.58289901	51.50205862	17.2786136	20.88479596	26.45453314	17.2143341	18.82220741	11.08527509	20.45802949	17.46130577	58.21858269	15.29176339	18.14149796	11.91758584
Snapin	4.463021013	2.749655214	20.27677724	16.39357257	10.6673502	16.45655621	12.71757375	12.06094689	25.76247694	22.44232371	21.56213646	17.54134712	12.58810097	10.04212209	17.76384016	15.5062521	13.53079218	6.832078361	21.77755014	22.29452463	39.20705824	7.727530848	12.0488642	16.56167128
S100a4	0	0	0	0	0	0	0	0	0	0.312062332	0	0.24921633	0.493608754	0	0	2.133460544	0.616946362	2.06078233	0	0	0.768700029	0	0	2.140950657
S100a3	0	0	0	0	0	0	0.193625716	0.777325429	0	0	0	0	0.431861442	0.130498579	0.794903644	0.233322277	0.877126738	6.535844482	0	0	0	1.704274059	1.347918858	0.780471401
S100a5	0	0	0	0	0	0	0	0	0	0	0	0	0.667285908	0	0	0	0	12.53642584	0	0	0	2.340746778	3.702616615	0.96474937
S100a6	0	0.383852136	0	18.4470543	18.17806026	25.58710505	7.689787929	7.35771259	35.51886577	4.799413653	7.880927178	38.22216447	8.645916607	5.352637399	4.657774826	3.190046344	2.503890576	4.84216009	0	0	11.27501686	1.479447854	0.585051345	3.963447302
Scn4a	0	0	0	0	0	0.096149024	0.024474774	0	0	0	0	0	0.85976676	0.692804557	0.904300268	0.530865342	0.793154164	6.6661523	0	0	0	1.148930672	1.135868753	1.183842431
Icam2	5.367814139	6.338600321	54.8718985	51.483433	53.08946384	27.14104136	31.94926001	33.54005973	78.01174304	17.32470416	25.7762795	71.5099033	51.17353946	51.05688364	55.92088685	72.30907345	75.50334744	55.30776105	58.68809019	62.2942387	75.60606193	36.37992576	40.32429524	34.58504885
Mapk7	12.2113496	10.15059148	16.42254575	6.2999442	8.578809507	5.392463511	7.765298953	10.42779845	10.60456424	13.85289718	13.21250016	14.19319327	6.42927087	6.185169336	5.715744339	9.499094696	12.46360826	13.14698458	8.800570934	13.17779486	9.808010563	6.903977752	9.828702823	7.018913942
Epn2	33.72235799	36.63445727	0	14.57922283	15.87064908	13.38086175	25.97428976	26.44558007	28.98553391	12.37505024	12.47855343	17.90048248	17.09313864	16.92837152	18.80977999	20.37642538	21.60539552	15.7688478	31.32100511	30.90449348	39.32779918	14.31312031	22.02872747	17.21933688
B9d1	1.603941952	4.282132022	0	5.713067578	3.04050769	1.983216963	4.43528083	5.512107744	1.147088494	0.572016327	0.751428294	3.60886522	6.333561161	2.843443614	0.88821625	1.173202409	2.827186719	3.777454113	4.352717388	2.735911916	1.972658956	4.760840904	5.020497106	4.447658113
Sec24b	16.55284081	14.03336629	43.41314084	22.39324384	23.85733503	21.17921822	28.5112258	28.05820997	21.57303525	21.19120951	24.28350688	26.34026175	14.17395077	15.68519216	15.63002397	22.97332996	22.17440503	22.49059785	12.31547602	14.68627648	16.00802913	12.26209143	20.25983244	16.4770218
N4bp3	54.79184476	55.20393135	1.95513726	21.54573071	25.08840437	13.81433787	18.5718859	19.48815171	39.42461939	7.883005648	7.130374149	61.78080124	2.747417639	1.660412638	3.630681599	5.480678701	5.613126359	7.499797276	8.602827293	8.44456348	7.405218752	6.301482528	7.036057381	8.708206924
Rmnd5b	65.91655891	73.57331728	43.99066819	25.00541075	20.95162629	20.88493834	29.18632142	27.63042847	52.12435482	16.95100637	16.61765765	62.43301528	7.47014377	9.02922144	4.910672672	12.54012764	11.83760479	11.69524965	10.61320572	12.82109419	21.32772043	5.381226281	4.996219366	12.15021696
Nhp2	0	0.915751955	1.095085606	8.934145928	13.59819135	5.513550825	3.007450033	1.393112428	2.050088224	2.385397929	3.916967515	12.1920282	2.76696565	2.128288343	2.469334181	2.17441703	6.287900096	9.451546182	0	0	12.53531077	13.23563623	17.09794688	12.72863043
Vps9d1	6.941803497	9.979261647	2.435412585	5.960720687	8.255155778	3.853723029	6.688410125	7.063915393	8.814623462	8.134331925	8.885351576	9.038142385	3.915918078	2.366600467	5.01114785	5.017130774	7.761096639	9.342106583	4.295570469	4.410141953	7.434098525	5.298364141	5.742540654	6.14683705
Zfp276	3.003258037	1.328419924	9.020792436	5.040064602	3.084565051	2.652443819	5.951977467	5.687375191	7.765249785	4.350137619	5.60090939	5.803270383	4.27449114	3.591424726	3.326233331	8.223660934	5.896356082	12.94901707	6.221104222	7.487147012	5.817840604	5.30287082	5.857231492	4.597301157
C1ql4	0	0	0	0	0	0	0	0	0	0.12363935	0.304534923	0.049369856	0	0.236384807	2.879773038	1.056598506	2.933215811	9.389561822	0	0	0.710639013	3.087117867	0.27129077	1.696492786
Mfsd10	0	0.18131509	0	1.70340815	0.727671757	4.990446634	5.895080097	7.447423076	22.95640717	8.060567874	10.75420079	16.69663295	5.478477254	4.936309413	4.400261359	12.5928725	10.89355878	13.93128732	13.36202788	13.44625482	11.68579873	7.512389798	7.323350901	11.0889506
Luzp1	5.354579883	4.980755917	14.77434098	29.3565893	29.77621708	18.36005434	32.94859486	33.73289853	10.87685697	28.98117336	30.69295571	17.53792333	26.43873633	28.00507227	26.42525464	34.17429279	33.067169	19.88024926	20.94181836	21.26041187	17.24773848	27.17482354	27.26024097	29.1822413
Slc13a2	0	0	0	0	0	0	0.428673848	0.661901676	0	0	0.124069784	0	1.553680622	1.30011644	1.759861301	1.291398174	1.419078946	1.496886667	0	0	0	0.209619114	0.663155215	1.036745592
Kctd10	7.274923148	4.157273544	9.709768081	3.84931896	3.80612505	8.436475754	11.09309002	10.07945642	19.71245185	8.753506795	10.0394234	10.66613806	12.6326689	9.489337126	12.78655354	14.03573003	14.67412803	15.64337366	12.74343048	18.96055759	17.45000452	12.01726298	11.88064158	16.71627133
Poldip2	6.754109252	3.190244518	5.805430039	9.723201551	9.519054539	7.098532723	5.967439117	7.300969702	9.143115294	6.84078907	5.85381114	9.618182434	5.029250809	2.947343005	3.833734333	8.892520715	10.19078622	8.748655621	2.537868163	4.44372597	10.64055861	9.08826029	5.496667965	6.059329906
Sebox	0	0	0	0	0	0.664199437	0	0	0	0	0	0.321285511	0.212117375	2.051103493	0	0.229201795	0.132559483	8.855753352	0	0	0	0.372039223	0.588495356	0
Ift20	0.418865497	0	0.205732476	12.18428732	13.11860959	6.954821417	14.01215342	8.689184785	5.39206811	6.931262494	5.396425409	13.17038849	10.77458898	16.22204303	12.75755192	9.191367723	10.15918495	7.891782823	8.044348669	16.1267591	25.21806556	3.315418387	10.48872379	6.285737535
Col6a1	23.33405964	28.75210247	21.91896348	96.7491853	96.35131642	83.25785437	5.154068991	4.446891207	4.440141611	29.04260101	29.20823653	2.126646014	2.435136519	3.818424174	5.168688533	2.489037302	2.879083023	15.38717473	5.114557596	4.406638556	5.602969099	7.618649787	5.660438552	7.231655552
Pcbp3	0	0	16.68726768	4.654406743	3.733578841	1.923472202	1.938897807	2.776060313	1.869054181	0.807765845	1.173354128	2.803662468	2.948525526	2.494734171	1.809063015	5.628611556	5.282221973	8.8220876	2.45501754	3.608749237	4.234620729	6.895346799	4.499190459	3.978727712
Lgals9	85.18924498	88.15001748	70.03039145	217.2842076	235.815432	86.90670447	39.27149925	41.5375669	89.11184454	60.03746319	64.20637429	94.49695462	110.2080288	98.31727523	94.51616349	105.6746835	111.781327	132.6268205	86.60796743	89.29883712	121.7709094	77.60282065	76.53344929	90.88237023
Araf	19.33594813	22.54211428	11.55967411	19.739987	19.99316255	10.41887344	12.56687434	13.39982047	28.75441227	12.76073017	12.99324176	29.34877572	10.44479444	8.469738838	10.81584227	11.71462604	10.76868981	9.751618203	3.098648693	3.997836124	27.6815058	9.894047839	12.34922551	10.00354094
Cfp	7.359100029	12.09045784	19.33778618	0	0.121306571	3.509716294	7.544264633	6.437527593	20.30012476	77.15992817	84.98465716	20.62408687	105.4434737	91.92482276	111.4582203	8.791922082	5.292376282	8.319102861	7.834717714	13.62867774	27.23866707	10.77606466	7.140760616	18.48584277
Timp1	0	0	16.60571535	15.37317002	13.75463511	17.02628135	0	0	1.028891875	8.414437469	7.75100824	4.998920345	0.973876731	1.569509937	0.796693967	3.507716661	3.854525245	6.098801759	6.006478516	0	1.853652021	1.708112514	1.801272948	5.632050377
Uxt	0	0.640300025	0	0	0	4.130477585	1.051414807	1.168888476	4.778118985	1.890271403	2.738770453	3.507579192	2.462321642	2.976227506	4.100616418	3.040734492	3.846974876	4.038580136	0	0	3.834589039	3.701778919	4.635612749	3.559978151
Cnnm3	0.198993733	0	8.69876646	3.927900814	4.362652877	3.796179119	6.791075137	5.794175926	4.716693115	5.421912888	4.568087099	4.193976989	2.514482973	2.767911449	3.030415371	3.299220605	3.086653762	8.248265225	7.352603327	10.27994246	4.615073818	4.410229443	4.546951619	2.401955441
Lman2l	5.81567905	4.777365579	0	5.668234088	5.437119071	4.139738746	2.107544479	2.711827088	1.188339856	6.315032267	4.473188612	3.431389509	2.115293608	1.420428887	1.682378618	1.185159221	1.199520118	4.252061271	0.507355217	0.169211954	1.830088939	3.435258215	2.336588064	1.755662938
Mcm3ap	9.851807275	7.728351011	20.75047999	12.25026123	12.55277763	9.2183628	7.781886652	9.893595276	8.741384007	12.50920307	12.22472663	8.897961387	7.49006875	6.632635155	5.652243153	6.535260687	6.407944208	9.698877181	6.040028667	3.936223417	13.78511887	6.814412462	4.945053621	3.648272733
Pcnt	0.210225402	0.302211707	6.582542101	4.461600712	5.232650846	3.69480747	6.451269831	6.712316906	7.152200172	6.087808715	6.340176231	4.292984011	4.530121346	4.042191874	4.452938505	5.791974998	5.395260403	5.347114658	1.645678251	2.100315181	4.715503067	5.033549267	4.277171078	3.737709259
Ftcd	22.01274658	23.34306816	9.63243063	14.37462034	12.66695979	3.817586144	1.835562078	2.200698656	0	0.913505773	0.281255938	0.820727462	3.522065469	2.838098795	3.767823349	2.829909757	1.862435823	3.958871318	0	0	8.157082511	12.51331548	11.14960868	10.18427155
Mxd1	1.083885547	1.40975559	9.050250757	1.581807605	1.578220439	4.243921651	4.556720566	4.108657317	3.285204537	8.581361113	9.05555035	6.071124052	4.809893445	2.364917687	3.601345128	3.787857833	3.871966535	6.807109053	7.089547153	6.030706129	4.358865397	5.147524589	5.25863706	5.068208229
Gmcl1	3.63999471	2.747678975	15.75233337	0.262809467	0.194598682	3.162670575	3.26447052	2.630929188	3.618359934	2.526104445	3.041878484	3.429536039	2.308626311	2.790454752	3.541134745	1.391201593	2.691265788	2.502265191	0	0.095890248	4.033119921	4.127039753	3.140922889	2.503326257
Snrnp27	16.34305089	9.71185606	10.24742601	14.44983137	11.80761311	5.159386972	7.692327013	6.431219727	5.328890186	3.769889639	4.642789911	9.428164428	4.23692043	5.121198998	5.391670877	2.543428738	4.314930245	9.171995823	4.6456204	2.541978973	13.92949731	3.302784784	7.183519661	3.176267932
Oas1c	0	0	0	0	0	0.469151266	6.162208844	6.173602345	5.4813932	2.955314623	1.67981717	1.149814717	1.797926272	2.028289764	0.735409816	2.072251074	1.722832336	4.753937782	0	0	2.239937547	1.051146162	2.161527538	1.213057004
Oas1h	0	0	0	0	0	0	1.214282233	0.562480391	0	1.926247347	0.351446058	0	0.677081649	0.409196954	0	3.10936528	2.644573367	3.533461188	0	0	0	5.937772214	1.87848547	2.202551703
Ocrl	6.195111658	5.033739635	9.326929307	9.314224383	8.458160099	5.78070919	5.486266059	5.957868674	8.806057507	5.6098846	5.047544898	10.52519955	6.65513232	5.766782556	8.390230586	7.355333507	6.817758091	7.16820301	5.847673454	5.21799736	9.196740326	4.157379477	5.480153624	7.556898292
Calm1	167.2257746	153.4260088	128.2702207	118.1288409	114.7808648	120.5511393	98.21094573	95.53258117	136.0416067	115.0161227	109.8523777	210.8446408	99.78490809	107.2096018	111.5466358	114.1759537	120.7369012	59.71451798	92.65497267	96.38234309	140.5143143	91.85914045	80.89422651	77.7572412
Agpat3	8.117871421	11.98988509	8.699393796	16.16123411	14.51679935	14.88962054	9.534388734	11.1489053	22.65290468	11.93127662	11.21731	14.47015914	8.104054581	6.888113698	11.21589654	10.55611081	11.65529682	11.27795536	16.98036874	14.94596619	11.94817065	8.697121276	8.059251262	12.3586995
Slc26a3	0	0	2.068953541	0.53585237	0.26451651	2.905364142	0.324685609	0.100267348	0	0	0.32890473	0.045703356	0.22630516	0.711195741	0.944174292	0.489064593	0.735414787	2.83442506	0.251236595	0.782057319	1.879607753	1.905233364	1.506858575	1.308750912
Sema6b	14.6492085	14.28185332	32.18069674	8.696482436	8.650674816	12.56835904	38.13079805	38.90680739	47.16959544	12.58441686	12.74554379	20.39353305	19.3970327	19.93293441	18.18582479	30.77172729	37.50063684	18.95628907	40.39296253	44.56218972	25.22916889	24.84683828	32.34937319	30.24956089
Uhrf1	0	0.492816032	0	2.938192157	3.461182075	2.543264715	0.040461819	0.074970972	0.306462277	10.01295844	10.46940394	11.1061891	2.910425693	2.37250645	1.494993704	7.459848422	7.44449576	6.923144769	0.500939462	0.073094081	1.194592453	4.392403909	4.788450885	2.73998788
Dpp9	1.296501094	2.7956979	13.01454301	6.854838592	6.251127786	9.790222186	7.563757815	9.316163235	8.709212379	11.46685567	11.19886006	8.926768964	5.009850207	5.922844297	5.160369653	6.677788339	6.490184945	10.68689352	7.442760642	6.397544847	8.807952091	6.285542027	5.529265863	5.97427442
Ramp2	43.34579027	43.39598986	26.51742664	16.31235692	16.45918125	17.9107485	39.15333691	34.48377398	67.73240589	18.38454583	19.58175241	65.2758041	48.72864945	44.01569611	40.72045022	73.41275866	74.1658864	44.29714359	56.95691927	65.35481074	120.0386068	36.14720017	38.28018778	50.50248141
Lsr	0	0.241586496	0	15.80020252	12.7981783	18.28566738	5.712493487	7.35039983	5.889126977	3.691875542	3.306699648	7.906996187	1.45991834	2.727131906	3.420061948	2.581369388	1.078235907	6.926202121	0	0	2.618015813	7.449006321	10.12594047	6.332167136
Gramd1a	48.16073747	47.27440555	39.04558143	17.11814268	16.07850403	29.37608694	38.32044726	39.76792193	121.080034	37.77770955	34.50101473	149.8483229	13.81086955	12.76938185	10.60048541	19.62018115	17.36493807	15.62087953	7.53383692	9.804498779	42.50137911	14.86211125	17.32646477	20.84256398
Hpn	18.06810689	19.06465609	29.91298031	8.229512944	9.499833751	13.59143	2.941448935	3.270094485	3.500963472	4.399462515	2.955347692	4.347460676	5.061024356	4.587974913	4.485264647	1.063348781	2.591746385	5.57582071	3.0564056	5.617354102	7.954542637	13.43831801	10.62843277	17.17493831
Gabrg1	0.974105806	1.733749221	0	0	0	0	0.043798929	0	0	0.023159792	0.114089332	0.009247829	0.366333095	0.132836907	0.674289214	0.237503042	0.251827642	1.147061457	0.03389092	0	0.266229993	0.706775238	1.575341267	1.377057431
Ckb	20.29942286	26.28160662	9.753638122	12.44368281	14.98486029	14.03078293	10.00031675	8.21690914	5.139737593	20.27036179	23.3099481	30.13907799	10.95316972	8.665646572	13.19622422	3.98098579	3.733644306	4.780730268	1.65816153	3.225986441	4.858786043	5.239391752	5.939534218	6.046429213
Sp1	16.54523782	16.1952429	25.86036309	23.7289897	23.14380193	22.9430982	34.08159443	31.76781953	15.35556278	29.3373341	25.42700742	16.86719769	19.3294846	18.1764524	19.69459887	16.96542699	20.01648197	14.05682026	27.88890417	25.96114736	16.82592749	11.6272389	15.34286885	17.75643285
Itgb7	7.379291061	7.956132326	0	0.684485308	0.988320103	0.488798033	2.177415538	2.939416931	2.026158193	7.105557903	3.133008385	0.919491296	11.34337864	8.805120727	5.235746203	3.261036803	3.121704048	6.082655714	0.385108514	0	4.537827751	4.015606025	4.186496476	3.009182151
Myg1	0	0	8.00192203	4.634278316	3.879060128	6.87457005	3.601589205	4.863605685	15.72000582	3.486077823	2.650162222	9.898734901	4.697238953	5.801015472	4.009715865	4.854888607	6.253821147	11.51059716	6.612871139	9.373416146	13.41090644	3.761114908	5.241110873	1.919246356
Rarg	12.89232807	12.06832557	40.20256896	24.6959279	29.6533499	11.22748013	30.93876284	36.56866179	21.16660361	21.94118238	21.63129453	14.34587688	30.5112997	30.90987933	28.88964522	41.44851697	39.6994342	33.61091969	58.89534733	61.5893884	51.34336495	30.02044823	26.8402774	27.19139647
Pfdn5	0	0.37641741	0	24.89041947	29.91138084	14.56926706	16.68875877	19.01148751	41.10421988	7.844091898	11.37775098	18.68872184	27.50328488	30.24402863	38.31675061	25.47296794	27.26779	19.42516486	21.42684101	21.43869325	63.22677214	22.8499872	28.39912256	18.23750029
Efnb2	24.7866942	24.34176903	28.42214417	7.301975432	10.19916624	11.52175282	43.4902282	42.9694402	35.11058949	18.55676038	18.64076555	37.44185421	19.59630353	18.65415792	22.96291671	34.48830004	33.06004506	18.52208912	23.18684713	25.84012786	22.54973031	25.37226092	24.50046531	26.32562482
Rrp15	0.197212066	0.16200243	0	7.726928309	10.4026283	1.045052912	0.691648512	0.246450578	4.110303467	2.194359885	2.402181004	3.752017631	1.423982771	1.183310672	4.805252654	1.538673613	2.113503191	2.229386009	0	0	3.32636604	0.468293891	1.728421217	1.029383706
Rnd2	0	0	0	2.286662475	1.69317151	1.360774425	2.944278469	3.931097252	2.885919839	1.923182129	0.902280356	2.669495118	3.476593113	3.326730107	1.599793514	3.287030166	4.254759736	10.58351528	0	0	6.015689337	3.048852085	2.210406301	1.675464233
Srr	0.420243344	1.035643165	0	12.80647994	11.63776931	3.711542085	2.872114781	2.100666899	3.348927014	2.597782043	3.478198434	2.904463296	2.465445828	2.139489861	1.861748008	3.620332827	2.844447438	4.486720827	3.80146864	3.072115377	1.837687554	3.769834285	3.244661402	3.473097732
Sync	0	0	0	0	0	0	0.481696399	1.115658171	0	0	0.052280978	0	0.604334407	0.730463744	1.35955742	0.326504444	0.440614383	0.210254521	1.118187195	1.522818896	1.15027463	0.883300671	0	0.145622546
Fndc5	16.18309511	15.76266638	0	4.73491411	5.563857792	1.796800106	0.561325364	0.462253158	0	0	0.054154238	0	0.312994042	2.143804018	1.024197239	0.450937734	1.564806408	7.840370557	0	0	1.624758657	2.744849642	1.592004538	0.452520877
Acp5	0.314664967	0	0	3.36240763	4.149521311	5.891661682	0.594230644	1.415621831	0.90015368	28.36907929	26.75616834	6.703550971	15.19439597	12.35815115	19.3420027	1.227528037	1.77486047	2.074994622	3.152957392	3.373777938	3.980578671	10.70978132	8.470419489	17.24572667
Cnn1	0	0	0	2.078974016	1.84726497	0.742308417	1.637609305	1.167037166	0.047705513	0	0.656263856	0.026597649	0	0.254701174	0	0.569234721	0.855967979	4.398745908	0	0	0.218772328	2.956732772	1.46155919	1.218630783
Fbxo9	5.558100815	5.918596666	11.82978314	13.62595615	18.32382074	11.1267319	7.941587117	7.357411491	6.603931204	8.868483618	9.354773722	12.5936569	6.502973206	7.860194784	8.777754868	8.231321185	5.689505994	12.21725805	13.32149054	10.83507273	20.73648633	9.776370687	8.247659054	7.11856319
Vps50	0	0.241675511	1.907422046	6.584388007	5.315140807	3.471399568	3.904975513	3.705966511	4.256161422	3.69323585	3.528445903	2.91594125	4.567245036	4.268731613	5.474115366	4.13171283	4.812363481	2.771501659	1.842444128	0.774254575	7.953430094	4.377903701	5.562110516	5.681854802
Hars	18.79502719	16.94047558	1.025719743	11.70002737	10.49928942	7.285361235	8.873390987	7.63348184	17.44208694	11.46940657	8.927548518	20.63881929	7.775094323	5.695647011	6.50508601	5.728171548	8.613549455	7.869207229	9.263771932	10.94093235	27.09057647	8.884698028	3.268349771	6.472139624
Zmat2	0.739316994	1.214643218	3.147103658	3.876901544	5.199708804	4.004799731	9.507231799	8.438327064	12.18610827	5.765447896	4.098610839	14.8518318	9.564431348	9.678644609	7.369419198	9.733913734	9.452227598	9.054085328	2.263552552	5.16444087	24.8245822	7.217302565	9.256541539	7.235620276
Ube2c	0	0.807270569	0	3.792048605	3.968777739	2.603789524	0.530236575	1.780719171	0.100401757	1.682256016	1.266084423	7.892872869	1.330465441	1.608144027	2.312863871	2.515842319	2.4943616	3.934509033	0	0	1.726618526	2.52800652	4.30642794	4.00742046
Smg5	5.693463588	4.14892508	0.992283579	3.407174207	3.663193357	5.709670722	9.959086907	8.79042727	11.53985112	8.200474088	8.410668515	16.4770831	8.288312601	7.1629762	8.594124286	8.642416794	7.355107521	7.699196547	8.549647079	7.3396293	15.23078102	9.013019221	7.64582879	7.908836699
Cct3	6.518060026	8.814076625	31.76822715	21.57955446	20.43069257	21.68053318	20.07324177	20.10044722	23.33828588	18.13861079	17.3352561	28.72004978	10.77043452	13.12770635	8.051987067	11.14892223	11.28401676	9.635532325	19.38404712	19.45062186	22.73968345	9.207182303	10.98578556	10.07580001
Glmp	8.630653316	8.424306609	8.029322242	6.359261291	5.322448711	10.04375973	11.09400559	12.10513057	18.13328181	15.09288401	14.50853235	21.29577505	11.68466311	11.0771326	10.96451497	13.46749088	13.65931602	11.47827258	9.071873512	14.20208353	24.00048239	11.89461024	10.10671316	9.8048348
Mef2d	17.29001186	20.60327142	11.84723441	32.78839019	33.84893145	22.1325735	25.2803687	27.12861252	18.20987583	30.75469437	30.07563498	28.71938171	22.20406402	18.62957158	13.17999383	31.69498928	31.51467162	26.84491789	16.84343028	20.02564098	12.47627333	18.92308974	20.378311	19.70700067
Tmem79	0	0	0	0	0	0.774937358	0.946851027	0.328950586	0.358577702	0.062583929	0	0.624752475	0.692950751	0.119653573	0.485895771	0.42786434	1.361010793	1.653155056	0.732658368	1.175956252	0.411099649	0.520880464	1.235900876	1.574343752
Snd1	7.856142862	9.357620313	26.62482297	14.94355528	15.43205572	18.43316816	11.745145	10.86482058	11.43758865	14.49437899	16.04089929	10.0613207	9.040674259	9.106278314	6.670770765	12.86548647	12.00127288	10.91621133	9.211205979	8.359394812	8.143792618	10.5193261	11.14769557	9.482763512
Col18a1	82.8826895	85.19975672	52.32757623	47.52888153	53.17944598	58.65727243	30.16518216	28.90129892	35.82344973	56.97571028	59.50175475	187.3642514	7.842058801	6.352256709	6.297751771	3.904102133	2.54019163	8.399280323	2.544946915	2.837728566	5.520129685	23.04407026	29.04716183	25.28767356
Slc19a1	0	0	3.377928792	2.163852025	1.17900374	0.4859211	0.742148522	1.71889195	0.477794751	0.902588553	1.739862315	3.165326442	1.055242831	1.87570632	0.380848537	0.268290473	1.745623428	2.332358296	1.263378168	1.340687733	0.096666843	2.177438863	1.6360399	2.782067951
Kpnb1	36.73653801	31.69057607	62.36753481	66.69171977	70.11085359	38.8316289	36.00821293	38.13204508	30.50141377	45.60258248	46.38699984	47.99142601	21.17169589	23.63410456	21.14877934	27.41448238	27.17260208	18.44509635	39.86150704	37.17741324	23.68358179	22.94002882	27.7308567	24.98100645
Npepps	19.23578469	18.85983907	9.970430754	8.735499145	8.445738509	8.862375482	7.341708891	7.178298878	7.462556321	13.45462417	13.60067224	13.53224612	4.880465792	5.173763396	3.485287348	3.890323557	4.924954557	5.34442134	3.034747014	2.289662455	5.544539647	4.841311404	6.603667602	6.130697079
Tbx21	0	0.210902681	0	0	0	0	0	0	0	0	0	0.029248862	1.15863148	2.660849241	1.4217529	0.250390064	0.217220664	4.595345806	0	0	0.060144804	3.048239373	0.803622577	0.167512752
Mrpl10	0.373987051	0	24.98180068	15.9852166	12.45281549	15.59021518	9.584926378	11.31014801	6.954056094	8.536037554	10.60012134	14.06000324	9.788943624	6.323985587	14.29011498	10.39499921	10.54732657	9.512416796	1.249122464	2.916231302	15.77005211	10.36068246	3.745972782	4.392207905
Cyp51	17.36180881	17.23335247	40.57682831	21.73019925	20.70108305	23.00063226	5.503531381	6.436652731	3.192844084	6.645832092	9.014969493	9.279766195	3.460516002	2.998954887	3.685544188	1.12882533	1.63214802	5.588150861	5.315631451	7.615227789	6.134742759	6.756619918	3.9852399	5.663941942
Tcf25	34.24944268	33.48899802	33.29507217	40.55873879	41.0236766	36.88460287	40.69983803	42.41554358	79.35464256	39.15380654	42.61210096	59.17551589	24.06686095	24.69401125	20.08200912	30.39726085	30.48149982	30.14324283	29.78589294	31.76609097	49.22304318	25.23316341	24.77936671	26.98577607
Tubb6	35.12316958	42.84794754	23.43087763	40.84582515	40.35481841	33.89093299	8.061249529	9.695650914	28.86807996	18.09731031	19.15633386	52.64487883	7.688710831	10.43720888	5.370573859	14.44309892	12.64069173	6.419966946	4.2678778	4.343234104	10.86841534	12.24065529	11.81434009	15.04961512
Def8	9.564158858	17.61783774	1.779389895	8.301558312	7.070565919	7.269503118	2.071988431	1.484954187	13.38386393	6.656385818	7.026549212	5.99272552	3.6622007	4.110349979	4.493874502	4.593135337	3.759901786	6.006563378	4.053555419	2.966180364	9.06396386	5.620341175	6.62237509	6.996621566
Meox1	35.26422601	40.03743174	30.2758239	25.95544938	25.70915269	29.37249104	25.60152583	29.59413493	93.61517469	8.261528087	12.6257154	76.59263449	0.129383982	0	0	0.419414595	0.565995675	2.160676626	0	0	0.26865399	1.815444539	0.358961036	1.122365515
Sost	0	0	0	0	0	0.109226408	0	0	0.758115878	0	0	0.035223218	0.13952929	0	0.171215935	0.603069196	0.784770106	1.165050223	0	0	0	0.734174207	0.193554015	0.605186439
Nkx2-1	0	0	0	0	0	0	0.24254312	0.168526408	0	0	0	0	0.101431215	0.367802117	0	0.109600718	0.697266613	0	0	0	0	0	0	1.466473356
Pax9	0	0	0	0	0	0	0	0	0	0	0	0	0.456119481	0.344572	0.139925681	0.800891636	0.178153024	1.428200412	0	0	0.62152803	0.700001805	0.316362812	0.494586702
Irx2	3.503308314	2.558078587	0	0	0	0	0	0	0	0	0	0	0	0.106164292	0.970014958	0.189814284	0.274449022	1.650132834	0	0	0	0	0.487364527	0.6349356
Col1a1	76.79253959	80.35189691	82.94109638	378.3670622	389.2175751	187.9425832	3.676026842	4.038094407	2.923476412	171.5535447	185.3081939	9.835140375	4.348390022	2.229789829	1.940325518	10.2040723	7.548498077	9.718929555	2.397466268	3.035759905	3.374487322	17.56469562	18.94918282	24.38524204
Itga3	18.23458684	23.61725895	6.593527697	31.21300953	32.5286862	26.36013889	25.41142535	24.82833759	27.65883768	14.90510256	14.54354261	40.51480631	1.565025023	1.708594355	1.734588337	5.291430513	4.259198878	6.217715933	7.70638557	8.886716939	5.529614264	4.604425186	7.003197802	4.452377478
Sgca	0	0	0	0	0	0.130064414	0	0	0	0.420160004	1.293615208	0.167772146	0.664593688	2.209073928	1.631041482	0.897651987	2.180469794	9.364384949	0	0	0	2.331302843	2.99623846	1.201071262
Dlx3	0	0	0	0	0	0	0	0	0	0	0	0	0.774020938	0.13365217	0	1.672724723	1.727544474	2.539022955	0	0	0.57399414	0.387879788	0.61355212	0.799332044
Foxm1	5.328633014	4.103695543	2.344613682	4.87680912	5.379990678	2.235439737	0.089847178	0.05549207	0.816614913	4.180789196	4.862785149	7.512352097	2.304536942	1.332201343	0.368855184	3.085620204	2.535977643	3.660270318	0.741571487	0.757439639	1.482359319	2.811825118	2.293382971	1.5210647
Itfg2	4.140841967	3.475495475	1.6359153	0.454233556	0.949664968	0.89043535	1.699955197	2.429858217	3.108549314	1.84915402	1.476038773	2.409980912	1.503085957	1.227562028	1.944130882	1.141293155	1.497851173	4.579258142	1.653643803	1.184513482	0.801343059	2.137547791	2.3668361	1.409599982
Nrip2	0	0	0	1.917724873	2.466297868	0.420450442	0	0	0	0	0	0.52297619	0.767281108	0	0.094152814	0.414539845	0.04795005	3.844014524	1.845589246	1.160049955	0.039829724	0.807454837	0.851493414	1.55304876
Tulp3	10.73505369	7.86358615	2.317298203	7.752957435	8.701246813	7.464085148	9.721287667	8.784034653	10.25512269	4.408824106	4.596797436	11.52872287	4.07314404	2.79729613	3.445688617	4.701286531	4.878776434	6.441323488	4.424811084	4.698606777	7.208105601	2.868429578	4.7085298	4.952008327
Gtf2h4	0.771228352	1.900606834	0	4.349467159	5.911470936	1.907192649	1.144337915	0.867404865	5.515580956	1.705275115	1.354918434	5.710988155	2.175275523	2.524101703	1.815105966	2.350477207	2.881938394	15.25712918	0	0	4.200587178	5.188784889	4.345237972	5.660950122
Tubb5	69.69445968	84.53653933	90.62401179	144.5241248	138.4299392	118.7657768	92.45671568	97.26839107	96.82266184	123.303922	116.8871612	164.0468176	73.04163295	85.03941665	87.50271596	135.7540118	139.7002439	79.7628681	110.8593371	105.7342024	119.7751864	72.48927623	93.75065335	102.0946673
Ell2	3.834699132	2.722936444	11.84353803	7.388861496	6.813904119	6.54391547	2.139181949	1.754403124	1.7663272	4.580216447	4.491280721	1.836309497	1.935862414	3.26166778	2.411482717	1.743151015	2.584545749	5.204377027	1.465316737	1.457077107	2.253435114	2.469359238	4.190873752	3.986217177
Jup	76.12437848	73.94753949	58.64382498	62.98477251	63.70653172	49.05233072	64.44854206	67.07511659	62.76669792	34.4044357	34.12898345	73.69833359	11.28704367	14.40066824	16.48844569	15.14836544	15.08700343	16.08153072	18.89520923	18.28376436	20.78595454	20.97506964	22.11904966	18.45555352
Fkbp10	18.93457573	26.10220683	28.64833493	20.99515838	21.95570399	18.68340967	7.456734117	6.636246503	30.41814037	18.62804788	18.65891183	61.5889547	0.589303262	1.305875048	0.96417614	1.273534199	1.28896596	3.895475423	0	0	2.70219231	4.651187465	3.678647377	4.118017073
Klhl10	0	0	0	0	0	0.208849383	0	0	0	0.67466692	0	0	0	0.806180486	0	0.144139398	0.083363414	5.569166499	0	0	0.207737537	1.63776452	1.295316132	0.385721173
Mnx1	0	0	0	0	0	0.100294115	0	0	0	0	0	0	0.768713366	0.774291569	0.471642829	0.276875768	0.240197784	1.069775005	0	0	0	0.224711691	0.177725598	0
Nom1	4.704977471	5.342746078	1.019525649	0.04107505	0.593077705	3.373193534	3.509256362	3.527809748	3.308298783	1.875348588	2.074567197	3.570768982	2.779008729	1.698375679	3.371796652	2.969096737	3.33680305	5.018915717	4.044223403	3.709255423	4.927495967	3.450268864	4.807947139	4.830434888
Ergic1	4.671471913	7.970071159	3.918245377	6.186397927	5.307353541	9.521057553	6.727883635	6.089286901	6.623036668	6.27439097	6.380408673	9.677713876	6.065034292	6.154781653	5.412642723	9.532401569	7.884530084	7.785899036	3.780675451	3.362459315	6.9701927	6.88318607	6.028832995	5.580089516
Tnk1	0	0	0	0.683457243	0.506069586	0.203359951	0.051765361	0.1918302	2.352459302	0	0	0.174878145	0.519556946	2.825966524	0.318773315	0.842104883	0.324689104	2.711392792	1.281766998	0.935138755	0.404554656	1.366900492	0.480483742	1.37713698
Acap1	0	0.215139758	0	3.653675368	3.453681124	1.572878187	1.625058794	2.454653818	1.551925471	3.474524265	3.28212649	4.878264049	2.363817239	2.571448014	4.423464414	2.681914731	2.215846713	5.181105882	1.858831482	0.893462009	2.576831257	3.005829811	4.262791085	2.4777327
Tcea3	0	0	0	28.57579484	31.58823098	16.60225797	2.46181267	1.254398234	0	2.603491454	0.961895308	1.091567524	1.029526829	1.991035462	3.537321215	2.669873481	1.029419073	3.86838283	4.95277057	5.336703284	6.94758407	1.805718943	9.425804013	2.381552731
Csn3	0	0	0.075564072	0	0	0.217400538	0	0	0	0	0	0	0.486000141	0.755269955	0.170391195	0	0	1.159438228	0	0	0	0.487091815	0.481554184	0.301135642
Ifrd1	17.44677043	23.46844964	26.88605278	23.01251757	23.25888864	24.38441333	17.88575405	15.07115541	21.34522835	31.57700031	30.95755015	27.01899813	4.576455896	6.661709639	5.857291872	5.742643541	7.995658555	8.01235547	3.550979241	3.773104489	16.323	10.27083564	11.39986229	11.59675515
Stk38l	5.75940058	6.774124962	12.92257116	0.466235484	1.208292988	3.005740639	3.707853099	4.023982412	1.417557588	5.153632673	3.495411913	4.950825384	1.299566654	0.428399024	2.174582714	0.829776253	1.439710076	3.822582305	1.967367881	2.168947031	1.042575667	3.419025212	4.09715773	2.220505108
Brpf1	19.78782642	16.79680097	0	7.383838558	7.331290271	6.591094296	10.49874676	11.39857371	9.222624849	17.15178173	18.36415819	10.98169423	7.016394678	6.579022622	3.861362589	8.316688058	7.70659654	8.25528912	12.31350247	12.9041837	13.26652952	8.875432244	7.963438598	7.56201837
Akr1b3	0.228567468	0.563279202	3.779573551	5.540624453	5.952934751	6.002215196	1.685449037	3.199107224	4.32790969	2.869305944	3.176742881	4.982186379	5.673203664	6.31697797	7.425674306	4.75549984	4.46932899	6.316061873	2.767393274	1.559508951	7.407050691	5.72902241	4.388024653	4.921326462
Hoxc13	0	0	0	0	0	0	0	0	0	0	0	0	0	0.141581148	1.149880931	0	0.2928051	2.934165495	0	0	0	0.205445471	0.324975696	0.33870112
Hoxc11	0	0	0	0	0	0.111658465	0	0	0	0	0	0	0.427908232	1.551648121	0	0.308248629	0	3.275226543	0	0	0.074042688	0.750521481	0.197863728	0
Hoxc8	0	0	0	0	0	0.71714542	0	0	0	0	0	0.077088102	0.916104382	0	0.12490541	0.219975452	0.063611701	0.212481794	0	0	7.608827403	0.535594602	0.282402962	0.147165158
Hoxc6	0	0	0	0	0	0.281140065	0	0	0	0	0	0	0.239424844	0.723486723	0.146898722	0.776126012	0.374062163	2.748850848	0	0	0.12428594	1.679738552	1.494577803	0.51923388
Gstt1	16.72172467	30.21981451	10.88241321	30.77316931	35.55743278	28.06003545	2.706705029	3.865886989	1.025044112	3.816636686	3.623194951	3.571883261	8.489553699	11.85760648	6.713502306	2.650070755	2.475860663	7.876288485	0	0	8.911822498	10.58850899	8.636207865	10.91025466
Gstt3	0	0	3.348105954	1.332448104	1.205866878	3.64160048	0.493387755	1.12195952	2.310128913	0.71152161	0.467344588	0.87128416	1.200489379	0.634830412	0.828628083	0.729663497	1.594233077	6.578197421	0	0	3.076934281	1.579181585	3.226538373	3.90520099
Ddt	0	0	14.20565449	5.150906902	5.993454779	0	0	0.619601621	6.416360643	0	0.774272492	1.223835948	1.864602278	0.450751883	3.660875772	1.611825301	0.23305089	0.778458526	0.690006846	0	6.194681388	2.616306877	4.138500331	4.313290845
Tat	85.52345205	82.03614435	216.6842019	199.3781896	191.7622338	101.7119944	39.62443594	37.7718251	4.341697584	0.75777298	2.177540776	0.544649077	48.78373284	52.44577819	47.50747411	9.843192599	11.31076881	22.51865265	12.86310476	11.13200061	86.92202094	56.55166353	62.51802724	63.94543351
Marveld3	0	0	0	1.270174624	0.384753118	1.374310346	1.994038277	1.458441087	0	0.776924977	1.00238109	0.975009563	0.526676332	0.106099636	0.861710406	0.189698684	0.219425503	1.099418588	2.923494293	2.180291384	0.455664654	0.153958984	0.974135431	0.507639133
Ddx18	12.34835053	17.96282681	15.41543584	15.57748521	14.33322872	9.633566825	11.31263897	9.901814492	11.24920205	12.11048179	9.219938919	16.32442237	7.894559337	7.998622125	9.972311117	6.272356816	6.16697894	10.66328287	9.881298204	13.41519251	9.220685323	5.09062932	4.670396794	9.735304155
Ubl3	23.90062662	30.13059145	19.91397894	15.17194058	16.61717263	13.37585135	17.53486722	17.05332698	14.74782533	28.33362581	28.5472346	12.49996235	15.80523283	17.8561312	14.80800064	15.30885716	17.3296561	10.03161761	10.37374766	10.11038811	29.49195783	10.23939415	12.09820149	11.21958961
Gramd3	1.012313601	0.184795165	2.651807934	3.806070972	3.263208695	2.741796329	2.548944972	2.389559459	1.769715767	1.251546341	0.843123981	1.922112211	2.233451407	1.779275396	2.491509924	1.700306819	2.410859952	4.662252399	0	0	2.450527438	1.869629756	2.746156222	2.788752537
Eef1e1	0	0.161107114	0	2.794263633	2.97422705	0.692851577	0	0.049017711	1.001859715	0.951229607	1.883559878	2.502416595	1.504620113	2.353542073	2.606561534	2.199619438	1.769956036	2.217065178	1.719508925	1.72046007	4.961974027	1.241882233	3.19218528	1.151656601
Akt1	41.46236914	36.74873712	20.13522521	33.72869001	38.59242146	39.20721626	38.0986236	40.94506325	52.8395482	43.18187265	44.91035521	63.48387669	41.92470408	38.17608869	38.58425044	54.87856098	47.91646856	39.64667615	36.18309693	40.03395643	46.70324749	36.39638475	41.76421436	41.18900678
Cldn15	0	0.247046078	0	28.83313793	30.63641988	10.41188906	2.433995577	2.705943802	3.195460804	0.686419592	1.197588844	1.747330312	1.22147251	1.640448239	3.663892031	4.252858731	2.71409925	9.349198931	0	0	25.15140169	3.332588633	1.129611849	3.139523374
Il16	0	0.066716576	0	2.531246685	2.302680962	2.237967855	1.665205773	1.806600242	1.526770514	5.236774927	4.394673203	2.340890728	10.77567052	8.860297671	9.669727415	6.05940771	7.970962687	9.563706934	9.087385779	9.301628419	9.684284626	3.471388483	4.880957288	4.557198804
Tcirg1	21.6485122	30.89305036	27.94573773	16.92952397	15.00606816	19.51192266	21.04012827	20.77574623	52.17488635	50.24291676	50.22279073	67.93345865	22.10698063	25.50973634	15.90757096	20.16567486	21.8385341	31.50583839	30.12765066	29.08153538	64.30338009	17.46482888	17.80924003	20.10065687
Naglu	11.53534777	8.291379437	11.09546669	19.54517152	23.7684206	18.25330253	21.97848557	19.82119105	24.79825178	20.15795866	19.0835011	20.61575987	14.53267368	13.89530016	19.16381697	17.22661031	16.53731919	8.376483179	54.88267209	52.70446245	22.68812254	13.50552769	20.61095389	24.46064317
Coasy	29.63250589	30.93082387	16.8525539	17.65742898	17.92240056	14.01039172	7.753808304	7.907358623	13.74877211	11.12409149	10.22920097	13.17343437	7.138818755	8.142619741	6.909312453	6.844635538	5.152481233	8.605401483	14.04598345	9.881060317	17.64158076	16.04803581	9.205528858	8.722114989
Smo	9.318471867	15.49626302	27.01496899	17.33777782	21.31732601	11.32122682	3.372346123	3.181084619	5.085283777	9.856306376	10.16864557	13.86549035	3.641165873	3.843219137	3.272383974	4.10067741	3.172867005	7.065539416	5.835719706	7.310552443	2.023245097	4.677329267	4.197308855	5.190183411
Tspan33	0	0	0	0	0	0.434382596	0	0	0	0.070161464	0.201616384	0.546309059	1.609193042	0.134140984	0.27236352	0.419710621	0.069354509	1.969147928	0	0	0	1.946492027	2.771082464	1.283608787
Crnkl1	16.45114942	14.19653759	7.01920246	12.33106336	8.984512454	9.275379262	8.562548229	9.22020081	7.537967472	9.956119764	8.135349959	5.736124868	10.42382523	7.614001378	9.018144617	5.510144715	6.186155198	4.539725486	9.643491885	9.556271489	7.980295477	10.25933968	10.61082847	9.866344234
Rin2	11.50477208	14.19939583	9.38080586	12.95305397	12.77990713	10.05076771	16.32908484	16.24694658	12.61101649	19.3385063	20.7496063	8.696900337	20.12834106	19.6303625	16.31982106	17.57648943	17.53373494	16.01672718	26.61907567	24.88583356	13.47572321	14.08560105	14.54634582	13.68162003
Folh1	0.596981199	0.980796019	0	0	0	0.351498067	0.69789705	0.795766651	0	0	0	0	0.179605927	0.868364376	0.330590768	0.970359002	0.617330752	2.062066306	0	0	1.771442475	1.260065555	0.996592136	1.558025151
Chordc1	1.107496462	2.729302338	3.347474273	14.81822141	14.7731924	10.47349854	6.848948025	6.643239998	10.21826894	7.972281112	7.024421444	14.64546452	7.689184109	10.17690505	10.47326367	3.697277449	4.516922846	4.253489909	5.26403996	5.106807957	13.65083305	7.484895272	7.73312566	6.003113712
Rtcb	4.396886381	9.431019462	22.79578776	16.0962675	14.73714792	16.82754989	15.15685812	15.81243871	30.19731609	27.80708081	30.32616608	41.15814834	14.88187922	13.59081568	16.09717876	15.12758142	12.40026799	12.88639107	15.60352193	12.73802027	31.01530691	12.37418106	13.76268968	12.59080937
Pwp1	17.36967729	17.65732874	2.559418297	11.60042061	11.02331197	8.667497872	7.380417317	4.612613245	3.194291101	9.167971265	7.934056021	10.58669614	4.899175939	3.789870357	7.935526859	4.446764126	4.470030134	7.158801975	13.14402063	12.90942841	5.900160293	4.640120737	5.029114886	4.674869823
Fbxo7	3.617628784	3.735912344	2.436831272	3.773640602	2.214924503	2.556039339	7.166344648	4.805020596	6.526114181	3.214343009	3.559116405	4.486377851	3.405101682	2.255218161	2.003337258	3.830562816	3.352274893	4.3816634	4.229027398	3.929126204	5.205931802	2.61800028	3.364707915	2.023163728
Capns1	91.54756088	77.53317257	63.96436143	128.2897348	124.720589	149.6819821	97.88612427	98.93572887	251.1908462	71.80885593	67.59544206	243.2854439	66.68441038	63.44064347	70.11807495	101.8583141	102.5470958	59.76185559	70.09029375	65.35324974	153.7482814	74.91145684	81.84920282	73.69641373
Lrp3	0	0	0	12.98978352	12.54568039	5.809589959	8.396352573	6.793646141	8.775540771	3.295909394	3.119906295	7.540331694	1.410670805	1.037880188	1.731029531	3.379946216	5.251132398	3.712915908	0.680904628	1.059770865	3.247512292	3.980265585	1.10605824	3.635668264
Dsg4	0	0	0	0	0.060548651	0	0.842310833	0.41312713	0	0	0	0	1.24324689	0.500907427	0.406822451	0.179117447	0.207186127	2.595234791	0	0	0.043024805	2.325940444	1.264723559	0.718985154
Evx2	0	0	0	0	0	0	0.082236644	0	0	0	0	0	0.756607644	0	0	0.222967244	0.042984571	1.866554456	0	0	0	0.241279553	0.190829203	1.193333509
Hoxd13	0	0	0	0.076360222	0	0	0	0	0	0.220190578	0.060261039	0	0	0.140326704	0	0	0.21765808	1.454084028	0	0	0	0	0.161048165	0.839250358
Hoxd12	0	0	0	0	0	0	0	0	0	0	0	0	0.227519741	0	0	0	0.071092477	1.424818722	0	0	0	0.39905391	0.315613729	1.315774989
Folr1	0	0	0	3.384283692	3.667186879	0.982419498	0	0.347519992	0	0.476041102	0.390844125	0	0.125497393	0.606758739	0.153997441	2.169683862	0.313710645	6.025343546	0.464410355	1.355279458	0.781751531	0.880455035	1.392712562	1.814417622
Clpb	7.11882098	8.060548004	3.087019937	3.731132162	3.44637326	2.968041204	3.06243564	2.805107405	2.122952806	3.439954572	2.884398247	2.630283191	3.299447429	1.889084851	1.491641476	1.970237961	1.862979798	6.283317047	2.008190106	2.250417047	1.487388248	3.40113327	2.730122131	2.385139407
Septin7	30.97465512	24.90316226	13.972863	24.12617976	22.57789473	22.4478252	20.2981545	20.15021963	22.3316434	18.01917823	15.90064522	33.89230665	18.96007625	20.13118136	23.53956341	15.42562961	15.25630751	7.967437005	16.18790114	14.6941727	23.72424229	21.2569029	18.90941681	16.59060356
Zdhhc4	0.223034177	0.73285736	0	7.811831973	10.66176325	6.382193596	7.942440317	8.807544735	12.71498503	8.590430949	8.672581845	11.66269771	4.328038766	6.326264912	2.840725836	7.7218757	5.975590812	8.194200129	8.939250707	7.717474197	16.24934521	4.060345668	6.562319113	5.820834188
Rac1	81.55113714	83.56399533	100.347205	70.80571183	65.62145849	75.13693346	75.2780262	75.20910795	94.17577581	71.50336404	72.55102019	98.84642455	56.55069969	50.45122666	59.87325277	74.47656416	77.69297751	34.26325639	78.29797439	89.73638084	92.95935953	45.88196887	51.58627776	57.10217624
Nup214	22.08811893	22.81653022	22.60735586	8.774436931	9.331375133	7.522837387	11.2755557	11.95024793	6.526789832	10.41504398	9.867805914	5.786132856	4.864644839	5.050250422	4.797485031	5.578936374	7.423029136	7.102114317	8.642016071	8.63758788	3.687171011	6.90955297	5.75459992	5.609309931
Aif1l	0	0	0	2.821464736	3.812732906	2.07080483	3.974801706	3.128076404	0.388459177	0.40679554	0.445321902	1.04680748	0.071494919	0.08641647	0.877311809	0.772532836	0.357437178	4.925024437	0	0	0.222678977	1.880957232	1.586835692	1.757222067
Cpa3	0	0	0	0	0	0	0	0	0	0.120134741	0.493171256	0.287822683	1.140148368	0.459368762	0.466357444	0	0	0.793340066	0	0	0	2.333031726	1.054403677	1.373670824
Ltbp1	18.10375778	18.69989304	16.6100446	17.96532241	16.42788928	16.10512786	15.00667212	15.23184903	16.64033978	4.312770896	4.184717946	9.209558573	0.808907059	1.173278778	1.621258437	2.855257083	3.151037242	6.529119734	0.473956157	0.815322735	0.951785475	2.742949737	2.206816301	1.832220673
Ugp2	13.3207144	9.232713257	8.689498935	109.4121551	103.7502015	39.55882249	24.76251454	23.7213138	19.52092805	21.97146584	21.98836746	19.06419658	21.69755469	23.04709508	25.35714133	11.26583955	16.20102353	10.19580283	22.76707829	17.75133464	44.37036421	13.50906058	18.50222496	21.59227916
Kcnh6	0	0	0.972432316	0	0	0.063584604	0	0.089969391	0	0.359456414	0.885373722	0	0.812249964	0.490886455	1.096380202	1.667573838	1.776610826	4.069304752	0	0	0	3.134186726	1.014072513	2.466104899
Trmt1	8.711419267	8.653899538	5.174305539	4.930986134	4.909049534	5.904565524	9.182022516	8.380015304	9.810904287	5.491030183	4.864220204	12.64782754	3.74848335	4.641329099	3.870522738	7.261073613	4.428003861	10.30587243	4.821184849	6.861999544	10.8207999	4.971024556	4.185260266	6.609129843
Nacc1	34.99359938	36.71845913	10.27231543	32.25635182	34.65489639	40.80551811	25.59273689	30.74804534	25.2497634	49.37329609	51.35963346	37.23429561	24.36671674	23.63635615	22.48201157	39.79385576	36.58480045	26.39812332	26.99406304	26.71397053	14.95442053	25.20973761	26.27090873	35.58568787
Nfix	34.14998828	39.18847812	27.95551996	42.04216587	44.05994581	29.19389642	30.21757001	32.46874888	20.24151861	20.20530369	19.41848235	12.05758169	8.980174168	8.105255912	6.207515123	11.77974379	12.13078863	10.96915943	11.57303212	12.91645299	5.536954708	6.258974108	6.745400859	6.179855576
Slc1a5	7.347460906	6.664383205	3.533638925	0.545226255	0.252322318	4.866896307	4.046976974	3.213673013	3.565669861	8.254059893	6.88440128	13.51489466	2.97040571	1.502938343	1.101969226	3.657507006	2.762878892	3.749211466	4.217921074	3.655422211	12.76586075	2.302042841	4.02469901	3.395695842
Uba1	42.81441628	49.76130372	64.12863579	65.11558872	62.31558052	77.40586993	48.88376309	48.07079123	59.93895282	67.54274778	76.10263911	66.86672198	34.27625742	40.20081977	44.48260337	51.45097544	50.35480617	26.47243605	56.39234517	53.74725033	39.5604289	35.67222315	35.847537	37.27508087
Vwf	94.28058961	90.74255896	85.03690129	16.65394852	17.12077924	11.06956336	83.15973774	89.4357886	60.05292568	93.58404322	96.25606298	14.01606043	9.654377589	8.719456224	7.156557488	42.07687809	40.03545604	38.80797959	10.80762311	10.07719121	14.43864679	19.79726222	21.63209503	22.07873135
Siae	0.060852613	0	11.20827473	3.757007287	3.831794556	5.180954926	2.281931721	2.281375883	3.481588969	2.656320232	3.107453432	4.083282664	2.526494344	1.493703369	2.392586513	2.255204173	2.316854872	4.758037586	2.286547409	1.779409497	2.124073599	2.456479614	2.780930685	3.05719949
Vsig2	0	0	0	0	0.106411423	1.938478979	8.272387192	8.309257445	8.969697105	2.302228421	3.251142415	5.258351221	16.60560707	16.37397784	8.758400178	14.00817904	18.93423661	19.46028306	9.567874115	6.92144438	49.22476869	13.28512775	12.93202933	7.160302551
Esam	45.22856161	33.8591859	26.04485603	8.861780835	13.07453811	12.2000602	80.24289989	86.36840298	82.53815842	27.33348195	28.96533948	43.09921303	69.67889292	75.47114715	102.8994033	175.0271088	160.3552696	74.51018357	169.9470978	173.6243456	253.7151599	99.63890366	87.73147957	114.4050749
Spa17	0	0	16.26372426	0	0	0	0	0.902831391	1.476218099	1.374133095	1.410255976	0.891635427	0.543388336	1.641994373	0	0.29357704	0.509373245	0.567152159	0	0	0	2.859196818	0	0.785620599
Fam50a	14.51749733	13.7602938	0	7.209532968	6.442821005	5.819075073	7.155181055	4.675085598	7.81536401	3.743656855	6.081913808	16.98418001	6.677525415	8.528036508	8.039366398	5.581684799	7.794879999	9.731071805	5.361727151	5.850625322	15.36952097	8.176244864	9.263014645	11.29363948
Emd	17.51097413	9.381273005	7.478951758	3.917094308	7.02797352	6.993093835	3.491724764	5.454890286	18.8756898	6.58889176	6.955301792	18.01209291	3.664902818	3.045485312	1.686446348	3.960082504	6.083674497	4.781473502	7.416819717	6.678830093	14.8629591	4.620115214	3.812944882	1.986992743
Taco1	0	0	0	1.645140393	1.065883909	4.405544097	1.121433103	2.539634891	0.755009594	6.456960005	6.058696245	3.104482234	2.709672928	1.51163213	1.534629594	2.927916206	2.084145628	3.915933451	0	0	3.462392417	6.214911185	4.047979987	0.301353382
Grik3	0	0	0	0	0	0	0.019205047	0.071169368	0	0.284344325	0.066701509	0	0.771026445	0.854283576	0.118265504	1.006694745	0.963682181	5.633218431	0	0	0	0.676163563	1.470648124	1.207630104
Gria3	0	0	0.827395545	0.923107481	0.897119858	1.968446217	0.349582893	0.680122603	0.344211317	0.351216516	0.394597032	1.062891595	0.321629236	0.247390044	0.681703044	0.094781998	0.036544951	1.098637988	0.216401376	0.315759906	0.182136451	1.025664477	0.648962523	0.422732253
Npas1	0	0	0	0	0	0.074995599	0	0	0	0.969062954	0.994537448	0.701350575	1.341224716	0.463185385	0.822906231	0.414071438	0.359219018	6.799417404	0	0	0.149192694	0.840148395	0.132895512	1.939117378
Sipa1l2	5.71219818	5.347107754	8.710525217	5.796310127	5.54006616	6.405912461	4.067609787	4.299628495	3.732310283	8.224401619	7.701563766	4.358551829	1.948361058	1.521691863	1.618406296	2.591121884	3.090826217	8.071701029	0.083192569	0.032370562	0.544599098	2.733832568	3.575949165	3.163599473
Ap4e1	2.148767189	1.444199642	4.733314973	4.271369733	4.207470794	5.129721937	3.513290252	3.352501628	5.681245168	4.031298184	4.3012376	4.510180461	3.496823033	3.445242301	3.245248821	1.841604882	2.075103177	4.539182934	2.337934512	2.6338979	2.959246975	3.29852023	3.790935911	3.016390691
Blvra	0	0	0	0	0	2.214179154	3.099911293	3.720396159	4.002114175	8.046768353	7.707746542	8.122047811	5.892631076	6.695121291	3.615414161	6.239892369	3.314258053	4.674251989	5.887625875	5.599974827	5.444801403	4.340812504	4.414076063	3.748560104
Pdzd4	0	0	0	2.770010316	2.015705755	1.307360315	2.561029301	1.568356848	1.873997523	3.121566579	1.809106205	1.356439913	1.016560497	1.053192562	0.62370903	0.39229879	0.635283811	3.031478289	0.067175729	0	0.527698693	0.636777461	0.402904377	1.469723977
Srpk3	0.229443205	0	0	3.881946309	5.900100615	2.026416655	0.185697076	0.114691584	3.469342309	1.571072429	1.612372404	0.679615796	0.62126619	0.87608421	1.52470742	1.566376923	1.682419821	3.026033823	0	0	0.053750098	0.544828991	0.861815936	0.898214931
Idh3g	12.06118623	7.965109468	35.07963418	27.09608962	25.88496282	40.35343557	18.82133714	16.31380558	37.64415362	22.73837964	20.38621345	44.80505475	19.21071907	21.02713312	13.48922936	19.95073915	19.80898049	18.93691871	15.10670487	15.55962175	44.98626475	15.72399465	22.05942487	13.578642
Pnck	0	0	6.048806188	2.308705391	1.923179969	0.228981998	4.54642218	1.700996636	0	0.277388739	0.15182969	1.513758448	0.438763337	1.237452279	0.897341759	0.474102343	1.188192994	1.526505429	0	0	0.303683962	0	1.014415511	1.691615334
Ssr4	0.206321021	0.5084553	5.168231053	9.614851921	9.658761412	13.26564602	4.67553569	4.847275299	19.3506874	11.3019784	10.29418536	23.05830623	7.541882588	6.527457992	9.597383141	13.98464092	10.00824099	11.46742829	8.269384375	9.854054836	20.01003641	9.961782799	9.55791731	13.19238674
Bcap31	78.60170827	64.13794474	83.13262878	45.57302056	38.86984945	68.67966571	25.5875033	21.74078228	87.69298628	49.18655306	39.40167273	84.47186476	33.57997272	37.73004035	48.17024788	32.19617734	36.94592653	33.56759142	29.0971755	23.23954055	90.22608705	34.84045081	27.22744491	31.45447003
Fam98a	8.244504656	5.300261314	23.41621184	6.224322205	6.795074005	8.357842917	2.75606974	2.239768298	16.29697424	8.590645201	7.137145634	19.66291669	2.507377351	5.572552957	7.344606339	5.156461597	4.094280403	8.27319685	0.598625468	0.524087023	12.72194234	5.24894732	3.253814601	5.262269291
Ltbp2	1.71712334	0.320580321	12.84256828	48.2114684	48.04107791	19.27389655	0.547470559	0.643752759	2.408219065	20.86546975	23.51195168	6.713371464	1.26803891	0.383172147	0.5618912	2.245555857	1.91506664	7.205687579	0	0	0.146275926	3.583195948	2.687383027	2.597184521
Kmt2a	11.07405495	14.07033377	19.64887075	11.85157362	12.17798627	13.87542308	19.14513464	19.77676443	10.35878712	14.70418239	14.3434792	13.6156733	10.56577384	11.47502892	10.56740231	13.26661788	14.79442558	14.51127013	10.52672292	10.38314796	5.493692059	11.6467247	10.98657638	11.30058914
Ift46	6.272210505	9.40515509	0	5.319270175	4.529484493	4.079919578	1.772689298	1.393459838	4.760320194	3.380156454	3.125027013	4.50282946	2.336332705	2.878250298	1.98478123	2.621602701	2.498940471	4.408069933	2.369263689	2.862711004	6.553758807	3.309734222	3.864202129	3.507742099
Tmem25	3.579656876	3.267284372	13.87028883	5.430704727	6.03179172	1.124093443	0.214603844	0.198817789	1.056531561	0.056738606	0.186336437	0.09062412	0.448735231	0.759345717	0.991154761	0.193950959	0.112172066	2.622813874	0.415142662	0	0.232939403	5.509354185	3.983886371	2.20582795
Cd3g	0.195402228	0.321031429	0	0	0	0.069030822	0	0.048837774	0.119781845	0	0	0.022260988	3.96819763	2.344902579	2.488785193	0.190569128	0.22043235	0.73630889	0	0	1.556368693	0.77332717	0.978605309	1.912381743
Trappc6a	0	0	0	11.93218567	13.51793396	1.988209328	1.301398768	2.612283066	5.257033449	0.573456267	1.506639739	8.243430015	4.898189321	2.412047366	5.120099934	6.2728305	6.235467952	5.680444685	1.678336351	2.35097061	8.193016795	5.09101376	2.76822438	1.835998801
Supt6	22.68780978	22.63088319	10.08219619	34.68695623	34.66765684	20.83276279	24.2156316	22.92939356	21.81810125	22.70670207	26.80442427	19.3338481	14.17975501	12.86666328	12.71341663	13.78525232	13.86342388	17.55629699	16.76429741	14.83044394	14.34184428	10.54672206	13.69576751	13.56931207
Spag5	0	0.093301186	0	0	0.07488912	1.444492055	0	0	0.255288962	1.976690702	2.048607441	4.140607015	0.56382337	0.619543396	1.572422304	0.775389999	0.672673381	4.814843494	0.948391345	0.442827442	0.50554146	1.708112514	1.919777747	1.926754076
Foxn1	0	0	0	0	0	0	0	0	0	0	0	0.181135453	0	0.650462737	0.770418435	0.872236203	0.056051132	2.433954488	0	0	0.605265569	3.146243336	2.115122622	2.204455312
Unc119	0	0	0	0	0	3.134191094	4.153303238	3.782573403	0	3.79675837	3.117253314	1.843060635	4.945766142	3.131326197	7.224920782	3.68998037	3.605910355	12.53642584	0	0	6.968542091	3.304583687	4.900521991	4.596746999
Rab34	1.606968258	1.320065082	0	1.828451109	1.501048013	12.30022165	5.057812193	2.47676114	0.273631622	5.043241307	3.952441937	2.196865458	1.208668814	1.607020237	1.186522839	4.571062215	4.003296394	6.055330217	4.472748781	2.871601348	5.835029485	3.179882415	3.688644477	3.66968817
Sdf2	24.03292627	29.09371161	1.035452232	16.89526606	17.6532688	13.25669738	19.22326329	21.60289788	43.59358119	17.92370684	18.96277659	42.94219436	15.98314919	17.70904479	14.47616603	13.98085563	18.07428867	5.957905349	11.61807567	10.06869761	34.57035993	20.02381402	12.66954755	16.505811
Ccne1	0	0.197117156	6.600132784	0	0.079109018	0.762943587	0	0	0	2.533073954	2.641819488	2.679028735	0.216579649	0.916235327	1.860349249	2.223222972	1.421155181	7.685742663	0	0	1.292909941	0.759731486	2.403501695	3.444394445
Hsf2bp	0	0	0	0.52828763	0.821464166	0	0	0	0	0.660121823	0.375216894	0.547456546	0.401598652	1.067913977	0.591360471	0.867888658	1.104280699	5.868262861	0	0	0.542023834	0.986126812	2.228378905	1.393497
Bbc3	0.300739116	0	2.067979457	0.624866766	1.487204849	1.487412722	1.947196462	3.006604224	4.670288867	3.60370286	4.085891349	8.531083289	5.021609206	3.444941301	1.165783828	3.079656323	3.138177258	9.065889872	0	0	5.42481213	4.046714769	6.589402451	5.297945693
Mybpc3	0	0	0	0	0	0.379445667	0.04139488	0.53689877	0.094058816	0.087554361	0.323481487	0	1.03867708	0.920668572	0.764734349	1.122334517	1.60112623	10.11827788	0	0	0	2.55047499	3.073803272	1.201359773
Psmc3	8.575736819	8.25230559	23.58781632	31.49131273	28.2722947	16.70606806	18.37624647	21.73992824	39.50214107	22.85919424	17.90716748	43.60129071	19.79282113	19.11226024	17.63911615	17.20516858	18.03556431	15.92659853	36.62223909	33.07718855	41.61457514	17.64853037	19.17350376	21.7418316
Acp2	13.54891768	11.23111677	6.352277816	9.176669879	8.649303509	11.96625215	13.25847047	15.05383429	12.48342705	36.30128558	39.15260545	18.95754886	10.72804278	12.42957445	11.93658335	6.426710495	5.45377729	8.35439408	14.39887021	11.52546795	8.021595775	7.799480201	9.946944598	8.920490126
Rapsn	0	0	0	0	0	0.500914004	0	0	3.187003595	0.707941627	0.332137978	0	0.319941745	1.160148299	0.392599469	0.518565882	0.999713306	5.342938426	0	0	0	0.56115572	1.775283438	0.231282868
Slc39a13	3.148588454	6.035048003	0	9.735183315	11.41821453	7.369114734	5.556648437	5.115117427	7.881197655	7.149041022	8.20511778	13.15231631	3.729893874	3.005568012	6.465836684	6.909099582	6.141841049	7.53884881	3.614989657	3.068960607	9.219979807	6.438135315	4.51705539	8.217310716
Celf2	3.010737354	4.196347362	0.484843187	5.6696137	5.280163269	1.900566505	3.335487959	3.164147777	2.097715577	5.857956354	6.081317545	2.856417362	1.57030286	1.480738396	2.090906142	0.373050627	0.480228531	3.208209116	1.246685411	1.070405832	1.190924745	1.660334989	1.483106516	1.255918512
Nr1h3	7.111553364	4.381408856	0	18.77177142	21.01695421	10.04935069	12.95021138	12.88631766	45.92931252	10.43466952	11.18492799	18.34470008	19.37065987	13.99266473	15.47138504	2.353168807	2.507034521	6.46012242	1.060388255	1.237803943	5.057424709	6.031029472	7.154956959	7.457148212
Ddb2	0	0	0	4.920238504	5.233917414	1.64957426	2.456413958	2.100666899	8.205348239	3.330489798	3.66413986	3.431096751	1.264331194	0.891454109	2.97362529	2.846173606	1.514404886	4.398745908	5.068624853	2.616987173	2.898733344	0.369591597	2.192338785	1.370959631
Spi1	0	0.584110431	2.561159398	0.703534064	0.312561346	1.674669824	0.127886372	0.059239586	0	31.78288268	35.75530035	3.213272366	11.55209326	9.438025244	12.9942412	1.155789386	1.737980253	7.814914809	6.333213117	6.237705137	2.387581339	3.001714607	2.22569162	3.556864468
Sf3a1	10.2876555	11.78008298	14.64844014	10.91902722	10.3461263	13.65644611	10.70910538	9.375939	14.12027308	13.43040735	11.63531154	12.96314125	5.205416278	7.652222678	6.560185757	8.71570867	10.05220105	6.558832845	14.1001277	14.2815632	7.059651693	7.649409676	8.847247901	7.390290929
Stat6	20.17015304	23.36353261	13.47052316	14.29986525	17.41347278	19.99275009	28.30357547	27.41842738	35.04710114	28.44204998	30.01400828	30.63266126	30.12336566	39.97223057	34.55356934	44.64951979	44.07536569	28.98016114	34.04780943	29.49007437	57.07542416	25.38343666	28.52411056	23.85880859
Clgn	0	0	0	0.047106194	0	1.009170598	0	0	0.583702138	0.498059235	0.148698792	2.639649831	0.071619258	0.432833796	0.527302541	0.309550549	0.313301457	2.541546207	0	0	0	1.256152308	1.68894512	2.070915418
Napsa	0	0	0	0	0	1.44219921	0.712629983	0.780247705	0	6.371702769	10.35021852	2.079176237	1.950682414	3.012751029	2.792622012	1.756495711	1.35449878	4.298203145	0.401034054	1.404395601	0.337534449	0.380151356	0.751659012	1.410129906
Vrk3	0.189433536	0.233418981	0.465216528	4.666963734	4.871257447	3.714183752	4.778340428	5.326424076	6.348058871	4.485849747	4.747987254	5.772920379	4.488150769	3.203252486	4.30101334	3.002156075	2.617813923	6.602815033	6.050298021	6.83178208	8.276367372	4.873084929	2.608961174	3.64613463
Smg9	0	0	0	1.280405391	1.763434469	3.169749177	8.518590032	7.848845095	13.08043415	9.058068592	9.740785071	6.113407169	2.569645571	3.670669106	2.293239037	3.365588757	4.671593848	8.614983072	5.186793765	5.886423125	7.11417826	3.27780424	5.940989383	3.715145062
Paxip1	4.35341172	4.955545653	0.397103139	2.289037226	1.824783408	5.382838175	4.043499147	4.647605356	5.591452126	5.07466643	6.409929898	7.035514567	3.648600583	3.765540245	2.307472704	5.48912748	5.980973924	7.030455928	3.193708545	2.909700943	4.443606566	3.544279417	3.581851688	2.71869397
Rmnd5a	17.61019726	22.58881823	9.250833739	20.04200833	20.24229849	17.86530509	20.90889398	19.32378178	24.86138735	18.35071892	16.76505984	21.16725859	14.74698905	16.23238406	18.09598204	12.90392928	13.3059586	12.06513163	11.67716805	11.93277308	22.08313616	15.35513322	14.14887552	13.51758516
Mov10	2.962014793	1.310176954	6.826560942	7.168845231	5.859061927	4.990557889	4.118388236	2.875819353	3.282261814	6.305584795	5.577364945	3.4523151	4.524262721	4.536379175	4.983919671	3.11096369	3.502081115	10.62477182	1.093956815	1.443552698	2.828940407	3.967622147	5.134928982	2.452910116
Ppm1j	0	0	0	4.912521622	3.947077741	0.49760035	0	0	3.74154286	5.826998513	6.021419852	4.813969237	3.496077877	2.497026283	6.045036255	5.666490024	5.462049932	10.28346287	0	0	1.154886335	0.557443555	3.967964002	5.743822049
Rhoc	7.106216245	10.37776752	15.12477012	22.26480949	23.03715239	14.50483493	17.36049602	15.68878789	77.52281493	16.55743329	16.83085596	90.58166437	33.85094396	29.28717182	37.38454436	59.87139029	64.02057738	33.84370091	25.71277676	21.93391646	106.3574247	44.68540573	35.58905662	34.51632357
Prr27	0	0	0	0	0	0	0	0	0	0	0	0	0	0	0.529143039	0	0.134740716	2.700441766	0	0	1.231146593	0	0.5981789	0.623443123
Tead3	0	0	3.925280042	1.186074184	1.003697142	1.176371992	0.667336768	0.570690561	1.030336764	1.357196915	1.448589565	1.192259236	0.858705726	0.155688653	0.368800246	0.695900893	0.348812689	3.943540568	0	0	0.245165772	0.82836079	0.714714199	0.869050371
Ppard	3.400425246	2.164825921	3.507363615	4.264414521	4.372073492	6.847335773	4.311612288	3.463276756	4.273154348	9.895623626	9.837145405	4.067592585	4.603686648	4.312496959	4.048570994	4.684300248	4.842955047	5.926189058	2.981336475	4.681630176	4.381269617	4.441001606	5.002523806	4.159952035
Def6	0	0.196379442	0	3.264113694	2.837266256	1.266813765	0.257974382	0.23899803	4.396334403	1.568720524	4.759877814	0.571929092	0.53942274	0.782405403	0.397154328	0.233147634	0.471945496	4.954515601	0	0	4.64825696	2.081442494	1.646223256	1.091842101
Peg3	4.362925901	5.934766745	3.686745314	1.308947447	0.618649255	2.336832255	1.518744596	1.242874011	2.080150965	0.615690547	0.516489679	0.908570697	0.508109599	0.614156062	0.883291138	0.777798042	1.177526591	2.121322351	1.527734753	1.417529148	0.780292254	2.00517556	1.938326325	1.408012594
Zim1	0	0	6.518508584	0.797239999	0.312522691	0.167446272	0.426235189	0.572578512	0	0	0	0	0.320851794	0.689450816	1.13740232	0.192607741	0.245069468	1.339534	0.032981406	0	0	2.438591499	0.543990668	1.44318679
Metrn	0	0.139147672	0	0.955302619	0.893506047	0.478730859	0	0	1.142199777	1.401508261	0.59517963	1.11925955	1.22309207	0.461987809	2.90790129	3.221406614	3.821762668	7.180768977	0	0	1.626956023	3.485980882	2.332913572	3.315606427
Lmf1	4.606626572	5.676260424	0.900429688	2.16265926	2.990913523	1.660620787	2.029016256	1.844518172	2.59334878	2.373777255	2.213206268	2.034957977	1.548570785	1.512800143	2.108492298	1.833749294	2.46578783	4.383920494	1.98215117	1.718160046	2.235409174	3.348599409	3.08982798	2.361573556
Ciao3	0	0.084320403	0.504165236	4.631137618	4.230037895	2.465852418	1.578440069	1.667571024	1.908649817	1.815708326	2.78914775	3.917458039	3.520541689	3.695397652	1.932651797	4.254579039	3.271213589	8.606076038	2.571309459	2.801419046	4.568801499	1.543696734	1.927764396	2.745884757
Angptl4	8.478448031	12.44760607	0.088602662	0	0.237885576	6.946380035	7.640587755	6.988380702	0	4.065887529	4.690405438	13.17320499	0.488451023	1.180789176	0.699272762	0.791687985	0.763124842	1.019624581	4.066967774	4.044098789	1.056483142	2.284558279	1.468080691	2.589375321
Dbf4	0	0	1.509757688	0.934109132	0.916859744	1.241036253	1.954670234	2.030387942	0.4187241	2.150684393	2.091502682	3.86034039	1.618367106	1.157711385	2.472234121	1.070641291	2.125948532	1.447836531	0.305554132	0.784689415	3.377535935	2.954361424	2.703147694	2.674062415
Daxx	12.77134326	16.48615079	26.28622499	6.077386688	5.079245858	8.522294285	8.476885898	7.498667495	12.50959367	16.65705735	13.53348947	10.25401419	7.318756262	7.851036376	5.051712303	8.699048263	9.833549379	8.402707512	5.247424328	5.33500963	10.35277034	4.653264937	6.726048082	8.068256236
Cd320	0	0.182006892	0	0	0	1.643738097	0.956375369	1.55054428	6.519323219	0.063213459	0	4.265809033	0.999887313	1.692000306	1.595045987	1.404546692	0.874809826	2.922122152	0.740028154	0	7.941367207	1.929106606	1.248332761	3.903169148
Ipo4	2.462595392	2.247701307	0	5.563403929	5.637936564	5.703167173	3.543238625	4.581964381	7.995153805	4.762008356	4.871167312	12.85847373	2.0374444	4.402964478	1.894046485	4.269662739	3.472553094	7.088490943	0.68542552	1.20015816	7.082994254	3.681825731	4.539254124	5.89139731
Tm9sf1	14.98145858	10.41337423	22.5603158	9.040322061	8.792600377	10.41068423	11.99181945	12.83789008	19.78018112	9.300100915	8.175559206	15.0043646	6.686617552	8.98018572	8.022790384	9.392725005	8.682407	7.444310601	3.711632188	4.653568585	9.294666396	6.515480722	7.214376704	5.69301587
Rec8	0	0	0	3.100823391	2.583023999	4.536301113	0.645858861	0.979118336	1.600954756	0.310467465	0.254903167	0.396708243	1.080389313	0.949727307	0.48208807	0	0.42965532	1.640200178	0	0	0.356893324	1.722662024	2.179939186	1.562006476
Irf9	25.2614157	26.20706629	31.1062462	10.59605115	9.774796071	11.27051859	19.29318841	20.12677583	30.51012905	20.47119626	22.05806875	25.72527004	13.16632158	12.03271524	14.3830922	8.559193361	8.462222326	8.826239655	11.38844385	9.07450939	22.17098724	10.04443734	10.76549874	8.589242814
Gmpr2	0	0	0	0	0	1.149868834	0.219524697	0.081350667	1.92873693	1.067928979	1.181776543	0.871399977	1.6892109	1.154039663	0.991351169	0.47615578	1.147441642	1.073181932	0	0	0.838748023	0.901709332	1.324451905	0.849471038
Mdp1	0.314355257	0	2.624810259	12.3166933	10.67450063	7.99588909	7.462975416	7.542552014	18.88462174	7.892474092	7.73177003	13.71621922	7.235060593	6.687409956	9.052199959	5.825019242	4.344128223	14.21453009	5.643488574	3.37045729	26.51107186	7.215766642	7.281326769	3.281667149
Dhrs1	2.314383632	2.661652964	0	35.85959007	37.15813645	13.57241013	5.057419506	5.957978436	23.36159714	8.782067187	6.071867324	11.73303257	9.400027573	8.584536957	8.330647789	5.755705512	4.895335265	6.758768713	2.608900886	3.158193972	13.01219759	8.976255036	7.2442499	3.624101982
Ncan	0.887796918	1.021009337	0	0	0	0.062727383	0	0.022189115	0	0	0	0.141597826	0.76123457	1.162244467	0.884944849	0.779254248	0.550835779	4.265346832	0	0	3.598021835	1.827051272	1.722913194	0.57925188
Tmem161a	0.695638315	0.571441187	3.758412512	4.645853178	3.440046935	3.071899792	4.316382682	5.12899013	12.43746236	3.721298702	4.399630051	16.66227948	4.630488217	6.45067302	3.948548048	6.953931293	6.08178434	9.338323195	2.541265345	2.118892537	18.49623839	5.093179485	6.532250386	7.942831732
Armc6	5.287181738	9.973330455	0	7.498072809	5.810220291	2.144547677	3.011230089	2.104530786	2.080674049	1.564329629	1.834802686	5.465645687	2.032542238	2.243119351	2.927886965	2.291736894	3.258354361	5.349694901	4.741840427	4.389991971	5.596601231	2.634954681	2.451763301	4.216268246
Borcs8	58.74246195	55.04617438	18.37998246	24.53982408	18.9357243	7.532306661	8.569388789	10.22286398	22.05008606	6.207234393	4.994400405	9.716041544	7.265598061	4.984370112	10.1204013	6.577685575	6.749426823	15.5765945	4.72335068	4.665374124	11.11089215	5.166225859	4.630792988	6.529802276
Slc25a42	0.745728682	0.087512653	9.627840699	1.897289162	1.053643462	2.33339377	1.609457249	2.769124611	1.654385183	0.699069587	1.422415788	1.080159102	1.63460564	1.452765201	2.064813918	1.662362853	2.073087943	3.913974178	0	0.103838456	0.698787129	2.78266228	1.400522762	3.544922969
Snx9	28.96274834	30.17500165	52.21805358	36.1696646	35.398847	35.12512308	44.02268274	48.95012687	57.23205469	39.35108592	39.42373115	63.67728716	21.99663627	20.80761418	22.00434817	31.51882711	23.7076607	17.30213928	23.44668827	20.82843831	40.62669266	23.62361636	24.6540831	20.97109607
Ranbp3	0	0.075391648	10.72853481	6.510773108	6.959093033	6.0954613	6.907931241	6.262160462	8.326421541	6.231920635	10.0612038	10.19423694	5.549977966	5.506815036	8.28424365	7.742377361	7.894431467	9.769766343	7.96997563	6.664489374	9.288016899	7.119098821	4.826169244	6.22762352
Ndufa11	7.019449258	11.53243671	0	3.125314784	1.735617087	8.679298413	0.946851027	0.438600781	10.75733107	2.336466689	3.562575216	9.529557753	9.767305818	6.381523918	7.126471312	12.55068731	10.39317333	3.857361797	4.39595021	3.991124251	13.15518877	6.019063143	12.08436412	9.159818195
Bmp8b	0	0	0	0	0	0.290801236	0.044414146	0.041147084	0	1.080314753	0.424203544	0.13128819	0.817253256	0.718414858	0.182336145	0	0.23214992	3.567065496	0	0	0	0.651548072	0.72143767	2.255723269
Nr2f6	0	0	9.781430922	16.08093022	10.09524423	3.63116474	7.105667813	6.368900916	4.769335875	5.92615051	5.166510353	5.732894586	5.79820675	8.059588739	6.759212513	6.056367379	6.522299858	4.03451854	9.297859602	8.557569798	5.919393942	6.779769414	8.043230194	6.98578156
Use1	7.538818405	8.098356597	15.95057056	0.688524486	0.76473248	6.658199872	10.95132282	10.29069322	16.17457259	6.287142322	7.607060288	20.05088477	6.542612625	8.224431551	8.028418554	5.93843852	5.887735051	9.560233958	10.65297905	11.87010717	21.19281205	9.639244108	7.623726268	7.567348668
Ocel1	0.089551364	0	1.803367878	1.754347455	2.332324172	1.423633695	4.469434189	5.10309211	5.123544008	1.532968471	1.489359217	4.325665969	3.354297423	2.833171168	1.041409582	2.70742813	2.475050764	5.567839206	3.215356451	2.444025056	3.041895343	3.898509985	4.092447693	1.752860204
Dyrk1b	4.977427656	6.425214736	21.88627122	7.598167891	9.611261375	13.39735859	13.30018273	16.76480284	7.119397288	14.40373194	16.21203059	8.208695793	8.771033768	7.369416971	7.612787772	10.28652553	9.893118362	16.52296274	17.81216189	18.25106318	6.663017689	11.06882261	10.08980201	12.06240993
Braf	8.156273929	9.539093873	5.40934528	10.68240499	9.130249036	6.381431931	5.333157875	6.449602021	2.372790035	4.233349976	3.605237709	4.666972198	6.030701093	6.158248842	5.716057944	3.932327003	4.40558985	4.818502155	4.290242756	5.097882411	2.752724674	7.623046642	6.548358747	5.261510055
Ndufb2	4.539942306	2.237636973	0	0.741160886	0.78577689	1.603850453	2.72514089	2.808354255	3.664271644	1.780995398	1.993978666	2.637760898	2.151250091	1.30011644	1.82271349	3.099355617	1.568455677	5.559864764	0	0	1.11671845	3.593470533	2.415779711	2.739970492
Hltf	17.4474323	16.54421475	15.97539908	6.297703382	4.89987734	14.15379772	13.33637516	11.89775796	13.24808881	14.56480297	15.7171376	13.65609683	11.17881096	12.74819958	13.29999378	5.409371045	7.775750204	4.565617908	6.160210338	6.193611128	11.42927724	10.40016171	12.60799952	8.502677301
Prpf6	16.88378544	17.54071968	13.73993326	16.45939729	13.58809625	14.67766298	22.90844596	20.02356341	19.27901054	13.55380754	12.98922863	18.02778878	14.64121078	10.92515572	7.608128034	14.44826584	13.39791991	18.40018553	7.049012672	5.96962145	22.64574216	12.83983617	9.94784376	11.3399926
Rgs19	34.94615501	32.47182514	0	8.502351132	7.932470561	4.148938165	3.709278282	4.939864223	7.023620643	18.06099228	23.01455541	22.19031141	9.953631589	9.999819363	10.4692018	10.33628149	11.55211314	15.65085629	0	0	10.53521199	8.842354645	6.276184218	12.334948
Rgs20	2.109643396	0.990282369	0	0	0	0.053234668	0.691096267	0.753246918	0	0	0	0	0.544029275	0.082196557	0.667576544	0.881769963	0.424978386	0.993686974	0	0	0	0.477094885	2.358354532	0.393273629
Abhd3	0.547360653	1.12409141	0	4.874098464	8.300820481	5.027597024	0.738332849	1.368043567	1.957275033	0.780824343	0.512864298	1.434221826	0.617539658	1.642135075	0.606224715	0.266911088	0.540290644	5.414189051	0	0	1.795170361	2.816116946	0.856646518	4.642701339
Snrpd1	6.225827315	1.790000531	0	0.277196535	1.23150998	3.409120137	1.259699465	1.945061943	6.742379173	1.243382858	1.968791567	10.99369502	4.916843533	7.13163287	6.205826693	10.92930665	6.408785894	6.158244272	2.859224276	2.882478625	25.66928647	8.377409521	4.676989409	7.3117847
Tchp	1.208973686	0.425625959	4.156647096	0	0	1.037244802	1.397811709	0.604328668	2.68208559	1.478256605	0.95072644	3.098947954	1.09118431	2.119697751	0.956420499	2.316031928	1.875276735	3.66076515	0.036053487	0.841713374	2.79172064	3.00749728	1.459622827	0.676120148
Tiam1	2.479301893	2.558874167	0	1.509573489	1.655699474	2.627629954	0.600262842	0.969216933	0.753412863	2.738744493	2.90381081	0.101392949	4.96320458	3.398313911	4.611754371	2.913974175	3.549897579	4.431666459	3.264588024	2.602492644	1.667964818	2.968797466	3.462359248	3.898939333
Tsc2	11.48723385	11.61815076	14.38256066	13.30370483	13.06872758	12.47942366	14.27697805	15.58336721	18.15372302	14.26507635	15.10280067	16.18061632	7.791013845	9.67059584	6.361294908	10.52314998	11.08605155	16.01326411	17.82538009	14.62693104	8.399765803	9.355200844	9.394331221	8.448075565
Rpl3l	0	0	0	0	0	0	0	0	0	0	0	0	1.579067322	1.060350596	1.937668347	0.758332902	1.425397681	13.18499321	0	0	0	2.461844451	3.164013225	1.014660323
Slc9a3r2	62.28368469	73.17605671	119.0464831	23.6465616	22.20487892	32.57853055	80.43223934	76.14480861	110.5443831	30.09856522	31.32804237	65.23552955	60.79110803	54.25308271	69.5165167	92.05648423	92.72941648	61.63032022	119.2333656	129.7703642	146.8691561	80.44525662	75.5636044	81.43272234
Puf60	4.574173548	8.178120132	21.54168082	33.50388353	37.47831393	22.29051492	16.47776045	21.15001694	33.86761866	17.00384793	15.4418277	33.18230399	13.90338254	11.88834359	10.13217534	20.53388373	14.94912491	16.47584188	13.42425177	17.76840447	30.98070506	10.43574722	10.10655251	12.11341585
Golga2	14.74977729	18.98553603	1.711320143	17.2021114	17.49796553	9.313676225	8.397019215	9.66612325	14.71342106	9.80806235	9.984278977	17.86201404	6.813595744	5.955006065	7.782106673	8.495051986	8.188560807	7.658616513	4.945843618	4.811118869	10.47481906	9.100823473	10.03341782	8.032327846
Uck1	0	0	0	2.619008488	2.373040496	10.41768207	2.50566175	3.772189924	13.14237461	7.552112614	8.267350119	14.15215378	4.820176504	4.686279396	3.600326936	3.962916533	4.452957821	6.780880279	0	0	6.309804283	7.902892066	6.831872752	1.211986122
Scin	4.259885845	2.799471131	0.104615547	4.172644347	5.898435929	0.526719677	1.264151888	1.384100631	1.17509225	2.187662042	1.097639046	0.315446878	0.192242422	0.232364926	0.353850072	0.103863034	0.120138938	3.812344236	0.266776572	0.622822991	0.349277061	4.214749117	1.333386444	0.833821396
Ikzf4	0	0	0.04855936	1.085790113	1.401531169	0.698535084	0.746812077	1.037815933	0.58584526	0.282068413	0.162110682	1.441682331	0.758481304	0.701068825	0.930729928	0.241050332	0.948002396	2.514658395	0	0	0.810619026	2.034612894	0.866484495	0.193517286
Mien1	0	0	7.560048825	5.584007317	4.792502693	6.645995572	1.153459751	2.564669627	8.037516795	2.927620912	4.20641411	5.163148487	2.315401705	0	3.788295813	4.16981579	4.099761368	4.833320805	1.071034723	0.833487795	5.20836289	3.384212209	2.676590324	2.231709386
Pon1	20.49882646	17.38222344	79.57225303	52.86361754	47.81471357	28.03251661	5.768015192	4.407196254	0.045038745	0.062886267	0	0.401773186	12.5333701	14.06709838	19.65178453	2.042173758	2.610845475	4.775781272	0.276074168	0.107421564	14.14818309	9.072211115	10.072957	9.347882095
Axl	5.711234793	4.27454017	8.789514345	30.77790294	31.88321347	17.88973609	8.765285722	7.549545572	1.607864412	204.8031664	207.7789	14.48772315	20.33279691	19.31498241	23.75550508	6.250746908	4.581559156	9.684407642	2.596402674	3.216371937	10.97104321	9.442980843	10.16987325	13.24925024
Tgfb1	26.73154407	32.05386116	48.53605325	33.12965907	32.82870495	29.44970989	64.87037511	64.84819545	69.35128873	72.57968242	73.0334985	91.10107384	36.13349221	35.31303971	39.28797859	76.66663669	70.10135634	35.5654572	79.28694595	82.92071197	34.16024462	40.61256012	41.32067269	48.02546091
Ccdc97	15.89221845	20.24837072	34.09027348	5.824293998	6.308557597	10.31203772	17.32456136	16.2123061	13.7845316	16.05453349	18.76524767	18.06808901	12.5142789	9.287960554	7.633214097	20.40192734	15.27533506	9.624308641	7.582893212	7.587087684	16.41142362	9.498475882	9.847324616	8.781937906
Zfp40	0	0	0	8.714435661	8.269416411	3.272649335	0.884319143	1.781020575	3.669301146	2.6023297	2.003054338	6.299690607	6.624621544	6.685650091	5.366752401	3.822331141	3.135111634	3.087954959	3.153602241	1.597518274	6.911096912	6.768424418	7.316013553	6.044212921
Akap8l	5.792117996	7.033581543	3.463345845	4.783976162	5.64557384	8.941063179	5.46907723	6.766193007	20.01701885	10.88508846	11.09012178	17.91665468	12.89901937	9.890418619	7.25175254	13.81513481	11.93176453	13.40381899	10.51400142	11.6594641	24.33534883	6.378569576	10.24733635	8.790572616
Shh	0	0	0	0	0	2.457152975	0	0	0	0.064012786	0.052556431	0	0.101253078	0.24477078	0	0	0.31638275	1.056811451	0	0	0	0.355181808	0	0
Pdcd2l	0	0	0	4.896124732	4.486385291	2.33091552	4.450016446	8.245354903	2.949180069	8.823970389	11.97798045	8.174424328	3.908081186	5.623486216	4.56723204	2.413055438	2.674894621	7.38103316	3.099017192	2.009733322	14.97368767	3.916859683	8.002814996	3.497761435
Gtf2f1	0	0	15.89723721	43.17679105	40.22884785	14.71992835	9.133224639	8.275428598	28.20254352	21.86508257	23.35489029	25.47202804	11.08075469	11.16116268	9.476806982	10.8847492	10.38712023	19.62604115	13.97896805	20.6692352	39.39277989	7.656164185	9.08294769	8.495638017
Clpp	0	0.429048136	0	26.3552029	27.89475835	11.62444056	4.508961881	4.829987996	15.79501061	5.215498007	4.037391046	14.63753671	9.663914965	10.82615358	9.833926517	7.131305565	12.9624315	11.31661008	9.594649573	11.19994965	35.11591017	7.854803579	16.02146127	3.067003721
Alkbh7	0	0	7.927398136	7.001839018	4.093065239	5.263248017	1.339761997	3.413328527	1.141594317	0.885541311	1.163289866	3.677454569	4.202150324	6.433617991	5.843970909	5.448721391	4.201710501	19.29805494	0	0	3.344729118	0.491352093	2.720289758	1.215077924
Pspn	0	0	0	0	0	1.904318639	0	0	2.20290774	0	0	0.921154029	0.608159309	0	4.477621791	0	0	2.539022955	0	0	0	0	0.843634166	0
Dennd1c	0.125028358	0.205412359	0	1.00200932	1.23657197	1.236744812	0	0	0.306570249	6.92022195	7.702526098	2.222020406	1.861974536	2.318782737	2.007874638	2.682589653	1.516222064	2.473422831	0	0	0.527211764	2.276146015	0.704432051	0.407879945
Med6	37.08132006	31.91145582	0	16.37892452	18.48286263	14.03563116	8.574661959	9.047239884	18.8522165	5.163801294	5.790723502	12.42189258	5.976520641	9.872618827	11.97848926	9.256299446	11.0803055	8.733045781	4.791899653	5.378501927	22.33745598	5.940029142	5.803410148	7.488641966
Prkd1	17.66103426	17.38073646	7.729751536	2.802773401	1.729440514	4.015333786	6.226977571	7.77931065	6.681540388	0.997779369	0.737286303	7.66955921	0.394562705	0.190764416	0.871499889	0.511610029	1.726031158	2.470907912	0.584040835	1.533955228	2.908420293	1.384071459	1.423069731	1.02681236
Lcp2	0	0.823745479	0	0.255127737	0.377821407	1.467636466	4.057932972	3.293981376	1.902657196	33.71868837	28.75786775	2.643850474	16.35606203	14.37796409	15.86598437	9.081202318	8.969035878	11.87572611	6.339737718	7.330636379	9.161649322	4.989113563	7.981509511	6.729662347
Cse1l	37.67446112	41.79496784	8.448960312	10.78716652	10.78301077	17.67462666	10.26183244	11.92914273	15.27256761	14.51595842	14.98267931	18.42395404	11.80841696	11.36547836	13.68506596	9.746835675	11.58169666	4.678870861	7.839291702	8.08821425	10.61359033	12.17738775	10.46535142	11.93486268
Naa20	0	0	3.387228354	13.40778319	12.44772395	4.93349594	8.558204368	10.21247292	14.6551336	6.394540413	6.825144098	13.12041577	10.81489452	9.592438058	12.02975636	11.85409413	13.80894141	7.633515976	9.141519853	8.486390512	23.8293551	16.51221533	13.0595935	11.36138853
Prkra	0	0	3.403513105	10.37764781	10.17635318	11.90621705	7.477695288	5.904241283	11.13429737	9.166138551	10.77204695	13.06149175	8.955055854	11.16766686	7.674661413	3.839808179	5.951646267	6.52784304	3.156066818	2.456076462	13.06031962	5.734137077	5.126699929	8.220349662
Fkbp7	4.30148069	4.240209051	16.47937916	5.617849785	5.105168644	9.269607598	9.399648375	10.53587008	15.99667045	6.504345652	5.844062778	14.89726274	13.39424804	10.32388758	18.34166556	12.37550783	13.34432131	11.34609854	7.901856181	7.966122747	20.4558756	9.533223241	6.462749002	7.57766778
Plekha3	42.70726342	34.41100556	76.77947859	29.41688377	31.72970099	23.10037198	31.47749597	30.08133495	34.40510611	15.21618326	12.87587165	35.33801455	15.12343954	16.05057379	16.86055218	14.64757844	14.17674059	10.00989088	11.00534432	9.46072639	34.46608958	10.9983649	16.5018729	10.39929455
Ykt6	8.134469013	8.088937676	0	1.842650964	4.375492227	9.679860965	13.97557192	13.37556001	35.03631004	7.878528093	11.03156669	45.9697226	9.950252601	9.691618663	4.62317451	17.01477682	14.6098853	14.72105769	4.200509171	5.842235498	24.22126391	8.132996848	8.978597128	10.47516072
Baz1b	10.04869574	11.28772999	9.825242353	15.09383509	15.59341955	13.5889096	14.17249	15.58308428	13.86685855	17.8550709	18.69941433	16.42635942	11.87492569	13.33354216	12.60463475	12.37553853	13.08899534	13.34087784	8.312646319	8.587327117	13.83956275	11.46823767	10.76730773	13.11274186
Pex6	6.394429804	5.805712999	7.438562266	10.2393304	11.53907981	13.97010361	8.852408572	9.000328356	27.88555638	8.353668574	8.592976469	18.69122473	13.59322568	14.96161395	18.63709808	14.85216764	17.74907226	18.8640844	19.17959099	19.02618136	28.57987286	13.18612463	13.37857995	11.63798819
Mrpl2	0	0	0	0	0.53996976	15.62273714	10.01557975	16.92024346	28.33560687	10.28045343	6.138591141	21.27157227	11.08721201	4.467066743	6.046702932	22.09681613	17.7068879	15.94376209	5.242577658	2.1285996	23.02158035	9.074895201	12.30407983	12.82374547
Mea1	0.346404492	0	0	8.739808336	9.13614779	7.95445462	3.644657586	3.54971695	5.167096911	3.063761635	3.976019411	5.840636067	4.064509392	3.779080324	3.452916587	6.249974979	6.447825537	7.179211326	1.156996295	1.688219585	6.491985782	3.838621614	1.517992495	1.582105258
Gnmt	92.16082882	89.62979207	216.9658788	331.0967812	328.280123	73.91077505	5.715651306	10.19328581	0	0.906688566	0.372209351	3.741138005	86.28903145	119.3217977	82.71348115	14.20537991	14.19078946	41.41386446	10.61443368	18.58553382	77.798052	63.72421079	48.07875307	65.66055414
Grin2d	0.095940205	0	0	0	0	0.338933251	0.51765361	0.479575501	0.07841531	0.273722442	0.044946879	0.076509189	0.562853358	0.523327134	0.106257772	0.60818686	0.622320782	3.976709428	0.200276093	0.84162488	0.067425776	0.835328078	0.480483742	1.064151303
Kdelr1	9.203194679	12.04013469	24.10824535	43.70771071	40.34213776	49.00978432	36.69072992	38.9329577	63.93781022	27.13243762	28.90362518	51.33590421	26.30402593	31.97981186	21.70714726	31.08203831	26.24359456	18.6240179	44.96974182	48.17461609	63.88058581	25.90060042	24.75260457	34.02672058
Tmem143	2.973789025	1.675102538	0	0.907912675	0.784313618	0.810437282	0.733500982	1.210440144	1.215291281	1.042366225	1.214061945	1.287385659	1.265340237	2.085581839	1.317438069	0.580047001	1.054339833	5.282707776	0.425678605	0.248449874	0.915596239	3.228100904	2.021220882	1.27503987
Pdxk-ps	0	0	0	0	0	0	0.442005481	0.051186497	0.585864691	0	0.095946239	0.093326282	1.756038068	0.781987317	0.11341203	2.29694149	2.830159843	7.91012698	2.736134875	1.79658174	1.77514911	2.917865814	4.230883494	2.538846691
Ggct	3.299005203	2.981012044	12.67930978	7.050419614	6.743173044	8.216477207	2.403008881	2.040725338	6.134294543	6.776809259	6.935637069	35.54465199	0.856055879	1.169685133	0.228361602	0.64348145	0.302379392	3.962449381	0.964138682	0.723503996	0.656910169	0.979214921	1.652194064	0.807175716
Jag2	12.47275004	15.97155556	9.819922717	5.444434465	6.530804396	3.790728754	3.686533545	4.286385925	5.247126979	1.648441825	2.642392472	10.0197488	0.12416404	0.250130083	0.304722574	1.609973959	1.629482452	5.27015863	0	0	0.386722886	2.322934922	1.435328767	1.07708415
Btbd6	36.28124978	34.77099139	0	0.815845225	1.268603654	3.301419878	2.817737393	4.396576504	9.884647984	7.371331225	7.597298954	7.859536679	4.093299442	4.197966336	2.283124708	4.422983177	6.356352709	10.09818811	4.360641373	3.750695079	2.446785863	3.916016985	3.441330417	7.352685388
Nudt14	0.402501501	0.33064012	0	0	0	2.559490647	0.434346281	0	4.194477923	2.870894798	2.357091353	3.98934571	4.722719167	1.756426999	3.343403795	5.888189782	2.951390536	10.99603325	0	0	4.620273057	3.185893535	4.283556463	2.626160856
Epdr1	0	0	0	9.186565837	9.359475847	3.288331639	1.255569303	1.686655681	0.665687421	0.597522629	1.744299122	4.16213968	0.210030974	0.253866088	0.773184965	0	0.328139049	2.630594274	0	0	0.817706406	1.289329373	1.019737035	1.062805863
Flii	50.95961357	45.81849233	14.13364556	49.47949906	48.52012459	35.15468955	28.45325856	28.60975748	56.75219754	38.30061946	37.02844103	46.96404828	23.11174339	20.32918725	18.251707	28.80573955	24.16754839	21.73411711	30.06123893	22.30245617	30.02308301	15.25131935	20.07745513	17.61706252
Top3a	9.305845212	8.21488642	0	3.545511851	3.937939936	2.306175834	1.985937161	2.048138807	2.951580234	2.655006505	2.114770676	2.816540108	2.569899544	1.742534842	0.846065087	3.521903121	2.781155029	10.07493583	0.985799083	1.218425407	3.31883187	4.177614602	2.78239683	1.087467
Atg4d	7.122846983	8.307196457	1.209358031	1.748810962	1.942374703	2.143538182	3.036597125	2.241790997	5.40848119	2.007096936	2.636619543	3.225814454	2.420748657	2.590209956	1.022628655	2.229795217	2.628816603	5.053228917	0.881126584	1.371399522	2.266028352	3.619392595	1.816647249	1.663873914
Qtrt1	4.532578994	6.382879312	0	0	0	0.914999529	1.83419393	1.942025557	5.226183682	1.939752883	1.061730475	6.085779406	4.090973311	1.412797591	1.075718565	3.631100106	2.739204325	5.489848923	1.351685991	0.631135715	4.17142168	1.537560985	1.013387214	2.957325996
Plin4	0	0	0	1.074911416	1.790828843	1.599177818	2.279599763	2.137056404	0.781078233	1.578494818	1.178174481	1.455423366	1.3164973	1.975358018	0.779881843	2.403586887	2.014257005	11.94020527	2.057904671	2.402216832	0.023565397	3.423756862	3.211655483	2.625333719
Hdgfl2	0	0	4.118024955	7.621426647	8.637744321	5.461051586	5.654696862	5.238742717	16.27513299	5.157860427	3.713085982	19.13302661	5.911967027	5.002088682	4.642915458	7.410231292	7.721698644	14.43900072	10.22776658	7.725231886	22.15756287	6.739968163	7.626964989	8.46193623
Chaf1a	0	0.118528545	0	2.26991841	2.235745586	1.019479371	0.116779006	0.072125902	0.294832355	1.502579775	0.980170909	1.734212391	0.846505005	0.432882682	0.279661718	1.723828409	1.159753247	2.378720963	1.024099838	1.019643444	0.38871993	0.970772777	1.309757764	0.847288356
Adprh	0	0.530740934	20.30966589	14.83066885	14.62615325	9.890771624	7.611201005	6.728366668	21.95907604	6.758895548	6.305974337	20.73217708	4.762342583	6.10870624	6.917216132	14.07249565	9.65731143	6.492228621	9.620896201	11.23058766	12.05799901	7.159559936	6.741109145	4.918075009
Tmem39a	4.992827611	6.92115217	18.54557165	11.53175504	10.03045928	9.921621049	5.303660905	6.005423884	11.63669602	8.502364616	9.027395039	15.69539365	6.548333815	6.553298206	10.80032125	6.467084845	6.82046711	9.553895608	0.390846575	0.22811995	11.62325515	6.79239661	6.934944848	5.19183149
Timmdc1	41.53436456	37.64849292	0	10.62793892	12.7486134	5.94512481	0.193191577	0.178980588	4.609251047	4.188352283	4.780720329	5.262040757	3.716453353	3.710870467	3.965606743	1.920592844	2.524500249	5.059544061	0.597954363	0.697999308	3.355163055	1.700452816	2.4656438	2.336164394
Pla1a	0	0	19.05252723	0.094376521	0.41928961	5.279294505	1.887103789	1.430419272	2.079001033	1.542137795	0.670310319	1.050454893	1.865344778	1.907786593	1.056442374	0.155044918	0.807035858	4.492895273	3.451408063	2.789217744	1.191759261	1.006672581	4.578048618	1.867070956
Mcm2	0	0.377175007	0	3.897807292	5.237458271	4.866196638	3.493112572	4.039465273	0.731795437	6.864294604	6.022985126	9.258551458	3.522532855	2.45444639	2.898609966	10.43359126	7.898971106	8.564274811	3.220494864	1.969168837	4.582141747	4.433823972	2.93185916	3.83458749
Tpra1	10.72018503	13.2093542	2.106156014	13.81902153	12.57167668	11.9025622	8.841513735	9.109772924	27.72542395	12.62733927	17.11163555	22.19250206	14.51358849	14.45183376	13.14516395	20.98474042	20.17004884	22.36178572	16.87977429	15.44969843	36.4503756	13.57644355	13.80558466	18.48543986
Nab1	45.64867697	42.36201537	37.18990848	59.84037677	62.61146922	29.6112259	22.06624771	19.08020373	36.13238827	30.27035064	31.85984948	35.76436686	16.66326839	23.45536898	26.31421879	24.69090313	23.59503838	19.07982859	15.7410757	10.55409003	31.0594809	22.93703477	29.64983139	23.37987742
Adgre5	24.65308304	29.19023339	20.79365572	21.44823872	17.71250287	11.11190454	26.05314659	26.6863534	24.59669332	46.37360876	49.46451252	29.51910047	47.41797247	59.91124808	45.75826751	32.66573978	39.79854148	51.57386153	48.69516242	38.94453421	66.75461707	32.97107253	33.8468632	34.61080093
Il17ra	6.120745815	7.087615655	4.455122284	6.347807062	4.95959295	2.943867321	5.809218537	5.289742137	9.568419544	11.55070152	11.38362466	12.66060386	2.762203131	2.212389324	2.041861703	3.847716535	3.993128705	3.612435799	1.908870245	0.970365697	3.005934816	9.514316851	7.340260046	7.93896734
Lamb1	14.75025745	13.54540917	12.46489446	11.50959595	12.12522597	17.2028123	10.14811959	10.25486396	21.12415702	9.703039643	10.96900995	40.62329209	2.645189434	1.756736946	2.389840893	1.664688685	1.544076707	2.063068163	3.361495993	3.892523319	3.198924848	2.498181295	2.782282849	2.017247448
Kcnn1	0	0	0	0	0	0.442763425	0.037568539	0	0.142274126	0.278114413	0.652400955	0.031729308	1.445422451	0.379802928	0.462697347	0.407436546	0.66765244	5.247424812	0	0	0.130490754	1.984046975	3.487094785	1.272030563
Arrdc2	0	0	0	0	0	2.792843549	2.079439538	2.519240377	8.642255165	4.059900039	3.148117208	8.37588942	3.835242273	4.52788077	2.188936395	4.047766107	3.79024968	8.192119855	4.208251841	3.563856617	13.2879821	4.067337223	3.588055458	4.384356048
Ppp1r17	0	0	0	0	0	0.128435833	0	0	0	0	0	0	0.328136041	0.198310305	0.805309326	0	0.20506356	3.76734937	0	0	0	1.438819875	3.869097385	0.711619342
Cd36	56.40391442	41.36418419	87.04374879	45.89540721	42.70423799	42.99516518	220.0887956	202.0759636	108.8534031	137.1147992	147.5858806	27.77061297	263.7768183	286.1212242	339.0507605	297.602889	305.399104	109.4545213	399.2143204	366.1117197	359.3033836	298.2906858	310.3267154	321.1115875
Map2k7	5.672022984	6.577916366	9.750666264	3.416706108	4.289861612	5.775620882	4.230537312	4.669855482	10.05590851	9.471568543	8.479840824	12.29640791	6.850964642	6.642851406	3.510530326	6.833314212	9.127390317	8.957863958	2.577028703	3.252104378	18.44612393	7.526579872	6.579421116	6.09538176
Timm44	0	0.429633627	9.41911105	8.900550765	7.931542714	6.713190967	5.502796333	7.276655098	15.95905651	7.759314049	5.431371494	17.75584729	5.664645437	7.322380692	3.765161774	7.736123579	5.605051993	9.525493869	0.800645226	1.189494455	21.80892614	7.175564359	6.439157498	3.526180012
Ap2a2	37.11024039	38.36067636	30.30494232	55.27699317	49.30954651	40.84465879	58.03061509	57.51145965	28.64898438	46.79204665	46.89916693	28.05217383	36.85426079	37.71646287	39.97678929	48.89817728	44.79054557	30.17774272	59.76101411	56.56641614	40.90466916	28.12368193	38.13113209	37.31295533
Pnkp	0	0	0	3.908727024	3.434207676	4.235497626	5.673531352	5.993041072	8.995997394	5.663595255	8.379176907	11.24034661	7.716699559	6.325366507	5.006670027	9.775844439	8.480829438	8.517054847	6.236388032	4.406201173	4.972661355	7.156203073	7.751570293	5.001260734
Med25	4.186458792	2.751217041	5.592989326	9.220409178	10.04772673	7.010333835	7.183110503	7.826629431	14.62793977	7.357619052	8.080587434	13.26840937	5.478934235	5.526304354	4.683044209	7.430897049	5.549201648	10.1750621	11.0813978	10.77273962	8.297002906	7.687737747	5.713357294	6.938000975
Bcam	26.15781638	32.64159054	17.26120557	86.11826544	89.33047712	30.19169514	24.02556785	23.05677279	45.16666707	24.66765426	26.66084735	28.70810078	10.27274036	8.931340696	10.28355339	47.41897832	43.19280245	36.86861341	47.18512275	46.32149458	46.44976254	21.65282234	22.25042257	26.18665749
Clptm1	15.84067019	19.68778224	31.02054817	19.20449736	23.80562335	27.68989697	27.55565196	29.2564378	35.03714119	25.94268135	22.48036593	29.30767986	15.5506629	15.99080414	15.37965746	21.56822109	22.8594026	19.47688188	29.50312607	28.87491632	22.33760586	18.56313967	18.41649308	20.4694649
Relb	13.15356257	17.1532009	4.683922142	6.344482865	6.45044957	6.854076585	10.60131942	9.081802119	14.88323594	13.74455849	16.40710316	10.02125484	8.755615559	6.816157439	6.19145026	14.11104302	10.61878233	9.448302408	8.580683594	8.493852073	13.40407072	5.986527667	7.410951558	13.40964375
Tomm40	1.698479634	1.27896844	0.069519616	3.108925291	4.33961959	3.900203231	1.22190569	1.238150665	6.623000875	2.544072083	3.249182271	7.143281089	4.215744695	3.628687498	2.351421149	2.898821196	3.792176398	6.133487315	3.309219628	2.897168855	10.74306408	5.601609839	6.556904939	4.525108501
Apoe	606.5027416	676.1551787	930.9538889	682.1430746	742.1806064	687.2234384	544.1435048	570.5010421	246.5149585	3029.024704	3168.575726	630.4338537	896.892185	891.4493435	881.5176536	648.9033006	674.3344934	451.7335111	814.657164	847.8693582	1415.493389	881.3732742	890.6646	961.4210299
Apoc2	0	0	0	0	0	0	0	0	0	0.896651423	0.184044476	0	0	0	0	3.831306759	0.221584671	2.220473949	0	0	0	0	0.49186051	0
Hbp1	16.46901432	17.10230256	9.259129038	8.301063105	8.058831968	11.52642355	16.54248695	13.07338991	10.30717563	9.663356475	9.510984004	7.434058055	7.619199691	8.531394859	9.521571618	6.566090665	7.361339567	6.439986551	8.173174171	11.35790994	4.586024235	10.41209107	9.466978886	7.569066568
Prkar2b	0	2.011544957	1.890012206	0.726843928	1.037948444	13.40870801	1.651544644	3.497276765	2.46605629	6.487341794	8.071398504	10.26208972	1.262946384	1.335716562	3.4869541	0.682333493	0.887916232	5.272713606	0	0	1.475095784	0.55378018	1.751950031	1.027093524
Cdkn1b	29.8897155	28.70315063	6.409931556	5.664747477	4.626278703	10.70802722	23.47158828	21.39431402	27.58401512	21.4993945	18.27619869	24.41159358	9.942442756	9.414990845	14.45390479	8.621955223	5.896771161	3.965828912	6.854669287	5.607915357	17.1599785	4.553966051	4.568078847	7.233077
Klf4	140.9944673	153.8553388	113.2928734	88.30287011	83.0887545	64.61223857	110.0993033	116.0334262	234.8887406	46.32319166	45.4429896	175.9253137	10.49448798	13.71326491	9.513294183	23.80323411	25.0517859	17.56497579	33.41248961	35.1229406	63.55662597	21.88893806	21.37778383	19.27347118
Ap1m1	37.71631216	37.73939204	20.00302491	23.70030378	26.05896777	14.74172293	13.42244596	9.827743129	38.20564332	11.50475024	13.06426766	29.87183322	11.40757115	12.4752379	17.21999963	14.38075697	14.71060547	12.47342872	23.11739646	25.22530918	26.27164328	14.76787729	18.7130988	13.87493818
Rab8a	4.642619924	4.374585065	7.846904034	6.971273622	9.318460615	6.560495765	7.772760395	7.337515418	14.17386064	6.661776978	6.908867541	11.44924751	7.641122599	7.299328384	6.049288097	9.455088501	7.085783272	12.73473612	4.788747814	3.793189059	21.65593508	4.3232262	4.445039528	4.90005238
Hmgn2	19.41359447	16.11903	6.972045028	14.18920148	11.83698416	14.30666052	6.926865061	6.052117444	9.639881077	15.54437545	15.011714	32.15249004	3.673997705	4.668522694	4.855146766	8.652367764	9.066288893	6.686093781	5.490628008	3.255505271	13.05684729	8.757146769	8.755599291	5.447996443
Fam32a	5.940023856	7.021734256	17.00710916	19.73860637	19.58293597	10.54350699	9.849484121	9.088755219	22.32111632	12.77240194	9.87566212	17.29738815	12.88017689	12.88144399	14.04017266	10.66778661	15.03619603	8.871319714	15.24275047	16.59272114	29.35786698	7.912562935	10.24874874	10.01991453
Elf3	0	0	4.245494266	7.696986343	8.168960651	23.91994285	0	0	0	6.329643183	4.791880601	4.234316964	0.130025941	0.628653506	0	1.685982352	1.300123322	1.35712323	0	0	0.06749674	1.140282598	0.360742079	2.06787957
Cyp2c29	37.7711038	38.05591087	68.16022458	68.38323522	60.74792107	17.91434413	6.86830454	6.728173236	3.155390064	0	0	0.261510242	9.511603638	7.285069317	7.511462887	2.543982681	1.059349912	3.538540322	3.920595908	5.491870416	7.332911088	43.60625425	44.41688406	40.4381585
Stard3nl	6.958029077	8.339393292	0	1.896024302	2.181092139	3.949080778	4.092763563	4.190830463	6.339653775	2.66857874	3.152879066	5.314894256	4.118107318	4.977588656	3.537321215	1.557426197	3.699474793	6.124939481	2.04778014	2.334807687	5.477902824	2.708578415	4.998532431	1.786164548
Stk11	9.62338906	9.280086349	4.658178556	8.610765391	9.379911384	10.74110555	11.28778735	10.24831904	23.2546252	8.873471964	9.016893428	21.03690542	10.57400482	11.56365574	11.73958132	17.34251879	15.3401423	17.34296815	9.898886427	12.03088677	32.86858382	8.500283933	10.38996261	12.46675256
Efna2	0	0	0	3.558938156	1.976426153	0.529473859	0.080866676	0.374591	0	0.427603007	0.280859989	0.853720886	0	0.163505962	0.165993487	0.146168578	1.268054935	1.97664903	0	0	0.210662044	0.237260115	1.501201669	0.391151317
Atp5d	21.2039795	15.5131611	8.787380403	41.79514152	46.85806048	37.80536726	22.70281601	23.59981589	38.31722641	18.52692051	17.92744022	44.38739311	27.81004008	25.66246434	19.44792784	25.68783873	27.56419068	22.15982327	16.04552228	17.5998643	42.68783701	23.86396196	20.11857451	30.47967512
Ppp5c	3.666408764	1.003939802	28.21277149	13.42211081	13.83328143	15.61498777	16.65020623	18.37815594	32.50570902	15.8069124	15.84073623	23.59957849	14.6156041	12.66618542	16.80678766	22.54692263	17.80803084	14.77507331	17.34830351	17.76915714	27.91440028	9.673494338	13.51643974	15.54920031
Cdk12	9.094166273	7.425788102	8.692767138	5.689689296	5.6192761	6.156160511	10.03403783	10.39839069	8.189633482	8.809256249	9.362921462	5.186419156	8.920810481	9.802412443	8.353264932	7.036964064	7.371798987	8.105392461	3.842302829	3.66244343	3.406134075	9.52582167	8.454465765	5.080848856
Lipe	1.41080674	2.0504069	0	5.959301664	5.831783498	2.377001196	3.513290252	2.359770563	1.330502381	3.065272813	1.881155924	1.54542916	2.154904951	3.492599584	1.50243001	4.021895719	3.642142744	6.031797142	4.621498454	4.336940317	5.338847634	1.288484465	2.921330541	2.549062556
Pafah1b2	17.4645528	23.17020839	2.429166426	11.23943755	11.64273051	16.10699706	18.78375576	17.749695	20.55891765	15.52142014	12.81596136	18.04753145	10.07855203	9.399970835	10.91237491	9.156897314	10.72259644	8.007782292	6.226798415	4.933620565	13.32388584	9.541955411	11.07828625	10.18484019
Tbc1d8	15.60651746	15.62459167	15.51043802	5.283824168	4.94413999	7.064044366	11.87440469	13.01218595	20.15509209	17.49741059	16.02240833	23.69681487	5.887502159	5.38708297	4.523774029	6.480605288	4.298251998	6.317267458	2.137980747	1.12900289	5.883927484	5.211389658	4.121714087	4.454899172
Cnot11	6.919400096	2.991595611	2.057031529	10.91781383	9.965120379	8.555591195	9.923041946	8.874539179	9.971485749	5.766570295	5.161062499	8.525926502	3.69784437	3.87366506	4.235105217	6.037912282	4.724528812	3.602256912	9.1987472	4.437110769	12.24251942	3.603201996	4.673656321	5.821497909
Slc2a3	0.088166996	0.144851862	0	1.308505385	1.278934588	0.560650332	0.808711408	0.550899532	1.243069368	2.666377721	1.734819236	0.662925757	1.909846872	1.683242541	0.683540331	0.816869503	0.969742605	3.40533969	1.730064785	1.503901892	0.681591302	2.09358718	2.262965683	1.035457709
Foxj2	26.16734087	23.26225799	25.11814202	21.06693669	20.36552615	13.46541359	20.82363803	20.48641404	27.75978984	18.74942405	21.24350406	15.72216599	11.32363965	11.79686649	9.197299829	14.85760121	16.27602827	12.38165515	12.52124938	12.40339287	9.237053844	11.91652905	10.24764599	10.36861949
Sri	13.95498919	16.76267722	16.3595904	11.80130543	12.76029116	17.9059722	24.15133617	25.79681296	28.67616536	13.55940417	13.75394867	24.6270112	14.55596465	15.51136448	17.42415025	18.36042426	17.63612128	12.89815288	10.8829666	8.533372419	37.31754523	18.96525914	12.69206916	14.8601626
Dgcr2	0.093210256	0.229706349	7.050382612	13.8058679	14.59643924	9.944528111	10.3350869	10.18055582	13.42743469	10.29163629	12.27068808	13.71958988	7.361274572	8.897630386	9.084613072	11.27219311	11.51393141	12.02970032	7.160444605	9.81212044	12.88308196	6.049804017	7.002175884	10.52115992
Irf3	14.2897388	6.860158092	13.85496455	9.584782935	9.177289652	11.07984812	7.259557988	10.25066857	27.18898238	11.80723463	13.78039699	32.51657665	17.00125072	18.42373024	16.75140494	19.00403844	18.26605749	16.95804727	15.34112549	12.93346888	36.82315823	12.77957974	13.47657785	15.86202683
Bcl2l12	0	0	0	0.095952647	0.639437874	0.685207769	2.093039112	2.908615706	2.311882554	0.830060534	0.60578202	5.155852005	2.188265528	1.410652656	1.432113852	1.576342305	1.823363742	2.740757066	6.208315648	3.465976323	2.271866482	0.767613316	4.249764415	0.210916866
Zfp959	0	0.214348803	0	5.344186147	7.570164288	4.885650823	14.36057391	13.89117474	15.94205997	11.61361384	8.985024257	10.52328169	6.712111192	5.266321331	2.31197465	3.944461775	4.341810428	6.145306784	0	0	9.902665077	3.511120167	5.063872724	7.150495331
Mpnd	6.650966239	3.414701975	20.55316528	16.45140393	17.54140376	13.21663229	13.98053269	13.43697733	17.15759303	12.01785209	10.32142182	26.64592887	11.88087361	13.45352596	13.04435155	13.37832482	13.28642838	14.35842265	5.322182959	6.887935908	23.37114881	8.773992261	15.26666738	13.01846612
Sh3gl1	19.49955946	31.5128665	34.36639513	17.32600021	21.3025181	15.1281626	20.56094939	18.82552961	28.17739642	18.32625269	19.22596457	39.81215951	14.2638354	14.87715045	19.19695472	23.36760775	21.49415522	19.81015416	17.18677368	14.84487994	27.79630756	16.44313898	18.82926822	18.70982418
Ebi3	1.107053523	0.454701794	0	0	0	0	0	0	0	1.737165008	2.204227646	0.315299689	3.746978062	1.50966727	1.83916181	0	0	4.693012099	4.853068083	5.125516585	2.074735144	0.43812938	1.386074851	0.722308021
Yju2	0	0	6.267243866	2.94580047	3.271850667	1.730255616	3.09465152	4.058915703	2.133233449	3.162433122	4.25697547	2.481502712	1.861291443	1.195183717	2.569482723	2.765405678	2.653516678	6.677999236	3.33628613	4.020115468	2.355113244	1.326234252	2.58196994	2.859208787
Ranbp2	46.45896229	48.32059513	25.25345095	24.03980336	24.15084736	32.96031657	36.08755407	35.82883706	16.3486728	30.8143459	27.82563224	21.95917161	20.22886789	21.86607841	25.63713363	14.04976907	16.66617893	11.64707503	36.97425926	36.36524023	12.42749192	18.14956932	22.87868527	18.30128239
Edar	0	0	0	1.251157087	2.779277953	0.124092251	0	0	0	0.601301298	0.246843265	0	0.713337259	0.862216347	1.167111756	1.027721439	0.990642495	3.143585473	0	0	0.041143875	0.695080154	1.429330142	0.458368686
Grk5	14.75825526	14.80091398	21.12366584	11.17995903	9.133946308	8.316379486	12.3840867	14.48284025	16.31759804	6.767970697	8.080556854	19.02055767	2.043001504	3.012658194	2.356542836	4.017740155	6.46031601	4.776458208	6.010394859	5.206847286	4.008789718	4.156608878	5.214627738	4.076151555
Dvl3	4.185387686	4.338607038	2.300448554	9.909019366	8.443240107	6.372040302	4.301451154	5.902841214	8.124554003	9.126435721	9.103741347	14.1001234	4.901896854	5.707531454	5.408072996	8.698261758	7.222796069	11.45293443	4.826172691	3.788143516	6.349790024	9.228604146	5.92649711	8.777563692
Abcf3	6.64263228	4.4243328	8.377035552	3.357209979	1.834804498	5.010477499	8.572754069	7.358828619	12.32588176	7.324606367	6.938911255	12.06716956	5.428308972	8.421889744	6.163966142	7.003602912	7.139099388	6.765019002	8.694706843	7.437086504	23.46803595	7.105133559	6.069044435	13.11928992
Eif2b5	1.476924584	1.617652008	13.7828867	5.552903545	6.329818925	13.21795273	10.16031356	8.920751146	15.03898374	8.287028674	10.03287078	20.21888722	8.997945469	9.667455424	10.08715876	5.881609532	5.553705981	8.579842886	8.940973106	9.477189839	21.22066289	8.767652671	8.937645657	6.263621344
Cyth2	17.61484437	18.43013941	19.21612991	6.21917986	5.379321387	5.895372507	6.352834436	6.719694985	24.58895851	9.628006131	8.42608501	18.41987192	3.932822373	4.955915556	4.928633333	4.430414147	6.118245433	8.733649351	10.52816252	8.494317273	12.68358766	6.457607367	3.946591644	5.927957813
Sult2b1	0	0	0	0	0	0.628425151	0.30538942	0.404178948	0.793046787	0	0.037880547	0.165807725	0.145958234	0.264631296	0.179104872	0.394285113	0.501678915	6.398337846	0	0	0.795555878	1.408003632	0.506180499	1.477165618
Car11	0	0	0	1.968872588	4.373586844	0.937328178	0.715791846	0.497354157	1.423140164	0.473116308	1.087639785	0.982372988	0.748358028	1.628183205	1.101969226	0.485179501	0.467674812	4.374080043	0	0	2.330845362	2.362622916	3.737220509	3.678670495
Dlgap1	0.071410831	0.175984082	0	0	0.01177128	1.122632562	0.009632582	0.017848036	0	0	0.008363788	0.056947812	0.837893272	0.467431467	0.810677305	0.261167054	0.261814242	1.816345208	0.775168116	0.6960485	1.739808643	0.960896833	0.692921209	0.512519732
Plag1	0	0.247308057	0	1.005315113	1.538408013	0.744495021	1.746213299	2.200910812	1.983901801	0.558307346	0.193933045	0.291530543	1.358630905	1.026367403	0.583510039	0.513820355	0.933960983	2.481583058	0.565615368	1.100416018	0.070526816	2.144650282	1.931799973	1.424105115
Hck	1.221357328	2.006599886	0.299944576	0.543792821	0.503317893	3.667542924	0.494245373	1.221037738	1.746952171	58.88968241	62.51195555	6.3309525	21.63384294	19.81993953	20.96691351	0.595574072	2.41116322	8.341637078	4.079352139	9.077327526	1.859773938	6.283763817	7.072493306	5.976650017
Mrpl4	8.787052262	10.82735842	12.70793075	11.01244532	9.897726177	9.571438755	8.626221697	10.79792553	22.59327263	7.103144433	8.690668772	16.96232811	10.02382255	13.58042912	11.89469877	11.54530693	9.155418005	11.72685153	7.744845664	6.542576628	22.81485236	9.659940849	5.95927443	7.007243419
Keap1	0	0.223620656	0	4.24211702	6.147578159	6.731865805	3.818878379	3.606003097	11.98702413	4.698822206	5.898403884	9.846514355	7.00244969	5.865345252	3.617971837	8.761144601	5.71960416	8.590911037	8.410349802	7.562130159	11.25570341	5.494495314	4.856873617	7.193375231
Ap1m2	0	0	0	0	0	3.305872899	0.054881174	0.559285837	0	1.45099046	1.572525239	0.950196783	0.275414821	0.99868817	0.788574793	1.091190329	0.688464985	1.533117045	0.509594228	0.396570308	0.476561377	1.449175712	1.782916026	3.052786542
Glg1	66.2194448	71.27094681	64.8282184	55.00877278	51.56292335	56.71780735	63.82657333	63.56754327	43.64856621	61.38217651	64.02987794	45.04832971	25.2894771	25.60404207	23.84823048	34.00417142	33.71746745	21.64257437	27.30821313	26.82778555	12.68459854	21.60750284	22.95517855	23.33686544
Atp8b3	0.135533605	0	0	1.528727424	1.876661293	0.047880704	0	0	0	0.116005348	0	0.092643117	1.345615377	1.035017374	1.651200228	2.114900841	1.528948336	8.171419516	0	0	0.539759098	1.716448306	1.018160648	1.23802338
Btbd2	7.481409667	10.38916251	15.31089085	8.988402996	10.3943426	14.34770803	10.7644235	13.57876707	11.86566215	5.94606665	8.845836509	16.17362552	9.887591748	13.40867441	6.609049677	13.37666673	12.00654008	19.96878539	8.77555556	7.465828632	13.06118383	10.57448349	10.37063059	8.019310994
Csnk1g2	7.530482586	6.40306646	21.28384377	13.37216726	15.41845401	12.69493245	14.14969474	14.7598461	32.55633382	12.55168269	11.29561077	32.47987201	18.84023451	14.12461559	19.31443228	20.8086313	17.92168572	13.81470049	13.73427588	11.78269029	21.97406273	11.60739292	11.99234254	17.75697538
Abhd17a	57.80722919	54.94866901	22.71435484	28.18911374	36.20973687	29.02824175	32.63851186	30.96005513	47.24788547	24.38564393	28.82300672	71.64220382	39.5040159	34.00976864	57.39286522	52.95450419	53.33415558	36.95287772	46.02818456	60.5711798	46.0431607	52.61914024	52.7317707	52.264845
Mob3a	4.514968438	6.450225815	26.32193398	5.826749547	8.089589988	6.102715049	8.31448102	7.604749867	20.37655811	11.70531038	11.44972698	11.58434701	7.441447766	8.030836031	7.935600759	7.275008667	6.200557415	5.917624489	10.16265154	10.42794664	8.829419876	6.059757486	7.373372977	5.635511993
Cacnb3	0	0.915980322	0	8.605397084	8.034911622	1.80079209	0.386768574	0.079626276	0.358041177	2.86319135	3.283610473	1.724005234	1.581517524	2.519826676	0.97033749	1.475865225	2.291163398	7.503097759	5.719485677	6.210627263	5.746783523	3.90863851	2.792197667	2.286528183
Ccdc65	0	0	0	0	0	0.113284015	0	0	0	0	0	0	1.012988246	0.524745792	0	0	0.813923213	1.208330201	0	0	4.507237116	2.030527325	0.802977097	0.41844551
Fkbp11	0	0	0	1.121078671	1.556453855	1.000717334	0	0	0	0.202044791	1.216489098	0.215140187	1.27834817	0.386287368	0.522885619	1.496418372	0.998604976	1.556629372	0	0	0.221197742	1.68160079	1.329986456	1.38615874
Ddx23	5.640125789	8.086961555	6.900410595	12.63204504	14.33446774	5.47036853	14.33060321	12.37939967	9.198793146	10.12306358	11.84245985	14.13599513	7.543362417	7.998982573	6.984917474	8.000905172	6.912097082	11.88233395	5.351734751	4.897761081	12.68422921	4.78896724	8.538189928	5.754112795
Pld3	3.495320835	7.357647289	10.83719037	16.79446971	17.57302408	19.75698025	12.6121593	13.97762489	28.25602104	30.22863709	26.40496925	29.44196036	16.26680558	13.94201474	14.03314846	17.89655275	19.22239445	12.55357553	17.23801816	19.16394818	21.49415676	22.47885415	23.24898805	16.39150093
Grik5	1.483211801	4.264413031	0	1.320759963	1.833682139	2.61991206	4.034743288	3.181892508	2.550841843	3.279552896	3.995488768	1.633408576	0.836689761	1.213576182	0.136893236	1.145166322	2.265797592	5.123245234	0.61924376	0.361425338	0.492237738	1.271829906	1.702286586	2.49998521
Cd79a	0	0	0	0	0	0	0	0	0	0.875573653	1.129656657	0.649296629	12.86025278	11.00057342	12.13905702	1.924068055	2.72015335	4.956061279	0	0	2.156791845	1.041045925	1.921192973	0.572095714
Rabac1	0.41941555	0.344534386	25.54432781	12.07579497	9.264221825	25.1887715	34.17118834	35.85064611	66.50380308	10.64986983	13.26316577	37.69957438	45.99409421	38.43495902	39.01969561	37.01827206	40.21696312	36.74498027	40.27456244	29.63861804	61.8015307	30.2099269	35.70849169	30.37535246
Etv3	1.492162466	1.940780909	4.030946804	4.318373436	4.201925476	4.041440881	5.585444163	5.656302228	5.030837484	8.496697338	8.446985814	5.468108032	4.938201495	5.901015167	4.33815917	4.911486159	4.804423257	5.154162229	7.294065462	7.756936834	6.204667704	4.330632155	4.398163634	3.77260762
Prkcsh	7.919252345	7.119087828	9.981032882	10.73304985	17.43818131	23.64829659	13.94739248	11.31559236	16.76180905	15.60267861	19.46041086	30.23195202	10.58666653	10.84008196	10.34304449	12.60513367	13.40050793	15.34282573	20.46164864	17.62256406	15.92662547	13.48270144	11.22477458	14.03862662
Elavl3	0	0	0	0	0	0.196512417	0.025011159	0.023171362	0.227324732	0	0	0.211237063	0.627578038	0.252852834	1.180818403	0.994582768	0.758244092	2.707431299	0.03870648	0	2.931993724	1.100728528	1.044686023	0.786361751
Rab3b	0	0	0	0.053803187	0	0	1.711532645	2.446406627	0.037038105	2.999482208	2.292826501	0.371702903	5.480681987	3.954951259	3.513230492	14.23073881	13.13794631	10.75770481	5.146072626	6.537108165	4.288781924	12.62568523	13.61688744	17.9765331
St8sia6	0	0	3.807151415	0.569005206	0.467118934	0.883331519	0.966865362	0.749924926	2.094760032	1.093846879	1.210457445	5.11790967	0.225679159	0.409170257	0.923100526	0	0.211552067	3.454714427	0	0	0.078100351	1.847186393	0.67829772	0.435043557
Fcgrt	50.44519529	57.66492673	66.27091325	56.10500077	57.10527009	61.19276997	141.8294549	137.8525176	167.2200332	55.31490406	51.75055739	90.46197086	161.2762105	176.7020293	194.7041221	208.0519868	192.6610196	96.47441692	301.4509263	300.0520376	290.168292	156.827807	170.6444754	176.6620407
Nosip	6.843963027	3.373237736	0	7.922672978	10.52941033	12.25020976	18.64823097	22.57916821	14.77698711	9.958354811	9.939584852	15.67179089	15.33994976	16.30160285	12.38062425	15.79675143	19.23726892	15.90335164	14.1915926	15.34302194	22.87358448	12.6400326	12.56773868	11.16352843
Pih1d1	0	0.259765282	19.88068285	3.754503569	5.004076195	8.266816905	2.644620541	4.188854588	16.67066791	5.774080056	5.036987533	16.46357619	4.566614055	6.554646448	6.304136819	6.322225158	6.510311216	10.12843909	0	0	20.66813662	7.258632583	7.918467217	12.17303562
Rps11	48.00004897	42.46336521	54.40613172	37.92048605	36.03127696	45.13235175	47.01635295	37.65172208	62.16783913	41.50537243	34.42312561	80.1744779	49.6553287	51.96257291	69.11066882	60.49655518	62.47919228	48.69640557	32.68079825	28.07167623	142.0285128	43.25375318	47.15378571	45.77261751
Supt5	10.63877667	10.4690276	8.273557944	16.01949749	15.85622513	18.43974469	17.63928925	16.67413462	31.22661851	19.38164786	22.42864841	28.40651087	11.50269393	12.27125864	9.880442672	16.21193127	16.93969449	13.46730548	12.81618285	13.39422406	18.84782055	13.94701724	11.1695173	12.72585429
Dll3	0	0	0	0	0	0.079179564	0.42325902	0.784248976	0	0	0	0	0.606878973	0.978052508	0.372349602	0.218586133	0.252839772	1.900258232	0.093574613	0	0.052505359	1.596635697	0.420929047	0.146235694
Paf1	7.617674573	7.63126629	4.01531389	9.981977858	13.72069758	8.664151296	13.58364931	10.35546905	27.86601401	11.92698964	14.53630167	18.30920901	7.294727622	10.74278878	9.157114256	7.157456056	7.23108511	13.47720474	4.809375817	5.070747739	21.7626923	9.117882737	6.164565883	9.213103932
Timm50	0.951967038	1.173008651	19.28741965	2.684386121	3.295344514	6.473902915	7.833040312	8.684426195	10.16362045	5.092522404	4.794344888	19.33153614	3.8664793	6.880347956	3.426615186	5.570525893	5.503786772	11.65831553	12.71833782	10.67075545	14.43995176	3.57914485	6.853427476	7.142883563
Med29	0	0	15.1850161	9.17669842	8.548467401	3.699373094	4.977435452	6.231486507	4.788873794	3.698949607	2.569726385	3.578909916	4.725696922	3.807991321	4.142062313	3.161052391	4.359561647	10.33447751	8.119296017	8.505674632	6.074390443	0.394692665	2.809479586	3.253487337
Bicd1	0.466715291	0.421728314	0.011461733	1.613902979	1.623282489	1.673522706	0.352548338	0.309117973	0.076292571	0.106525059	0.142122973	0.27382568	0.421243579	0.598263496	0.646133273	0.04551715	0.190856019	1.538829899	0.23382543	0.363929643	0.31160251	0.720361336	1.124866101	0.41109256
Ncstn	28.12194451	26.92932767	12.31289461	22.22760566	22.88656735	33.1538282	44.04631876	44.46120944	33.68952528	51.12012779	51.00532215	36.0102863	36.40510469	36.20178316	33.99387935	46.78155672	47.31443135	35.87783153	78.89928851	75.57532637	50.03067216	30.1452853	31.48761058	36.59203347
Pex19	5.357964938	6.189427039	17.51692047	8.846456772	7.838407688	17.09469155	9.66656718	7.741907365	17.92756923	10.31842484	9.295379737	17.70161053	9.520761873	8.767862587	9.364860884	9.471110821	7.885916751	9.779397981	11.04499294	14.44337127	18.20002263	14.31322171	11.11076147	9.176625201
Phyhip	0	0	0	3.909328459	4.342024877	1.861127907	0	0	0	0.250507769	0.308511668	0.400116389	0.495305004	0	0.36467229	0.321118804	0.495253162	6.617164979	0	0	1.182723801	1.216223068	1.236750292	1.1457642
Crhr2	0	0	0	0	0	0	0.16845248	0.717881865	0	0	0	0	0.22542914	0.340597464	0.6915584	0.66986073	0.422635396	4.352823517	0	0	0	2.174629265	0.781784153	0.733322688
Inmt	46.71004766	62.31119707	72.55284357	129.0481541	139.2514516	39.20873058	3.985059259	3.193013686	0.815764273	1.594638515	2.524975184	2.45602693	23.60190257	19.16371633	20.56067956	6.813739614	7.656304354	28.58305091	14.1677812	10.11749998	6.453236742	19.59205053	11.74655121	13.80556349
Cyp4f18	0.344350341	0.282871089	0	0.102211553	0	1.216505438	0.092898591	0	2.392322179	39.78920901	39.36309521	5.923690789	2.486404418	3.193170081	2.669676389	1.679165712	0.874035062	7.136639184	0	0	0.806686104	3.543297549	2.37127145	1.348048715
Impdh1	2.327030537	2.070867125	0.571479101	3.511156116	3.644058219	3.493852367	7.481100432	7.512403178	12.40239064	8.741534754	7.585884203	14.16099541	14.26460367	14.49152253	11.06084047	37.44631294	35.98591568	22.28697927	7.44847099	7.466092177	24.07691084	19.95390696	19.90915164	13.66464682
Psg18	0	0	0	0	0	0.55856871	0	0	0	0	0	0	0.445958404	0.754646795	1.313361837	1.252879986	1.337735181	3.723690843	0	0	0	0.938616282	2.350794955	1.160564836
Dusp3	6.139394428	4.594993736	27.94327743	33.57121202	36.47736769	24.24345678	63.67482151	59.02506077	29.74525344	40.90962543	37.07147896	26.96667599	48.82446331	48.96790549	51.82832878	50.36188088	52.82863471	25.83328417	101.8448337	104.9882198	39.471537	49.6746262	48.93907019	51.27307032
Prodh	8.684058939	7.470125892	6.961314678	6.979081375	6.347085872	1.649701199	0.464135517	0.45047006	0.100440388	1.028440898	1.899857349	0.681325546	1.294005762	1.117196377	0.907354422	0.279645591	0.924193088	5.016499759	6.225106014	5.230384455	0.978793624	3.955582858	3.487497297	3.741698211
Ess2	2.717527271	1.984309601	2.076288522	1.075504213	1.045226267	2.986778182	6.027979026	5.244964575	5.676223159	3.747403204	5.375438473	9.459735893	3.270347575	3.376430972	3.00977461	3.018410499	5.833212543	5.404500291	4.664354954	4.782557303	8.594324311	4.301972807	6.710390973	3.447650786
Slc25a1	1.771081005	16.00365408	11.88856107	50.99289021	43.5968191	21.58594458	11.94502451	12.83697739	10.79643658	9.432242606	9.541906631	13.21583602	10.79005014	13.04201834	5.394251391	14.96971576	12.9866639	18.63084358	8.749918148	4.747298438	22.54285063	12.38302639	18.66365159	19.45191521
Dgcr6	0	0	0	4.319251342	4.938416904	2.192358795	0.461847603	0.053484316	0.262356349	1.34317482	1.453673907	4.193179547	2.12458468	0.933818977	1.540541903	2.191353444	1.991589664	5.846132251	2.948305635	1.460069575	5.313858915	1.693806714	1.339640182	6.282990872
Ddr1	0	0	0.131437799	11.27923967	10.63086673	13.04621814	2.851659837	2.274035721	5.30400566	7.67304666	8.148999027	8.246586101	1.26803891	1.970599615	1.852388571	1.43541585	0.452823639	6.302350652	0	0	2.476242461	3.49493989	2.34535246	4.015814722
Ier3	15.81393166	11.13476647	31.62386471	20.45225154	18.0610575	12.57001839	26.66419558	21.45614855	263.0064406	36.90006013	39.55686964	113.1781477	6.371960925	9.85835419	12.19765936	25.61284463	41.25412863	30.85889437	29.47476195	44.86574157	133.8956282	10.28190097	10.60696537	14.73993733
Fosb	31.3092398	29.58569698	40.70655795	32.22299832	30.96587756	24.3987966	19.37745869	21.30210156	114.8838617	51.6402926	54.02240438	50.26257852	2.216376836	4.185862637	2.379745171	4.340736158	4.039847395	6.072425394	4.100915269	4.587587317	11.09778088	2.753555076	2.562118177	1.869230879
Klc4	5.912047714	1.324507876	9.76731592	6.381234506	6.555964361	7.689778064	9.569688291	11.01502407	8.511129138	6.746953031	9.568144795	16.31764102	6.184957141	9.381403946	4.464435694	8.648727727	5.987260699	21.77129401	10.09755496	9.429597724	20.45986053	8.933636841	14.46777582	8.766759105
Ercc1	0	0	0	0.731349779	0.406148904	3.119079276	4.320635544	6.158174901	9.775535867	2.811871194	2.260534708	6.760163175	2.038535927	1.567996426	0.682222028	4.105077088	4.053482366	7.930468033	0	0	5.146740319	2.112766619	3.084918762	2.545375387
Cyp17a1	16.14802881	6.632504678	0	0	0	0.08149576	0.373406039	0.057656441	0	0.263263852	0	0.367929345	3.539579421	2.894155918	2.427197656	0	1.040943808	1.73852926	0	0	1.351031711	0.36518693	1.444140825	2.408215112
As3mt	13.12540854	15.35623655	0	6.198086917	4.52384379	6.252769779	1.180321143	2.584631253	5.56710861	3.517793558	2.562126011	6.660872814	2.871905477	3.688250623	3.524105818	5.042724923	4.262538502	2.99750157	1.743599181	2.907606085	11.64697013	2.361151793	5.104354413	3.503373802
Homer3	1.114133516	0	4.377795715	4.5747098	2.999657593	2.951970681	5.360167702	5.754850248	9.257975931	3.284637474	3.479724629	14.44846161	6.703895634	4.963118921	2.467898522	5.251786015	4.608445849	6.822148015	7.985124287	9.773613572	6.220511318	6.907924794	4.998532431	2.423091441
Crtc1	3.256115481	4.411038436	1.7115242	3.170779329	3.333403019	3.592183246	2.157553583	2.070233341	3.058204105	3.830033484	4.01434875	3.689970705	2.371723406	1.558000384	1.676605477	2.785595059	3.173781303	6.188613006	2.8381175	3.229448419	1.833367671	2.079919512	3.361559996	3.87625288
Rnf215	20.8916673	28.44616052	7.590532893	5.946312777	6.604468844	8.897058589	20.22833529	26.46539122	45.20328191	12.4925598	12.93827719	49.19878717	9.169799897	8.742001582	7.924106664	14.51364915	17.11086362	23.7248489	12.90424094	16.59749789	32.71704878	6.795716452	13.43691514	15.87168319
Sec14l2	10.20573849	12.42574814	19.6927948	40.35475406	45.00158822	8.949210975	0.737490243	1.503130551	6.144415634	0.467959947	0.341519336	1.8685892	6.250593704	6.958683142	5.348873734	2.043983027	0.976553043	9.270874686	3.500037581	2.309272462	7.428646897	8.655086517	9.811669936	9.750437
Aven	0	0	0	0.87199678	1.642259559	1.489069794	1.343880941	1.181178828	5.272045849	1.457663681	1.645580634	3.405009674	1.268123429	0.905739987	0.353661389	0.809699683	1.044651429	1.925209967	2.879650648	2.552212628	2.692986304	2.325300938	1.199407902	1.166727493
Cp	126.6722211	115.740287	150.245894	97.4175146	94.74928298	118.3981149	159.1222446	148.9360973	187.378478	43.47498692	39.71418522	96.14831655	9.432127465	10.27154506	10.16896649	3.679472304	3.446283275	5.91306224	9.423000667	12.04096235	17.23850931	51.58549788	55.22108586	58.81683385
Crot	35.59128378	35.68058977	9.200645931	72.80371909	74.60905485	44.91727823	17.40324682	18.4639996	6.530898722	8.183628745	8.309628335	12.07073081	17.27703015	21.71308835	20.48741759	7.992656439	9.179112517	11.02911364	14.95718836	14.66387037	24.32751494	21.40650682	22.35414064	22.53439511
Rps6ka1	5.10055801	5.91518125	0.147365912	1.291327026	2.027739894	11.97735028	4.168546113	5.136717649	9.686482297	24.7814722	27.02302826	14.50979847	7.582423995	5.891744205	7.061350476	9.50988284	7.953942578	6.07683958	6.451110274	8.407793454	3.162899132	5.937074965	5.446968173	2.64275168
Calb2	0	0	0	0	0	0	0	0	0	0	0	0	0.330771672	0.399806318	1.42061093	1.608357519	1.860395915	2.071423202	0	0	0	0	1.147110139	3.347564079
Snrnp200	35.45544558	30.06486633	29.6929402	40.71396347	40.1299946	37.11485123	51.81487544	54.78229773	21.06652026	38.76102317	37.73714409	23.06266211	18.50751901	19.91926705	14.65778327	22.02984236	22.1412652	18.85514361	40.89506173	47.29933976	18.39164876	16.81242346	19.63868989	17.42989577
Ciao1	0	0.328261414	12.56145742	7.947052128	9.946455799	10.94074839	9.756386151	10.08740639	14.65670936	4.560385406	9.126522057	13.15662661	5.860928463	4.795424792	7.191926149	6.625272532	6.5928544	5.458462549	1.167853314	0.778999541	17.22477954	5.535203516	4.127658936	8.082529599
Has1	5.089799861	5.110212104	0	3.986770888	3.728874839	2.54731069	2.936956682	2.685580347	1.617806083	0.847085533	1.324729164	0.354352745	0.893259223	0.539844719	0.70464566	0.689431694	0.478481641	2.530593264	0.531250291	0.964654201	3.34521193	2.350072462	1.593157747	0.461234759
Taf6l	0	0	9.380367538	0.151167973	0.839498531	2.293950508	3.160070479	3.118550341	1.899168169	3.414585164	2.833301796	1.305442525	2.470700225	2.500203989	2.890774762	2.235094403	1.579933598	5.037559197	2.126271844	1.241011328	0.984279248	3.023328507	3.108515285	1.49529422
Insig2	9.012301826	5.892401075	1.626074423	42.03681868	37.47293742	23.26141942	10.56885313	14.5262356	34.53785737	14.37804955	10.46923198	27.76325885	16.51748774	14.24625144	15.58336153	9.506891847	12.81216223	9.009766454	9.137872124	10.30820171	23.52536385	15.43153994	20.49499045	15.36043224
Kpna6	3.797116258	3.041211017	13.56797884	11.60888709	11.10994402	14.68863878	10.24383337	11.60189993	10.53256056	9.912535451	10.4065951	13.35598051	6.81149271	9.165154324	7.832677382	7.45268592	7.897720261	7.690647327	12.00867243	12.76875061	5.604004846	8.190004777	7.309490135	7.432398179
Man1a	18.93730552	23.33444576	13.59429532	29.24519708	26.47906028	22.4562339	34.3510525	34.81963717	17.34524387	23.57634637	22.1177314	19.68072749	26.47507161	28.09987335	35.64088547	38.64909627	38.91667211	22.33087401	47.3275889	46.92042951	51.15721135	36.00581485	38.71569848	37.62912563
Itpkc	0	0.099285879	0	7.892627182	6.136345092	3.116993073	0.619529016	0.815623174	2.04982962	3.000049755	1.755335073	2.629951399	1.745422969	0.725211592	1.338626761	1.59131532	1.465729143	2.732632463	0.908302295	1.060272176	0.084942444	1.722010118	2.118583282	2.129202772
Coq8b	0	0	0.336994658	2.274143005	2.299656391	3.029830273	0.802094354	0.914576065	0.677613001	0.978756186	0.535725596	2.787867887	1.80618742	2.120777122	1.329820006	1.170997141	1.870498315	5.063046311	0.71613224	1.058869699	1.392999312	1.538707871	2.362356895	3.059011966
Brd8	9.131291464	10.65934242	6.107834048	6.027049885	6.020766932	6.112158988	8.75167111	8.107906473	10.15159678	8.14126689	7.289324405	14.48853224	4.608810033	5.177478655	5.688723105	3.193067912	4.777751457	6.508141694	0.702271616	1.405320154	9.823089443	4.374618637	5.490723107	5.52664475
Kif20a	2.944997153	3.507849293	0	4.064782391	3.446694944	3.069166382	0.873949173	1.03047929	0.451321866	0.756200837	1.586651756	3.992516841	0.664517087	1.044169128	0.163085349	1.220665992	1.37042304	4.161469158	0	0	0.37944744	1.981379015	2.12017051	1.441119391
Farsa	9.430934801	7.053388734	4.56301757	2.130833835	3.062763692	4.37598827	4.822722484	2.638563535	9.462721752	6.54601972	6.858232059	11.06480964	4.256043041	4.990751076	3.897445146	5.559785015	5.676776619	7.425718963	4.407574583	1.577804519	10.42008066	4.679430315	5.287121126	5.234902708
Gcdh	1.391655517	3.048516311	38.84750579	60.30926975	69.20200687	21.05848656	3.87954502	3.768080784	9.857892154	5.095431713	2.499235772	10.7016424	10.78124683	14.92915116	9.119455565	4.863422403	3.401493668	10.70649004	10.55517554	13.11245179	20.59319651	10.46451501	14.0844632	8.777327602
Mast2	15.87203087	14.66807315	7.483969318	15.94742767	16.06425131	13.62549568	16.2071628	16.83978519	13.52411288	14.69457284	15.65249223	14.34809841	5.586996138	5.454383395	3.999207735	8.088012803	7.990179721	8.148910422	5.732011775	7.657960358	7.919835506	7.03532688	6.955343922	7.922235603
Dnase2a	5.926608671	5.063229773	1.164379389	3.131307532	3.556045054	1.381858979	3.101820009	2.695901331	3.778340368	6.05339542	6.247232472	2.093065705	3.102526575	2.909520183	2.166108742	0.982603279	1.604587161	5.024806052	1.6825719	2.772827833	2.415792111	1.313493831	3.561767403	2.861487091
Rad23a	19.08625571	18.52931866	8.035302186	12.65487699	11.35885165	11.3837907	10.89999323	9.354774284	8.509019653	8.062034071	7.25786569	13.074525	8.277763254	6.760403685	8.784965377	7.252275658	9.577152608	9.807308689	8.279011132	7.731351284	9.116617286	3.139162152	4.810384334	6.954281839
Calr	174.7745373	192.5816822	200.664171	222.2561821	222.2144305	210.6176415	90.59128706	94.07194835	167.1410354	210.1505758	208.7001094	240.6249429	142.3320842	156.0681443	163.6011062	197.273985	180.1483377	124.3195562	136.5848187	140.1965541	168.7090153	59.33793082	64.56437723	75.25045087
Syce2	0	0	0	3.179309044	2.354136455	2.293310556	0.87564475	1.460219674	0.994834479	1.296454078	0.836336255	2.810268694	1.464773944	2.124580524	1.797419317	0.7913751	0.366155158	10.39606045	1.897168214	2.847326447	2.889395501	1.54146739	1.219154251	4.235485039
Nfat5	55.95927255	56.93238573	48.96137399	33.62250083	31.54583375	41.2571286	55.47316698	56.04018742	50.24731508	24.39445143	22.15356518	68.28484042	15.93643446	15.26211344	15.41731578	14.93190206	15.4191607	14.24314787	10.70929823	10.51921191	9.371855119	12.43507397	15.47048235	14.08288405
Nob1	0	0.301047545	7.740049988	2.229976948	1.751881236	1.229940739	1.186415744	1.602918517	5.728602809	1.202415732	1.88859409	10.2706296	1.571165443	2.498789486	2.130916395	2.144476692	1.602007593	2.934516203	2.907094249	3.750695079	6.56768837	4.351129983	2.179509264	1.67378204
Nqo1	30.0258863	34.80152261	3.636417561	26.37097549	23.18775488	20.92420686	14.20337509	13.36419122	38.91295384	7.97979351	6.840694973	46.95216396	3.526775746	2.243600811	1.366640521	2.607410247	7.424013919	9.299396372	2.919311	4.610480944	17.15129972	6.511285306	8.239692867	6.977504781
Ppfia3	0.080867184	0	0	0	0	0.028568396	0.763570204	0.606345174	0.396573592	0	0.018942671	0.046063532	1.058331163	0.264664798	0.761292071	0.670369549	0.729807166	2.285409952	0	0	1.742866825	1.664214952	1.670607117	1.582877812
Gys1	0	0	0	2.256700464	2.726345543	2.78013025	1.079516936	0.900097823	1.662530654	6.279040779	6.467535796	3.890043659	2.227165996	1.091348526	0.886361549	1.495961685	2.783666108	5.277392878	6.404067509	5.330388538	1.843553156	2.533813175	4.342011884	2.610806397
Ruvbl2	0	0.542445765	1.081123454	1.764047421	1.451331541	8.398163317	3.32539823	4.731205669	10.52453975	8.603543433	7.991855498	16.32461425	5.066038292	5.643096719	4.753808662	9.445451783	9.621982202	6.013337274	4.594893971	7.938238861	12.58174584	4.35562805	7.85434455	6.893536505
Lin7b	0	0	0	0	0	0	0	0	0	0	0	0	0.197038628	1.667134957	0.241785456	0.425817142	0.861953769	2.87917914	0	0	0	1.036776427	0.81999165	0.284874729
Bax	0	0.332947887	0	1.082754995	1.068975668	0.715931976	2.186889427	1.823421521	16.31528545	2.659658148	3.987552462	22.71790279	2.926573728	5.969316345	4.937884945	12.25386094	8.687356389	10.30914206	8.291684428	3.5555447	37.97976453	8.982764285	8.373176153	6.875675714
Il7r	0	0	0	0	0	0.725911727	0.184781135	0.136951048	0.027991054	4.650886513	3.497634428	0	1.174583473	0.896670485	0.606874753	0.467595256	0.540869983	3.355234709	0	0	0.128363948	2.276994936	1.286347612	1.787569067
Tfam	0	0	0	3.759579509	4.887468516	4.881371978	3.999474842	4.856431361	10.91116882	6.323938232	5.697872664	7.657533933	5.651030547	5.260227759	9.006698902	3.930413117	3.8562623	7.593040256	3.244960092	1.683502613	9.238718928	5.126646841	5.226045624	4.601580592
Zfp81	0	0	8.409580085	3.378776739	3.504634365	2.093768896	4.162239977	3.456355021	3.536980881	1.073604723	1.586631436	3.52602568	3.693560172	3.3868129	6.772485389	2.660698658	3.634804458	4.165269027	5.105949042	5.089124265	3.944861375	4.095445025	2.944643553	1.4731254
Efnb3	3.612270778	5.275283645	19.71360517	3.216629354	1.058564658	1.205230882	0	0	0.041006058	0.458044365	0.37606826	0.777323193	0.724517781	1.094662915	0.22226335	1.565744214	0.509373245	2.835760793	0.335139989	1.369245266	0	0.158844268	0.125630724	0.654683833
Mmd	9.097253283	9.377954673	12.8791058	26.42044476	24.11090888	10.14564176	12.84872348	11.85900084	5.977563394	11.8069537	10.90559886	9.693339089	13.92635566	12.45439664	14.02679733	12.61249923	12.42575801	7.393725599	14.14986114	12.60531005	24.32020063	6.35354892	7.928417818	8.263276369
Hlf	14.91514768	12.64494313	1.831453229	5.278558902	4.948712532	1.891492066	7.583311591	8.626537499	2.129460996	1.418456652	0.918238964	1.383316625	1.55330496	0.834440846	1.111865672	0.745960759	0.539285549	2.972264411	1.516858337	1.630859034	0.313570395	1.740582247	1.017512963	1.559540966
Fam162a	0	1.851973659	10.33503145	16.50656452	13.13079406	13.80518995	1.621900112	1.69041901	12.28445022	5.788939821	3.872728823	19.43418259	13.56552999	15.16700543	9.155419615	15.39103536	14.62380624	21.94611959	0	1.464977372	29.75200707	15.46545165	7.527201778	6.374155838
Rpl8	42.77267057	52.89730994	90.03634307	99.75403799	99.63812863	101.456464	65.81137181	66.6092259	225.7968276	89.58002972	103.0551559	205.6227272	110.937387	124.3481493	104.6359918	133.1662429	121.6896056	74.83111582	107.7347444	113.3902188	269.1102468	93.38184497	63.26325078	95.68269249
Grm3	0	0	0	0.186555359	0.62161163	0	1.073863841	0.366531581	0	0	0	0	0.378179747	0.228554415	0	0	0.413590805	5.723419078	0	0	0	1.492427595	0.524608192	1.776986705
Ssbp2	0.879958511	0.854281316	9.429941929	2.754399738	2.320821813	4.549974096	4.639985057	4.478616567	6.767216708	2.305157743	3.129355362	11.10022329	1.227438374	0.610900048	1.417586461	0.858193521	0.924994596	2.411515352	1.469537436	1.481489327	1.199370999	2.659393209	2.854515703	2.818493839
Fancl	0	0	0	1.518168925	1.249040371	2.67688919	1.737578337	0.994265828	1.238645633	1.999716152	1.641827368	2.524978259	3.334054857	2.789929585	3.251985696	3.048343091	1.923291862	5.888997191	0	0	3.017656736	1.649351822	3.676263472	1.977564545
Brinp2	0	0	0	0	0	0	0	0	0	0	0	0	0.65761951	0.635895893	0.48417765	0.319763563	0.369872257	2.745515868	0	0	0.563263258	1.614786873	0.866632747	1.426160812
Gstm5	0	0	0.245494543	3.857326437	8.568534226	9.711578037	10.78728556	13.49160712	6.740587417	4.70584136	5.61983696	7.914861027	2.706737204	1.908465134	1.937499883	5.362030727	1.550572547	7.062775121	0	0	5.503202501	6.32990678	4.067663324	3.913349557
Gstm7	0	0.327748826	10.58217952	10.89533016	9.470550201	8.034178794	0.645822187	2.193825768	2.853391584	1.479810883	3.644908309	2.636307159	0.180054661	1.088167414	1.104722428	1.167340061	0.562611923	3.75857864	0	0	4.860271179	9.158299699	4.745639784	3.904794452
Gstm3	0	0.800497132	15.31616299	91.8364174	100.2342036	64.20429902	10.51575206	6.819556309	0.398237326	4.448375939	3.652251022	2.608882464	1.978953173	1.594650828	1.888729863	11.64208752	5.771342628	13.31098762	0.406846142	1.42474916	7.419235467	109.1420054	96.08163025	106.4977337
Stat3	19.04173891	19.66276221	48.67331949	17.97113409	18.899225	19.16241869	30.69578325	30.13035902	33.37380948	23.20378496	25.19193525	33.04377811	13.49504676	12.98342375	12.43836052	17.00139861	19.06051479	14.8431703	20.57472655	19.67116934	19.11537854	16.55795181	15.06852644	16.27365202
Stat5a	3.044746391	3.089651836	2.287198285	5.794662806	5.461771795	2.246177607	3.237319899	3.8049371	0.87832183	2.503848503	2.726995749	2.632126934	2.222727208	2.637780053	2.231591962	3.493455651	3.586298046	3.964976404	2.018944748	2.138521924	1.216758137	1.063229996	2.971229147	4.090007143
Cavin1	30.27345415	44.47077349	69.97313103	60.68123499	66.10602748	45.48465335	28.05656591	29.06381289	121.8984249	19.25582054	22.65070822	88.43309802	14.70670609	17.38756227	12.62272416	23.96708283	24.45838876	17.27908819	26.31932721	24.47414804	42.13456231	12.82679639	10.25625835	15.68558218
Map3k11	24.86447756	25.91976185	62.63413545	22.40010501	22.81811662	25.37603206	31.30363208	29.32804512	37.13927943	29.37150841	30.31392251	35.58216925	36.68143395	32.83644873	27.69948777	28.92920048	33.33953986	33.01192217	50.62997879	58.32147283	31.64484701	34.18246922	36.592944	34.24871244
Akt2	3.941365142	3.38485346	3.387762729	7.152300342	7.825813313	6.930293811	5.002337061	4.835864228	7.376311919	5.954697183	6.043038818	6.408679525	4.487125769	4.592979015	5.109298628	3.800198547	4.092557946	5.738170514	4.300810447	5.631565308	6.63109326	4.325014661	6.504891454	7.364077649
Dnaja3	0	0.26826476	18.44597803	17.93274519	18.19499331	16.32471312	13.08309954	11.79423511	5.705345219	6.102764988	5.660779024	11.73788527	6.410857251	8.283257196	2.712669643	4.060773828	3.91426603	4.460814102	12.67993409	14.56270643	12.43177109	6.849915418	7.257582875	5.326837013
Hmox2	0	0	0	17.78859066	16.43290922	10.58584705	10.8044372	9.505588781	6.770438708	12.74148952	13.90320287	7.319788241	15.34306109	9.744129349	13.56212464	11.80187646	14.13884112	7.057040797	8.661033161	11.23347556	14.91677951	7.297808629	7.214841578	14.28716794
Cdip1	3.417235353	3.015068404	4.724468792	4.526866028	3.421484632	5.276022891	4.404630158	5.187777338	9.723871337	6.481646546	7.693383649	7.533769652	3.68402111	3.728013695	4.485606454	4.937352716	5.33627432	8.644097864	7.318454326	6.229854735	5.381357126	6.56169713	5.744301189	6.399803628
Map3k20	5.14782608	7.580806182	21.12169906	17.06887726	16.01919134	12.13139873	8.857686667	8.111980716	4.194671916	12.25112244	12.33788948	6.036252191	4.929586942	3.801067701	3.963190354	4.989886392	4.833464	5.795709793	3.433521537	2.875962949	4.279638254	4.223696397	4.912562586	4.833323232
Cwc15	0	0.334007556	0	28.36191668	19.83899081	16.0879166	12.83402022	8.841253682	26.17092256	15.66072199	16.00097436	24.13353194	13.76197544	16.41241836	20.0395664	12.09458918	13.1871794	6.128564637	8.318074258	10.50242371	64.39008533	10.94235795	17.05419085	13.79511766
Col5a3	4.315378851	4.007305808	0.552930579	0.027845856	0	2.949610299	0.253086924	0.562728216	0	0.29441745	0.505426297	0.865687272	1.354759934	1.228131729	1.298766785	1.32663709	1.852016984	8.572418667	0.548337061	0.731520497	0.263722025	2.376155343	2.818969678	2.019895289
Dnmt1	7.273508219	9.175767553	7.357648169	3.855275117	3.65396373	8.840483703	10.13824982	9.47905649	4.210966992	19.39295857	20.52646021	18.66382682	9.925436914	9.777044818	8.007762544	14.98946184	14.11491653	9.543793888	3.470518371	2.531986104	10.73060919	9.04695298	7.588933608	7.852957866
Ppan	1.914395252	2.883109176	9.716286527	3.362081056	3.155667431	4.001494723	2.84055308	1.355675141	6.878172288	4.551558486	4.895426782	9.832468044	3.023785094	3.915935131	2.208617142	3.967469334	3.284422741	4.959465167	0.466237144	0.932990085	8.745210717	1.010192416	2.896252557	3.643109509
Angptl2	3.048535869	4.173766068	6.937661732	13.7541693	14.23798724	10.05174872	2.001250834	1.981029808	1.058962212	4.725713886	4.213201424	6.066193476	3.393540551	1.884610404	2.476012304	1.833432049	2.149399512	7.275354989	3.478903433	4.011441778	2.380532489	4.182511583	3.626043252	3.580285286
Cacna1e	0	0.020799345	0.012436262	0.706462202	0.767960798	0.384630396	1.857971826	1.740286118	2.105698804	0.028895577	0.106758636	1.249005703	1.005531199	0.414338678	0.71509189	0.469178655	0.449870988	3.005402865	0.010571097	0.049359076	0.106767278	1.222517819	1.220507364	0.54516676
Cacna1b	1.284992723	0.791680552	0	0.019070854	0	0.158884763	0.485330198	0.433571563	0.512006544	0.018330759	0.030100213	0	1.652710541	1.0163453	0.320216163	1.284539813	0.833516751	5.689434056	0.804730374	1.064620953	0	1.373087428	2.332849575	2.13793584
Trmt10a	0	0	4.562948225	0.190172949	0.475249212	0.452681562	0.756198726	0.860704542	3.371061989	0.36558556	0.544034179	2.071095186	1.264965262	1.572658402	0.931340841	0.507686574	0.948624647	1.961567132	0.769034085	0.702549956	1.744802573	1.394587348	1.804886334	0.888304836
Etv1	0	0	0	0.470583649	0.126707706	4.565509409	0.492510657	0.396244929	1.629565214	1.356964183	1.147869451	1.921080029	2.03799234	1.781988719	1.543055283	2.014721014	2.330438786	2.353408461	0.461327908	0.515099971	1.37305304	2.661860054	2.255655429	2.162849671
Kifc2	0	0	2.234175161	1.928814143	1.392495771	0.286955441	0.525921323	0.365426287	17.7592629	0.509839374	0.951348926	2.405964364	1.686203658	1.772284872	0.809661519	0.475308097	2.061718006	5.815473227	0.067824935	0	6.355525297	2.057380688	2.949286684	1.483927821
Psap	256.5322196	262.1717084	204.8927518	214.2700934	235.9907927	319.7423171	380.2621356	376.4358336	546.5858458	1192.624899	1254.989825	603.8893124	287.1119209	262.8471561	268.1351358	273.7982499	284.0093692	158.1124728	494.9854889	517.1065809	542.2823861	263.6718171	250.8010004	294.352627
Ikbkg	2.599186945	4.593777654	6.26710336	5.821332322	5.167330839	8.848389554	6.863327307	7.401807312	3.669430415	6.404396363	5.867047421	5.617108675	5.616062507	4.038536789	3.445725968	3.149419191	3.020983222	3.932511385	3.880288809	4.337579426	6.550221536	5.92258001	4.585583389	5.858443524
Pax2	0	0	0	0	0	0	0	0	0	0	0	0	0.319764295	0.515335487	0.196190861	0.057586474	0.732716478	2.336239091	0	0	0	0.747792648	0.443574703	0.539360713
Wars2	0.429714014	1.500225327	0	0.765297398	0.779169281	2.922293209	2.95616254	3.168311596	0.504879335	2.727842542	1.283389861	2.925043596	3.490625779	1.992374874	3.034029296	2.200198463	1.817843973	4.250493524	0.941883715	0.628269811	3.347150389	2.38090086	1.950318742	3.084082749
Atn1	0.972041126	0.114070841	3.614853781	0.494615035	0.549360539	1.471707122	1.723268869	2.221226912	5.022270478	1.505497232	1.561337312	2.309693602	0.877335907	2.045139687	0.538288011	1.35428365	2.663062384	2.35466781	1.739267257	1.015133777	3.708476313	0.329739981	1.651688977	1.359038243
Phb2	0.515414106	3.669411679	9.957385448	10.14816665	12.80068173	10.62151904	11.26289228	14.29899889	9.934859135	9.264172118	10.30253059	16.16702125	5.814971334	5.060593093	5.423004552	3.853771118	5.911268748	4.693573095	12.12216573	9.712666008	17.3466803	7.07134691	6.990954449	8.743462823
Ptpn6	8.206893565	3.932635001	9.181601054	1.285669584	1.578284203	3.221438383	3.751584618	3.304689397	1.723527657	38.76433385	38.8755531	7.064153382	14.91748368	12.43508943	14.01294271	2.445637141	2.057368597	4.295135191	3.331216136	5.666199953	5.447290425	5.05240418	5.993957519	8.329484925
Eno2	0	0.111525158	0	0	0	0.14388635	0.512768633	0.271457062	0.582564922	0.735949763	0.222613627	0.108267413	0.306341671	0.370277583	0.075182172	0.132406053	0.957217523	3.325283623	0	0.661652904	0.286240691	0.53730213	0.424954936	0.708644808
Emg1	12.13552454	9.968885269	20.11687863	10.19235862	11.45687134	6.138467531	3.869170172	3.791359083	9.355224128	6.216454119	5.74995948	11.42155426	6.783497158	5.716919613	7.025767525	6.724638158	6.028279868	7.664757767	3.166627922	3.696442797	15.28062366	5.130237757	7.510748212	4.85873776
Lpcat3	11.33679718	17.82269632	11.71252362	13.57618381	19.33184271	22.71809016	13.07743817	12.50629596	17.45356118	10.9302028	10.66810314	20.17462622	8.820915308	5.437573899	5.087334673	11.34233277	10.30836572	16.57201947	7.26291325	7.049194974	11.67633703	9.28276568	11.25740474	15.17620429
Atp6v1f	8.412773617	9.872546944	5.312658958	21.76057995	15.45238016	16.98301101	12.96909779	12.01510324	36.71322935	9.086503569	13.5129852	29.77935862	34.440239	28.51694724	30.28186553	27.54432033	37.62270083	26.03991369	18.3143915	12.885737	69.96351394	12.36654177	24.451899	41.55955142
Il12b	0	0	0	0	0	0.114723822	0	0	0	0	0	0	0.439655586	1.062830318	0.17983331	0.158355485	0.732682614	3.05921932	0	0	0.07607538	1.799292897	1.626365407	0.847527662
Clcn5	1.115560396	1.466226672	0	3.443704636	3.36514511	4.197166837	4.363848864	3.750090297	2.233877715	5.665299252	5.069483559	0.902331986	2.441665097	2.525304758	3.644812289	2.93751361	3.271992163	2.627263536	2.235593261	2.392165286	2.234412029	2.472378015	3.875914075	3.12979118
Clcn3	6.099202791	6.055356828	10.65962013	4.076157923	3.713142181	7.481960954	4.441674783	4.002723501	6.009637099	6.522835773	5.802462732	7.417364702	3.343504623	4.143373839	4.455064502	1.952370724	3.197524828	3.242976774	1.718448894	1.969493919	3.366051465	3.79104721	3.841646388	3.564446855
Hif3a	1.99913078	1.720412689	0	1.073754448	0.690453136	1.547010567	1.078648174	0.927924991	0.097259526	0.027160119	0	0.065071089	0.300726168	0.311562926	0.052717157	0.324947344	0.912823172	2.780059858	0	0	0.17840867	1.43165794	1.54947056	1.180128589
Gpx6	0	0	0	0	0	0	0	0	0	0	0	0	0.842887463	0	0.517152224	1.138469443	0.263374763	9.677240998	0	0	0	0.739183193	2.046182866	1.827946175
Gpx5	0	0	0	0	0	0	0	0	0	0	0	0	0.172202815	0.832571579	1.479166577	1.674651825	1.291385934	4.313608891	0	0	0.268172531	0.604063685	2.388784913	1.742773056
Pde1c	0	0	0	0	0	0.208946073	0.881789626	0.832486512	0.076328821	0.293083102	0.364591031	0.10993695	1.137898075	1.66404767	2.240992972	1.502779664	1.676819323	3.812246454	0.272925954	0.212393162	0.962598243	2.11899182	2.825681101	1.340493862
Utp20	11.46140685	11.11293146	10.33604479	3.197530935	3.530795502	4.757062274	11.89510034	12.1158574	1.113387457	7.683605526	7.218065914	4.202590266	2.685107723	3.826286407	3.919181266	3.237320854	3.232390019	7.434091918	0	0.030523354	3.403916381	3.916315621	3.332681687	4.290717857
Spic	0	0.136611786	0	0	0.054826401	0.293753917	0.269190659	0.249389249	0	6.073231822	4.869440219	0.075783565	2.326553731	2.086414407	4.236312832	0.243284488	0.515915573	5.013264798	1.249772879	1.945166518	1.012925561	1.71122545	2.810942476	1.844602805
9330159F19Rik	0	0	0	0	0	0	0	0	0	0	0	0.050474193	0.049985697	0.483344832	0.552035563	0	0	0.939090682	0.739899833	0.64777047	0	0.701371672	0.554718355	0.650415389
Cul3	43.51972112	38.87257113	43.45903298	37.35241803	39.28271696	27.50730242	31.93334267	28.11005277	35.30235375	31.86378623	30.45990843	33.43620887	18.33838063	19.94917021	23.73700056	17.0028881	21.62667301	11.8546789	14.72172723	10.54089249	35.28353639	19.92108565	16.00186865	20.78299402
Sst	0	0	0	0	0	0	0.239010939	0	0	0	0	0	0.399816244	0	0	0	0	3.33841021	0	0	0	0.701250075	0.554622184	0
Il11	0	0	0	0	0	0	0	0	0	0	0.287608187	0.174846632	0	1.172041538	1.359854383	0.149680557	0.259704475	4.915772938	0	0	0.071907867	0.485921484	0.192158863	2.203022108
Large1	6.086573605	6.578809806	0.70804369	4.207576499	4.752492124	7.525830971	7.389141839	7.025751027	6.594844571	5.255292428	5.196464401	4.306418184	3.686470192	5.154824762	3.503615546	6.638978274	7.001753348	4.753028051	5.550419916	5.073971903	1.876131799	7.226498077	8.222259967	5.277575792
Ddx56	0	0	5.326058874	7.111026796	6.567891164	9.087050688	6.259010498	5.609518714	17.10753974	6.97896051	11.34173176	10.62981929	3.755557799	5.089599139	8.518618007	5.656660488	5.547402426	12.35330395	0	0	12.22879446	7.185806137	10.57723404	10.20128193
Tmed4	39.00660899	51.07524539	6.914424821	23.59148696	16.63047361	23.41577478	21.91668855	21.47734183	16.77972425	10.87776503	11.61026579	29.70319955	11.51481798	13.43811813	14.61702981	14.15841998	14.14387776	7.183406541	20.44850179	16.00847633	39.43687616	8.821326701	7.160432132	10.33318334
Col26a1	0	0	0	0	0	0.110402035	0	0	0.925916395	0	0	0.035602333	0.176288841	0.383547071	0.259588152	0.723852685	0.705081557	5.814350144	0	0	0.311140488	0.742076278	0.635821151	0.866575266
Bid	0	0.147810104	0	1.442046653	1.364374296	2.224834241	3.640708878	5.126810707	4.559088216	5.338990925	7.628928673	5.186226924	1.786446555	2.15929198	1.295357065	2.369042667	1.674618351	1.864572632	4.131780432	3.244615377	3.33002296	3.418149661	4.167790421	2.700211195
Ralb	5.182717099	5.641069192	19.72820043	14.99897521	15.71936309	11.44329405	14.78585662	14.89641273	21.31246213	20.99692093	17.02665258	16.11888758	20.46523921	19.50649348	20.73602092	22.74537246	24.88458783	9.276446544	40.13838406	38.7713839	30.96005633	19.1779805	17.03353851	13.35698438
Ppp1cc	16.79009621	21.60816229	28.13049126	26.13678361	31.55132884	28.07590807	24.86258239	26.34422799	43.990279	30.23213207	29.58477327	58.23393725	13.55463478	12.61841984	16.21960954	16.37480815	20.78229948	14.76252015	13.31880476	14.36524978	25.04201986	18.01499974	19.50361953	17.40606223
Dnajb11	7.501006037	6.810409933	23.85059903	15.99550787	15.8787152	18.13104366	10.597358	9.817826383	19.88488437	19.88018351	17.94058273	27.21048011	16.03465767	16.58170757	18.58296065	12.41705683	13.41648622	8.553902427	5.521653983	6.445492995	25.80323607	6.093464418	8.279398588	4.765313329
Tbccd1	1.933155719	0.983057546	24.77743629	0.683104303	0.485575919	3.837453168	1.763252481	0.782263045	2.821493377	3.125390375	3.859841544	2.758152077	2.908016408	3.715796114	2.752779156	2.558676848	2.75194175	4.162548657	1.537326105	0.448634806	3.27789615	5.173323618	3.861094369	2.462550921
Clec11a	0	0	0	10.44150388	10.32433786	3.334156274	0.810133115	0.64332042	0	1.223938225	2.311247588	0.41541634	0.483995152	0.936013985	0.593908868	0.104595446	0.423451432	12.12387724	0	0	0.251242902	0.339557625	0.671394551	0.839701265
Zfp324	2.674915756	4.614423481	0	1.945251064	2.116464387	2.17345915	0	0.133710791	2.104316549	3.815837558	3.57152641	2.194105577	2.716088369	1.82386519	4.0735483	3.913131149	3.319316106	6.299711477	1.395978047	1.890268646	3.321161822	3.175887588	4.688740639	4.712243154
Gab2	8.077829254	5.529698696	8.901565271	16.04612007	15.12493118	12.58554556	15.53400602	14.21015332	10.05157015	28.95582259	28.4555497	14.33478753	6.543036919	7.117758098	7.111346152	9.544537981	10.1932182	11.80472783	13.31708739	11.81031125	7.22970187	10.49237466	8.428135097	9.73007925
Coro1c	9.84858366	10.31642336	17.82330013	7.926260536	6.75520944	11.37182083	12.89241921	13.66216017	16.990587	16.63281895	18.05323194	14.1717031	10.70861309	11.42929349	11.60317493	14.66533361	15.5467419	10.02498954	17.82700946	17.68500855	9.878983206	9.992741005	9.723966236	12.29097087
Tax1bp1	20.07544221	18.11934993	17.05153841	24.89824727	24.42915938	24.8677406	21.1290598	20.61349042	18.53779606	21.21411663	21.38614865	16.76701325	19.10049976	18.55323807	20.0746785	12.62651606	12.27915304	9.094586576	23.03587615	20.59597479	28.92156598	15.94078779	17.21044096	13.76585629
Psg17	0	0	0	0	0	0.214915961	0	0	4.102128914	0.520698291	1.282527078	5.787040526	1.372702439	0.497758866	1.010663204	1.779915654	1.544128609	4.584750021	0	0	0	3.129912835	1.332941982	0.595388183
Psg19	0	0	0	0	0	0.070409285	0	0	0	0	0	0	1.349145923	0	0.551844183	0.194374564	0.618293827	6.571355822	0	0	0	1.893047004	1.372451962	0.910265864
Ctse	0	0	0	0.059811492	0	16.37293518	0.54361794	0.201451968	0	5.691544409	5.192144321	0.803467158	0.72748899	0.769406448	0.22317484	0.196520656	0.795607801	2.65756409	0	0	0.660871865	0.637982718	1.766043004	0.788842387
Ndrg2	35.91552769	35.68197704	50.24305631	87.29414216	79.97020502	42.11644246	12.53009746	13.48829744	9.567279547	2.843377478	2.290451655	4.648614519	23.50606444	19.69349177	18.11874864	6.785371717	7.212297302	19.66266614	25.04367357	24.46839966	39.82184461	22.32563898	23.54327904	21.83849501
Mettl17	0.160899215	0.132172763	0	2.483457525	1.803526202	3.581030429	2.778065683	4.624641989	3.616486448	1.882121026	2.525210745	4.875851579	3.122292954	3.159577686	1.782025801	4.001447661	2.768022318	4.092495689	2.216799073	2.666111212	10.32781728	3.820664766	1.208713132	3.254388807
Arhgef40	14.29621964	13.97109205	12.68164277	7.169993503	7.699491635	7.292754117	7.68039955	7.68528762	12.75507171	6.364313471	6.611006835	13.94207411	2.947748051	4.033546663	3.651296257	3.906336208	4.30993515	8.417279938	3.704709728	4.89515278	3.46456351	3.365472697	3.240414619	3.940153322
Pnpla6	5.730354689	5.30244744	4.852681371	3.264962451	2.692610601	6.468753241	10.62605469	9.778563258	11.99168434	8.86980384	8.485820528	15.28509691	4.696459779	6.862276792	4.595818448	6.487937552	8.377696466	12.03745075	2.172440095	3.049518529	13.30067176	6.464689802	8.411636345	7.649553265
Mcoln1	8.116731796	7.917769582	13.53804111	4.366753523	3.874488512	6.720568593	5.542744343	4.374280827	11.03954192	8.177478782	8.337982126	13.55248627	5.45628779	6.641177188	6.601751043	6.59664306	8.2264959	16.64664779	7.765887775	8.241103681	11.70581084	6.625351304	7.67478176	7.00595757
Arhgef18	3.357347644	4.080235724	5.782846765	3.221698721	3.108257063	6.515254177	6.352607537	7.080770504	5.262616374	4.002055046	3.846011432	5.66388026	3.009488752	2.483597767	2.597787918	3.991962894	3.281555868	5.459018178	2.438572327	2.106913601	2.24099479	4.004330293	3.253418761	3.600878922
Pkn2	13.93914242	13.61019186	10.74475682	10.4246735	10.62998635	13.09073028	12.08442796	11.74102648	9.609002475	10.31732305	9.353938654	9.5732204	11.37220597	10.8774827	11.29019973	9.022597991	8.030220227	5.514197092	8.864045393	8.630647346	7.971827815	7.892044895	9.595691674	8.771075425
Cd33	0	0	0	0.268385888	0	0.17423376	1.130957564	0.862865621	0	19.67611029	18.48449784	2.809336056	1.632192837	2.152193783	1.229026802	0.561162444	0.255003438	3.097405432	0.343183176	0	0.269587416	1.496439325	2.212707703	2.359793595
Etfb	0	0	0	8.795989032	8.322214348	2.520277374	0.148047154	0.274313891	3.588241474	1.095971488	0.257093057	3.000872919	2.971830023	2.694055716	5.470084353	4.281584048	3.095332264	2.067864056	0.458226196	0	3.085366439	4.778019196	3.09187573	7.519077565
Nkg7	0	0	0	0	0	0	0	1.397380169	0	0.797568498	2.946725233	0	16.08494871	4.955804898	6.192247203	3.067141308	0.788395351	1.316736193	0	0	0	0.553174293	2.625049854	0.455986573
Stxbp2	0	0	0.07543689	12.26329736	12.45604684	7.921764072	2.817559102	3.608358818	4.268100642	15.11765295	14.39078231	3.341979597	6.168744552	7.875098186	5.528393339	3.445136094	4.028323013	13.02172629	6.091687035	5.164758528	8.167430105	5.71369591	6.826560281	6.814252824
Pcp2	0	0	0	0	0	0	0	0	0	0	0	0.079618346	0.157695576	0	0	1.363173915	0	2.633472386	0	0	0	0.276587147	1.093770773	0
Sgce	1.384442829	0.692250488	2.779094465	1.965347468	2.143189437	3.317304407	3.832373285	3.400023997	3.751347201	1.064752442	1.085692447	1.673215705	3.341208444	3.874376394	4.599984241	3.316795332	3.887482976	2.835226349	4.247098774	3.989619869	4.97766831	4.287986936	3.730529293	3.966636309
Chn2	2.967444396	5.146141534	5.07428604	10.27611244	9.456903288	2.484919573	1.601110098	2.06018605	1.886419791	1.128836625	2.317022422	3.480795731	1.140769577	2.038310565	2.556219736	2.090145275	2.014735367	6.936879817	1.468342167	0.910569641	1.416072776	2.609779615	2.270496493	1.721011953
Wwox	1.506977016	1.753728456	0	0.260929325	0.393313273	1.24221552	1.948057799	2.510971148	0.744155357	0.447862975	0.558917728	1.266145364	0.79342282	1.746779859	1.147464859	1.285990372	1.841681621	5.441940087	2.202080239	1.774879201	0.911992223	2.882618267	2.083336037	2.007452538
Slbp	7.043710028	12.95406197	0.671271616	2.558821475	2.634085533	4.93960071	6.806855308	4.860990223	5.112624012	8.93825407	6.870680773	9.6293646	7.638424864	8.83120568	7.742984226	9.740321841	8.568609218	5.645105513	5.310929094	5.277269952	14.89999419	7.572369761	6.844600037	6.241972883
Tyr	0	0	0	0	0	0.571456339	0.412149279	0.494135489	1.285391088	0.20511469	0.210506695	0.296899814	0.121666086	0.294117506	0.24882676	0.043821784	0.228100034	1.354526596	0	0	0.021052374	0.355656517	0.337548617	0.52770759
Ghrhr	0	0	0	0.43499267	1.328632218	0.064715159	0	0	0	0.156791857	0.042910284	0	0.49601522	1.998458308	0.304329327	0.625292996	0.413302754	2.588536451	0	0	0	1.88494894	2.064206109	2.629474624
Aqp1	639.2561938	704.4949158	668.2096067	653.3236386	687.1572541	798.5351006	1236.397854	1261.282947	4767.566139	538.8246169	561.5470195	1834.597995	875.4465979	904.7008967	893.8233051	1819.230312	1727.695935	866.5452415	1891.482384	1911.929309	2508.852741	1163.24868	1147.436238	1458.939022
Arid3b	0.080086495	0	0	0	0	0.396096367	1.080283895	0.920753696	1.783717266	3.6787047	3.076607082	1.058357011	0.867404751	2.577412381	0.975690405	1.718323789	2.710356135	3.470464926	3.143008868	4.683666372	1.894893117	3.613249038	2.406515112	2.717167734
Cnn2	26.22591794	23.25004872	10.07545531	19.96220709	17.54901721	16.14490632	17.51289501	15.51077787	59.15949034	21.7804285	21.77515486	39.78748836	46.7555843	44.0496362	47.88325059	67.86832861	59.39036663	30.3320352	54.9636734	52.0111631	67.52061066	37.40627534	36.73718144	34.05329972
Polr2e	0	0.393053086	0	0.071012146	0.157743975	8.451751264	4.001598122	3.707244355	12.56338086	6.552607704	6.108415482	13.87285568	6.046060182	6.263931792	4.504453982	12.94938636	9.783336694	15.10005449	9.688652311	6.645894539	22.24988318	7.195823803	6.140519241	7.024242605
Abca13	0.323640818	0.398788471	0	0.15370314	0.106697171	0.148634689	0.165892023	0.315467228	0	0	0.015162199	0.018435215	0.525795736	0.547264903	0.663124512	0.394544814	0.273823283	2.743950936	0.094584462	0.015772797	0.015163426	1.255229462	1.620844483	0.992464468
Myo9b	28.46173169	29.33032812	14.77467119	17.37685026	17.36172781	16.28642096	14.78204219	14.84478748	14.62629646	51.05566218	51.67920275	16.99870807	16.11313869	13.06152199	9.86259517	15.58257268	15.30876349	16.77767129	11.02897149	11.25458703	9.063058112	13.42244657	14.93691655	14.90059006
Hdac9	5.467298496	4.84482034	0	0.255563324	0.425774781	0.167292044	0	0.032278747	0.123150827	1.228227536	0.927738956	0.284453953	1.301652738	1.902070877	2.312442094	0.37786321	0.534204533	2.554936766	0.539198637	1.00706087	0.100849355	1.805962334	1.670893709	1.966169359
Ly9	3.476824277	3.9667816	0	1.376007961	1.337270135	0.682376047	0.625316795	0.627595675	0.197342431	13.66695242	12.57835749	3.608851406	2.8765733	2.634042984	4.171621632	0.376758681	0.81712279	2.001582353	2.419301295	0.753087854	0.542994638	1.223105664	1.813800701	1.764379858
Cd244a	2.358051248	2.152280025	9.394244428	0	0	1.342122847	0	0	0.080304932	2.541554414	2.14806627	0.194016651	1.891829449	1.214792966	1.378365527	0.574931738	0.184729633	1.974564201	0	0	0.030689145	1.762760904	2.952373544	1.367585653
Adgre1	0.591818915	0	36.23826986	0.468443311	0.455255542	10.94159856	2.501347648	2.761098926	0.241857227	186.5781939	186.5962033	17.05784952	43.44488758	38.09284957	55.7144478	2.116329607	2.948691137	8.920298065	17.70779614	18.36311584	4.575165829	8.900331788	3.828400379	6.178209678
Mtfp1	16.17138943	17.51098991	0	4.036415374	4.967846069	0.908879351	0	0	0	0.629152135	0.086092151	1.08863658	2.487924444	1.804304288	0.814113053	1.254543542	2.280358706	7.617068864	1.84134163	1.074710097	3.616163081	3.200008253	1.610574316	2.158196519
Rab23	0.308398253	0	9.845857191	2.425812626	2.211366804	2.07004148	1.809588311	1.792095792	0.850718565	2.26568176	2.564538152	3.381641496	1.356962339	1.556059701	1.579733071	1.203081191	1.348122745	3.341029361	1.609460749	1.352694858	3.576194799	2.074887669	2.461558518	2.112783654
Rab11a	112.0836191	117.8528692	53.68847508	33.58599199	29.49079497	54.30363178	59.49654884	54.31965128	122.888126	36.72906894	32.70615509	106.5786295	34.78093981	34.12110406	47.05393862	37.16585244	38.89566383	27.75444009	31.28588362	30.27758631	83.72253201	33.45890983	43.57009552	44.29592562
Eif2b2	25.07637735	40.36352847	0	11.0643328	9.384302043	12.21087501	7.587868228	8.63892297	11.70199784	7.444466279	7.620320037	26.25166814	7.493426048	6.469544937	7.506251915	9.253672897	9.939218634	9.576898254	9.620562299	14.53319727	13.41602441	8.046705104	9.970547448	7.296268976
Dlst	8.753933948	9.716129198	6.99100864	24.45651182	24.3215169	13.57417212	9.807074637	10.23808657	19.33461174	11.36286886	12.50684162	21.62047473	7.840731581	9.331351471	7.290012338	7.038478055	7.915294681	10.701667	5.161336387	6.676229393	16.60930316	10.20829079	7.488124742	8.676386008
Pgf	1.760302811	2.89204751	0	7.184384198	6.818908514	3.6534973	2.077657954	1.594856991	3.551932623	0.56500159	0.412340776	8.823786166	0.893698798	2.520515096	0.121850541	0.536488528	1.117006572	2.694705382	0	0	0.257733848	0	0.550992207	0.143565873
Ulk2	23.93917579	20.54305732	17.47968793	13.32324255	12.68391406	25.14484379	33.84837965	34.93777732	22.75459587	30.61291273	26.78636945	22.04928656	17.45906633	19.47064125	27.4605495	18.60468973	18.20471742	9.866378977	20.34625508	14.47942751	15.8227626	19.45596452	17.12731206	19.73337778
Ccl24	0	0	10.90223257	0	0	1.045537106	2.129135282	3.205341924	0	3.79969023	2.541945559	0	3.561606329	2.421529616	6.555653217	0	0.278221371	2.323353051	0	0	1.502180339	0.780851435	0.926368945	1.2873258
Dgkq	0	0	1.832962179	1.661559759	2.724259731	1.22420484	3.835345931	3.375560442	2.414725792	4.081422824	3.559106301	4.261602706	3.568759019	4.022783432	1.869776133	3.162946513	4.234951882	10.29559857	3.338696362	2.251773537	1.810919973	3.65715229	4.78368384	2.202994249
Tmed11	0	0	0	0	0	0	0	0	0	0	0	0	0	0	0.927213949	0	0	0.788661127	0	0	0	1.325298307	1.048185044	0.546227691
Grap	3.562576032	3.511829582	12.24871268	11.84354277	11.51011949	13.84427968	17.01163356	14.69178076	99.94818483	14.33154526	14.93778052	93.14547197	33.76250841	25.84570574	33.53846105	37.8716019	37.77790016	22.82146901	68.71706218	67.36608161	105.3240511	20.86698076	18.73404235	30.2176936
Pou1f1	0	0	0	0	0	0	0.752905957	0.492369111	0	0.187349681	0.038454937	0	0.370428569	0.268643952	0.818193034	0.240158242	0	0.15465136	0	0	0	1.559294693	0.513855814	0.749782086
Chmp2b	22.52922822	20.13989335	22.45663881	32.2560151	29.49108702	35.69856661	49.15964096	38.75338187	60.31916737	31.47685985	30.96557856	56.80529475	24.81971319	32.16844121	34.67602228	20.67951797	24.94792852	19.35083159	31.81439762	34.71532867	48.66413419	20.1925832	19.70375854	22.91379832
Plod3	26.43283205	36.46026183	35.82449337	19.09030887	18.17424221	14.23182147	14.52899843	13.60157412	32.49337665	22.98723368	24.63450992	30.06500801	10.90810901	13.57023506	12.60253852	20.60944603	14.67018993	16.91127504	15.46186397	19.15103745	15.49715588	12.41906279	13.00790914	14.75624617
Ap1s1	32.25816968	35.09313144	0.142739775	8.108566171	9.580901117	8.418682537	10.11381638	8.280335765	6.710199294	9.866735128	10.07505348	20.42757545	8.393594533	9.828359767	10.94348693	13.46273783	12.53989794	10.40329424	4.731946405	5.382025604	20.3559788	9.661171415	9.824231165	7.015720624
Mapk13	0.20278409	0.499738924	0	0	0	6.089285554	0.60177643	0.050682757	0	1.562094872	0.855018052	0.993384202	1.647242927	0.331839244	1.347550939	1.087726233	0.457519588	6.304031279	0.338650979	0.592967032	0	3.691692061	2.665883963	1.455393335
Srpk1	5.729109321	4.621454415	3.701222999	6.29659008	5.189835407	4.449052128	4.873497932	4.902008729	5.083366249	6.876869395	7.544276927	10.73104251	3.470576869	3.012454673	2.972538836	3.397746229	3.449834845	4.813598544	1.249828981	1.1319365	9.67293292	4.003630236	3.424980205	5.152397735
Pax3	0	0	0	0.09193588	0.170186041	0	0.222824486	0.025804216	0	0.029456021	0.024184283	0	0.698886808	0.33789999	0.285867239	0.050345117	0.116468943	2.62602358	0	0	0.024186241	1.062359294	0.129265426	0.336812452
Lbr	3.22001201	2.424694212	3.360815656	13.26141762	15.74656617	9.526992965	20.41427519	18.17489412	15.32492261	20.01970639	21.49667314	13.54237662	11.62515487	13.75867816	16.56842325	10.46789295	10.67041194	8.468209514	17.81278544	16.54292081	14.14369303	8.389519643	9.49101726	10.32956603
Crabp2	0	0.396918207	0	4.876310612	3.185903276	0	0	0	0	0.551420278	0	1.651388085	0.218054094	0	0.267573466	0.942466685	0.545078178	0.455180363	0	0	2.377039121	2.294710911	0.907449155	0.630516986
Nes	2.389413526	4.089197865	3.276296097	3.95990113	2.002163435	1.336525379	5.130055392	4.329678783	2.359816848	3.948249976	4.804146005	2.189032962	8.626459219	10.04672274	9.537976468	22.18652657	18.7841705	13.88073085	3.657810607	4.755011498	14.41360478	4.255372571	4.362808855	4.417156717
Bcan	0	0	0	0.186616565	0.259089821	6.052443825	0	0	0.224816926	0	0	0	0.567455733	0.857360251	0	0.68980491	0.398950551	4.886244717	0	0	0	0.622048848	1.377548308	1.743385673
Hapln2	0	0	1.058598148	1.919214815	2.309275989	0.761406187	0	0	0	0	0	0.061384368	0.243161124	0	0.14919111	0	0.303919591	2.537952089	0.562394867	0.393894169	0	0.639731722	2.361179385	0
Prcc	9.129631479	7.249666619	14.64826992	19.78224499	22.47344367	10.53589917	10.34453918	12.54995851	14.48865749	6.685478293	9.33839392	8.355336617	10.43750878	8.299933443	14.15602582	7.419848487	8.239276047	14.04748622	7.750331783	6.82236961	15.18503001	7.226316875	4.38175306	8.140848424
Rrnad1	4.230264123	3.475005762	0.148411555	4.155587796	3.752202356	2.988897467	3.695436237	4.480892748	6.935668492	4.224207988	3.680541283	6.391286777	2.999945728	2.362431702	1.896387911	1.178752089	2.329259491	3.036258292	1.093326837	1.472600244	10.16949816	3.268630316	2.017698364	2.562929263
Hdgf	41.35440242	41.82465167	39.96852823	49.4959355	51.16274562	40.29393743	21.95323376	23.1724105	28.39416194	23.72412331	26.61329247	36.67687146	18.76297417	22.92150989	16.49846999	17.67215247	18.87387736	14.66146565	18.00814596	17.01194138	35.20947583	18.83026089	19.76447212	23.35546404
Slc25a18	0	0	0	0	0	0.826599849	2.164230918	3.759435266	0.273202059	1.621221784	2.114055623	0.038080151	2.715235594	1.093975529	1.85103151	2.444939086	0.942691459	10.39126035	0	0	0	0.529148408	2.092530583	1.962818185
Thop1	4.671770242	4.045129261	0	6.033997088	6.243967382	5.129690108	4.598562903	3.124217779	4.179602677	1.044690186	2.129517188	4.977035823	3.589810886	3.650297275	3.006618151	2.401250117	3.489728622	7.969390294	0.579870351	0.676889624	3.608640683	3.397992555	3.398883487	4.036729525
Apba3	18.12426656	21.42479331	8.467777871	11.5467224	14.79218198	8.823452851	9.957989657	9.722671432	11.96830628	5.234008771	5.384542748	9.115281288	5.386313378	6.631043711	6.854324846	6.251260862	9.100919485	10.41087267	1.845589246	3.66244343	12.01264469	8.747427406	9.409002223	5.33583181
Matk	3.615153884	2.969715416	0	0	0	0.736814624	0.375112945	0.173759996	0.028411468	3.29261762	3.126752997	1.615729031	0.752984359	0.455069054	1.847969289	1.220447173	1.411697901	3.929571878	1.857641418	0.406583837	0.71660557	1.98102383	1.044534422	1.723696741
Pias4	0.172874122	1.988135908	6.622971055	1.282831057	1.652789713	5.313280923	7.508695206	9.419174338	5.793140599	7.546249924	8.46340602	7.483909053	4.914980588	4.526305246	3.063444625	9.44150117	8.629568547	6.83990108	8.733208438	9.26761734	8.626083354	8.073200795	3.787791829	4.398943812
Map2k1	21.28605035	23.36585266	17.48665378	13.58696271	12.91723591	16.30407871	15.60140203	17.56110447	26.98204683	17.30542535	18.40015993	23.02667755	13.43151487	16.13202575	13.45663334	10.19606652	8.712570743	5.323637042	11.63956698	8.721389176	19.59312323	5.51673496	10.96699537	11.06147317
Sgta	7.329417984	4.743697017	28.145147	11.6688561	10.91016786	20.24364873	19.83317092	20.70573896	21.01245386	13.24376911	13.83904392	30.74303528	15.03481462	8.601743957	9.962552796	13.32151754	13.90574791	18.83079264	30.41500275	27.16906487	22.00898302	10.89961087	13.34795865	12.75240336
Nmrk2	0	0	0	0	0	0	0	0	0	1.572767221	0.161411175	0	0.777420475	0.939674234	3.052704393	0.840035705	0.291502165	7.465056163	0	0	0	0.545416725	0.215686405	1.573571788
Tmem242	4.172693843	4.570285205	0.170790433	1.961048544	2.52201445	7.984765552	3.377119177	2.694159615	6.820979438	4.067512506	3.746812911	7.724756569	6.276919156	4.741850924	5.776790226	8.478095795	6.668528561	4.913569191	2.613161475	0.33893053	11.48572585	1.926624457	3.047553796	5.898783301
Dtx2	0	0	3.301608354	2.264875447	2.036404728	1.411990527	1.739933016	2.224938433	2.821300783	4.768624847	4.915259491	2.970040572	3.238500209	2.180172506	2.666069744	2.3476561	2.689928251	4.449789376	5.688729652	5.75511944	3.340944645	2.947902939	5.743478675	4.978501869
Zp3	0	0	0	0	0	0	0	0	0	0.551003482	0.904781007	1.210102572	2.178892761	2.897009271	0.534742436	0	0.408499632	2.274181558	0	0	3.393203453	2.675139175	3.022544176	0.945060607
Hspb1	35.31511475	37.6621866	0.304308464	76.50301744	70.87692306	68.50837099	38.10914666	39.95138366	102.0377891	9.898822987	7.256457762	163.5410252	2.516399234	3.717500742	8.920499669	15.71021576	21.84145705	12.25675776	10.3467564	15.70126087	64.58770239	7.355984055	3.878589665	6.872084747
Rasa4	3.840299895	3.084560893	2.221553426	7.472640872	7.005539537	7.627578485	7.666647071	6.761425107	10.54989734	15.87486305	17.13177452	6.611141542	5.622853278	4.003351197	3.591668835	2.621719451	1.131191967	8.200179146	1.638962154	1.746816706	2.958819011	2.431749759	3.205471699	3.340855534
Syt5	0	0	0	0	0	0.18963173	0	0	0	0	0	0.519794059	1.332328838	0.585598665	0.594507767	1.30876151	0.984003525	7.332228894	0	0	0.377244384	1.911937704	0.504053691	0.700456686
Hnrnpa2b1	72.27879138	68.22073888	78.38785437	49.53161908	48.74490079	48.0525191	56.84902769	51.35785987	163.945821	63.88518823	55.58786104	186.9900707	53.59043666	54.40268525	68.66185469	58.42713712	57.34977459	36.83241516	24.10072136	23.92492283	183.2093309	49.07035742	52.65768673	51.14695567
Fxyd4	0	0	0	0	0	0.230620091	0	0.081579297	0.066695086	0.3724975	1.452700573	0.706516197	1.473007216	0.356087078	2.169026805	1.591646599	1.749012988	5.227247565	0.545094831	0.954443612	0.688177031	3.100263489	2.043344887	1.916681426
Ccdc130	0	0	3.959624682	0.703795213	1.094370784	2.596701752	7.292229066	5.689111245	5.426316171	6.900122116	3.721264535	7.05021341	2.35407768	4.914768309	2.757377339	3.006167864	5.282746356	9.828111125	2.177850117	1.848894976	14.21971407	4.691920045	6.382684322	3.094073704
Mri1	0	0.32063909	0	4.692269126	5.919375192	6.687806477	2.106042003	1.85356737	3.389671282	3.062463213	3.428692921	9.627227581	2.289934408	2.554949264	2.593819406	0.761344918	1.210896251	4.044749675	3.585168478	5.231262767	4.38908223	1.853716972	3.909637343	4.074761776
Prkacb	14.19974089	16.0911148	20.88752204	11.43407269	12.38754156	10.34154435	13.26044786	13.30422369	12.3647991	18.92665869	18.31972673	11.82987756	14.91945401	15.17336077	17.01720876	15.41092042	16.67583792	10.42701356	13.37694531	15.75702406	18.78179888	12.9685697	15.95518788	15.53629218
Sgsh	0	0	0	0.085909574	0	4.447796332	7.612991151	8.21039994	6.948966164	9.000742996	9.186504555	6.099984656	6.138909414	5.209891162	3.606240477	10.65570257	9.142099605	7.906979958	9.425299681	10.15593738	4.576673483	7.330875274	8.606444602	9.536462283
Chd5	0.066656567	0	0	1.681749616	1.604188571	0.047096266	0.323686107	0.016659781	0	0.589541527	0.530873151	0.075937773	0.511379287	0.654467464	0.442949542	1.95023629	1.071528253	5.463019337	0	0	0.093691081	0.633122785	0.876294948	0.956796203
Cstb	0	0.870192156	0	16.97932211	13.96936694	31.80970065	6.858781567	2.912367375	11.25565298	35.05862455	33.00256245	27.75683036	29.6394457	27.15798786	21.70495605	37.1922674	37.64293625	27.94188446	4.422680698	5.162648284	49.13561179	34.37753477	9.284173006	41.46982367
Sh2b2	5.907971536	6.212070974	0	0	0	1.586227679	2.518280441	2.628359398	1.062334532	8.191895973	8.192736789	0.84805468	8.371808994	6.380815647	5.103793096	11.92701527	10.59696104	10.79718807	9.02771721	11.97780241	4.096700018	12.06484799	9.98596934	14.33953781
Pex5	3.888023632	0.665389133	0.23870811	10.24228193	10.41458288	9.271418949	7.517175892	7.733522876	20.05998069	5.084170478	5.730117174	14.08176551	7.457085024	4.771819711	6.907779192	6.31976139	7.035973627	7.477979603	3.517057468	1.105327842	17.83690793	9.360612527	8.924592522	11.52120678
Jkamp	2.135560528	2.339045483	0.116546072	5.423249305	8.60501587	5.448742317	4.54502562	4.03278103	11.49100342	4.738896034	6.002912771	14.19199976	8.994974379	8.283654227	6.964265393	7.636710924	5.353591018	6.705963302	2.773868533	4.047462557	10.28359969	8.451730565	6.238881489	6.812019326
Cd44	9.709754708	9.137788174	21.15999203	5.400423412	4.53746726	34.46870134	3.382449226	3.46349625	0.712710226	63.12390953	61.43234039	8.398325503	16.59154808	12.44397164	16.96619532	1.792786945	1.967381492	3.818651554	1.731737962	1.653936968	1.170444869	5.745469364	7.730906121	5.228098712
Slc1a2	7.587611488	5.833395038	7.31021549	0	0	0.618580927	1.390896978	1.337209722	0.139138961	0.81873294	0.797530734	0.116362943	0.746295242	0.742867111	1.212057067	0.237177522	0.32921344	1.741143739	0.649813803	0.521493125	0.284855464	2.925888914	2.161856713	1.681938748
Eif2ak4	20.81548631	16.95841956	3.155511864	7.119308096	7.173046059	4.327428121	9.682843717	7.621784043	7.263879268	5.841010061	7.303828604	5.660088187	5.064106759	5.560320974	4.364135065	4.051772594	6.329470898	11.45880093	1.001375096	1.043676048	5.939857931	4.474947843	5.845139171	5.756669971
Wdr1	43.7139969	39.44730948	43.25895788	31.10681517	30.64521042	33.14304064	28.56300238	31.34169519	20.81257674	43.04727863	43.51474049	26.5194852	20.69928535	20.16429611	21.30581157	21.35138736	25.93212953	18.0544818	25.89258638	27.11130025	19.4890522	19.71498511	22.06341767	22.43326864
Slc2a9	0	0.309694592	1.419647178	2.76029507	2.734373723	0.932303154	0.339025943	0.18845251	1.566370116	0.824635302	0.853672361	1.274175483	1.134241638	2.056450163	3.062013249	2.022233504	1.453094993	5.327302737	2.833195532	2.388550063	3.3266478	3.282479448	2.517458789	2.95175727
Ccn4	0	0	1.240309897	3.849968485	4.086887027	0.97320435	1.91990422	2.725393533	0	4.814003066	2.823172812	0.758441646	12.12122154	12.2717909	12.9669996	16.45582397	15.27942775	14.48954016	9.7282286	12.75438521	4.893895697	5.723788348	6.754530796	9.586124199
Ndrg1	40.09259117	42.56039122	52.51231003	19.86283798	19.95415844	37.4278296	59.54108174	64.33467539	130.2254622	13.62135993	14.65430424	67.68513	15.25248056	16.58693127	15.49857233	25.97284441	23.324239	14.50545816	21.91399396	24.49495026	35.23216235	16.17372273	18.91500447	18.70291562
4930550C14Rik	0	0	0	0	0	0.382585632	0.048693667	0.99245975	0.29504896	1.853856588	0.59191699	0.616879076	1.873453739	0.689182945	1.499288449	0.352060175	0.559941146	2.040401606	0	0	0.591964909	0.714327923	2.485848284	1.059888542
Man2b1	15.51957726	11.048925	17.0826396	15.85138683	15.58552139	15.49210429	29.05037104	29.43969758	18.03503769	75.63619515	74.49714971	23.87322279	39.11329689	39.37541786	42.66293217	38.69309541	40.76119877	31.71437705	48.8118804	50.73392232	42.62118894	26.33208885	26.85481166	28.30059702
Klf5	0	0	0	2.588304662	3.401155422	17.44203557	1.424736807	0.798099941	0	4.870596394	5.293516875	1.21728353	0.498828612	0.267972471	0.476086301	0.479115923	0.381009751	1.38838325	0	0	3.279944441	1.749821856	1.230171412	0.480797994
Wdr83	0	0	0.111334999	2.018478675	2.540808738	3.042990359	0.794978541	0.679846775	7.040236731	2.198832385	3.504421043	9.089940114	1.125245789	1.112803709	2.133941116	5.416173433	3.579952773	5.979047668	1.230283676	0.773298027	5.575666639	4.664880733	2.270447662	2.662133109
Prdx2	18.01121636	15.82779674	15.53280196	21.44683227	17.88273623	27.44934836	15.59417075	20.57138326	29.61358041	15.65509287	19.32901465	40.29852566	15.78382772	14.85116615	17.39666171	18.58698806	18.60548406	6.510720829	12.32883872	15.20814624	21.73463627	15.08515366	10.48872379	18.31062673
Polr2a	76.19683189	87.09543592	41.86482677	25.46097443	25.1799964	36.43413991	62.91260339	63.50333573	56.12809111	60.08623972	62.35388827	29.54301427	17.25444427	16.86196016	16.06735687	24.41811556	23.5031509	14.73078819	34.86902292	33.56678378	14.10222461	16.09739542	19.01238881	17.6333305
Shbg	0	0	0	0	0	0	0	0	0	0	0	0	1.148476144	1.619534158	0.469763774	3.102442624	1.555065332	9.989183935	0	0	1.887891881	0.671449275	4.248420658	0
Senp3	7.0349106	13.58046029	10.19316054	10.54506908	13.97350159	12.86122909	13.19021876	11.86830528	27.27599484	25.18906654	21.95809713	25.26554053	17.38176905	14.77379012	11.97936425	12.60691911	13.19368333	12.59165238	5.433613935	4.885610798	27.60434538	15.45202223	10.01908483	15.37648996
Corin	0	0	1.743011257	0.175557806	0.155991264	0.626838219	0.957371594	0.443474123	0	0	0	0.067380711	0.80074309	0.25809719	0.589553536	0.288412259	0.133443213	3.231611994	0	0	0.692779038	2.621636391	1.332941982	0.926159395
Plekha8	2.735631188	1.797776	0	11.69282653	13.37783753	2.641579474	3.88688767	3.167943629	2.459520548	5.801641912	5.510930055	5.360445802	4.156319591	4.227930407	5.25169745	3.468358127	3.368941077	5.411870341	3.388322698	3.333058796	3.56744118	6.279416624	5.594360351	5.830639448
G6pc2	0	0	0	0	0	0	0.698386573	0.808767398	0	0	0	0	1.022225221	0.706040944	1.254369225	0.788969705	0.365042224	0.914511307	0	0	0	2.305173119	2.430897231	1.68904449
Spc25	3.606605359	4.279445616	0	3.925269886	1.783526216	2.548250726	2.324358888	1.953066715	1.146368865	1.829303907	1.830457404	4.337052063	4.882824862	5.464730331	7.656059091	4.005926857	3.842561784	3.397575886	0	0	3.567333969	2.537522229	5.895383294	2.614628155
Dnah2	0.896189707	0.490791167	0	0.012667185	0	0.19599164	0.725320275	0.85329067	0	0.267863231	0.169941121	0.170162406	0.828133553	0.884579491	0.945302302	1.206984493	1.396125546	5.547921216	0	0	1.669556752	1.452489048	1.843392505	1.865560246
Ripk4	0	0	0	4.435144567	3.811816604	3.644773603	0.43189696	0.533502704	0	0.71050449	0.666680742	1.681984675	0.561924975	0.67920313	1.280567413	1.040886348	0.802665944	2.848711636	0	0	1.333469427	1.830358383	1.55899647	2.321201492
Ufd1	11.19615108	8.108079635	4.775593573	6.865217147	7.18797384	6.869776788	10.05505129	10.97230257	15.17140935	5.800213894	6.798142836	18.98159394	7.313059582	5.705400281	4.731656607	7.399211178	7.187652774	9.992132772	7.995708947	8.112954138	14.46016469	6.996328008	5.533430735	4.902065987
Zfp287	7.197878655	6.325311851	0	0.670763315	1.269268541	1.567095547	1.603145829	1.255115443	0.872200795	2.841599032	2.411460111	2.641196753	3.059442937	2.693585056	2.456473066	2.448783329	2.54926893	5.046108514	2.30626109	4.486877106	1.35287982	2.649902013	2.305402798	2.511988926
Prlr	7.454189254	8.449526691	15.54494686	2.311471051	2.265275056	3.913294728	1.460492554	1.477957961	0	0.011881114	0.019509506	0.080651272	0.902069274	1.431068908	0.807133728	0.385828252	0.270122679	2.039958204	0.260793708	0.405903503	0.702399088	1.318472662	2.137712546	1.440048346
Letm1	4.765951455	6.633840016	11.76939	4.20465493	4.40816764	5.378466789	5.553747339	5.591909979	6.397620741	4.721357559	5.644005171	7.669251622	4.21199163	3.863434097	4.875271726	3.453774158	3.845653635	6.921665997	2.653058448	1.548473492	5.597941792	3.719968144	4.724001634	4.57801069
Ubqln1	14.20777315	17.50674147	7.975285279	53.70490988	55.53869633	32.57396245	25.26626621	25.90790723	34.30431331	33.50385053	32.63564704	33.19792289	14.1974694	16.21161988	17.02024733	17.24974999	21.58836185	6.419014229	19.49010941	20.20744434	19.32485586	17.78670044	16.60883223	18.54000424
Fgfr4	5.410247452	5.481326142	10.27500707	6.637690952	9.691100415	7.199259949	4.281413338	4.056623825	0	1.080500406	1.056099372	1.068351426	0.651084161	1.869055029	1.498018583	0.615583477	0.610327514	4.587015214	0	0	0.549216132	1.284701224	3.386922031	3.294638165
Cadm3	0	0	0	0	0	0.591552624	0.784600892	0.52864465	0.918410108	0.980619712	1.321219948	0.080321378	3.301076644	3.220873454	2.586617334	5.715719764	4.548447269	11.04201746	1.39819682	1.331476054	1.135515311	2.371750047	1.931000387	4.600129447
Fcer1a	0	0	0	2.659753531	2.954143178	0	0	0	0	0	0	0	1.155380811	0.69825893	0.354441004	0	0	9.044315234	0	0	0	0	1.60273585	5.428890243
Txn2	11.23312056	10.59926306	14.68801786	20.41109812	19.96784563	28.31497353	18.10087547	17.94552606	31.82411193	7.145990088	10.77408085	21.44397545	10.61821873	10.43306368	15.97174503	9.918969128	10.78835102	14.30010552	10.96410712	7.767896296	22.01219785	8.530820482	8.932738565	11.88512532
Casp14	0	0	0	0	0	0	0.43189696	0.800254057	0	0	0	0	0.722474968	0.145543528	1.182062227	0.260221587	0.300999729	2.513569091	0	0	0	2.745537574	0.83517668	0.870450559
Slc1a6	0	0	3.353190801	0	0	0.629168472	1.201163245	1.409555298	0	0.423430302	0.278119255	0	0.53581322	0.485731235	1.150615637	0.86845327	0.58598437	2.796228812	0	0	0.069535443	2.349448439	2.229828594	1.549337278
Slc1a3	12.19626225	11.92419103	0	0	0	0.132166896	0.020185883	0.261814406	0	0.085390372	0.017527019	0	1.046772037	0.816284891	1.118749828	0.182432494	0.506449585	3.101432748	0.874692994	0.036465701	0.210341252	2.01363996	0.468411145	1.122847574
Crbn	5.123333346	5.185632345	26.91656742	7.114843415	7.600720145	10.14863825	9.354323994	9.855262809	8.262797101	5.66414139	6.214861949	8.828011966	8.051011872	9.631512853	10.84197565	6.379603158	4.644328386	5.860626459	3.743252552	5.439635974	7.951380838	4.851802832	7.731903502	8.834462292
Il5ra	0	0	0	0	0	0	1.7353197	1.473698624	0	0	0	0	0.725708422	1.169559293	0.593676288	0.435643692	0.15117343	1.851533662	0	0	0.71157612	1.697123258	1.90153961	1.981851573
Msh6	2.498639669	2.294015539	3.032021423	7.067554924	8.285914248	7.528981827	6.978723444	6.906196192	5.88641684	9.854448784	11.08611763	9.427097964	5.770656596	6.012963747	5.046339515	7.883887792	9.616754339	5.261491194	5.584117762	7.449608817	13.221782	6.165869562	5.888745064	7.000537537
Fbxo11	28.76425671	34.13045232	85.12491183	13.49682981	11.59025381	29.30472237	40.60283257	36.63578359	29.35786638	37.8415144	37.73882838	33.03417146	25.56841705	30.42928885	36.12138334	27.76943686	33.67794715	22.58096262	8.127392444	9.062402665	33.18154775	23.68748434	35.92304408	32.60620295
Mlxipl	17.87817475	17.52876236	36.42761338	10.3394608	11.559916	4.074787988	1.586975665	3.228760679	0.329958825	0.789791557	1.486014581	0.433631014	1.457473879	1.006662928	1.085851583	1.406126939	1.6264747	4.889613545	0.963118982	1.236686387	0.51339205	8.673189578	7.653946373	6.095794503
Tbl2	0	0.066801511	2.356560095	1.448268086	1.394091246	3.418682278	3.356589903	3.373903704	3.705470305	3.201747606	3.771658242	4.298640622	1.834930059	1.685599723	1.350982004	1.506866849	1.146711252	5.439101115	0.984588382	0.911531115	1.847881147	3.218340573	3.716286365	2.016209505
Bud23	2.263803482	2.324538704	11.11903224	5.37561527	6.530348992	4.198668282	1.628606137	2.923314361	8.172098088	2.529677166	2.297892579	9.821743624	6.299998791	4.424849927	4.805575189	4.047652256	5.799222922	1.599449487	2.205331982	2.114612199	11.09264865	5.375560232	3.18866806	2.70790845
Nid1	83.44581354	80.71542982	138.2308596	60.16047153	60.60135917	60.81134245	81.73303161	83.76889571	86.92712652	81.44957204	83.89779969	119.4335968	74.02865827	70.8103747	74.84264532	131.9875522	128.4883434	46.88836327	81.58498636	76.13430221	58.10603112	93.21182042	96.64453313	104.7481874
Mcm5	3.839338137	4.599400314	0.078573009	7.027588199	6.697896878	5.029776241	2.416805826	3.038680693	2.124705343	9.082553457	8.618701874	16.7120364	2.815535431	3.141378265	5.04951939	13.26133001	11.86551786	10.24765688	0.066788792	0	3.672613745	7.090827204	6.008754237	3.235643267
Hmox1	28.81942931	30.56655554	3.94193294	0.21656474	0.240534788	15.9806157	12.20361735	13.03829118	33.24553883	49.22992692	49.47727247	122.3935412	27.32861624	31.44039437	28.08039114	19.74578046	24.17753248	18.55763322	20.71360358	30.22404772	67.5133153	39.2700042	27.176487	37.60704341
Mprip	19.9390914	22.95454208	11.67674983	22.4785653	21.82203896	25.58527181	26.79232457	29.49350827	26.95260182	23.87624563	23.61131676	30.69854492	14.9249331	13.54298527	13.53668357	17.17878375	19.22195065	21.62808606	15.58863032	16.11782901	24.38798465	16.08576221	17.58319204	15.88654894
Cic	16.75421297	18.29964905	38.21959403	20.72107383	22.56448337	19.13762535	23.25257877	25.85367114	16.25505805	32.62836919	35.17584466	16.61987727	11.67743857	13.74228382	14.26062079	23.75324587	25.00796334	24.37624826	15.57016469	17.63089024	7.820717552	12.62284196	15.26654941	14.69672986
Pafah1b3	0	0	0	0	0	0.963908794	0	0	0.929204677	2.162368317	1.562325344	1.899579619	0.136814197	1.653683939	1.846726785	0.739167631	0.598499461	1.999164253	0	0	0.28408215	0.4799253	2.846814863	2.175837212
Il27ra	6.57960394	3.152859305	0	1.13924207	1.9883865	3.874021609	5.078589227	5.572928036	5.788541906	5.370865059	7.149614467	12.45126141	12.86687608	11.96330321	14.67558158	13.72495762	15.25719828	10.6747935	13.81129154	11.57939911	18.4534928	7.522537285	10.29740587	11.80555109
Prkaca	12.32353471	18.55943592	0	11.73584174	10.91876151	26.5751187	15.79201375	26.37316369	25.49591231	21.38881243	21.71051665	15.50189678	15.40979869	14.42460378	13.64882784	15.52418396	20.70837001	22.97672903	14.36340216	21.39614761	20.02821972	8.331854287	9.161297381	9.548226885
Asf1b	0	0	0	1.621919848	1.801438893	0.579114864	0.884483594	0.819421818	0.111652937	2.650260761	3.647906359	4.201928024	2.342635899	1.490296005	1.210375095	1.998408294	1.46399419	8.236077882	0	0	0.256014153	4.97383661	4.446940743	1.426079479
Myl10	0	0	0	0	0	0	0	0	0	0	0	0	1.67736707	0.28963525	0.588083328	0.258923724	0.748746208	4.001652138	0	0	0	0.420283711	0	1.385774656
Ddx39a	1.85869025	3.868008354	11.44199824	4.634317403	4.411935268	3.896003206	6.852960584	7.525725759	8.811203627	6.96452903	7.227431931	12.8320062	7.381437753	5.948001187	8.5087843	8.580194764	8.317226844	11.08944749	3.466163393	3.140252175	17.47496487	4.805909583	5.973028084	4.28494696
Dnajb1	7.177189691	8.024833843	29.57243818	26.98461554	24.7789494	22.46757211	33.13151133	31.5913027	40.85950389	19.16865275	21.0618913	91.66805095	8.997113366	7.938663556	9.494682412	19.92961114	15.63084828	7.700276545	14.98245203	17.48919615	17.56078102	9.783795522	7.862860004	10.92659961
Msh4	0	0	0	0	0	0.130913276	0.649818573	0.439936621	0	0.211451083	0.41231835	0	0.794355726	1.061211795	0.769540511	0.406579718	0.313528652	2.443648488	0.657532993	0.632096836	0.151919058	0.659958192	1.681884734	1.208910016
Usp40	6.510922061	7.028170613	4.99513461	3.386042896	3.849519065	5.01850765	5.080819679	4.451552228	2.748763449	6.325052104	6.982899513	5.713312177	7.382134928	5.341966092	5.333842957	3.725962767	4.294665958	5.018372133	1.280532038	1.599677296	4.462358385	4.088764652	5.928678007	5.722667984
Evx1	0	0	0	0	0	0	0	0	0	0	0	0	0.200394517	0.605546065	0	0.108267376	0.438317123	0.836633216	0	0	0	1.757390699	0.555971629	0.28972661
Kbtbd4	0.813978824	4.346248048	0	1.449652222	2.348068566	3.450705454	2.525338259	1.881833488	3.659114673	0.638639191	1.716028584	2.10964521	1.928517922	1.665010541	0.901515442	1.98461446	2.410395089	1.533605455	1.529269713	0.099174161	2.288223341	0.8053541	1.528700584	1.460493471
Celf1	19.58813635	19.13516078	22.43667817	13.98559248	13.91288412	14.48125423	14.58841157	13.57200939	12.87296498	17.62889844	18.24733647	23.2633382	14.47139773	14.19137282	10.84733832	14.19865229	13.9921039	10.90072358	11.49352394	13.34281131	14.84709308	12.03242507	11.59972006	11.3001096
Ndufs3	9.385048779	9.154996815	16.42175895	17.23658457	18.95100481	15.33422419	6.725337642	7.256849286	12.82450353	11.21246549	11.95376477	11.82782074	10.32362992	7.518947051	7.470926349	9.438946651	10.00824099	7.183406541	15.42821093	17.43780458	26.31415256	12.99984987	8.262037076	10.71589383
Por	25.57621265	21.92338875	21.84724381	18.48399718	17.07330399	24.24418796	22.84263385	19.65359083	28.85707787	11.87466632	14.06601446	27.237157	11.39878996	8.751940263	11.96408071	13.94363171	14.47100549	18.10782424	12.40253415	11.07112656	19.20278052	25.02229781	19.59136312	25.49759887
Igf1r	6.771546608	5.7188276	14.59308692	6.458971479	7.035911136	7.606727143	10.1706834	10.6300676	4.508541748	5.926117763	6.505184689	3.046759056	7.571078131	7.076114658	5.119224914	9.868986208	9.999300267	10.35705433	8.735525302	10.12292297	4.741148523	6.353515285	5.572778697	5.435829218
Insr	13.42968835	11.03199305	16.06826615	6.675947639	7.246342332	10.9169991	18.95520537	18.95459892	6.89358198	18.85286915	19.22328888	7.146884708	10.42259229	9.50543447	11.65725673	39.31521101	37.10169825	23.1576404	20.29356015	19.77095989	20.10661886	35.64147124	33.77445746	31.74450743
Fcer2a	0	0	0	0	0	0.29192983	0.055733146	0.103266937	1.22417407	0.235762486	0.096784061	0.023535307	1.771372165	1.690319563	0.457609472	1.309608057	0.990466281	7.395355993	0	0	0.241979742	1.635191798	2.069250165	1.347903389
Cyp2a5	15.40689538	24.29989558	26.93973983	13.81088614	20.41882755	15.13120331	32.75291531	34.34838649	0	2.197834078	1.010513375	0.035104278	4.032685893	2.353129225	4.095306761	0.300516391	1.042826847	6.386138778	12.8648165	18.32105083	13.35429347	60.24289537	66.93644973	67.14990695
Atp4a	0	0	0	0	0	0.420003273	0	0	0	0.678389158	0.039784142	0.154791105	0.306586027	0.18528647	1.410790168	1.159477095	1.963861167	4.959904719	0	0	0.318298904	2.688653571	1.807499098	1.108140728
Trim28	10.60007742	11.86248961	70.02227041	34.1083737	34.59156928	37.28466288	32.24394372	35.86189012	45.35947567	34.58172992	38.10875913	49.51169676	15.52956295	19.60868258	16.5040961	19.70192833	22.05279074	18.8136838	25.01399278	27.55200348	25.37190764	19.21236316	21.54249667	16.53856063
Ube2m	3.2521165	5.342987222	9.983305884	20.83454791	16.61833111	18.95673663	10.82069548	10.90528645	24.53176565	13.29912478	13.71221144	24.48346901	14.43172102	13.89585632	21.31097211	20.21944915	22.85292872	24.50905824	12.10673659	13.20779345	26.60130423	23.16713655	19.8499209	16.44453572
Adcy9	9.3412567	5.856090141	3.380710693	4.8887292	4.781490932	9.031680935	6.167558391	5.928917081	2.511492854	5.11981579	6.621988952	3.360608118	3.88276426	2.279519146	3.130975099	3.356392806	2.946432309	7.641985195	0.872366747	1.557436979	1.065362723	3.794198741	6.309480998	4.571096496
Mef2c	23.12822546	24.24123332	22.77948787	14.20057654	13.01184528	10.0086698	14.68314995	14.46659716	12.78229682	15.9572572	15.78641347	13.40119383	11.79484635	12.66014754	14.38338057	9.03832448	10.25980034	6.586110832	12.55799288	10.87546438	7.998589164	9.105005984	11.37432515	9.998278168
Ctr9	7.585392355	5.444030902	10.78488215	9.314219386	9.055292882	7.108345401	9.219488448	9.339565032	7.407139595	6.332992962	6.789377717	6.758622255	4.46814644	3.614973761	4.377435003	2.725495846	3.445336959	3.309616421	3.633619178	4.202653836	5.648920278	3.033607824	3.798884647	3.021595027
Eif4g2	94.18808321	89.5533528	102.6158014	89.39252884	90.04789828	96.4045857	85.40063506	84.36390676	79.94907142	107.973444	103.574007	110.2376541	50.72895725	49.35480391	57.16917919	41.51706665	47.54455933	22.78901726	65.18973053	62.80661768	81.60590886	49.68480255	48.9724405	50.42585336
Irag1	9.262958601	8.992665417	7.628706072	4.249182925	5.521501241	2.512127386	0.353387493	0.537859344	0	1.7351525	2.695805414	0.351757515	2.491252852	1.633191532	3.316076721	3.421911962	1.741583461	6.434398146	5.078276548	4.149553234	1.31513349	2.295831321	2.870110902	2.075617218
Pcyt1a	4.998469129	5.80511621	8.254141273	14.17157938	16.13789818	13.73090302	17.48378561	17.57622213	9.456350013	12.09717292	12.11237121	7.913324561	5.717124164	6.346224069	6.013255168	5.7993744	6.270678783	9.661098812	11.18994306	9.828116544	5.673086415	8.390307663	7.283344611	4.610804329
Zfp592	16.80519793	18.40646603	1.396854677	9.20896855	8.068949091	12.14773904	18.2510262	18.26548574	21.34282349	22.66990535	24.87073556	16.54336462	9.139620262	8.696677428	4.867873232	11.51469989	9.867812348	10.71651297	9.175033696	9.324110567	12.27486313	12.96063785	11.43754857	9.84013119
Psmd4	0	0	12.96085294	10.60099058	11.32436581	13.98331411	9.021386172	10.17716257	17.33789594	7.59351674	8.419248266	26.90045324	12.01114634	10.67132611	16.37648711	11.42556256	12.31783506	16.50093657	18.23505272	23.9467455	36.87716111	10.44333178	14.95287479	15.88125886
Tmod4	0	0	0	0	0	0.525711727	1.605841695	0.929823438	6.385481551	0	0.087145113	4.407805185	1.846792449	1.623441845	2.472210517	0.725649946	2.727930566	6.30837037	8.387380832	3.263563452	10.63256448	5.889357065	3.493441419	0.970930059
Insrr	0	0	0	0	0	0.039492782	0	0	0.137055251	0	0	0.012735591	0.756740057	1.097613179	0.928593249	0.381588498	1.60790431	4.528383432	0	0	0	0.796361872	2.519386314	1.896406182
Cabp5	0	0	0	0	0	0.089335613	1.364425074	0.695232592	0	0	0.236940869	0	1.255321708	1.793193063	0.140036469	0.123311655	0	6.193768585	0	0	0	0.200158869	1.424759838	2.144905963
Snx6	16.19296567	11.55167026	2.406960175	21.5026105	20.51092606	15.20469489	13.22054169	16.88100965	10.18752981	26.44306697	25.20420958	21.09344405	22.0190995	21.15226133	24.42379892	16.7275262	18.2672097	11.64156422	16.99044043	15.1604146	32.74316831	15.34680409	14.40537699	11.26034355
Mthfd2	0	0.451441815	0	5.491782465	4.106681401	2.006169923	0.889556629	1.098828914	2.732471094	3.763004568	3.347002124	1.398241547	1.322707254	1.099152069	2.536077728	1.07193085	1.136582573	3.969089225	0	0	0.772447634	1.739952867	2.637596694	1.075694164
Kit	0.286733198	0.117770367	4.577091618	1.148976684	1.536105199	1.544761226	44.09216722	44.71867445	8.861629625	13.64123173	13.92007001	1.429127421	35.4875391	41.79923231	36.24255717	55.43884972	60.34595311	50.78159882	79.8776038	82.23749365	82.40206666	38.46904771	45.45854205	47.75265786
Tomm40l	0	0.102186148	0	0	0	0.439458148	0.234914938	0.124362753	1.982616966	0.567850132	0.087416646	1.303787241	0.224551129	0.339270892	0.137772978	0.121318496	0.526236624	3.63275592	0.363546937	0.484997377	0.757672265	0.295385377	0.233621769	0.243488838
Nr1i3	0.144714518	0	0	1.460462761	0.57250985	0.051124096	0.03904098	0.289353302	0.029570069	0	0	0	0.130615094	0.15787549	0	0.070567567	0.204064723	0.545308963	0	0	0.033901285	0	0.090594154	0.66094293
Apoa2	101.1088268	172.9543371	414.2329546	415.9248842	434.9019014	187.0008988	53.59141547	70.75765896	10.93762153	6.108750897	7.244566361	42.28045532	128.2978313	131.067232	150.1879399	18.56150403	20.79924942	69.47561135	22.34812677	18.55092389	306.5256974	99.80211961	105.7417661	111.7600164
Pan2	4.146877188	4.08780777	15.4056519	3.938860685	5.021106908	5.087511322	8.949932746	9.139587097	16.48475489	4.94761714	5.086509656	13.69183691	6.396871141	4.894158818	6.972764907	5.882629641	6.974581537	7.955125745	0.849925218	1.763782955	17.92786548	5.311439573	7.31607674	5.903282264
Cs	22.54872055	26.87642456	32.79117215	45.1449981	41.03172185	41.31340037	30.20715286	26.13420096	22.90181616	35.41451171	34.61720863	37.76444605	11.62248319	13.98789406	15.30247973	21.88319904	16.30344015	13.11996945	24.13525505	19.28502398	27.21438418	19.51013857	18.54447747	18.462288
Ampd3	7.719273505	4.56932071	0.055756536	3.874938596	3.630185896	3.970235315	11.23937577	13.30658805	11.4586828	9.068496978	10.55666948	11.40646356	3.278677943	4.891783413	4.966205367	7.196211326	7.075312359	10.80088723	8.009634297	7.745348643	12.55201857	6.918660105	6.964367204	8.443571526
Bcas2	5.965732388	5.49826652	0	7.255856101	9.785875658	7.556327685	9.617331955	10.14636467	8.622200968	7.430922077	6.919024212	14.00720665	5.975476905	4.444680531	6.365566651	4.186248093	3.036669019	8.772642409	2.915946928	2.765603638	14.24820816	3.570305336	5.192097468	5.126577063
Sh2d1a	0	0	0	0	0.076507977	0	0	0	0.07112931	0	0	0.026438208	0.261823354	0.189880766	0.83533471	0	0	1.202403786	0.048444622	0	0.163095665	0.734752122	0.21791967	0.151415705
Ctcf	27.86403603	35.08969296	8.392276422	22.62745052	25.39191133	16.20492877	20.21117809	19.57856128	20.81373864	16.6869874	16.8716525	22.32547571	12.27806071	12.83316581	15.13915252	13.2669639	11.67628115	11.39112274	7.737234177	7.238224104	19.42860325	7.80248926	7.816635077	9.77612695
Pard6a	0	0.331685126	0	5.513092156	5.590837342	0.998503357	0.544648821	1.009169939	0.330018416	0.921589895	0.378326572	6.071930604	1.639954242	0.880989143	0	2.362719895	1.024864121	9.889670953	2.528643926	4.525965174	3.878161291	2.556770185	0.505540575	4.215137576
Agrp	0	0	0	0	0	2.227658033	0	0	0	0	0	0.071837284	1.70740876	3.095637565	0	0.922463691	3.023219883	9.504417615	2.632651985	1.536563137	0	1.996451349	9.868770841	1.645692904
Pvalb	0	0	0	0	0	0	1.655397568	1.226902473	0	0	0	0	0	0.669416342	2.038801853	1.496086645	1.384425266	4.046339176	0	0	0	1.457064277	3.073065087	0.800714175
Tfap4	0	0	0	1.790813981	2.154778973	0.799274234	2.034555925	1.759236191	0.719131039	1.004101387	1.707680682	0.572775823	2.949608547	1.096989235	2.227356924	1.34842095	2.835865214	5.920390007	0	0	5.889030786	4.178523174	2.675326291	0.984112699
Ranbp1	10.35221298	14.80319081	5.649616319	8.763137532	4.171315016	5.282598194	5.068437849	3.641492199	20.68300293	8.532450983	8.622030774	17.42838905	8.824515681	6.901698557	9.979237521	5.608977902	7.7855224	4.695516041	2.881379129	4.858343325	17.96401828	7.283572207	5.520588039	2.50163102
Cd247	0	0.492330522	0	0	0	0.381113873	1.487528016	1.497942243	0.024492829	0.307787505	0	0.273113786	1.19007042	0.719223731	0.73016576	0.350705843	0.439468642	2.032552435	0	0	0.056160733	0.474386662	1.050545379	0.703874189
Rfx5	8.715252172	7.159257824	0	1.379679318	1.723934745	3.653610429	3.291672389	2.788150936	4.843832246	5.901310445	6.696111903	4.633419848	3.198893623	2.598813797	3.925351903	3.513204448	3.178895536	3.284055523	0.970302514	1.86886553	3.865548238	2.759330384	2.546096199	1.895450827
Psmb4	29.46657582	27.97103562	13.50811389	38.77568922	36.37530785	31.11379452	15.89894395	21.19401703	64.55868974	19.05579598	19.24995793	38.15730659	21.57204346	20.35938364	29.37191373	25.22535512	28.99363304	21.28172341	39.9142966	35.42301769	44.94577117	19.95453635	17.0119197	29.90673598
Mmp8	0	0	4.657613586	0	0	0.465281977	0	0	0	1.352741951	0.925535005	0.180052375	2.852956822	2.87365943	4.667805315	0.128447521	0.594303795	2.977724241	0	0	0.061707329	0.833981532	1.813900429	2.062375561
Slc30a4	3.262596992	4.881616084	13.73551374	22.16985731	22.7413751	24.08101585	21.2186517	21.40519025	13.90459935	13.03170476	11.13613442	25.93850107	5.62652751	5.021172066	6.129980216	5.909242048	4.469203563	4.500489976	18.29160068	16.35472732	6.496604305	4.058091459	7.659188694	7.222421406
Sqor	7.194763613	12.46288183	4.225223174	35.51563642	28.97908229	19.4497892	16.87824553	17.27855104	26.39848341	6.425855498	7.254254528	15.43090885	8.470152172	12.71210815	11.17322323	6.787998608	6.660724535	10.46134654	6.595360494	8.384879057	14.25319929	10.15164225	9.3018723	15.30748266
Bloc1s6	2.129779039	4.441126882	25.74953793	6.029931098	4.266855173	7.697618342	8.574356515	9.909070429	9.841895712	9.208039792	10.55340953	16.40570837	7.910906338	7.864053891	10.52396155	6.550856537	8.270467416	9.568710771	8.276277296	8.463353502	13.73973262	7.650801985	5.948497173	5.237705736
Metap1	6.843963027	7.046318827	19.27272447	6.906945673	6.859158728	7.382363251	4.209699665	5.17724362	7.309247882	5.988030344	5.386613726	10.73894526	5.724169172	4.081622698	7.12517559	4.182801787	4.52944392	6.017484403	6.895780563	8.449780199	9.726617697	7.367333288	6.683751936	6.1920371
Gpr108	10.04355161	15.76744403	0	9.804737833	9.63908283	18.84457035	11.38007743	10.31983808	19.1998188	22.28705123	22.32397761	23.59596233	11.18018653	10.10474846	9.269709683	13.60435183	12.7148722	9.040944421	12.39324142	11.85623284	18.50896449	11.48290872	13.97213817	11.21293607
Tnfsf14	0	0	0	0	0	0	0	0	0	0	0.648091647	0.078799316	0.468220107	1.509176853	1.149102723	0.168643876	1.365499041	5.212763966	0	0	0.081018014	2.189935264	0.433007682	1.805183445
Gata6	11.97448151	10.40098913	0	16.75190495	17.47351437	11.99738299	3.071591714	3.336277361	2.988294447	5.236586222	5.88580343	2.705996117	0.442943319	1.338472672	1.521896036	0.717928487	0.692026497	2.126646301	0	0	2.184361688	2.175297559	1.65900892	0.448279363
Rsl1d1	12.16435117	11.61926196	22.78728623	15.11445414	17.25368389	20.0876942	12.97412346	9.686511847	32.54386434	21.54971447	19.48214294	32.58266216	11.10685277	11.57322429	12.06260999	9.104528701	13.08429025	4.263939346	21.84996215	15.44130268	28.82795325	12.76318615	13.45929016	10.15165856
Cnga2	0	0	0	0	0	0	0	0	0	0	0	0	1.210816691	0.900629935	0.228582954	0.201282869	0.349237488	1.166555942	0	0	0.966980758	0.653442719	1.162824992	1.481256545
Apc	34.95873892	39.10373356	28.59810353	17.24727989	19.88801504	21.81565029	40.10909361	39.16969507	18.19828563	16.41963709	17.95612184	16.16083466	26.93787996	28.66839036	25.46098666	25.02937361	26.40297678	18.14654641	19.21223363	19.72233514	15.22772689	21.23927047	22.23224154	23.89532617
Reep5	21.48829183	22.81416826	40.62416589	37.78810733	42.70576452	66.96088367	45.39235675	42.96533808	96.88721719	42.79938347	43.87699745	65.98134809	18.75431292	16.69727455	24.80952042	18.88088884	18.06628839	18.1422094	14.89591422	11.55918753	30.01353604	12.51567811	12.30993706	19.70770786
Ergic3	23.49083019	30.42964735	5.325182907	31.55570857	29.98474228	27.66245039	21.93694458	21.60289788	29.72289627	21.39502878	17.77760306	41.61783458	15.76569138	11.99221029	9.339461954	20.26636636	16.47750001	21.56194317	19.36345945	13.94353168	31.25442745	14.54110304	7.729932283	24.56221876
Uqcc1	0.105686612	0	3.841315345	3.827183403	5.017323253	3.808322203	2.366500928	2.958450801	4.362260306	1.959941449	2.351865505	2.84149499	1.669318817	1.844771441	1.638732528	2.164523504	1.549919517	3.982451623	2.912207916	2.008769022	3.664255509	2.425949341	2.646476469	1.103300405
Spo11	0	0	3.840759311	0	0	0.057552094	0.483447017	0.570035598	0	0.23239531	0.305285711	0.408305458	0.147037752	0.177725685	1.26300681	0.15888051	0.045944488	2.455489682	0	0	0.038163803	1.805258418	1.121833343	1.700675248
Ncoa2	10.00502629	10.53343071	8.664912117	6.739480323	6.071811863	9.233060069	10.12456265	9.920755987	5.240250231	10.10138706	10.60846621	6.652779099	8.606375669	8.99924608	8.910015079	7.606914812	8.326764364	8.655760073	5.114837861	4.537664856	4.754584792	6.07678335	7.030284713	6.341367551
Prl4a1	0	0	0	0	0	0.257604747	0	0	0	0	0	0	0.329072503	0.795505036	0	0	0	4.808492103	0.304437952	0	0	0.577170438	0.91297396	0.475766813
Trh	0	0	0.680076646	0	0	0	0	0	0	0	0	0	0.624857324	0.251756652	0	0	0	4.78268269	0	0	0	1.461275445	1.444662552	0
Nr2c2	2.566199729	2.705315835	2.688917265	3.186488784	2.707260506	5.152370923	6.12692179	7.11934086	3.259779832	7.053047487	6.892813755	2.962495502	4.09191246	4.805947668	5.471183131	3.983507248	4.631868878	3.666495351	6.999769486	6.294939595	1.933751091	4.908750525	5.140773896	4.130044575
Nr2c1	0.277304051	0.683385114	0	2.222385768	3.245444468	2.889959576	3.067246521	3.534701497	3.28643041	4.549187368	4.254675241	6.602636932	4.129727764	5.823573444	1.689191811	3.583398674	3.362873246	4.702180128	3.41536165	4.392229206	3.572917289	4.499599189	3.558755453	3.88999008
Smpd4	3.818195003	3.833507574	10.52289506	5.834566705	4.988474231	2.847624585	4.291958108	3.640473873	6.718271184	4.962599384	4.770080785	9.295763584	2.712280113	3.702611885	1.762004147	3.447921624	3.529583328	6.327883753	4.132861463	5.100015314	6.410314962	3.02219066	4.116568661	2.675753843
Pex1	0	0.050668778	0.605913531	3.240597736	2.399517997	2.527690616	0.798734122	1.032888745	3.264317445	2.8860643	2.311752168	2.220518461	1.753655202	1.682267313	1.673703549	1.714432083	1.356853065	1.568869051	0.025751994	0.150303057	1.690605625	3.173434218	3.552452558	3.300046513
Otx1	0	0	0	0	0	0	0.413177707	0.55945463	0	0	0	0	0.212665077	0	0.13048031	1.436210068	0.232578083	2.996534099	1.475586386	2.296626275	0	0.372999855	0.442511171	0.691801098
Kctd20	24.66545257	27.10513381	22.30412564	3.975808536	4.631271133	6.463142048	6.345754177	4.613355665	12.31625691	10.06643416	10.29279498	17.62288617	7.887641941	7.930028724	6.558132926	9.199985977	9.812452612	7.155428327	8.320136255	9.592782721	12.37914028	9.890934602	8.896505746	6.128212339
Itgae	0	0	0	0	0	0.689645192	0.225706466	0.243954331	0.398889319	0.676305355	0.751243759	0.190625195	2.831704443	2.509982492	2.31651684	0.679950315	1.651654701	6.173799758	0	0	0.489981245	2.207383995	3.05520428	2.456414899
Ctns	3.955814666	3.249555668	18.50439553	1.56557595	1.800960776	7.985671203	14.12765395	10.73440166	15.01140979	12.09230032	11.38427161	11.63136928	5.865661559	4.726580794	5.737324294	7.348516414	11.42196774	7.985455562	16.83018468	19.82968486	12.44428097	7.156845354	8.254727695	5.407831326
P2rx5	3.200517157	7.010951083	0	0	0	1.130664344	0.287811085	0.19997998	0	0	0	0.182307729	1.685071053	1.018379307	0	1.690734077	0.827403639	4.52253525	0	0	0	0.422214033	0.667862371	3.654365881
Shpk	0	0	9.45955858	4.700361755	2.751403704	2.721548849	3.175202271	5.027525737	3.498084653	1.709495226	1.55392728	4.120042694	2.317728742	3.968730654	0.474012893	5.739259019	1.689833654	4.636587647	4.64581494	6.466022404	4.160851792	4.234516784	3.884956529	5.584880776
Trpv1	0	0	0	0	0	0.122608943	1.310826632	1.214403467	0	0.495094816	0.691029259	0.296541028	1.096371956	0.757253368	0.384386983	0.507718402	1.027741128	5.067699443	0	0	0.040652071	2.060315012	1.194976512	0.90577936
Ephb3	0	0	0	2.28402265	4.154051357	1.66502427	0.311387237	0.26444173	0	1.289788719	0.743521947	0.624598192	1.736289789	1.049333552	1.491416865	1.078777369	0.732420587	5.074222655	0	0	0.157729545	1.141999633	0.722570567	1.066875376
Tuft1	0	0	0	8.637646806	10.33686096	5.284988254	0.110572273	0.05121934	0.041874329	4.092752045	5.040409593	3.221822658	0.462411794	1.6767623	1.2483328	0.599586602	0.809135941	3.861074368	1.026708936	0.599244835	4.800778706	3.568568716	3.20727137	2.941603469
Rcn1	6.995289702	9.686741657	22.38209699	3.796794598	4.217035425	4.024630866	14.55827893	16.73434895	19.64368536	12.60200651	10.90843588	11.49857321	29.58440051	32.48826638	36.74563965	36.45040037	43.34608001	28.24226096	51.65195649	45.39092123	128.8048777	36.22737754	31.15480789	29.7321508
Dnase1	0	0	6.716501373	0	0	1.53710572	0.782541815	2.278504739	0.169344513	0.118225366	0.727999476	1.156596577	1.402534117	0.791118534	1.262099687	0.606198974	1.577685734	1.3662793	3.719613617	5.654632088	1.067819004	1.967958368	2.853524839	2.027757353
Trap1	28.79802035	27.53128351	20.11948478	55.26693458	54.34534363	37.53720666	16.74377059	19.73140987	20.39252157	17.14074824	23.37758257	38.88859557	21.17472204	15.43768266	14.16028314	14.28498183	15.7533525	15.66931422	16.58376346	17.30159343	21.05315918	25.15233848	22.37974878	23.97287825
Naa60	10.8582397	6.829101629	33.4158174	18.68326736	16.27653867	10.78860998	13.27351851	12.04270766	11.6482038	16.69968622	17.24797371	19.23168989	7.962767935	6.478136631	5.355307019	13.31982033	11.86634469	10.22892435	18.70001024	21.66337721	10.85041018	12.08608695	8.071999251	9.962670786
1700037C18Rik	0.197945424	0	0.097224055	1.586385379	2.218778749	1.468514699	1.388440985	1.038941546	1.213408277	0.677698426	0.788248746	1.082434483	0.446649384	2.159474471	1.425013195	0.965247101	0.83737994	3.542987408	0	0	0.788312559	1.253427466	1.487013057	4.003694938
Ankrd13d	18.69570388	19.62389433	0	0.077074159	0	0.091732422	1.541134761	1.622466304	1.591735166	1.852077254	2.007207012	4.230193929	2.578002142	2.124580524	1.437935453	0.506480064	0.512617221	5.626103303	1.95137302	2.024765473	2.676492675	1.644231883	0.487661701	3.557807433
Tyrp1	0	0	0	0	0	0.7979553	0	0	0	0	0	0	0.611600097	0.12320764	0.12508208	0	0	2.766170341	0.188605125	0	0	0.715136215	0.989808402	0.58949325
Tpr	18.07494809	15.84776113	26.51383168	21.29775774	22.41111154	20.53229608	27.32011621	27.50080385	9.799119616	28.05897039	28.73955494	18.55331997	24.08637655	24.43267602	23.62483014	16.76725994	16.73443496	14.27547272	12.04363036	10.79611278	11.73341693	20.37627207	20.87801656	20.72740491
Pdc	0	0	0	0	0	0.067361719	0.720172065	0.476569207	0	0.054401314	0.267990733	0.021722737	0.688400029	0.20801863	0.316775034	0.371922674	0.107551246	1.975890401	0	0	0.178674952	0.301851525	1.551783202	1.741732594
Odr4	2.02536792	5.37524062	19.58974603	13.91959305	12.07029964	10.34741723	9.877272784	7.164811198	15.3761617	11.73476148	9.999540386	13.61353319	7.31215153	9.008221421	11.30217266	6.077760771	11.07253198	8.952842648	9.952002403	10.02258909	21.16862388	5.425965214	10.33842805	11.08002886
Prg4	16.56622826	21.45491291	5.424511669	23.96610158	25.14265737	20.0353898	0.161053165	0.373015618	0.030495861	1.532896837	1.223594759	0.527080892	2.087918897	1.058319083	2.314135374	1.309984652	1.515266392	4.217862899	0	0	1.643245981	1.653836041	3.270067945	1.947531439
Dhx34	2.223741976	1.255871317	0	5.734277155	4.581988828	3.633370354	2.699637914	4.34210956	6.787385941	8.485705391	7.846037061	4.971746485	3.136069541	4.927769448	2.231991193	3.388655782	4.154857224	7.724795034	6.614967723	4.267272534	3.614027463	5.830476309	4.872372779	4.806114355
Kptn	0	0	0	4.25626527	3.781889372	2.904356668	4.126354669	4.682959312	4.219217788	2.291010139	1.925773972	10.73815803	2.070763333	3.128684878	2.223398549	2.517240786	3.343070021	6.844190581	0	0	6.583992824	2.118652576	1.43627391	1.496935269
Napa	33.40634885	33.67891876	29.58423227	18.77995545	21.91541294	24.08012428	21.34741414	26.14459172	43.23162801	27.24520111	29.75964178	37.5580726	13.40070844	12.79237655	12.80013224	15.38503428	17.84353583	17.00662523	22.89315504	22.20102396	28.41821335	14.95703805	15.52634479	18.82407963
Sra1	11.21140645	13.35414676	30.28663702	8.901913136	8.131532329	13.86250383	7.939588908	5.324024575	9.507107977	6.477313095	4.924138626	17.17897698	9.739621958	8.714602342	9.933679586	10.79742603	8.695180848	8.449297977	1.170195902	3.278360946	18.91022309	11.09261308	10.52784365	9.87524059
Calcoco2	0	0	0	0	0	0	0	0	0	0	0	0	0.177833135	0	1.309310752	0	0	5.939528096	0	0	0.092313555	2.183349246	1.726821814	0
Atp5g1	1.430470014	2.350156584	0	9.727160509	10.33219825	4.548150268	1.754141764	2.437663136	3.162083011	2.856844246	3.685872811	5.970435835	3.462496584	2.766452979	2.880554735	3.297482177	4.217642272	5.022737388	2.388895853	2.028063137	6.488879885	3.602615155	4.233284795	2.969668256
Snf8	1.431684458	1.176075914	1.992384926	4.037108152	4.719944861	7.839575481	3.604895654	3.995739951	15.40718776	5.105838675	7.042640285	12.72204212	4.953420084	7.158653838	9.77817594	6.981365099	7.738908794	10.78966198	2.689789482	1.5117669	20.68244331	7.743613547	6.721971144	6.071758456
Tbcb	19.04792299	17.1027156	35.02944953	1.183371617	2.044545695	13.92780619	8.484888327	8.30360702	22.62868995	13.27022343	11.93289757	29.01762952	13.39384419	19.33044138	22.81351408	17.28073451	22.48730984	19.1958587	2.959086226	5.613037434	40.67890897	22.08937736	15.25211005	14.45116948
Inpp5k	16.72756326	22.53536383	8.106462969	5.792672014	7.132351968	9.415705367	23.19553592	24.19287604	35.66120354	19.37619425	18.72964212	17.74813584	14.04096297	13.19999506	10.18956006	13.05105752	12.92614644	14.91764639	24.39670505	25.27201057	34.90213054	18.62462904	15.3586192	11.13234538
Crkl	9.755113239	8.325678224	4.542476778	8.385827439	8.102759237	15.84376489	16.50810915	15.29378828	15.40276849	22.48235182	22.1682338	20.20619508	14.35048504	14.78863111	12.97906435	11.5525069	12.71971603	7.28017748	19.35892076	23.83275861	15.16584275	11.03057189	9.517237473	9.50590018
Upk3bl	0	0	0	0	0	0	0	0	0	0	0	0	0	0.534813823	0.271475151	0.956209484	0.967796135	1.385453047	0	0	0.459371519	1.164085888	2.455150235	5.437543648
Eps8l1	2.539840487	4.085837623	14.24209993	1.91612794	2.302654346	1.570211045	2.598036233	2.935922127	5.319496648	2.656976036	2.25582546	3.677138226	5.014593901	5.714825942	4.160864915	3.354297642	2.984564906	7.875766531	2.606787793	3.50711117	3.91702502	2.010343157	2.649984059	1.51904871
Clint1	1.453194671	1.193745759	11.55398618	12.29328995	11.22857635	12.8665385	14.45654248	13.80173696	9.130806702	16.79146486	17.33925062	11.77500206	8.279544643	9.363500344	8.751512746	12.62239347	9.733594248	7.61490277	11.56543894	12.12829624	12.51080337	8.626781812	10.9736017	9.718550174
Prss16	0	0	0	0	0	0.215789394	0.453166568	0.343498962	0	0	0	0.521906538	0.344570299	0.083296965	0.591949522	0.148929113	0.172267117	5.466517028	0	0	0	0.362611502	1.433956232	0.797077175
Cdkal1	6.787460272	6.764572901	1.176624522	2.755375578	2.978081521	1.463389794	3.015956142	2.407421054	1.458292566	0.797381553	1.017083353	0.756196998	2.792809713	3.239574459	2.901935523	2.798718848	2.800962514	3.338084167	1.604418216	1.289109122	1.975873585	3.87131243	2.280758606	2.995780839
Rhox6	0	0	0	0	0	0	0	0	0	0	0	0	0	0.344981392	0.350229823	0.308401227	0.713458763	0.595790535	0	0.308225437	0	0	0	1.6505811
Cdcp3	0	0	0	0.473903053	0.549241139	0.245231209	0.018727112	0.017349564	0	0.039609737	0.081301977	0	0.908471838	1.400994851	0.961019674	0.270797861	0.371964618	3.988986618	0.144907436	0.033830438	0.195140542	2.582401792	3.085379723	1.041702863
Htra1	11.75922326	14.76304115	8.718083397	44.05836257	46.15531724	16.93051056	4.070242552	3.271757685	4.306918007	13.41987259	13.92856778	5.8894346	3.204084888	1.694351123	2.82592525	5.73418468	5.631590968	5.852364129	3.705281641	2.378870863	6.964847685	2.107403838	1.527859861	1.447626703
Zbtb17	0.164758804	0	3.398804514	4.499206495	4.779923182	1.978978539	2.311322702	1.935409379	8.382782724	5.922825541	6.560945845	10.68011214	4.907313853	3.774596505	4.926885365	7.47178934	5.854704812	14.74493212	2.889058843	3.131545001	10.34397549	3.912313418	5.157113676	3.869946403
Clcnkb	0	0	0	0	0	0.256530988	0	0	0	0	0	0	0.218467232	0.924220705	0.134040213	1.180315421	1.228749556	3.192299418	0	0	0	1.341117517	0.757640384	0.6317116
Fam131c	0	0	0	11.51110358	14.69561804	0.157475058	0	0	0	1.907652496	0.208832043	0.101564785	0.603490954	0.48629617	0.740541776	0.217365834	1.131427104	3.779299346	0	0	0	4.939580081	1.953369268	2.035870269
Fblim1	32.81990197	33.78871993	9.010316213	37.39298546	41.81524855	24.1509219	20.9947273	27.93976526	57.22246852	29.72665023	29.47577376	87.51479966	0.388064858	1.71987582	1.984137994	1.118187981	1.212575753	4.590407666	0.059835685	0.698469131	0.772206924	3.289754951	1.884122612	3.179322133
Hspb7	0.461372252	0	0	4.519234524	6.236270472	0.488974559	0	0	0	1.908662929	0.810553408	0.10512267	0.624631663	0.377498598	0.127747245	0.112490155	0.455412916	2.607793891	0	0	0	0.182593465	0.57765633	0.451540334
Epor	0	0	0	0.381302022	0.529382118	1.361458575	3.898798346	2.327737479	1.443685389	1.832522894	2.181607146	7.50029638	4.202995402	6.656805342	8.002989174	16.13020597	10.95925031	14.21929447	9.385688902	5.321499001	11.51079017	6.609167373	8.846070466	12.15322283
Ccdc159	0	0	12.79113162	6.600909161	7.331517956	1.13709544	5.920529783	4.022348894	1.793709807	1.168768495	1.233764023	2.800173219	2.244868396	2.23455652	0.648157804	1.569554574	1.567942472	5.513041139	0	0	1.508055882	3.24251867	2.381343897	1.336418733
Mob1b	11.47261813	7.923419977	13.44042206	9.156613075	8.61516311	4.638427689	8.058657718	8.357951743	4.228321168	5.649297627	6.668719921	5.842799184	5.215776181	4.542840176	5.576698782	4.413380963	4.877294849	4.122935498	3.867352282	3.644658665	4.837701877	6.928348875	7.182086111	4.518977692
Atp6v1b1	0	0	0	0	0	0.051509189	0	0	0	0	0	0	0.5921953	0.238597037	0.322969296	0.497693832	0.452324062	3.571207361	0.060873692	0	0	2.0773393	0.821489009	0.665921501
Vax1	0	0	0	0	0	0	0	0	0	0	0	0	0.258072974	0	0.633361005	0.557717528	0.806393634	0.538718389	0	0	0	0	0.715993902	0
Atp6v1b2	5.177588115	6.330340374	3.489308115	18.15608569	17.3869245	18.92921445	13.02602858	13.54247086	17.12412995	27.37960192	31.44870827	21.24835809	14.50846857	13.85843251	10.00185075	10.62748885	10.73079637	11.4564736	19.15325036	19.48240407	15.48586418	14.01006441	11.6082789	13.51267431
Eps15l1	12.7962508	13.4704816	17.73790058	15.3336288	14.71836256	10.849445	13.98765501	13.71683428	12.31817367	13.68388	15.83096563	22.28812752	10.69400179	11.27140568	8.293467161	16.08500717	15.85219829	20.89466316	4.313541093	3.279840644	21.80542326	13.27963063	13.58853155	14.22429105
Tep1	14.75419566	14.14917166	1.573956653	3.368772277	3.499532279	5.990602709	4.088440982	4.738795395	5.811297326	19.08537736	21.33077017	10.39696771	4.398730852	4.187875071	3.401270399	4.91578921	4.594083864	8.679064042	1.142787781	2.27754373	4.973412059	4.491650381	4.053993694	4.00742046
Ttc5	9.428337749	8.390450567	0	5.410549055	6.061210373	4.718634562	9.665567087	9.936438654	15.05902854	8.338858236	7.766676891	15.9505808	6.027733959	6.942909638	9.398048984	7.279482842	6.115736927	9.770085377	1.443327974	0.918989495	11.04356253	7.58712904	7.574651851	4.818762905
Osgep	9.582195683	8.4032726	2.289623544	2.959535197	2.262553202	3.705372483	4.750954108	5.404756594	12.43573349	5.246037918	7.27969961	9.072424184	5.142416598	6.215679327	4.732681942	6.945748296	6.719500131	4.025481153	6.16306338	3.660216118	13.22585824	2.972316606	8.025213228	4.139836746
Aamp	22.72084892	17.29865506	10.16168506	9.75975494	10.83999444	9.658166656	7.026631304	7.848645556	23.28867813	11.59449635	11.38004796	26.76834184	11.58738699	10.68065582	10.94544158	16.48403668	16.67075422	13.57327309	14.4989235	13.32375314	37.2586103	9.942420091	14.33934116	17.59649285
Tmbim1	2.674366362	2.735753806	11.02892817	6.170803481	6.371378712	7.326564724	9.025414803	9.58484241	24.61147729	8.249154137	7.245600877	17.51014919	6.808751573	6.688425866	5.309195283	10.67893151	9.463515649	10.93310224	10.63885467	10.94335435	15.57989406	9.425855735	8.718508261	8.987967589
Arpc2	58.12711671	62.20311593	105.0950909	58.38225349	70.85210688	71.81660497	68.32044802	60.23220603	90.07514211	116.7153031	129.6826445	119.7699602	71.88963537	66.32704215	95.87132265	87.94516846	83.1181214	43.80657607	71.88629122	78.09489557	97.15944879	63.16907586	60.97570304	67.44608877
Kmt2b	7.255722926	8.202259328	17.45917487	15.76727171	17.75384109	10.98208017	15.92892337	19.91474251	19.69531749	23.245847	22.98373348	13.46069443	8.741751362	8.787031246	7.077591426	17.46342839	14.54928739	19.75310116	12.14490427	10.15415876	8.561120204	8.535578497	10.37627824	11.72659093
Zbtb32	0	0	0	0	0	0.382964376	0	0	0.055376446	0	0.507859683	0.216121416	1.589935367	0.886969553	1.350695415	0.660766312	2.063642392	10.72271298	2.48923556	2.509480755	1.142776793	1.930594712	1.526916992	1.237760753
Etv2	0	0	0	0	0	0	0	0	0	0	0	0.277752551	0.27506442	0.332472525	0	2.08053118	1.203280882	1.722562329	0	0	0	3.859551939	1.907836806	1.193048839
Upk1a	0	0	0	0	0	0.158804897	0.48508624	0	0.734819331	0.128250811	0.421191159	0.665746086	1.622899436	1.226007058	0.248931824	0.438402871	0.633878739	5.081619482	3.378168635	6.572294684	0.421225256	0	2.251274283	3.226241384
Tmem147	51.69900128	50.01883294	0	20.11968235	21.77845661	25.56958777	9.453183542	13.63922213	24.64899241	8.194442526	8.342577214	34.5532166	16.07246921	18.48690751	15.26901244	23.52946054	13.44632377	11.90509504	7.194810596	12.31793024	33.37301036	15.45903268	9.349772892	32.9819353
Rps9	40.52465551	40.15546904	23.51199166	31.19944828	34.56919806	52.97056351	41.27099115	46.21134002	86.73883717	58.82115109	59.50715446	86.93875102	38.86239261	37.02599651	53.85929209	38.65776366	33.3581577	29.34776295	57.31352267	70.97617868	94.28167828	40.29574231	33.61423871	49.08057224
Tfpt	0	0	0	6.946300525	8.4165145	1.691053979	3.443668014	1.86104045	0.760746033	1.820926579	0.872104174	6.180398973	3.120297801	3.481410883	5.301563853	4.668388269	3.299969551	6.012474008	3.996983872	8.813040393	12.45963966	3.367868803	4.661412425	5.205308841
Susd2	35.5182089	28.87137975	9.955714952	3.201438415	3.065330518	7.883380218	1.906381864	3.532300439	7.903532749	3.289418605	4.355987163	23.21898121	1.930175482	2.637324994	4.119151342	1.632237063	1.363568204	9.284619311	0.931659899	1.450050383	0.827704563	3.385394467	2.561111231	3.882589605
Ggt5	0	0	0	0.512265938	0.817887327	0.95264167	0	0	0.727327822	1.446384141	2.122385235	0.368648269	1.801063484	0.823714435	1.314101093	1.420145469	1.794790937	3.65804523	0.630467248	1.051359985	3.638669234	1.451405297	2.093272615	1.68904449
Ggt1	0	0	0	0	0	1.058513087	0	0	0	0	0	0	0.507066864	0.919343551	0.103703348	1.735039446	0.633767239	6.350907021	0	0	1.403837207	2.075173925	2.344664875	1.832769252
Crip2	52.03889943	49.49772381	74.43712676	62.95993039	63.7081997	48.91667472	95.89223624	89.82727878	236.7309832	27.26285953	27.15975636	179.1023608	59.74100421	64.07548618	52.41100037	93.34169397	87.79978538	76.54446572	67.46600289	64.66419891	168.3185721	53.23386765	56.20074577	58.77295448
Crip1	9.525515792	7.824859466	2.614516885	16.63179213	20.41227792	10.59026675	2.947696749	2.240711359	10.93410358	4.875837065	5.118858073	9.128313216	7.965286523	12.98975987	8.533011703	3.552024661	3.950621442	4.750645581	1.520587456	3.003846146	5.709957758	3.104569411	6.664709908	8.774141639
Cbfa2t3	24.48884895	22.68610593	19.7095791	9.397469074	7.293751332	9.729355656	30.06922032	31.13693628	18.81528679	15.56249221	16.61939423	10.79443342	15.6304133	14.10703198	10.3504562	18.86098369	18.07292532	21.84778763	20.16162427	19.07331252	13.38595055	13.10348537	10.88895635	11.64750798
Fbln1	16.67119199	13.93502769	7.470048244	21.57335344	18.46503734	23.24812075	0.828494648	1.973703515	3.794947349	7.885575077	9.180482287	2.682270626	1.58388743	1.51561193	1.214739428	1.354903743	1.113554286	10.3322191	0	0	3.460088713	2.199273072	3.112639243	1.431221593
Pgrmc1	184.7169773	179.7122528	92.41620267	140.695826	128.8250957	133.3069194	69.69170277	68.51997598	74.99584093	40.04077325	41.3350811	81.19647857	34.46170583	41.84176571	56.76476694	27.67639446	27.93899907	26.89559534	21.54181309	21.45793458	81.87103749	46.01325815	41.77556453	46.00872602
Gcat	0	0	0	22.10967937	20.49348319	12.02141081	0.578278144	1.406318947	2.737464002	0.840892793	0.502107916	0.824170111	3.869362581	2.923080587	2.819173787	2.743787764	3.62714774	8.329571531	0.894924987	0.914074598	3.452271382	5.302027098	2.516039814	3.146766402
Tek	96.79153143	98.99857778	39.95017312	33.63914085	35.66413176	35.53502228	174.8503493	168.1211153	107.0050046	65.05413493	61.60412321	88.7400537	148.6608775	162.9019411	165.6805586	202.6769406	211.7660532	119.2769616	203.8643678	208.9699126	217.8231383	117.4943608	134.680322	137.9804532
Mpl	0	0	0	0.180287572	0.133494901	0	0	0	0	0	0	0.023065347	1.005053133	0.441751133	0.224235893	1.08600242	0.742291091	6.294040738	0	0	2.561196419	3.846095498	1.520948061	0.660494022
Elovl1	21.08924777	12.89678404	48.56901507	30.464367	31.28694925	29.63569686	20.6716405	22.78214094	52.18976124	16.64668233	15.03966089	50.34718393	18.92879116	17.12757945	11.41908536	18.73939078	19.75948385	20.08771389	13.01153959	13.01873692	27.44685845	14.46694854	16.42951232	15.28876478
Med8	2.128523434	4.371258498	0	13.83636529	13.75384488	4.88770887	9.991628896	9.895044079	10.91672549	3.886585043	4.437489556	11.71225401	3.265943158	4.411991278	4.125499584	4.982103131	4.862384324	7.820123016	2.132790239	1.556019784	16.45494497	6.739104353	8.927735365	5.55510467
Hyi	0	0	8.237681088	8.3256839	9.056532197	1.634489878	3.978574572	4.408642708	11.28553923	3.382535298	2.844899357	11.26651859	0.652484183	3.312383578	4.323570521	2.82014703	1.631039726	5.175744846	0	0	5.351553422	1.831059499	2.172291142	0.754679453
Cdc20	0	2.24722	6.88620079	15.12353432	15.89557662	7.006628484	0.092252081	0.769194946	1.676945828	7.804899433	9.692188033	16.40078258	1.38886917	1.492210732	2.840461361	4.668943633	3.278931201	13.20754071	0	0	0.881179333	2.165316077	2.140699114	7.139558507
Adamts4	4.913614481	6.436346431	9.653600808	18.96024302	17.5563141	5.442154681	7.917721829	7.335301711	14.76177178	13.2989158	13.31410646	25.73466887	3.236267289	2.969995726	2.868098282	9.648919061	10.78642854	12.38525896	2.439554351	3.689093226	2.706591203	11.98306625	12.47035118	12.65045162
Nectin4	0.511561572	0.280152627	0	0.50614637	0.393517738	0.120481452	0	0.085237952	0.034843108	4.427186482	4.473666261	1.437551109	0.923441043	1.209184644	1.227580774	0.665211403	0.240454268	2.409563963	0	0	0.039946682	0.269941967	1.70798759	1.557609234
Pfdn2	0	0.541792328	0	1.957691587	1.956937387	1.980511047	0.53379521	0.49452974	6.873140386	1.881718139	1.622194807	4.545849956	1.785859653	2.698228234	3.834989443	4.663434148	4.185170469	3.106600105	6.884038361	6.107223685	14.21466706	2.871251598	0.412888585	2.79712569
Rnf114	0.190336675	0.46906365	0	8.926455298	7.71822092	21.31548794	10.52652318	10.56092131	34.22515184	26.50037785	21.08883172	28.70948356	23.36375546	25.43672391	27.40475316	26.35929917	22.27698455	12.90997846	28.52826727	26.71532037	45.39147711	14.1616575	25.61822342	23.47135178
Neurl1a	1.753898634	1.224648516	0	0.806929618	1.127531584	1.022355579	0.709748298	0.591785897	2.508665528	1.225971401	1.458484252	1.098960532	0.356178969	0.574021756	0.33994026	0.256577627	0.816158038	3.552331539	0.109838404	0.085477126	0.164349558	0.694125898	0.6038864	1.430435639
Srm	0	0.328158768	0	27.86527274	34.63708463	15.94732879	11.2082528	11.98128963	27.7533311	14.70264405	10.19979321	28.12544216	8.653433764	7.844605011	11.06104195	14.02560178	20.05403635	8.655543544	9.506689073	12.46009522	15.62847121	2.529587512	8.252736471	11.46839026
Epha2	28.15288742	30.76056662	30.27335341	26.40804067	26.94303541	13.03566	19.72505017	23.773401	40.40773307	12.39916983	12.5810583	50.84951554	6.352493317	4.696441158	4.616529613	8.530190555	8.093956125	10.17075883	13.69384576	15.0525328	12.10184487	6.490389012	7.871030957	7.044280381
Rbm14	2.777260359	3.086622765	1.845541331	14.64448438	13.30314246	8.137674676	7.051739616	5.430573149	4.67343215	10.20755089	11.74829791	11.39026982	8.257279123	5.792334625	7.237485862	8.285029388	9.67548617	7.387193129	2.728262364	3.423588424	5.128336697	6.724109414	4.909044638	5.329561738
Actn3	0	0	0	0	0	0.077787576	0.712830969	0.605362815	0	0.816676051	0.257890657	0.401357702	0.099368325	0.360321826	1.097410925	1.181088464	0.807283141	4.355986641	0.643506902	0.751173334	0.361076148	3.659988757	2.067645266	3.735286082
A530013C23Rik	0	0	0	0	0	0.681071706	0.693468358	0.294459679	0	0.091672234	0.476682599	0.109815646	0.241672965	0.116844804	0.177933663	0.78341358	0.996796637	3.127800411	0	0	0	1.271633058	2.279679445	0.908456147
Zdhhc24	9.200389254	8.277568595	0	0.260085638	0.072218178	2.244235598	5.4369251	6.843736467	7.788366718	4.937348333	3.489271199	6.912761872	4.942858578	6.571919179	4.852292476	3.952316139	4.571665635	7.841714928	0	0.106758468	6.619888588	4.681493556	3.702616615	2.429739154
Bbs1	0.249714575	1.16241071	2.616561074	1.358891538	1.207438245	1.352676688	2.537521269	3.411872847	1.139561246	1.116169779	0.99440137	2.114669081	1.239617918	0.862678253	1.014087395	0.852383376	0.751204953	6.037872022	0.556033664	0.730197869	0.370493246	1.844779322	1.563262684	0.814643721
Slc34a3	0	0	0	3.537958834	3.215087123	0	1.023145215	1.083295568	0	0.386438511	0.444188767	0	1.344759387	1.034358966	0.600054489	1.717263831	1.98636844	6.124666059	0	0	0	1.500936865	2.374196914	2.297723691
Ndor1	10.07143602	8.183385463	0	4.744122505	5.305307003	7.34802642	5.818062847	4.979678585	14.04764252	8.745232647	9.308487016	10.58829852	5.434348988	4.896548224	3.879838179	6.566012761	4.013587645	9.384594356	7.495591081	6.348862947	10.59150513	4.592436866	3.563649514	4.856979862
Nsmf	2.870289505	2.465011236	11.9191211	23.9326597	26.45256271	8.895571781	7.285879408	5.478209755	15.48885759	5.955699404	7.518081521	21.50732854	6.299964014	6.262652394	4.98519534	10.11563584	7.469385736	13.02805038	1.034939803	0.890177223	15.95429373	5.886289692	11.10784985	11.23649266
Prl7a1	0	0	0	0	0	0	0	0.393956038	0	0.449708579	0.923060821	0	0.355666271	0	2.182184587	0.192156224	0	0.371220506	0	0	0	3.119070352	2.220199476	0
Prl8a9	0	0	0	0	0	0.239556007	2.926995955	1.694805566	0	0	0	0	0.306016467	0	3.379606256	0.330663736	0.382480547	1.277597538	6.794589709	7.270455641	0	2.146926981	2.547022895	0
Pdk1	5.255337766	5.935965621	0.362987304	8.33577981	7.877769393	3.481091535	5.028693061	4.90506666	2.533598769	4.334132193	4.193204612	2.675479385	3.779828545	4.389543409	3.819706673	4.164348233	3.450585207	5.724307055	6.308076473	7.9637782	10.65698815	5.459636141	5.757404625	4.71473352
Ptbp1	20.21423679	22.69384037	44.4136919	30.64039274	30.25539423	34.18251957	18.9414152	23.67815001	41.1668384	42.25455644	38.7328589	55.40741485	24.02229269	23.30225575	21.04482242	29.96566861	31.81100394	28.05620365	24.75581525	27.05881201	24.81376667	24.0000619	28.0086543	25.76247179
Mvd	13.40076677	19.47610814	0	0	0.792962585	4.85555156	5.098428606	6.784509984	2.03611954	3.921342695	3.86344897	5.128038218	1.705724925	4.498304971	2.854212922	4.18888165	3.391711577	10.03453558	1.721490991	2.009517105	4.105246845	4.079623217	5.377657268	2.241913544
Cyba	16.59940984	14.14083192	18.41988797	7.299419836	13.17443063	12.16271269	13.60038953	11.06337755	37.43565016	59.9880514	65.0932896	22.55275861	35.79067284	34.87665584	37.44998399	24.28325736	26.87487233	17.37483466	21.56088765	25.16828305	43.20700835	28.7107574	18.47388309	19.65525954
Itih3	47.40733048	45.86663735	78.82358768	30.69703997	33.68948219	30.1461283	20.22638282	23.78523114	4.269420492	2.053881383	2.4266249	16.00245592	10.45940396	8.332466991	13.90425876	3.16793674	5.892702636	13.56332383	9.23657048	9.755106332	22.00592239	33.91058774	32.53580208	36.08661195
Stimate	1.171517437	0.842063524	7.192618667	9.823509683	11.00736155	2.224542785	5.570401433	5.892654785	6.792425122	7.645741752	6.07156904	7.55739093	6.54252263	3.834181083	4.5412652	5.926931425	5.327633097	7.035573236	1.834165379	3.996614105	7.272750509	5.331879868	5.500448342	6.879313252
Sfmbt1	0	0.060753256	8.463805965	3.644089779	4.193721376	4.389391626	2.932968898	2.18117179	1.511199301	4.388889148	4.816096818	3.420758866	3.370964309	3.146652085	2.907836127	2.812996258	2.836653228	3.831905084	3.365630824	3.964784771	3.205215974	2.224481829	2.963122154	4.391134333
Itih1	40.92937905	40.79253651	51.35346254	6.04562866	5.81947367	13.36290403	3.50619539	4.557292537	0.039636284	0.553429705	0.045438251	0.70715985	10.32965881	11.42744313	9.023230551	2.55393303	4.048277253	8.040367863	0.971834726	1.701651518	7.270708643	19.34581364	15.42213468	18.85787654
Ihh	0	0	0	0	0	3.035476414	0	0	0	0.05979147	0.490906034	0.023875055	0.472879777	0.3429441	0.928430765	0.71535324	1.004764351	2.566512376	0	0	0	1.161157851	0.787170462	2.187778099
Prkag3	0	0	0	0	0	0.245151286	0	0	0.28358997	0	0	0	0.782910136	1.419464446	0.768565174	0.169193503	0.929608478	4.902893321	0	0	0	1.647804359	0.977442518	1.471491706
Cryba2	0	0	17.88303251	0	0	0	0	0	0	1.222091546	1.003374076	0	0.724897348	0.876189118	0.296506389	0.261094082	0	2.017597453	0	0	0	2.119033127	0.67038155	1.746738172
Atp7b	3.535083131	2.258620194	1.73631252	0.553796491	0.582719096	2.983383744	1.51001269	0.809911235	1.043375672	0.448256791	0.483042481	0.067121754	0.797665676	0.58919958	0.706920458	0.909795473	0.498488867	4.255254151	1.188922634	1.435700345	0.437073816	2.409475853	3.688386728	4.03637492
Defb2	0	0	0	0	0	0	0	0	0	0	0	0	0	1.142397396	0	0	0	0	34.975429	20.41361912	0	4.973127581	1.311090474	2.732929363
Slc4a1	0	0	0	0	0	0.138414491	0	0	0	0	0	0	0.825137021	1.139828112	1.735753612	0.636853894	0.81031761	5.905525482	0	0	0	1.653980958	1.308141793	0.681695732
Rundc3a	0	0	0	1.353842583	1.002460011	1.76478084	0	0	1.597688613	0.743601775	0.966655907	1.88051982	2.156370374	1.421684621	0.962209103	0.529556681	1.286336312	6.956629367	0.09067924	0	0.712330436	0.343829517	0.951777682	1.417108901
Slc4a3	0	0.061021732	0	2.491577465	1.763269086	3.464048396	0.480968169	0.074264768	0	1.737881259	1.983673698	1.531757351	0.771037653	0.850919331	0.61704638	0.615798241	0.96369619	6.088163077	0	0	0.174020552	0.47038149	0.558040602	1.066284221
Cdt1	0	0	7.99342742	4.106039891	4.761707855	4.383874931	1.97572227	1.932078345	1.828974675	3.482377104	6.909580594	10.2899359	2.570538326	2.441237748	2.703685005	3.967964834	4.073417828	5.94082855	0	0	1.143747304	2.25427333	2.292320605	1.990947745
Runx1t1	1.605151106	0.593357561	0	0.33351351	0.370427804	0.96400299	0.194866438	0.240709663	1.246349234	0.320570628	0.281998038	0.164578594	0.253533432	1.094456609	0.533331506	0.078272456	0.294249075	0.831666396	2.177999371	1.564556811	0.470034779	0.825834521	0.854127919	0.628378029
Snai3	0	0	0	0	0	0.69306437	1.058518961	0	0	0	0	0.268198409	0.531205489	2.354264905	1.738241383	1.339309998	0.995906044	8.131735679	0	0	0	4.03735685	3.43879381	2.048018319
Aprt	1.977615735	4.548707233	10.87898048	12.2096921	14.213074	17.18662311	7.255868921	6.52442425	18.10340033	14.33129351	16.86212071	33.07370745	2.677407235	3.667696904	2.409320951	3.857402347	4.350331376	10.80538995	9.577636826	3.469683249	10.2848732	5.948250636	11.88505544	10.58058257
Gtf2h1	0	0	11.14499155	16.20262055	15.94937489	12.02420229	11.83881093	9.897914409	5.642551805	10.93222115	13.88974533	18.70492161	11.5925273	16.2305421	9.957606637	8.87273638	8.874599748	11.89784114	10.18846905	8.554701979	19.25665702	8.641309151	10.05066843	11.17350477
Hfe	20.5650998	16.15897136	6.148359977	3.715613135	4.12686855	11.62423393	30.77955034	35.44316704	19.22024669	35.30602632	30.78854897	8.984346366	27.51937897	28.48317809	30.8970946	33.13672761	30.81484725	22.06860181	23.81672987	28.1501636	43.48449121	22.93040629	26.19611621	34.53651496
Abhd1	0	0	0	0	0	0.166909585	0	0	0	0	0	0	0.426431231	0.257715389	0	0	0	2.225401036	0	0	0	0.373965462	0	0
Slc5a6	0	0	0.471674307	0	0	3.222931658	0.863577484	0.880058896	2.027657626	0.77628535	1.38718163	3.97497236	3.178093345	1.920693192	1.949913975	3.121876617	2.347209612	10.25279227	4.410269266	4.134128703	2.81208229	4.307302515	3.807451413	4.072687895
Tcf23	0	0	0	0	0	0	0.251205374	0.038787824	0	0.177108262	0.181764042	0	0.980501742	0.338611473	1.632874225	0.151353372	0.437678177	2.339158174	0.647929169	1.210136799	0.181778756	1.10554221	0.777225645	1.012564937
Nphs1	2.508763889	2.140120618	0	0.801943814	0.508974517	0	0.338406273	0.578794022	0	0	0.022602441	0	0.261269649	0.210532451	0.587772407	0.235260755	0.353765618	1.272579783	0	0	0.067812812	1.985745303	0.906078386	0.440695181
Aplp1	0	0	0	3.64499203	2.303417573	4.413007546	1.256609715	3.122104864	1.817015549	1.449740021	0.545545161	1.109537203	1.719859205	1.616850143	1.055216803	3.20054439	1.970465743	4.986314553	0	1.135029701	1.438371858	4.357187241	2.253233048	2.072116645
Qrich1	10.00346873	9.87423019	4.517124399	15.1097668	13.40445265	11.37143745	15.62650982	13.22693217	9.890549402	14.01702964	11.99973238	9.971800657	10.59432256	10.12113884	8.57749019	10.5821583	11.21661158	7.90374309	13.20302567	10.92997452	12.68105869	10.15289307	10.15109895	9.737657193
P4htm	0	0	0	0	0	1.624300577	2.037798662	2.298313193	4.294820643	0.046849461	0.423113046	2.31969791	0.66694283	0.626997029	1.636806732	0.480439958	0.787280653	4.02196901	0	0.320110737	1.46178158	1.039797026	0.925178239	0.428557047
Usp19	34.98370809	35.0661017	37.12554624	15.4684162	18.67446497	21.90020474	22.61668138	23.24086295	32.74168522	22.00482206	22.65227663	34.08309117	11.94297866	9.739067475	12.59744076	14.09815428	12.70342279	13.57519892	16.38418711	20.67139609	28.49279872	15.71036969	12.36867276	12.12233317
Pola1	3.841461905	3.810558911	3.203992098	4.044622363	4.970197091	1.869205536	2.600644043	2.844111816	1.377348505	4.880254036	5.110413693	2.411117797	3.140097717	3.281492124	3.411690721	3.216289208	2.187208912	2.867744751	2.481378302	3.108484836	3.548714048	2.696387302	1.769592782	2.742852629
Cdc42	62.24022119	75.36521263	69.28557896	62.19931377	70.92974321	95.40790474	79.88856016	73.47376402	148.7408357	160.0629355	154.4711474	149.8605179	93.88618234	107.3722597	111.3910322	114.2602632	114.97667	44.43118962	92.52245038	88.06040229	207.9626441	73.4707222	78.73615481	83.32624229
Pknox1	11.97751114	9.157915806	15.15989886	1.285347501	1.366864171	5.50076983	6.81055344	6.263520284	3.708768192	5.204729778	5.114939232	6.150858881	4.698431975	5.327233207	4.132742224	6.15512445	5.482662522	5.641662861	4.192839092	5.927104469	6.172958008	4.302679495	5.594780277	4.448450579
D130043K22Rik	0	0	0	1.149976832	1.836060937	0.42771372	0.261299298	0.060519592	0	0	0	0.05517147	1.147387748	0.462285527	1.072728193	0.413266997	0.409738448	5.018372133	0.859304394	0.354026943	3.00641942	3.162403911	2.046404483	1.579877664
Gmnn	6.976326362	13.25246225	0	0	0	4.775095236	0.588146372	0.544882882	1.781874179	2.114781454	2.34911103	6.010451443	4.72247119	0.713511002	4.346196715	6.378537328	6.148407432	8.214995772	0	0	11.33793189	3.451203441	4.094361036	2.844858211
Acot13	0	0	16.86785087	22.4260939	27.17267181	10.31249973	5.095687515	5.150022074	2.982364007	3.919234447	9.050090266	12.6175816	12.39860268	12.17635935	12.8370528	8.791922082	9.685394502	7.279215003	10.75353412	10.0421836	13.27454028	14.95057619	8.599625688	11.76371813
Zfp184	0	0	0	0	0.059945405	0.128472393	1.12824321	1.726935953	0.743081603	0.933788566	1.490744539	1.139315188	1.148803066	0.793467022	1.309000165	0.797998052	0.410243866	3.597129874	0	0	0.298173045	2.734535946	2.162758126	1.186369849
Cyp27b1	0	0	0	0.073660618	0	0.175339362	0.26779625	0	0	0.424812125	1.278873154	0.367531153	0.783944284	0.406096977	1.2368256	1.210121366	0.489913894	2.805354034	0	0	0	0.589278909	2.174963606	0.971495869
Cdk4	6.291362339	10.33624367	27.61779609	17.04029228	17.69485392	17.29448382	24.45142962	29.08993694	32.54018151	21.98824423	24.54657088	55.39030446	23.51212396	20.59057911	19.7062216	33.45901772	35.59717846	23.70692532	14.28244088	16.86369766	46.7942495	30.50103281	25.35420574	29.2471388
B4galnt1	0.184936272	0.151918318	23.79861346	0	0	6.141344911	2.045571037	3.050650019	0.566830994	13.19082236	11.26326617	1.727630515	4.924083157	3.429838159	2.867544702	4.238507891	6.623867659	9.930417225	0.386056233	1.982851538	2.426130645	5.708874018	6.251783469	5.791847984
Mettl1	2.63682098	5.776136169	0	0.847895285	3.187437595	4.191859296	0.889199623	0.823790941	11.76361827	1.316523026	1.698565273	5.957873428	0.594979385	1.438312512	1.460194516	1.607250978	3.718231945	6.209994224	1.926536143	4.069381589	3.551833088	1.739254572	2.613611729	1.863788257
Tspan31	9.612132295	11.0065618	10.3006958	17.11868727	17.18891426	14.20032955	8.408106199	9.682417242	11.36787787	9.972333886	12.75899031	17.52082848	3.417672284	8.897468095	9.516732863	9.374384773	10.43266707	8.506247902	8.512601563	9.085130989	12.55531696	6.686018157	10.02897524	10.45255131
Kif5b	44.18004951	35.04308843	57.63009779	31.81025612	24.90856622	33.67537335	28.24252199	28.80553632	22.30702855	30.4616003	27.59712444	27.73711239	18.52916098	22.61463033	24.99748359	22.01198786	21.66926503	12.0636199	9.356288799	8.77637271	27.99309942	17.86487505	20.64298069	19.37380166
Saal1	2.371670356	2.727535463	0	0.96209154	0.469132143	1.703634565	0.746465475	0.474209953	1.534606057	2.300610022	2.203682046	2.674880815	1.85518696	2.113011026	2.10137894	1.156504602	1.64987339	3.723690843	1.155206388	1.464070827	2.592776995	2.002381402	2.721973106	1.495839122
Tph2	0	0	6.756514633	0	0	0.70543794	0	0	0	0	0	0	0.600765916	0.24205016	0.614331576	0.757345146	0.438012631	2.71716906	0	0	0	1.756169865	0.972274457	1.447626703
Krt23	0	0	0	9.207530159	8.611913878	2.595470708	2.752825669	3.468449371	4.753846751	2.096101746	1.242917615	3.99892682	0.184196493	0.445279496	0.452053829	0.796128408	0.115110759	3.460534161	0	0	3.059737197	1.61533963	2.810676383	5.326156267
Cnp	2.106413463	1.730340874	1.034598603	4.06402571	4.918933102	6.325226544	5.54060065	5.703377015	6.133363698	9.114724134	8.717001847	7.639072902	18.61579153	19.62857851	24.20425893	19.43037905	24.85146072	18.02434185	19.78721199	15.82630474	17.88774895	16.81169491	14.06566971	19.46996256
Sulf2	12.18569696	14.30014294	37.40749759	47.92539712	39.06158354	40.5122626	32.40485149	30.94574668	44.37446399	36.25642331	41.92442883	32.07831435	2.209510825	1.661739698	1.566519359	1.379427053	2.178595125	5.329742615	1.362737078	0.742345032	1.095985643	2.755789768	2.17956788	1.774705024
Sod2	4.467814926	3.14583855	6.708712392	9.794609956	9.532020141	9.492765831	5.389519943	4.546407377	3.638660784	5.645060407	6.174703207	4.021028784	2.822763409	3.272635227	3.216389194	3.641464131	3.636087552	4.689885925	3.277635938	5.505741547	6.608812984	5.001451749	4.874667918	4.70575592
Tmco6	15.19523955	14.04261918	0	0	0	1.945938449	3.177004754	3.228143483	0.737414032	1.788303675	1.868683521	3.851700255	2.485803704	3.108217716	3.681422614	2.500773555	2.464116425	8.767669811	0.872305711	2.777053448	3.915653868	3.157189231	3.567195312	4.957142169
Stambp	3.124617687	4.277930075	0	4.655498	4.928402302	1.947972212	1.305757152	1.806903966	1.940432952	1.276025449	1.37773866	2.63137641	2.156614805	1.269939174	2.578519205	2.629071655	2.349911177	3.693832743	6.138982837	7.22582595	3.128868152	3.782553397	3.490247084	1.439073682
Ezh1	14.08041139	18.33719438	14.84370877	11.49337312	10.0482276	10.70680119	20.05847904	20.685922	17.56086101	13.42337798	14.68125754	13.0577298	11.08125114	9.085437359	10.64999936	11.93189425	10.16966423	15.44811184	13.29853719	13.55694786	14.48131667	10.5333605	14.99559729	11.20354107
Hap1	3.901143733	3.622642757	0	0.453112552	0.615100975	1.378178558	0.457585998	0.296748484	4.366916552	1.403368999	1.271402307	4.173811033	1.454350168	1.480323764	0.65749465	0.827098352	0.574025505	5.113104113	0	0	2.066196006	1.074033572	1.59273471	0.996002536
P3h4	5.865655487	3.372893563	0	39.43521621	39.06227523	8.806817949	1.898918864	2.785457302	11.26638628	5.773582976	6.389081172	18.17608611	1.455896527	1.759753565	0.974468654	3.003301207	1.902392915	4.420557872	1.469353422	4.287984732	3.229151881	4.178523174	3.121214006	1.722197223
Ctnnb1	115.8939194	123.702709	135.9025071	118.0267825	119.1656685	132.1286107	94.36158308	92.9245701	172.5800225	105.5838137	107.4083492	279.9839865	63.23896311	58.85480886	62.40728492	85.55045291	92.74586032	63.86043732	65.79870467	63.9164097	90.61421726	62.81063966	60.69096388	73.36852066
Eif1b	0	0	0	25.28032403	18.53176218	5.41588221	7.04625493	7.379409408	16.93889192	8.261746214	3.990084242	14.87766107	11.01822491	16.41498126	14.77814196	11.35190651	9.607911346	12.30241256	0.237055685	2.76717948	44.02749344	11.68500792	16.35075497	14.07762281
Klk4	0	0	0	0	0	0	0	0	0	0	0	0	0	2.231745114	1.416061335	0.249387702	0.144234057	0.963568359	1.281125602	0.996982199	0	0.809609774	3.201622053	2.669474638
Chrd	0	0	0	0.818035413	0.504765596	1.334209823	0	0	0.125141212	0.116487313	0.454288115	0.267455556	0.184255361	0.445421804	0.452198302	0.796382843	0.834819718	3.750110126	1.065386889	1.044656683	0.717355092	2.342991022	1.597485596	0.665982307
Psmd2	22.14655363	16.7631593	30.61276829	21.36431544	21.12140259	27.43930747	19.46039139	18.1870517	29.80226486	32.04396366	28.68058324	41.08921835	15.49134476	16.99874878	15.06734148	15.8905298	18.20220946	14.90214067	20.2096136	21.9719396	31.86989454	14.39924467	18.12246528	15.17222486
Syngr3	0	0	0	1.464818389	1.626948964	0.32688811	0	0	0	0	0.072249232	0.070276358	0.27838485	0	0.683210278	1.504033025	0.434930801	5.23006853	0	0	0.650295727	0	0.772346875	0.402483561
Vars	19.02185634	18.80704349	22.15439415	10.00754625	9.38784801	18.51005867	18.09923972	18.27670102	16.82732009	18.45842015	17.68963435	24.39547011	5.808528688	6.337372148	5.487641685	8.664710656	11.85355503	9.871764712	16.78686503	14.87704375	10.59329317	9.196029425	7.05926834	7.283100808
Vwa7	0	0	0	0	0	0.470891683	1.438388112	0.481210038	0	1.309894842	1.075463235	0.202470211	1.203064044	2.019656886	2.132398599	4.260985191	3.884487691	11.02205583	3.586339781	5.629955933	3.053175043	5.626909945	5.00664505	4.445049729
Hspa1l	0	0	0	0	0	0	0	0	0	0	0	0.618201672	0	0	0	0	0	1.460554467	0	0	0	0	0.647059214	0.168596977
Slc44a4	1.847342205	1.854750826	0	3.411868925	5.481248307	8.91915049	0.719874527	1.231239211	0	2.635282159	2.740618595	0.350760773	1.018940435	2.239275102	0.113667134	0.600549948	0.926212533	6.381008525	0.085696544	0	1.827226975	1.787151139	4.36889724	1.607088925
Msh5	0	0	0.283878055	1.166573042	0.952715375	1.061745517	2.245301458	2.657955656	1.511658732	0.692568302	0.839390686	0.816469858	1.30414184	1.513273424	3.00857939	3.043829702	3.16221295	9.800463197	0.530865745	0.338010523	3.926500087	2.561859666	5.137832828	4.298948333
Abhd16a	10.9106657	10.59229241	13.44608684	4.475088416	4.643404554	15.34780285	20.44374869	22.41059295	49.89842582	19.13000242	15.93865173	33.04082238	17.36766999	19.80214617	21.42166574	26.02159299	24.56059636	22.23852931	27.49698711	24.65324886	38.43245502	19.1563227	21.48437542	25.36871387
Neu1	12.66246218	13.07246341	1.008546562	8.989989326	11.05686806	5.440546019	10.61751513	10.3924769	19.61505521	15.81762287	16.19335019	16.80384331	10.96543979	5.413611021	8.338715963	6.258074729	9.120823958	12.08977579	7.501259802	7.422015684	23.65061898	9.345429944	8.569677888	11.16452526
Ddah2	0.801970976	0	8.074967405	4.284800684	4.891251502	10.48271823	12.656777	9.92179394	19.33663461	11.32592327	11.08356734	26.95228455	35.82986028	36.96476698	26.86854156	48.29683249	41.50310104	31.73061455	51.39554762	56.86788339	101.8267766	42.53017875	48.69882193	36.1045188
Clic1	4.970971848	10.79202734	5.231940404	4.742695587	2.575286573	22.32784495	21.74441541	20.05617268	70.59376429	19.45020853	18.96343539	85.59410345	30.76562665	40.86658391	35.58950194	66.31397817	63.58765674	42.81478619	24.45995642	25.09150377	122.93959	39.06535923	38.00996312	28.49523209
Lsm2	4.86373007	8.656645065	3.185198236	2.16550999	3.073305045	4.080812262	2.514922841	3.748144238	3.602613793	2.370564871	2.373543132	7.110888273	4.66422688	4.642801602	2.468942472	3.557572532	4.115063553	2.481830496	1.184526347	0.592590783	4.93736939	2.887317092	1.014930443	2.380041593
Pole	3.892146238	3.385328194	0	3.34692462	3.717372463	2.891544041	1.204435231	0.95847633	1.274814419	4.245837317	4.196560375	3.658120557	1.059047312	1.40496454	1.109374933	3.265571059	3.21232251	6.955694336	0.38234788	0.083684863	1.877207717	3.669686884	2.400728838	2.352743625
Atp1a2	0.090760142	0	4.27951613	3.071139109	2.573257426	1.76348348	1.273230764	1.134204918	0.389452679	1.605449405	1.551982895	0.392910542	1.2697205	0.742607003	0.301561911	0.177030542	0.972667922	4.787995546	0.568387993	1.105810214	0.233879368	2.155163274	1.136352925	0.769825584
Atp1a4	0	0	4.791260832	0	0	0	0.469939697	0.348297102	0	0.298191004	0.367235733	0.119069269	1.100557723	1.140216654	0.771709019	0.679542382	0.589522785	7.548521476	1.163622126	0.67915504	0.081614547	3.860604449	2.944322348	2.273093689
Casq1	0	0	0	0	0	0.462658655	0.441637332	0	1.070403146	1.027518411	0.613544476	0.932485498	2.511813279	0.714364338	1.269156766	1.915849756	1.477382575	6.168615482	0	0	7.286430479	0.259149823	2.04962888	0.427239085
Stx1a	3.833577689	5.117356572	8.355470316	2.418035495	4.265477552	1.862175053	4.653989443	5.209906052	18.16345357	5.81049293	5.780832852	24.21156275	3.135693119	3.528748147	2.653654325	9.814238604	7.500549696	11.96274094	5.501808153	6.539096296	12.06776389	10.05133875	5.549758438	7.034781603
Ceacam9	0	0	0	0	0	0	0	0	0	0	0	0	1.225800903	1.481635178	0.250696046	0	0	4.264694828	0	0	0	0.716656703	1.133614726	2.067613108
Zfp775	0	0	0	0.491429485	0.793923493	1.222954866	0.365443445	0	4.059599773	0.386474933	0.56410239	1.028810108	0.950929588	0.820997186	0.750138806	1.32109668	1.443224195	2.410396674	0	0	0.669925818	1.906131212	1.319122602	1.964051498
Scube2	0	0	0	0	0.05070749	1.249752095	1.16184754	1.268594409	0	0	0.216173598	0	1.457649352	1.677973542	0.851750834	0.225007397	0.390400925	6.230479878	0	0.149919428	0.144127399	2.92184717	2.214615862	2.007087541
Mrpl49	3.745452403	5.31438781	4.348237038	9.298200204	7.521007377	7.698482175	6.889401128	6.552826595	16.83709629	6.023002617	6.221213436	20.48143756	4.456160904	6.12912036	4.713914199	6.641476322	4.225227538	6.415228574	1.705891126	3.982614391	16.11265192	4.85118522	2.5578844	10.88582871
Dennd2c	7.358241575	11.47694379	0	3.207040232	3.715539952	2.138818069	3.919946683	4.539498897	4.225130791	5.288223382	5.432693439	6.865404766	6.473198729	3.962909604	7.788502529	3.588121015	4.281740894	5.527872811	4.433127975	7.444511725	9.317059822	5.897944637	6.705526154	4.132469743
Mark3	9.61447452	11.68461731	8.700680934	14.48406194	13.95960998	12.72546207	17.32151698	16.7880101	17.61378033	11.02860452	11.29152705	16.83489708	12.3925312	14.29645567	11.37777545	16.08805206	15.35903869	11.1664659	17.51340521	18.45380646	17.80256435	13.03096144	15.29447861	13.62027193
Gatad1	13.63975997	12.96707404	16.78610169	12.5552473	8.639775269	13.21052522	7.276759139	7.928908745	10.64721124	11.14978946	12.06215486	11.36613017	6.639558823	6.269755385	8.062512366	6.128068531	8.341801628	6.496804178	7.87010088	9.336243148	14.50447937	8.006162684	4.988938319	8.099450566
Pcdha10	0	0	0	0	0	0.042108931	0	0	0	0	0	0	0.053791288	0.195053857	0.792085363	0	0.336160362	1.010587043	0	0.058090631	0	0.188692407	0.671569948	0.077770429
M6pr	13.63321812	13.33835545	11.36092229	30.91838191	29.99745676	26.89541825	20.4973947	20.82733148	48.73457928	43.83480455	43.52492972	41.09738641	17.48961165	14.62241272	14.42073397	13.96828292	16.80520465	10.53420531	20.20942354	16.42390699	33.51655019	19.76331236	17.35701429	14.1922267
Lrrc8a	10.23099394	8.282581051	13.40030938	5.809545217	6.501446488	9.585910365	25.08100234	26.08961972	10.90715462	10.15289146	9.377809412	7.128466347	8.431222503	9.220324391	9.853262437	13.37622314	15.30508162	8.380897497	19.68585688	17.84888575	17.57613226	9.036977811	7.240214106	10.83529098
Mc5r	0	0	0	0	0	0	0	0	0	0	0	0.167761402	0.221517043	0.803248169	0.362430452	0.638289425	0.73831286	2.774454899	0	0	1.303219584	1.036068246	1.229147319	1.281060639
Ppp2r1a	51.6858656	65.07154589	41.20680966	49.13765709	50.2547054	56.63045016	64.21210003	65.05847293	68.49454344	52.6804398	52.55190107	63.25608736	31.26912329	27.27385869	22.91844	31.41334576	36.86412775	29.28473793	58.87299839	69.54455027	56.85540688	34.83327659	29.42554418	35.31135425
Fance	0	0.328775608	2.752123037	1.425582182	1.187527481	1.696704953	2.375433278	2.900920955	5.152195406	5.081375864	5.671994751	7.363749173	3.522065469	1.419049398	4.321915018	4.976737849	4.797183179	5.089977408	6.516803382	5.461538448	9.188437771	5.702270346	4.885783579	4.178162685
Tinf2	0	0.212525666	17.98076011	1.228691326	0.81028269	2.23925196	3.873690653	4.752663141	8.801927996	4.945473843	4.757314899	6.115843427	1.225925022	1.905152402	2.363944919	2.397010753	2.07947656	2.559075991	4.320577498	3.089120471	5.272865001	1.945408015	1.862555624	2.700829342
Tssk4	0	0	0	0	0	0.919995522	0.401460424	0.557894063	0.6081411	0.318423533	0.348580452	1.271482265	0.167890223	1.623441845	1.442122802	0.54423746	1.363965283	1.051395062	0	0	1.743043358	2.355742826	0.465792189	3.155522692
Hapln4	0	0	0	1.836109161	1.288001263	0.345048561	0	0	0	0.18577411	0.533841546	0.01854515	0.661164019	0.710359237	0.270437402	0.555656645	0.459093623	1.993560072	0.27185285	0	0.38134626	1.159636018	1.120975673	0.424843759
Dus3l	0	0	8.738738503	6.569105939	6.723944095	9.044866689	8.13635777	8.242834244	13.1674994	13.49499986	14.33258861	21.15900817	8.616691942	12.19035809	5.647217972	8.781683043	9.239945312	15.9430633	16.75856472	16.49592387	18.90834962	9.102197389	6.51982491	7.078324183
Gtpbp3	4.489346564	4.873207127	0	1.047001372	1.057169712	1.529334208	4.628257253	3.686712589	8.780113456	2.470180144	1.840306173	10.24714493	4.4137345	3.06101712	3.72910369	4.300122533	5.56180862	10.87497181	1.673491755	3.281858194	9.803240728	3.045790988	6.122700367	5.230568874
Tgfbr1	0.879848323	0.481841938	17.28606205	17.35265584	15.66358561	11.74242393	10.04844565	10.26221111	5.852927625	81.47167089	77.24147238	11.63848651	8.603024929	8.852093692	11.96430959	5.625230833	6.286167892	5.157317517	17.59142569	14.57914809	8.130134168	12.30342935	10.83244861	11.41752974
Homer1	10.9875247	9.420178863	4.113017545	3.134709518	2.303528312	1.6958549	2.129624186	2.226257872	1.002676193	2.100010642	2.049016206	2.485254495	1.059099076	0.931011906	1.476837515	0.520182431	0.842376997	2.311325004	1.803749109	1.559657773	1.28698631	1.562061477	2.337323114	1.879231238
Rad51c	0	0	0	0.605482213	0.768570097	1.029478826	0.196540701	0.582666731	0.267951768	1.538102843	1.911308601	0.813363879	0.526035606	0.794779211	0.322748286	0.781555117	1.972427056	1.372601369	0	0	0.307199464	1.037958881	0.912140955	0.570399263
Gabrb2	0	0	0	0.119246811	0.198668119	0	0	0.125511544	0	0	0.09410576	0	0.498575886	0.71220215	0.778655613	0.636683666	0.708130258	1.513832554	0	0	0	2.06692357	0.880244705	0.524241167
Cav1	160.8053101	157.2349297	206.3373082	83.35019727	75.63809858	77.97255892	101.7249016	105.4603098	223.90408	18.94410448	19.55071765	196.52864	12.80630934	14.87206367	17.35793511	6.421443671	6.800024363	12.40538306	11.84762191	10.57578395	30.5015886	2.936128363	5.108836863	2.541291024
Arpp19	9.922388734	21.38281738	9.557201122	24.6708831	24.04537521	21.16859347	19.9895017	14.87968855	15.03494532	7.683897513	11.04779226	17.32297329	7.443663823	9.278377886	10.7040182	8.734405546	10.57558327	5.948290009	10.43724094	10.6762775	13.49388778	7.343815592	10.6484774	7.903276663
Bcl2l1	11.14295478	8.123754203	17.24007645	19.67962425	19.83735395	15.64771899	19.80293707	22.48895379	32.10404185	12.9947491	16.67247913	21.07285467	11.00017764	11.54852667	11.26142384	13.72002145	13.3559605	11.54685188	23.26102452	21.2471233	29.04052384	11.46588217	13.07945686	12.63220021
Khsrp	4.880621932	12.1492445	9.588781538	27.83235489	28.37748002	26.64679254	27.41110703	27.72355018	21.12412046	44.4323582	44.89884097	21.29723471	17.35345061	15.40874284	15.5612649	24.95343664	26.48626869	17.41573397	31.67649049	36.47179716	8.488508151	18.61324551	16.57304571	25.47528043
Dio2	0	0	0	0	0	0.077613675	0	0	0	0	0	0	0.545303978	0.179758146	0.425816827	0	0.185879626	0.724374735	0.64206828	0.642423439	0	0.521686642	1.650418275	0.501702854
Ccdc124	24.10452387	27.22634232	10.72938533	4.359961545	7.946724776	9.713035607	4.673960375	6.589356074	8.542437194	5.372771279	5.205224873	10.64106706	8.838390706	6.574173697	7.091327907	4.775127492	7.010489558	7.450894602	5.346332528	3.120419078	19.67557825	6.260393505	2.593578148	10.56673603
Cct4	13.6846678	17.11198386	18.82004061	22.88227378	21.05380784	40.39458286	20.01797686	20.36961837	36.8793027	33.62042642	34.08572917	44.18930024	20.31116011	22.55969722	24.50274872	16.83102818	13.16485115	12.89154002	22.85349978	23.26841589	38.25604675	19.73782763	23.32093207	19.64313309
0610009B22Rik	5.760449842	3.680441975	0	7.599295802	7.807378399	4.974507708	1.381377851	0.159970626	4.708218647	5.660898251	2.248920226	4.083352129	6.643439661	5.586071438	10.98767111	2.808985126	3.610187129	6.632497839	4.809997625	3.743178656	4.048384119	1.013229066	1.202051887	4.593676359
Cpt1c	2.051357339	1.685114302	0.335852303	1.454577074	0.713858327	1.972778979	1.13757267	1.310246472	4.145043084	1.983391348	2.269115704	9.127231278	1.542912644	1.056794023	0.63110102	1.333745896	0.99636012	7.622504774	0	0	2.616368721	1.623697319	2.925100156	1.264071253
Twist2	0	0	0	0	0	0.28438785	0	0	0	0	0	0	0.272464567	0.219553375	0.222893586	0	0.227030041	0.758347121	0	0	0.377165147	0.637178707	0.629934774	0.131308043
Zfp655	5.248912932	8.90477986	17.93452097	14.53008978	14.10692702	11.97240842	23.94968167	23.27169675	10.42219735	11.10134709	13.44461665	13.24648455	9.835493898	11.26581784	15.54449837	5.953719297	8.495741544	9.889399161	12.05287147	13.12408274	13.90013247	15.08314001	15.00095478	14.96447254
Rhoa	14.91656384	13.65379566	39.18635396	27.98242432	27.96040373	32.97299517	27.73234929	26.9919158	34.32871911	30.88475984	30.04942346	35.73497456	22.61826757	22.17796707	30.72853097	25.27128711	26.99580775	17.34423046	26.58335624	26.79389659	35.08379482	19.97037443	19.63661526	19.90983168
Zmiz1	46.82510198	55.47688669	33.89706632	41.77218758	42.15799999	34.6520452	46.580413	44.16114113	31.75767773	53.11762888	52.75160283	23.62753097	31.78930244	33.63837163	27.56867768	56.36233751	54.56381419	46.94627694	39.09913904	37.51204236	21.96269428	38.63774239	39.75515692	36.20918629
Ankrd26	3.434720173	4.051378564	2.249356868	5.097542244	4.616506941	2.862385469	2.566014585	4.116183368	3.185226003	4.321802992	4.848010117	3.6119703	3.100078031	2.97845509	2.828686481	2.319068376	1.78831936	4.065307262	0	0	2.909041554	3.136916956	4.962006549	2.298479128
Aldh16a1	5.68098437	4.946722005	13.56088801	0.640776623	0.486952452	2.970289959	3.003919408	3.634878618	6.616657921	4.894860311	5.642328303	6.769712028	4.460916678	3.532653635	4.530187255	5.208042069	5.799866441	8.134628506	11.76423626	8.638207022	9.422386407	5.1261605	7.112817404	4.225540464
Hnrnpa0	45.08122024	35.26910255	9.723894017	19.89480317	18.558184	28.7343763	50.44969354	47.21558699	49.56727499	38.04130717	34.30608277	68.83098181	24.11199505	22.11848581	30.64445563	28.61290848	26.77335266	14.38084398	36.3483909	35.80387192	67.50016762	18.87980971	17.32127743	24.58922069
Prrg2	18.06671888	18.50060216	4.254541232	3.746502884	2.855709891	5.508210307	5.00756161	2.721669938	18.55934835	5.436969754	5.565402274	17.33989481	4.690908762	4.31995296	6.30440821	8.689243411	6.770394716	5.129200188	5.269690024	3.739069523	10.55192931	5.876807099	5.577595274	4.521351562
Hnrnph1	85.94199378	93.23270338	78.8919953	57.31562681	47.47426704	51.25867064	80.76532288	70.47913639	195.3365843	69.28531604	63.62142196	208.0368507	50.03479244	54.51320134	54.19210009	43.61433172	47.0260553	36.05134442	38.11779947	36.23574636	186.0129506	52.79301531	48.73611901	48.22623897
Ift43	20.89253401	19.06938353	4.180693263	0.803886742	3.31634971	3.553728484	5.636373041	3.191079698	8.063763131	1.214226783	4.712697923	11.9889508	10.12690231	8.863785977	7.284610618	15.47049645	9.056518494	6.196077217	4.522867408	3.771141024	27.73465979	9.493422426	11.6259022	10.85474518
Id3	13.90956193	18.16471465	37.83823432	66.27086618	73.84109085	47.87910013	89.96406434	112.1387833	281.3771843	66.34469568	77.27864161	168.9054978	111.0578355	117.8946459	129.5635241	120.3505225	126.6369387	101.8033375	132.9715622	139.2280631	328.1057226	82.99652897	92.88171932	90.28890587
Tcap	0	0	0	0	0	0	0	0	0	0	0	0	0	0	0.373135149	0.985712783	1.520239137	3.808534432	0	0	0	0.533334709	0.421817083	0
Arid1a	26.66179625	28.39445498	22.22658307	35.09197994	38.35215682	19.82110952	24.10113745	25.77838254	11.25976479	46.13279776	43.71760346	14.21688387	22.00438661	20.03874137	16.02829411	34.79645147	36.99979366	27.68588153	21.98383698	21.75573097	11.60507514	17.75508239	21.18583282	20.84584976
Crlf1	3.108369258	3.1917632	0	0	0	0	0	0	0	1.551959626	1.820293906	0.221323505	1.227416415	0.635823368	0.430331048	0.378935814	0.547896404	2.196162191	1.946625154	0.568079729	0	1.230173489	1.945900703	0.253510783
Ctsd	222.79511	235.6914159	219.6594535	175.5697536	197.5104192	268.9511901	236.9769567	245.1463081	337.048398	393.7130228	397.459742	414.1858796	109.0046016	108.9310661	137.0693163	113.9418571	112.3340975	87.28039904	258.2933944	255.2961418	190.3760333	134.4112357	138.1134269	154.0513107
Rplp1	124.1696966	134.5990208	144.6105532	286.8734165	278.5334997	290.330359	151.2608746	153.5718005	320.9435711	141.3398467	140.9323342	343.2932468	355.2795993	330.9747327	470.6976526	386.3915095	321.3066545	258.0644614	234.0865511	262.646369	555.9780857	290.796742	246.0199529	309.8643508
Cabs1	0	0	0	0	0	0	0	0	0	0	0	0	0.191539875	1.157578757	2.11534159	0	0	0	0	0	0	1.343790841	0	0
Hmgcll1	0	0.096297645	0	0	0	0.248480557	0.12650166	0.02929908	0	0	0	0.213679334	0.211611314	0.319720321	0.908836429	0.114327487	0.264486457	0.883462566	1.370389813	1.085492042	0	1.391818602	0.146772837	0.305943643
Ttc9b	0	0	0	0	0	0	0	0	0	0	0	0	0.421443731	0.67920313	0	0.455387777	1.668040164	0	0	0	0	0	0.194874559	1.827946175
Phox2a	0	0	0	0	0	0	0	0	0	0	0	0	0.99158358	0.171219266	0.869120692	0	0.088524982	2.956994792	0	0	0	0.496905459	1.179015021	0.204801832
Abhd8	1.096197396	0.90048568	0	4.555292514	4.026938002	4.3151795	2.027872167	1.487307184	11.2635067	2.502006987	2.861239619	7.136177327	4.593623019	5.723189702	3.555532479	4.581788274	3.842340128	4.573229137	9.545573996	6.945084562	4.402263465	2.602997643	3.725309779	5.721798667
Ift22	2.832682406	3.926717986	12.00011076	0	0	3.314876168	0.907486378	1.061977944	1.374680371	2.121470309	2.115032182	3.126255844	2.157212536	2.800583418	1.960821073	1.381309266	1.747558709	4.002761243	5.02626384	3.796435263	2.198152558	5.325069167	2.881637322	2.310264567
Fzd3	0	0	0.49006877	0.296161247	0.592094301	1.674310144	0	0	0	0.384301691	0.233720961	0.233022329	0.47279114	0.462615628	0.469653707	0.072981546	0.239184766	2.114860966	0	0	0.081808959	0.829243001	1.218011651	0.325501193
1700008O03Rik	0	0	0	0.051592498	0.114605827	0	0	0	0	0	0	0	0	0.189622425	0.385014554	0.339031553	0.392159647	3.602303588	0	0	0	1.100628689	0.326434771	0.113407273
Mid1ip1	12.00695268	7.890614588	14.74351627	12.4738441	10.39086546	8.483524765	4.049033996	3.751190891	11.77644664	4.710264144	5.554804777	10.2248963	3.1156733	3.274729379	4.321915018	2.78111821	4.148152514	5.372753931	6.015510814	2.048076918	11.67306635	1.187972989	5.825357344	1.370959631
Ap2s1	0.867893862	1.425885517	2.344539598	23.44269178	40.48672721	17.6298249	21.65793075	22.23396079	25.18228841	21.4186695	21.14310943	39.79673266	66.77936255	51.83861012	55.03033684	92.26057365	95.45903766	40.87964947	39.85820798	57.94721976	125.3440596	59.76537154	67.0998647	59.45792313
Fgfrl1	9.184326132	12.07133562	10.60091677	3.407664095	5.071678591	9.814907552	6.008521936	7.001216206	7.835090353	3.144403769	4.033828875	8.893672617	0.310856411	0.876714034	0.635751476	2.575183504	2.784463883	4.974915214	1.821375009	2.685616318	2.474282	2.907843589	3.449742008	3.445632545
Fhl2	0	0	0	12.39362222	11.65617379	7.256387603	0.090841796	0.084159559	0	5.187768949	5.284705671	6.559762667	1.367637117	2.204098298	0.745876904	0.328397722	0.284894577	3.172105642	0.562335574	0	0.078882589	2.13221425	1.897176252	1.098502182
Emc10	21.24123367	22.84545269	25.59842381	25.67465202	29.16614174	26.61215119	35.38697471	29.4453439	61.4801569	20.11748281	19.95384089	55.33303095	22.92700132	21.38127729	27.5273197	28.93812132	27.23531606	21.04159784	34.10164278	30.5224545	30.16403157	20.79950514	22.7564315	31.57578055
Clstn3	0	0	0	4.815197223	3.732942472	1.692367033	0.293722323	0	0.756392985	0.403814083	0.484563665	0.483735395	0.294802296	1.18776617	0.482334578	0.690183759	0.460580376	4.307727031	0	0	0.051010831	1.034125728	1.567632465	1.278658787
Fbxw9	4.531621986	6.359373536	0	11.48935803	10.7690688	5.603188807	4.126064983	5.002356647	4.552654291	3.178368225	2.742224612	5.420731425	3.664056467	2.883852724	1.777548349	1.933547156	2.289795602	9.071584527	2.049624238	1.840423834	4.865631082	7.921037279	4.491734729	6.036599074
Spib	0	0	38.06911616	0	0	0.236047865	0	0	0	0.063544073	0	0.202987917	3.015350547	3.40169936	3.823464354	0.108607127	0.565319051	6.084625093	0.929873243	1.519633083	0.834813234	0.881452762	1.254861698	2.325086348
Fnbp4	48.90475783	46.94873728	25.4501355	7.920502555	7.965435733	10.90087183	18.21958275	17.07338322	25.47791804	17.44098027	20.68382572	31.14026752	15.01986278	15.0318187	9.403481887	9.652588312	10.50842499	11.33477238	8.426405953	10.07269304	36.98385584	11.7510253	9.53692349	9.686476434
Cers4	5.521005182	6.118378948	10.15619573	3.385757683	3.296879946	5.593703087	11.7610571	11.71604826	18.15647553	3.269224428	2.976946413	17.54601636	5.124128969	4.915084689	5.537880571	6.552771672	7.373977947	10.84364035	6.936836196	7.310552443	14.6541069	5.112081026	5.608268611	7.102518846
Scrn3	1.85727484	1.307728025	14.07440865	1.968872588	1.96811408	2.155854808	3.400011267	2.685712446	8.674378142	0.681287483	1.5226957	3.763244217	2.933563468	1.736728752	3.967089213	2.328861604	1.87069925	5.373869768	2.437021065	2.521495321	6.899302273	3.045158425	2.408430995	1.904252962
Phax	0	0	0	6.311551884	8.999496007	7.004346088	3.720958421	4.165424962	5.636589846	4.918877241	3.97123769	10.1152906	9.466274581	5.95608899	7.956188068	5.464653324	5.915802364	3.518996727	7.917851841	3.781065079	19.5212231	4.093937685	3.957452577	2.624743225
Tle1	7.992873056	7.891067499	12.71391749	8.575749916	7.059092678	5.388318886	13.15547925	14.22212502	7.47682465	5.021083277	5.616853176	8.36229359	9.993891482	9.919749635	9.258514947	14.44610685	15.07612653	11.74345481	11.48064141	10.4710313	19.72070171	11.72442468	12.16495093	9.473172095
1700109H08Rik	10.430599	12.33842673	8.401974576	0	0	2.358320144	3.995822654	4.796820038	1.662432744	2.380723733	3.420630677	2.043866908	0.847291839	1.0241283	1.501801953	3.051782229	1.353171707	2.554777833	0.522575401	0.81334472	1.514973364	2.146576405	2.873095062	1.361109497
Relt	6.231901293	4.479367184	0	0	0	0.687993167	0	0	0.517313929	2.944802833	3.786322318	3.372322433	1.933501607	3.08064176	4.31380636	2.564055325	2.910933506	11.00759342	1.95137302	0.569465289	0.547464411	2.620494564	2.316393078	4.32019474
Snrpb2	0.670741914	1.469305902	0	9.025526956	9.434823395	5.844931798	5.126981233	6.873305625	12.42634272	6.825394116	3.194720932	12.48087941	10.79615814	8.049163315	10.02880708	8.394946952	10.08881135	3.369959763	7.747663502	7.518456674	19.37938423	6.547864281	8.118022569	12.25370148
Ubc	309.7802092	302.3567319	258.3247516	193.1415008	203.7457277	176.0520531	182.0958497	203.0262245	307.0183685	151.0618996	135.6118331	232.2237904	70.44767755	61.18321901	71.28441992	86.02720579	87.86356881	81.74460319	104.6285787	125.9004491	207.0549637	51.20676878	65.93294074	67.42107454
Prpf31	0.704655138	1.35064574	1.788196877	4.113455924	3.174891145	4.480873312	3.263406756	4.60841284	5.711399798	4.28889197	3.658861032	5.833467435	4.18700744	3.651512914	2.34130472	3.722474824	4.206442157	5.642428839	1.814201674	3.434171997	6.300353438	2.509879612	2.940853793	3.984579858
Sertad1	27.56596219	30.84326171	0	17.77522784	14.41526414	16.45450324	34.74746008	41.33812361	70.5053407	9.898691465	12.02369135	38.49724751	6.863512196	9.33297873	5.527064398	10.19743344	10.5890764	12.98415533	26.9862499	28.2585851	31.50907519	15.04765786	10.11607754	10.5433324
Carhsp1	40.00693106	43.51295704	33.1525864	14.99305432	18.64199309	24.0821681	36.29838555	35.24827914	56.1729912	17.66329576	16.54391122	58.7414574	12.9105114	15.36120782	15.84244631	24.95805453	23.76344413	16.63335437	30.97981053	27.77587871	34.45181916	19.99053441	17.62953356	23.04056438
Elk3	165.2378355	158.340356	146.5278694	105.8856649	104.0907421	82.77570887	122.5603969	117.2993929	169.0478719	88.07811857	90.86211066	210.0607746	69.69104692	74.35751669	75.33328038	82.42378645	86.47120212	57.13303872	106.2647698	85.79776817	95.93421411	48.00434359	50.27095473	52.02776735
Herpud2	9.161118342	6.002498429	5.463835868	9.226001813	10.64266845	10.17153907	16.32942158	16.30034304	15.06454904	9.925894513	11.72602442	11.71644386	8.071687213	7.376723499	11.53539956	8.934526248	10.64219308	8.938383866	12.02075099	12.38427388	14.23077201	7.682860861	9.69495107	5.834946506
Rdh13	0	0	3.520380583	0.603737837	0.638629891	3.627012347	1.567795787	2.17870532	3.700935108	1.961994318	2.268812116	2.846847827	1.136460245	1.056652634	1.44818306	1.747529016	1.201899448	6.569505337	1.5770763	0.896868255	4.583371493	3.296566501	2.182831448	1.895853197
Adam21	4.82752917	9.373323684	0	0	0	0.155040714	0	0	0	0	0	0.174990786	0.198053942	1.077252097	0	0.535014152	0.433197652	1.240292216	0	0	0	1.042118799	1.785803411	2.004398554
Nutf2	3.140461566	4.38561445	0.462746351	2.143980283	2.070680497	5.547240874	3.727818595	3.610585781	6.352854512	3.763158739	4.708064002	11.2698712	6.80277315	4.625192999	4.695559135	6.125570098	4.251288206	6.508586866	0.13111487	0	3.972750591	0.497149758	2.162590236	8.401003364
Fut1	0	0	0	0	0	0	0.989673435	0.343827748	0	0	0.107414328	0.470165481	0.206940066	0.125065042	0	0.111803747	0.775944025	4.751782371	0	0	0	1.088875745	2.15299315	0.897570125
Arpc5	88.40620079	84.84144121	25.9154222	41.98577542	45.05995457	53.24269088	33.92023081	27.49695441	112.4005606	79.11136597	78.82432457	90.2285751	39.76977102	41.18101687	46.47008099	40.09893461	38.07177085	24.58813926	46.75235975	48.0092266	76.33231815	30.21167722	31.44946591	27.46738101
Rnf151	0	0	15.75273772	0	0	0	0	0	0	0	0	0.852549252	2.171052394	0.874722693	1.184040574	0	1.507517471	11.07821396	0	0	0	2.115486628	4.35018722	2.092577713
Elavl2	3.688314009	2.272360318	0	0	0	0.162873879	0	0	0	0	0	0	0.797564391	0.502968179	0.765930252	0.262287583	0.238377447	2.678298122	0	0	0.612025653	1.216411173	1.106375517	0.651754176
Pou2f2	4.029604985	2.037028733	0	0.299021181	0.510950398	0.410642531	0	0	0.348354997	7.539165474	7.04303357	0.406098962	2.413012052	1.437178333	1.459043083	0.226727094	0.677495872	1.53302405	0	0	4.266100204	0.490696401	1.018747359	1.061774389
Mgst1	65.68572562	52.65505502	121.7250484	211.6426531	200.4406377	112.102215	30.81851926	26.72741213	24.63907987	14.3043296	13.8255527	28.92048417	37.5191695	30.29084006	47.09399332	19.34210379	18.79341824	14.04976487	14.30813004	13.60907941	54.71199224	61.53617461	68.53427476	61.07683046
Nfib	42.32272204	42.73023399	28.31796052	44.76072616	42.98494314	31.18558904	44.44989835	46.11158362	17.96786668	22.17589164	22.37869839	19.79714407	22.06768079	20.89608823	24.71418513	24.86550618	26.32909449	20.15617895	16.7783028	17.21277401	12.32578829	16.12434459	19.30301753	18.50213461
Htr3b	0	0	0	0	0	0	0	0	0	0	0	0	0.83694425	0.867103789	0.146715936	0	0.074719344	4.242937986	0	0	0.124131292	3.774709031	0.995145403	0.518587799
Rab25	0	0	0	0	0	4.181419319	0.824037714	0.095427785	2.652574801	1.198259665	1.073244416	0.826450806	0.344611491	3.124009617	1.691486534	0.372367292	0.215359639	6.474280888	0.159406842	0.18607752	2.057218328	1.813274252	1.673148931	3.736745916
Ubqln4	3.542731444	6.706166172	4.463655546	12.57310545	12.1366244	10.82871714	10.88730272	9.701464298	10.04017566	13.00804025	14.57674856	14.89817263	8.410988421	7.981906092	5.459092302	6.384433411	8.688128177	10.01221181	2.186491432	3.453135715	11.79946203	5.730229392	9.064134044	6.934470514
Rbfox1	1.451749733	0.954047037	0	0	0	0.205147053	0	0	0	0	0.0340064	0	0.393092062	0.395944552	0.321574656	0.849505199	0.368485236	4.102830275	0	0	0.23806407	1.953459584	2.362942604	1.420812709
Rps18	21.1098982	20.55229846	45.57003727	35.9710853	36.25794499	41.61530598	17.29596661	15.6980069	62.03935553	24.16541435	23.01502079	67.93163324	43.16367891	48.47614901	50.9455075	47.91103031	46.5254581	32.65301614	15.12426879	18.4168157	97.50123003	54.25260831	39.97194437	58.4942776
Rpl10	72.495559	79.23283961	61.4341425	108.5157601	107.9097873	123.3280532	84.35875368	84.0635118	137.0706495	88.23718235	95.76785241	140.0481666	101.6588791	98.43648292	106.1368665	89.81941636	85.20410908	55.10409487	95.86725904	109.4808345	220.1235374	88.16622837	84.14480312	86.68364725
Rps15a	3.667578273	3.514910135	2.20169843	5.685048945	6.81808707	7.917956447	5.799198266	5.21983896	15.82088286	8.371034722	5.89444263	14.4149587	13.37892282	15.44878393	14.44265121	11.87320131	11.03300824	13.53214196	5.104069782	3.872727263	18.97352734	10.88615248	10.90588894	13.09474169
Ncaph2	13.39012617	13.37438497	14.12511743	27.46028528	25.53344382	18.59908731	17.44614743	20.34614486	27.39164647	14.15237613	15.43329987	29.20900871	14.48891022	13.61189085	13.81897759	15.50748334	18.23798083	16.62763675	18.04175595	16.09189354	25.09450969	14.09131791	14.00255869	15.18963182
Hipk1	56.12793818	50.28983508	28.89048345	31.51354302	28.44117798	32.29646941	32.38431785	35.86801154	31.94291914	30.4742563	29.72272758	31.18478597	19.1491613	20.87905522	21.29393475	17.12398238	19.51029276	16.37523243	17.4957261	13.54875879	17.72813561	15.84347132	16.89077112	15.42750395
Gprc5b	24.6954231	27.87960346	37.47285972	24.65241102	26.92618105	41.08701137	27.69140472	30.10260203	35.01267306	10.74572823	10.82622749	26.9866298	1.307476837	0.45153072	0.382000131	0.874580586	1.634174986	2.079476251	2.476796713	2.689483296	2.973413617	2.184022912	2.072825544	0.990170412
Man1a2	9.057723268	10.99626306	29.88206775	22.17460974	22.91127809	12.77116993	15.61300192	15.20578107	5.978244889	12.12065917	11.30331933	13.32326949	7.234722355	6.339882653	4.705183195	4.88588969	8.545121303	9.212361615	8.968790206	9.688079747	8.54389809	7.486629926	6.874628616	7.687971389
Ceacam5	4.293595299	10.58108996	0	0	0	0	0	0	0	0	0	0	0.176148801	0.425824877	0.864606469	0.095168115	0.495366648	2.022374837	0	0	0	0.463429243	0.610880835	1.40069936
Tppp2	0	0	0	0	0	0	0	0	0	0	0	0	0	0.469583835	2.860367559	1.259374284	1.213937586	0.810981725	0	0	0	0.681403375	0	0.561686965
Acyp1	0	0	0	0	0	0.327046027	0.124874556	0.462755607	1.324139109	0	0	3.427627492	1.25333701	4.54475486	2.819603867	2.031425475	3.524641391	9.593091077	0	0	4.662704136	1.465511026	3.767009948	0.604016997
Cldn13	0	0	0	0	0	0.422983615	0	0	0	0	0	0.068201657	0.540332731	0.326552208	1.657601319	0	0	7.331518016	4.498948107	4.668156574	0	0.947706287	1.873864079	1.171804296
Cd163	5.26362291	4.900388093	0	0	0.038562206	0.578513939	8.267651412	9.179695087	0	2.97010653	1.780961424	0	4.486859282	5.487105605	4.145551323	0.684457585	0.725739504	1.873232647	1.416213466	1.482146123	1.123466611	1.851680293	2.050304458	1.14476761
Hdac5	13.89579129	12.37109967	4.645383077	12.13628312	11.99249468	5.962816404	8.086409726	10.10999778	10.8223488	8.717841543	9.356020424	8.98450415	7.255936242	8.09566811	6.002971082	10.03990009	10.30005302	13.77579003	10.14506535	9.892351474	11.5724083	7.543709662	8.06141449	8.212016962
Rala	6.169560783	4.887063985	20.23792994	9.02557274	8.934925632	9.029584	12.24537382	11.06926097	18.504539	11.75567545	9.393696085	16.96906167	9.744814143	10.09597147	8.78534417	8.81055179	8.886240875	8.92555465	12.23506621	7.194762102	15.89831109	3.139297507	4.138143441	7.475726061
Clec3a	0	0	0	0	0	0.381830387	0	0	0	0	0	0	1.463286864	2.947810541	4.788252068	0	0	2.03637374	0	0	4.051174884	0	2.706481181	3.525987545
Vdac3	14.49606929	13.74743054	12.61914423	11.96384338	11.57846597	10.28384768	9.665567087	8.277092673	9.367743233	9.07859566	8.613281481	13.72179594	11.86045299	11.37865746	12.98758158	12.01114669	10.93520353	7.43858773	14.56449137	13.66996874	27.71934195	15.29863724	11.58331501	12.14943413
Slc1a7	4.18242185	1.874020965	0	0	0	0	0	0	0	0.162718216	0.133596571	0	1.115320732	0.518498818	0.210554834	0.185407881	0.268077884	6.98458011	0.079371323	0	0.133607386	2.1066721	1.309139446	0.496156819
Vps72	0	0	14.91546319	2.032012855	2.546271253	5.705106294	5.824734016	5.396272099	15.74588692	3.806148539	5.304213388	14.43824774	7.287884344	6.127946463	5.054704676	5.392572159	7.128705863	10.74846074	2.638294933	5.646141149	20.35502467	7.919558761	7.142722902	6.184576341
Gabpa	27.18169713	29.89470405	28.85301208	19.7037166	18.03348982	17.45932369	19.21140255	18.83692794	15.4001147	14.86924607	16.12837375	20.90875488	13.12841317	8.577522214	9.641019664	5.531916509	5.67022199	4.020826575	5.533522462	6.18564606	12.76165501	8.534855845	9.422238027	9.160623525
Bmp7	5.086000557	1.566735616	0	3.868474566	1.938731934	4.716493589	1.243463478	1.827303179	1.331528646	0.317419958	0.70737373	0.271601773	0.932440323	0.78026396	1.23220943	1.007541208	1.21025258	2.99451824	0	0	0.223399262	1.006422103	2.387952791	1.76290604
Dynll1	36.45421952	30.08068613	4.516594722	10.67427564	10.33993508	13.34246903	3.85409747	5.376411219	21.13857035	8.620300752	7.308316252	20.69020878	11.93086619	10.39023647	12.00324937	14.5733454	11.57765667	11.91121591	3.427861775	4.161439578	28.15852938	14.03725986	10.17696063	17.46369965
Pdcl	8.855247638	6.015252576	0	17.94424493	15.04602489	14.13770016	5.834581347	9.065741337	10.82176225	8.065201465	7.22012711	11.09706965	9.222101165	8.917460882	10.46767942	8.885342742	9.749430169	5.935668432	8.816120532	5.975514207	12.16749748	4.582896384	8.421947471	6.88878889
Tmem184b	30.56640229	36.26880216	26.62336633	18.22635016	20.42284606	24.9082205	32.06848703	32.59563099	41.97143616	38.17752781	37.80481773	38.5677906	22.86766952	24.37981003	22.64427235	48.22655346	42.2593825	26.36328769	27.84849728	26.74783228	32.11123665	23.01120354	25.34347366	23.57747333
Gm5965	0	0	0	0	0	0	0	0	0	0	0	0	4.152713262	0	0	2.243591161	0.216264511	7.946257915	0	0	0	0.606964351	2.400255669	2.001304816
Rsph14	0	0	0	0	0	0.074920903	0	0	0	0	0	0	0.861357108	0.231362023	0.70464566	1.137562296	1.196204102	5.194375646	0	0	0.596176384	1.007173912	1.858684038	0.276740855
Nf2	5.615559407	5.843101264	11.95207719	7.973025272	8.269251188	8.728894404	15.22536451	14.24575337	10.38441026	12.49675898	13.04450617	12.24048369	6.462260714	6.738889257	7.256043518	8.123717601	8.393724748	8.728658694	4.728088671	4.926187646	11.70811801	7.926643155	8.437083312	7.144658192
Cabp7	0	0	0	0	0	0.085868249	0	0.06074988	0	0.277388739	0.056936134	0.055381407	0.219381668	0.265168345	0	1.066730272	0.82259515	1.602830701	0	0	0	0.961950731	1.978110247	1.427300438
Zmat5	0	0	0	0	0	1.446549736	0.276164883	0	1.045851632	1.606320849	1.438732299	2.33240924	3.92672092	3.9086834	2.834391999	4.742163101	3.60874074	11.08991517	0	0	1.6786569	3.241034	2.242931219	4.00742046
Ewsr1	36.87498391	33.93351657	41.26926602	17.23658457	16.39928475	22.99786334	30.69034789	31.48688797	61.29487299	32.17892518	33.30980687	89.80900912	22.0580524	25.89492118	21.79761169	30.05698096	32.2662843	34.83967607	17.24643318	15.65234203	76.60609164	25.67807537	26.13080776	28.64555976
Ap1b1	17.78298241	19.26570675	16.96244967	20.61644339	20.6892186	24.62840659	56.66589179	56.74894205	17.53638105	64.30208971	66.19619787	21.38946787	118.9241603	114.503618	95.97936321	160.6125221	153.3641286	88.01041339	123.7942856	131.1298083	129.4447221	79.65999969	73.97464981	93.91446844
Derl3	0	0	0	0.761073478	1.690622832	0.905817396	0	0	0	1.280191483	0.375384243	0.912834525	0.433919988	2.797239987	0.887436331	0.4688689	0.180781071	6.944412507	0	0	0	3.297951306	1.404504848	1.254706657
Gstt4	0	0	0	0	0	0	0.174243566	0.161426374	0	0	0	0.073580554	1.165894893	2.818452626	0	0.314949686	0.54645603	6.69285424	0	0	0.756523116	0.511224777	0.808660454	1.264221621
Tbx1	8.717928451	4.326713174	36.0397437	14.07058126	15.86746509	27.5259865	44.09843565	42.17102238	95.56294578	13.93907992	14.76285789	71.96420908	0.901604389	0.495352866	0.1005778	2.037008959	1.126887526	3.421941656	1.44073508	1.770302482	0.340381626	1.15007405	0.454799653	0.118502055
Gnat2	0	0	0	0.063306321	0.070313258	0.602769306	0	0.053305738	0	0.1216991	0.149877956	0	0.769996694	0.465350525	0.472430212	1.040017494	0.421047868	2.009176762	0	0	0.049963363	1.181705886	2.937367973	1.252402521
Bcl2l13	3.022016168	2.136082869	2.071132311	9.470734221	10.03242309	6.678733976	4.87270436	5.550623417	2.039186299	3.428737232	4.593052743	5.540504837	3.77421432	3.756877344	3.46376486	4.557986231	4.340685	7.547510418	6.748614655	5.788425555	3.06228305	4.895248625	3.43171332	6.373778213
2610028H24Rik	0	0	25.57779569	0	0	0.529411751	0	0	0	1.282658546	0.526550706	0.341448297	1.352574838	0.408716957	2.074675199	1.09613574	0.528294246	6.705701094	1.720565459	1.095510938	0.175531111	1.186161417	3.752563936	1.955527169
Spatc1l	0	0	0	0	0	0.508247204	0	0	0	0	0	0	0	1.569509937	1.593387935	0	0	6.776446399	0	0	0	1.518322234	3.302333738	2.816025188
Dqx1	0	0	16.42580366	1.719121187	1.847805264	2.244077156	1.360873339	2.288061869	2.519587809	4.157666961	2.625823207	2.937239317	0.674507195	1.93629509	1.138067662	2.824230016	1.949543286	4.400032468	0	0	7.134063872	5.471555499	4.444439482	1.95037954
Ccl8	0	0	0	0	0	1.766432554	0.337234612	0.937283861	0	5.706282639	5.563473625	0.142409331	2.25649716	0	0	0.609560156	2.11524467	4.710359611	0	0	0.585676212	0	0	0.81560025
Lnpk	3.070338085	1.261084678	3.495923823	1.263463868	0.575126192	1.848878294	1.430723553	1.761494332	1.625468684	1.871419463	1.78167679	1.438888078	1.669016621	2.854745515	2.395826036	1.395116323	2.027013195	2.366500311	2.825945125	3.094712686	1.651045171	2.816874209	2.839454735	1.593512178
Prr29	0	0	0	0	0.122150932	1.047154333	4.698006777	3.889401822	0.908507775	3.699857345	2.169781889	1.266319634	1.504876804	1.414743876	4.103620899	5.420276789	4.179775818	6.980840374	0.61876484	1.444583255	0.086798302	0.879816654	3.247306452	3.867951071
Mymk	0	0	0	0	0	0	0	0.105658957	0	0.120611781	0	0	0.190779293	0.69178929	1.404627882	0.412290191	0.357673735	3.982451623	0	0	0	1.003841107	3.44041941	0.275825101
Fam163b	0	0	0	0.384459135	0.854024494	0	0	0	0	0	0	0.098372651	0.876785269	0.70651816	0.358633445	0.105267063	0.60881493	2.64370724	0	0	0	2.221296706	1.486552396	1.549337278
Trpm5	0	0	0	0	0	1.093390829	0.323213917	0.524017563	0.020400482	0.341815071	0.467734164	0.045496198	0.585726424	0.980269101	0.663455058	0.925010871	0.844709305	9.123100767	0	0	0.023388601	1.580497981	1.500028488	0.977114085
Ascl2	0	0	0	0	0	0	0	0	0	0	0	0	0.355227988	0.858733718	0	1.151516597	0.221994255	0.370763056	0	0	0	0.311522677	1.971078716	0.51358192
Rarres2	5.291015593	9.482997652	9.213809506	12.27847063	14.90609293	5.777484787	1.557170665	0.901641666	0.982848521	0.411696691	0.225343613	0.575374448	3.364568102	1.574237376	3.99546824	1.993693174	2.102634966	3.624990604	2.108599611	2.344184424	9.239836089	5.139772293	3.613396938	3.766009589
Pttg1ip	68.86918001	65.64148749	91.3631023	70.42236254	67.02755917	78.11144706	101.3870593	106.2416212	153.0110341	42.30589672	46.27396511	82.36262226	62.90284121	58.59611717	62.86340771	88.21531931	86.33366302	43.92437673	144.7968777	139.8756767	107.8012072	55.94608188	53.22141314	47.19184641
Trpm2	0	0	0.755458768	0.426107075	0.625392378	0.108674095	0.069157592	0.012814085	0	4.30049395	3.903134416	0.80019665	3.540005568	3.411879535	2.299727253	1.275041915	1.200121361	5.747496941	0.171241766	0.024986571	0.70862638	1.704410849	2.214615862	1.70602441
Ube2g2	14.18904716	12.08747377	20.26223699	17.31457816	15.15957883	14.29531503	10.20776294	10.31063654	51.81160168	12.144629	11.14055812	71.15469644	11.02792211	13.18620771	5.820355763	14.35061572	16.52533086	12.62409315	6.253062866	8.835964918	29.73107836	14.5586554	12.00799235	14.0581167
Mpo	7.462264983	9.501461433	0	0	0	0	0	0	0	0	0	0	0.505141669	0.203522901	0.20661923	0.181942313	0.73658783	4.569351474	0	0	0	1.033647526	1.751822114	2.312693583
Lpo	0	0	0	0	0	0.071981422	0.329812224	0.254626291	0	0	0	0	0.367805438	0.222284661	0.45133285	0.298072	0.574635846	6.142248832	0	0	0	0.483828999	0.637771283	0.53176616
Met	18.46684645	15.78482563	23.45200196	17.75285159	16.70116132	19.95368332	9.290705973	7.650924837	3.314473929	6.621459577	7.657750555	10.83180692	1.388969651	1.043614759	1.428010908	0.486759067	0.750715823	1.802345895	1.04188428	1.378364567	0.662556226	4.148050808	4.582584752	2.550888294
Slc16a12	0	0	7.824741182	9.73019666	8.888135337	10.66075935	7.066642124	8.193104662	7.449473261	5.594072764	4.521138619	10.99420528	2.073866995	2.256029391	1.526901244	1.269843902	2.678464494	3.896212923	10.36052726	9.257111211	4.234424971	3.394924823	4.411174903	3.797919822
Syn2	0	0	0	0	0	2.150382284	0.80881628	0.794733886	1.912074415	0.907204389	1.021497886	2.090709145	0.614992559	0.792902758	0.452793215	0.575922076	0.589306182	5.734197909	0.379302583	0.177105784	0.234112217	3.3078737	1.706226402	1.719012958
Elk1	2.84900152	1.072660206	0.233222097	3.241669501	2.387266419	3.313004821	2.017579237	2.729578695	1.867722698	3.285208506	2.891902721	3.66492968	2.892853682	4.208888382	3.221125061	1.968128255	3.04655245	3.466679362	5.25346413	7.636613136	2.55842874	2.724853711	3.864317954	2.865741299
Nav1	15.34623083	15.42327023	15.29188041	14.5522435	13.96906994	12.03033613	20.64551945	21.65560467	7.672884324	19.91572712	20.59037439	10.88047711	19.36696798	16.51964684	15.15403901	30.69488859	28.62993143	25.74718265	17.08082351	16.56314443	16.41636664	19.45654003	21.38205007	20.42434002
Tnpo1	16.35095935	16.70773596	15.69829439	23.52274175	21.71244798	20.85137193	31.83098312	28.33614536	16.53064955	26.07206747	25.93003149	27.21454769	24.99072618	24.92345943	31.42322449	20.16930823	21.7071356	13.57851903	27.82951712	26.37730173	24.06362923	25.43338704	31.02906325	25.05388375
Myod1	0	0	0	0	0	0	0	0	0	0	0	0	0	0.561683835	0.190076368	0.167375196	1.355226614	2.586774595	0	0	0	3.260191106	0	0
Otog	0	0	0	0	0	0.392493155	0	0	0	0.176098562	0.014458224	0	1.253458117	0.976375009	0.512704785	1.474806912	1.235919604	7.500777736	0	0	0	1.954203514	1.931986639	2.214942993
Rnmt	2.785207282	1.715958698	4.787996585	2.893510313	2.725968064	3.997278735	3.146450857	3.371829414	7.024976431	4.49465005	3.975676661	7.000469385	4.124279709	4.700189315	3.711319438	2.122123174	2.798325453	4.591621836	2.216643468	4.072154025	6.932510229	5.44249939	4.958348017	3.91841521
Kcnq1	0	0	0	1.436031111	1.337721322	9.207308505	3.662946288	4.251630733	2.13657293	4.853320252	5.52012021	3.804795997	8.028950989	7.746699179	10.97580734	17.12293645	17.82557459	17.93630826	5.473188925	7.149504765	9.176571791	7.658754178	8.206728057	8.247864637
Srp14	9.087102931	14.49033784	14.7025552	42.99770594	46.87570121	13.40751872	10.38287519	5.477554859	39.10207325	16.47062376	10.39258343	31.72701145	21.71052394	26.82482924	40.25737952	17.72468308	20.5022376	24.67420383	6.471917771	11.20186672	70.62519963	19.8855743	31.78982969	28.59856208
6330409D20Rik	0	0	1.753973592	0	0	0.946170896	2.288057897	2.231316342	1.276947569	0	0.313685868	3.66144243	0.604334407	1.217439573	2.224730324	3.700383698	4.40614383	4.205090428	0	0	0.627422525	4.239843221	1.676656581	0.873735279
Cdk9	4.433015884	5.120942128	6.055745031	1.398066066	1.552808289	8.172958948	8.44629721	6.95939873	10.92639373	16.08620072	14.69996878	18.82802077	9.127533461	5.591825903	7.748198714	9.592475387	10.62683753	8.221676803	2.949700705	2.970622084	23.5283447	6.579067066	7.37150738	6.236662161
Tor2a	0	0.172041269	0	1.243294625	2.692767231	5.179122332	2.147023509	1.989090493	7.317806721	5.556960447	6.034184775	4.748020489	3.686043599	1.942075574	8.814308601	1.940399853	3.248576582	4.340480553	1.74877145	2.041361912	4.955300819	2.818105629	5.506579989	2.869575831
Fpgs	18.64898921	18.907797	13.45080228	19.39909136	15.78580717	7.06305873	11.01405405	10.74975675	12.22144476	3.499169208	3.227119685	9.187312147	5.68649748	5.49865133	5.024075371	9.831201667	8.623618482	13.92789657	18.09716273	19.97871561	12.79144884	6.649149185	7.362383381	13.04467007
Mrtfb	14.99226309	18.61930507	16.82131887	9.216491882	8.713994754	10.76850884	26.24199201	26.05200822	7.433527165	11.10900247	8.804593564	7.71422952	7.823945828	6.666314507	5.744704087	7.20677751	9.558482436	9.906425935	22.24869128	24.51677927	6.941044887	9.842072103	9.69681931	9.132817619
Cbx5	41.91794366	43.2901756	19.61323127	28.0424647	28.87812959	26.53517683	21.4882405	19.65940583	18.15949604	18.90031882	18.37538795	21.88144834	8.03410455	8.5115329	10.01573295	12.69321373	11.90187219	10.22290821	11.04535776	8.710808158	8.640122316	10.10528922	9.857199197	8.653821132
Odam	2.78533379	3.813414754	0	0	0	0.655993485	0	0	0	0	0	0	1.675973908	0.506440706	0.771218288	0.226370087	0.261843514	0.874634361	0	0	0.108750198	5.511642123	0.871837052	0
Apobec3	8.851158727	7.492912255	9.5576162	7.861662012	7.974463502	6.086709169	12.28562743	10.5375531	20.95756574	11.00714548	10.47745307	13.23951867	4.970129522	4.16466324	4.302855296	3.393587864	3.239392576	5.792162901	1.974628224	2.173292537	3.862092917	4.278411712	3.383817173	3.923490986
St6galnac1	0	0	0	0	0	0.0943402	0	0	0	0	0	0	0.60256587	1.165321759	1.183050574	0.651097909	0.07531285	8.804847579	0	0	0	0.422743565	2.507624965	0.348471344
Taf7l	0	0	0	0	0	0	0	0	0	0	0	0	1.284042371	1.241625678	0.315128839	0	0	0.804118183	0	0	0	0	1.068728538	0.556933267
Sardh	24.69471195	25.01914587	37.94707497	30.40200971	29.89018911	15.57863762	7.772475568	7.641601237	4.733595337	4.361519188	3.856395852	12.12406246	9.552310789	9.236762454	5.404964301	6.422376072	5.339448155	13.51496865	3.583983462	4.355556804	10.93652211	16.75409329	17.74147741	18.41406751
Vav2	2.309363277	3.642348773	4.673236255	6.470885544	8.039810055	8.158414995	6.504311999	5.263970502	4.794310924	19.79255904	20.96741665	11.04985202	7.253585992	6.751956846	7.110450454	6.531505383	6.877680573	11.31269664	3.779521232	3.691573493	6.318866161	7.238543615	6.47676798	8.920060119
Tex15	1.593273455	1.636019134	0	0	0	0.398695687	0.770115998	0.282068347	0	0.037880774	0.155506297	0	0.719021024	0.289695453	0.477917021	0.032372193	0.318283282	1.500931466	0.554328926	0.776489773	0.015551889	1.103474058	0.498710365	0.519773512
Ppp2cb	39.13498259	27.50435126	19.648922	38.46257605	29.38773475	45.47030673	68.86036936	63.90374566	80.49910752	34.86091007	37.9927184	64.74602925	28.84637461	23.0073703	25.28377996	27.14098751	32.12992817	13.51783426	28.32081197	23.9467455	48.69166109	20.99501671	22.59377491	20.71091636
G0s2	22.73463417	22.89274749	0	15.67322041	22.24353043	3.886253021	3.165591492	3.849212825	8.391788613	3.766244813	1.030733587	5.764880152	4.302500183	10.00089569	4.873462064	2.860943646	1.0341466	1.381741539	10.41030995	7.505696352	10.82357882	2.902418508	8.263934214	3.827983723
Dmap1	0.242325449	0.199061407	0	1.078921265	0.958671654	4.794028259	6.733561968	5.026937328	5.545711595	3.387699426	3.859906986	7.177732836	3.6088118	1.8505451	2.415469722	3.899473787	3.280394617	10.27264029	4.148024844	4.723940691	13.22692847	3.260706437	4.55101587	6.482413066
Pla2g12b	0	0	0	0.160408147	0	3.436473483	7.143838796	7.563822607	0.110424944	0.462549243	1.265889671	0.492529058	3.414336017	3.832153703	5.087517822	1.317619456	3.81024403	3.563654046	7.671218246	7.901210445	2.785182733	2.138753401	0.676620295	3.525987545
Mcu	3.683794017	3.404363344	8.232561819	2.760935043	3.157608633	5.726134593	5.764105789	4.166201537	4.083525886	4.703250853	2.977030846	6.651805176	6.774452782	4.722106885	5.966934575	4.760299219	5.480291128	6.333280874	7.267007657	9.829351852	13.54874437	5.977408727	5.938279589	6.429436978
Oit3	8.935446707	11.10431361	22.28153558	11.28909735	14.27588631	4.532660864	216.953864	229.2831205	48.64155404	68.04749722	67.35413903	6.760305807	398.694235	425.2910308	438.3588521	435.72182	416.5768771	175.0423189	729.2778385	745.2179101	904.2287184	246.0907351	244.9782896	259.2116844
Tex11	0	0	0	1.464919439	1.045967913	0.062268697	0	0	0	0.05028819	0.165152493	0	0.477264093	0.480727381	0.976082013	0.343802693	0.39767845	0	0	0	0.165165863	0.558058834	1.54480031	0.230006472
Bcr	87.18651308	81.99842677	61.89807281	30.32342615	33.47403796	28.81726281	63.24192674	61.10424799	87.0361022	15.30755078	15.23499996	44.68794732	5.595719015	5.359825656	3.584393369	11.18015632	9.281235323	9.330002675	3.972151486	3.572570261	5.699885844	6.913361745	6.83476538	7.021669936
Fxyd5	9.599833635	13.01800823	0.374215203	8.457932838	8.590310907	6.675109276	6.12516845	6.169706788	20.36297077	14.69432438	17.34715775	32.11513868	9.283424178	7.065041151	11.81357276	13.82067141	14.13855036	10.33537397	10.49700897	10.09967702	32.48393315	13.38782079	10.39771059	14.41600681
Kcnd1	0.120818968	0	0	2.940684562	3.106843221	0.384141447	0.032594456	0	0	0.344702859	0.679227505	0.344104257	0.87238135	0.461323707	0.066906019	0.471322473	0.03407383	1.251982758	0	0	0.19812406	0.286893117	1.73960652	0.709465775
Tfcp2	0	0	1.206251124	2.233936608	2.037192126	1.987099699	1.538823745	0.89101833	1.311212325	1.582178857	1.336131397	3.086659997	1.322820036	1.771757341	2.632261849	2.124728782	1.653351977	5.000266092	0.26460389	0.540531772	2.245624823	4.075912782	2.479738277	2.015887063
Pou6f2	0	0	1.976327724	0	0	0.064613245	0	0	0	0.026090823	0	0	0.866659665	0.349179448	0.303850069	0.445934487	0.515814854	2.15371668	0	0	0.814077358	1.08575799	0.973228934	0.477333403
Pou6f1	1.286915866	3.473505544	0.361193871	2.428351747	1.909203772	4.221618742	9.274752582	9.603394163	11.26973236	6.294237505	7.1056688	7.728467722	4.729097193	3.810731278	2.545201622	4.706569312	4.692308121	8.053332126	3.33887253	3.852707076	6.955505532	3.637942899	3.625356663	6.657312102
Ubp1	9.802438811	10.8099927	8.70589604	11.63840858	9.030900596	11.76458192	18.14920545	17.68675859	20.33151401	20.07485107	21.26311447	29.27980158	10.60475397	9.009257584	8.625799053	9.625463571	10.11133197	11.5112693	4.597096275	4.646383456	17.2698149	13.28571852	14.87896137	10.86392564
Nuak2	0	0.13385864	0	2.853710047	4.996097758	0.978635178	7.561281771	7.941807	1.065488029	14.13323932	16.29878161	2.097740311	10.22173066	11.99954408	9.926156471	10.48878868	11.58096457	20.41646494	24.96795054	25.57170323	19.96476082	8.770634866	8.976956202	7.336032965
Cilk1	2.660617352	2.686465319	1.415705082	5.478792891	5.299425538	3.328922161	3.484221159	3.158656371	1.472396466	3.779626173	4.025054609	2.936358318	2.726584418	2.811879742	3.10022078	3.838155502	2.954532787	5.378348607	3.818419091	3.322704448	4.479858897	5.045483336	3.990497949	4.737686251
Sdhb	6.847019732	13.82707742	28.30544408	42.59491845	45.2402534	30.33684206	12.93028897	15.04524091	25.8829361	18.39537061	18.97918587	22.52363539	22.40220953	17.89619861	20.22229189	13.91180167	19.31022825	16.39421834	16.43720195	11.12309751	34.3524341	14.22638774	16.43108472	18.2419068
Cox4i2	0	0	0	5.293468865	3.206927003	0.28637279	4.155089912	0.405204782	0	0	0.379766901	0.369396793	0.365821716	0	0	0	0.457229284	3.05456061	0	0	2.658583517	5.133008163	2.029860886	0.528898132
Snap47	17.83061913	17.022416	17.98898076	24.46021545	16.04632883	17.36514477	3.055210744	3.613368939	6.449799756	9.349392169	10.55468342	16.4977262	3.697131428	3.943016287	6.271372957	7.872316502	8.086628514	6.582687577	1.508983286	1.761454309	7.902541727	2.670093646	4.223580779	6.917373077
Wnt3a	0	0	0	1.716791292	1.220359038	0	0	0	0	0	0	0	0.522034611	0.630987334	0.512469571	0.451264382	0.587227468	6.974266602	0	0	0	0.915612648	1.15866018	0
Kdsr	0	0	0.03851013	1.303269436	1.111488018	2.022009131	5.605330185	4.036828399	3.252242982	2.505385172	2.956933056	3.144157511	2.512212271	1.839025636	3.516914428	2.943950343	2.321784149	3.471483576	8.249083935	7.79511097	4.849028094	3.289170138	3.337672324	4.859864263
Vps4b	21.37601628	25.45553912	10.64010016	12.54080083	15.93896139	12.1890293	14.43636806	13.17723222	13.99761716	11.99272537	13.99665991	13.72886724	7.995741216	11.19049128	11.79769119	10.77343669	8.456148813	8.10890655	16.2019109	16.11598493	15.24129444	7.664927125	9.968998986	8.471160331
Rps25	22.7877773	20.27926068	16.55569221	24.44891984	25.12033233	19.53890367	15.49725255	16.84905029	39.86968307	16.38912866	15.90250966	31.66668082	25.0667402	22.14111342	35.49151721	31.13694888	26.1753995	15.20583201	17.83863853	17.00565985	67.06286449	18.22494481	19.46659973	26.01919371
Nxf2	0	0	0	0.442996332	1.804104573	0.087874517	0	0	2.541321721	0.070967446	0.349598502	0.085013047	0.336761112	1.08545547	0.550984613	0.485179501	0.140302444	3.514885749	0	0	0.29135567	2.756393402	1.401457691	2.109825725
Kif19a	0	0	0	0	0	0.277362044	0	0	0.641702476	0.537594106	0.735635	0.357773689	1.488106627	1.113472389	1.478231579	1.454822898	1.682801582	8.875345727	0	0	0.588555643	1.864311593	3.538784022	1.434317648
Aldh3a2	17.96149518	15.96869973	0.39085143	35.59896137	34.51712729	21.24489596	17.51177299	17.89996994	14.72702043	13.33020985	11.50371324	12.69189267	9.850037792	8.929363526	7.113673203	5.876034061	7.918960566	7.603512949	14.42837594	15.78976545	17.97600708	16.19651802	14.44672836	13.5734519
Zmynd10	0	0	0	0	0.197828282	0.2119885	0.647541144	0.899862946	2.697501399	0.428004701	0.421685747	0.615256472	1.083203428	0.163659561	0.830747115	0.14630589	1.269246156	4.804942924	0.751585663	0.29244499	0.632579826	3.087278982	3.193050308	2.153353221
Tmem115	4.076015659	9.327396961	20.16300169	16.16028006	22.36419878	10.59396588	9.425353885	9.678004108	26.88973208	9.054074655	8.388451944	13.89750206	11.03667777	8.416979906	10.47975747	17.03656734	12.07010285	9.599450961	5.956105132	10.9255662	13.23163757	10.83102155	12.21154687	9.308028562
Hyal2	14.93631368	17.36869719	58.40384515	20.09451812	23.02209364	27.47961289	63.42550467	77.32852762	115.8172222	24.68296483	25.12735255	58.98155122	73.18300645	61.26379236	73.58229676	78.03684257	81.62202245	40.20183931	130.0638808	123.5588074	151.4579494	63.10420163	58.65268543	75.05181738
Ifrd2	0	0	2.855445063	16.10578095	17.0099689	1.369202935	2.679333471	1.937361357	2.920293793	4.146630302	4.369119548	4.967315242	3.060860957	3.435423342	0.804851243	3.897995033	2.732625525	1.825554616	1.820393489	2.715235838	3.29129154	2.492535818	1.819716016	5.531668743
Hyal1	1.014725786	0.138926627	12.29383635	0.050199214	0	3.704270332	2.78314538	3.973302707	13.44272394	1.592286274	1.228083911	3.911185376	1.297470931	2.767523478	2.060393612	1.731848035	2.33711108	2.071148987	2.965549679	3.379299802	2.654460747	4.551348779	1.270476869	0.662067876
Tusc2	0	0	4.569911867	12.53394217	16.51672208	13.90632687	2.799708526	5.008648919	28.59059546	4.594396683	6.538373337	13.82040675	8.882192254	6.636784875	9.115785764	10.47009208	11.30342511	7.079393415	8.814885781	9.766515813	13.41313365	9.630501029	10.52912154	10.50685028
Nprl2	34.90545806	32.32290506	0.311715873	2.825669601	3.766108016	6.614030684	5.478847869	7.375814029	9.920471631	3.530815534	3.419222711	9.977567039	4.296088111	3.634900807	3.338753258	2.630526116	5.459040538	10.46259086	6.62413428	11.4439986	14.19835668	3.014016716	4.171651507	3.105601549
Slc38a3	17.67299656	15.51207802	34.24586074	14.91093586	13.20915224	18.77307411	8.359992996	8.773677932	1.780861175	0.103606823	0.19848344	0.979108006	8.139446527	6.866940575	6.70328068	3.777725095	2.628656814	7.07000252	11.32045343	8.966982967	9.726475912	19.73732587	19.17193413	22.27205368
Cacna2d2	0	0	0	0	0	0.766687742	0	0	0.03284819	0.137594867	0.112969543	0	0.761748805	0.745354285	1.201807887	1.254250367	1.201442293	5.376134297	0	0	0	1.526919756	0.80509897	1.520873299
Rassf1	5.24567226	6.463689075	17.87443879	4.476498781	5.908719568	1.930382881	4.127590105	5.135043396	14.09060068	3.211492452	3.353513916	6.747985153	2.465932526	2.920980169	1.573487623	2.025053738	1.756793028	5.971156465	2.920104252	2.449983543	3.30258257	4.411576819	2.120848662	1.639991401
Epn3	0	0	0.154286711	1.538450995	1.190934042	4.10596758	0.720323845	0.706592652	0	0.179242097	0.551861909	0.840974898	0.637916796	0.685382259	0.086976179	0.382942266	0.620131972	3.255093604	0	0	0.257556407	2.113405992	0.983237262	0.614858708
Rnf112	0	0	0	0.048330979	0.536803993	0.287613763	0	0	0	0	0	0	1.396146503	0.177635078	0.270506338	0.635198041	1.469474078	5.522035139	0	0	0	1.288812909	1.528992841	0.84990411
Slc3a2	13.75644972	11.74648448	69.07836622	8.972401771	9.30908479	21.22972624	62.21151994	60.53063633	100.3420106	46.47774486	46.08835616	47.03628078	22.05503777	24.4859561	18.84432951	33.80528386	34.96786947	18.24513548	69.2224097	74.71737454	105.4563211	25.50213435	25.26886329	34.13064023
Nxf1	28.28075378	25.95775142	20.1271144	14.47608345	16.17347871	26.81230745	38.34244038	42.734597	80.99044795	33.50958731	34.13698682	83.91615409	30.60441174	29.90825802	26.12839479	21.74134606	22.42189611	31.2631898	11.80726872	15.54077249	95.05047337	22.72750384	24.47892096	18.82863013
Stx5a	17.59696646	13.28076841	4.537591289	10.90344554	11.02252321	12.54971558	17.77269374	18.19709935	19.4390109	12.42575467	11.10360478	21.14974726	8.685746323	9.658647409	9.135643634	8.205447941	8.31262991	9.32461426	2.800954961	3.001589312	19.24608874	9.227572009	11.42915129	7.606371067
Slc47a1	9.063243973	10.23704033	31.71734348	1.569278169	1.742970672	1.267387944	1.986623881	2.170834017	0	0	0	0.559281814	2.130265388	1.338931622	0.731931673	1.473178786	1.118272271	7.292842463	3.941585074	1.656381451	0.176932039	2.09234947	5.082752457	4.065464682
Pifo	0	0	0	0	0	0	0	0	0	0	0	0.451994834	0.76734919	0.309166997	0	1.934690929	1.758324503	1.601814837	0	0	0	0	0.709640807	1.479225299
Tnfrsf13b	0	0	0	7.888958663	7.425536197	0.795704368	0	0	0.092046744	7.261501199	6.489514656	0.923752489	2.439499398	1.474321041	1.621480106	0.768828165	1.524527541	4.668006236	0	0	1.213584719	2.317636443	3.948065108	2.645236637
Spire2	9.161639749	14.42473507	0	0	0	1.888006747	0	0	0	0.726073314	0.357676874	0.43488746	1.03362853	0.694086068	0.422787396	0.74458623	1.29190043	5.274289118	0	0	0.298088192	2.215782607	2.867683944	0.996267079
Prox1	165.6690422	160.6073938	144.7177165	62.75637054	62.12226594	88.05918929	107.5656623	109.1104915	99.34628166	61.01603392	59.22706987	148.0923632	1.717923196	2.242584639	3.035603426	1.002395884	1.28830754	3.729549332	0.762872885	0.816301456	1.908403949	3.314430479	4.909166535	4.470733672
2610507B11Rik	60.26130967	61.37109801	25.49733448	27.75720961	26.71248449	41.32087899	29.71355847	32.6813915	31.36213998	49.61074588	53.99743181	31.40624301	24.34448302	19.64331418	22.9576087	24.39342237	24.34603019	23.665033	17.00520226	22.15033131	23.3525908	22.9871018	20.22593255	22.54868635
AI597479	11.26806328	13.50509035	16.87565555	8.553493094	8.525838322	5.873209453	2.691050287	2.631604686	2.604406469	7.53642263	6.620332081	8.396673265	4.918387282	5.34032791	3.88716617	5.584755595	7.032974435	7.308685509	3.547608942	4.321217234	11.68388476	5.994694467	7.63222997	7.351959341
Tmem86a	0	1.668444738	3.990359634	2.009564709	4.687177888	10.76288198	8.219088404	6.430022261	15.83974719	37.95551134	37.74404012	23.37007313	20.9288019	17.9108781	14.80913492	17.00210899	18.32987856	9.566747858	11.73029922	10.88834533	12.6880994	10.98550793	9.95997983	30.92106089
Optc	0	0	0	0.736320117	1.799200211	0	1.137692069	1.488006378	0	1.061617874	1.39459255	0.056521296	2.350919517	0.811878538	0.961601884	0.241930283	0.279842078	3.739019435	0.207136036	0.362688573	0.523014544	0.981750105	2.950590017	1.294824786
Tex14	0	0	0	0	0	0.630088676	0.584275444	0.668660624	0	0.581553735	0.417789036	0.014513596	1.782268225	1.737291613	1.975368848	0.621231032	0.718581323	4.680532344	1.38290363	0.931315392	1.134090616	3.529327013	2.552102717	0.997459261
Ifi35	0.369872543	0	3.27003849	10.10041898	10.12091554	9.800018475	14.16932133	15.99280161	27.35904266	8.864232628	11.69646872	18.24546374	17.19256153	15.53514931	16.18114511	15.51113526	9.701097516	7.317149534	17.44974175	17.30488615	27.55391232	6.440780943	7.87261622	8.446444977
Rdm1	0	0	0	4.093004843	2.674135956	7.593697279	1.53179455	2.736868874	8.121386536	3.239900476	1.805038109	7.346422704	5.307782765	5.973106387	3.593469171	6.526357399	4.91833557	4.202687519	0	1.581245417	12.44627026	3.21016701	3.30061824	3.440020611
Nedd8	21.27544414	16.22863516	23.13878544	18.19341321	17.70210142	21.11664356	13.39257329	10.88815135	21.01191402	13.87427642	9.136691711	21.87174686	22.17442402	23.48663957	21.59982027	19.51414268	19.28630103	22.90557108	15.22720898	13.08430424	30.37899263	12.02857979	13.63596476	29.08478355
Gosr1	7.148741982	7.095849957	30.06481063	22.67802442	22.19302153	13.04829008	11.3304225	14.36818935	13.11613528	10.49530595	11.12879057	13.2851072	9.543946547	10.07355317	8.659797798	7.117172644	11.17264114	5.892617042	14.79870827	10.59709092	13.95572602	8.841244533	9.416680355	11.27197958
Mrpl52	14.97566902	29.80859316	16.1256046	7.009648007	5.696705317	6.104465972	5.594019772	6.622120359	2.589260811	3.450976048	1.214295249	9.711571603	8.317908379	6.283700738	6.698263797	6.740888862	7.472338626	3.255627269	3.366660997	1.122841088	16.19191404	10.48587015	3.60579436	12.02587493
Spaca7	0	0	0	0	0	0	0	0	0.133322047	0.186153628	0.764188759	0	1.177803932	1.067715646	0.722639676	0.318166741	3.86426465	4.302593546	0	0	5.808304746	4.131573475	4.084602599	1.702846692
Kansl3	8.148058424	13.62014644	3.955513532	20.192012	20.64651506	12.85287976	14.64599617	15.62881217	16.57179988	12.19107464	12.62806623	17.45342319	7.354199363	8.785717147	8.079909034	7.761720593	7.909212099	12.31701049	9.572591272	8.911655958	20.77473967	10.12402493	7.888517512	8.654411436
Eya4	0	0	0	0.684485308	1.00620825	0	0.475737849	0.32208144	0	0.154805183	0.540173859	0	0.336689598	0.702929806	0.976538029	0.727614703	0.592970744	2.68352458	0	0.033054544	1.286988963	1.878960038	1.486078871	0.531032144
Ebf3	2.215306843	3.070900291	3.910299449	0.986335391	1.392205549	1.663054037	3.025572307	3.529721426	4.484183798	0.098756043	0.032432678	4.858246415	0.562351276	0.302097068	0.268356438	0.236306132	0.331908718	2.347777593	0	0	0.210829472	1.31510039	1.300149326	0.903374288
Uckl1os	0	0	0	2.18020241	2.171012439	0.178954606	1.366589111	0.253212822	1.863125381	1.011665989	0.889937504	0.836781872	1.028710393	0.82894022	0.701292866	0.123507232	0.071430745	0.715799096	0	0	0.53400573	1.403334309	0.634230919	2.47881678
Myt1	0	0	0	0	0	0	0.023964245	0.022201458	0.018150783	0.228090615	0.062423095	0.010119756	0.320698108	0.920622015	0.8854371	0.433159838	0.551142182	4.351400208	0.222517852	0.779243283	0.561853338	2.742101357	0.945348923	1.448935224
Faf1	6.020214875	9.375624225	13.36776354	11.61514986	13.7277213	15.41926017	9.440251608	10.65800759	8.329028505	9.124744247	7.844240815	9.58756213	7.018490383	8.209649462	7.292729778	8.868124824	6.96823533	6.380211226	6.021810191	5.745714315	7.933020521	7.842627728	6.673870122	9.656207322
Gm266	7.886047932	4.750604585	0	0	0	0.371459685	0	0	0	0	0	0	0.237257212	0	1.164550194	2.820030975	0.148270237	0	0	0	0.123160718	1.248398282	0.329121477	0.343021998
Tsacc	0	0	0	0	0	0	0	0	0	0	0	0.981625472	0	0.313337415	0	0	0	2.164562735	0	0	0	0.454677432	1.438426599	1.873973597
Mettl16	1.479383096	1.139304922	1.294296555	0.891956139	0.746820737	1.30657456	1.970590441	2.160720704	1.945978897	1.002429944	0.985464462	2.032979009	1.460427434	1.538271952	1.177656336	1.758402597	1.225587591	1.82915499	0.926467903	1.216661746	2.783350219	3.32993549	1.968011611	1.236711359
Dazl	0	0	0	0	0	0.945180141	0	0	0	0	0	0	0.301850798	0.182424715	2.129800732	0.163081277	0.518751758	3.308041164	0	0	0.039172846	0.529425449	0.628087845	1.091025466
Apol7a	6.748311733	12.47285	0	4.193913115	4.866680244	3.203517869	0.056892336	0	0	0	0	0	4.187444879	3.911079895	1.284599979	0.92550913	0.475796204	2.781273742	3.345701734	1.541635977	1.284465856	4.673765769	4.620630837	1.651126027
Pigyl	29.59551579	25.66226906	0	4.880371435	2.710272929	6.098966453	6.653547756	8.629766719	12.09472898	0	0.770286533	6.555961108	5.936010548	4.484314104	1.365761087	0.801763808	1.622957998	3.097804068	0	0	5.007267798	0.650709529	2.573247069	7.509400502
Rbm25	8.528695485	7.338189827	9.822494376	7.169014541	7.029302475	7.298682575	11.18696641	11.03478774	8.007409895	10.79244299	9.902876549	12.10758791	13.58719455	13.79607906	17.07995223	10.00280638	11.52883009	9.696682969	4.757894239	5.285207701	16.42288209	16.46928741	14.01522215	13.35991324
Psen2	23.88751638	19.13820117	8.980612016	16.76309575	15.75036448	10.15790465	24.2657897	22.25969837	38.74691984	16.2387671	16.61383761	26.28967645	21.62671779	23.08396955	20.9854929	30.19939995	33.80900244	19.44708717	38.35327874	39.30870436	70.22591725	29.0615708	29.16964447	29.05472341
Acaa1b	5.860274151	18.18621772	50.21151694	83.59128551	93.48742503	15.98724998	3.688954765	4.963655322	0	1.114644659	1.14394617	1.112708995	7.052416202	10.30020894	4.867873232	2.540144665	3.580930261	18.40209297	3.941866329	1.269348385	8.084540704	85.55536847	77.8568558	88.79234569
Plcd1	2.478253666	3.392989784	0	2.758522264	4.085125248	7.07700957	11.53303123	11.87185819	3.375940087	4.772646797	5.321402359	11.1521286	2.050399376	1.91507614	4.231519074	3.121901851	4.601266952	10.31124065	0	0	4.499368031	6.375186181	4.78359392	6.063604188
Fads1	37.30140004	35.00353373	35.40355782	64.38287012	57.98615413	73.48544804	21.59457872	22.75984402	14.99975537	29.46511733	28.14079051	19.76556878	15.21611557	15.78512113	18.30409357	17.15369669	19.57971335	17.63227973	23.38781934	28.46537495	32.03023284	22.59024945	26.34305537	27.97532587
Lmbr1	10.70076042	12.73693565	5.792160485	1.750176279	1.475917345	5.01470575	5.8915175	5.731050206	3.904512758	2.429925357	3.14602796	2.811330604	3.498631345	3.931018733	4.051290964	4.419363227	4.372831446	5.246012043	2.872020804	2.34145956	5.49959975	5.444937121	5.331767926	5.129498189
Tnfrsf22	6.058998174	3.235208115	1.264788818	1.573650713	0.848944632	1.284297418	3.269184479	2.915129877	7.273591807	8.60010338	6.954498263	5.539375154	6.494051142	6.527404616	5.452356627	6.204590969	5.596260907	7.277488844	14.22924363	13.21415148	12.24232723	6.114694453	6.258537167	7.313518583
Cars	3.105063989	2.391276941	15.15569867	0.604838377	1.151629263	3.325108704	2.146560037	3.443779002	4.342151012	4.15261435	6.318795112	4.410708818	4.729286241	5.292893907	3.062848386	6.81359175	6.950885278	10.60349674	2.876321263	1.986164825	13.18416496	4.761853388	5.406281469	6.457650956
Phlda2	0	0	0	0	0	0	0	0	0	0	0	0	1.028608429	0	0	0	0.482109735	3.757572776	0	0	0	0	0.356719531	0.371785663
Asz1	0	0	0	0	0	0.159534647	0	0	0	1.481661803	2.009851553	1.723459977	0.917075861	0.985312707	0.125037865	0.220208724	0.382074947	2.552485431	0	0	0.052895112	0.536162571	1.413512176	1.031248531
Wnt2	14.72994851	13.96166395	11.40880095	9.164818136	9.618884823	7.905666936	50.2078779	56.92201782	89.54233825	12.12268748	8.360597801	9.778121505	36.9442621	53.92571657	43.92239203	37.84787389	42.66040459	34.95744819	99.22436145	94.4276989	146.2559468	14.34966007	14.00919067	15.34015672
Gabra1	0	0	0	0	0	0.184817165	0.023522644	0	0	0	0	0.039733098	0.314788438	0.095121814	0.627698277	0.127553333	0.098361091	0.903526187	0	0	0.020425918	0.552117176	0.927928488	0.113778795
Grid2ip	0	0	0	0	0	0.033317844	0	0	0	0.026907486	0.022091859	0	1.106593137	0.823106348	0.783402011	0.781817374	0.638352297	5.241865935	0	0.183852173	0.022093647	1.716939317	1.594098634	0.430740011
Kdelr3	4.979779382	1.859411304	5.55885943	5.509354812	5.372909593	11.67491736	2.44262065	1.810355031	6.475237316	2.195715684	5.832422926	7.839275394	2.043001504	3.95102714	1.002784186	4.194344118	1.021393836	7.676450691	0	0	1.484736932	1.791641758	1.133614726	1.772239807
Cfap97d1	31.21807696	21.69919012	10.22217128	1.900776243	2.111159965	0	0.21594848	0	0.163561759	1.37025866	2.062543546	1.003111342	1.80618742	1.746522335	3.989460017	2.341994282	2.257497967	2.262212181	5.681315769	2.340659335	0	1.900756782	1.503318024	0.522270336
Apip	0	0	17.8832955	16.305809	12.63529239	6.092867486	4.135845285	4.789520529	10.18073812	5.831820857	5.087357408	8.878082532	4.612280196	6.620192912	4.952249701	4.360793353	9.187565225	11.43322037	8.267317029	2.490461532	12.4201426	4.044810432	5.198473728	5.418032462
Pdhx	1.950442389	3.87202296	11.65555619	11.62701926	14.3071377	5.167826536	2.367850354	2.640532946	3.719719024	3.385201356	1.865592823	5.203231117	3.007370993	5.496879076	5.220474058	3.011816565	3.162909747	4.440382893	4.885880539	4.752789184	5.673384368	3.216293283	3.86654926	5.514536857
Vac14	2.019100203	3.468015808	1.487569952	5.911455081	7.231405369	7.716594624	8.616344344	7.409076297	8.720238776	11.33790603	9.910715708	7.873087604	5.384306982	4.856009623	6.505418326	5.90747868	7.713247794	15.13016912	7.663438106	7.648507939	4.923508958	9.443702518	10.34179124	6.886314469
Mcoln2	0	0	0	1.441624318	3.074280388	0.754951139	0	0	0	1.219396849	0.77362491	0.132794103	1.052071213	1.165676176	0.430331048	0.094733954	0.219158562	1.647121643	0	0.284039865	0	1.383945175	1.337806733	3.168884792
Slc5a1	0	0	0	0	0	2.254418155	2.183479073	1.556049555	0.063607351	0.532878368	0.94793668	1.188028332	0.842887463	0.594302739	1.034304449	0.53128574	0.438957938	1.906123227	0	0.606837605	0.401082601	0.739183193	2.143620146	0.710867957
Akt1s1	3.326926471	3.757802455	6.740551345	6.665710438	9.939873031	8.447624432	7.011998978	7.275747332	8.157642726	5.16121841	5.114243718	15.13697153	8.351500192	7.032140224	6.678536148	7.908804909	9.030873702	14.10347907	10.33067379	10.53906247	16.70788196	7.406269102	10.54377935	8.41140857
Tbrg1	11.6259066	8.205146905	3.538746259	14.19223523	13.60374982	17.18060558	9.232586351	9.903990157	20.34287322	7.474776797	7.786341012	17.01289554	5.837768128	8.217295807	8.160956405	6.707193058	8.40476736	5.553177096	10.32295169	9.975252869	15.30542646	9.720609537	9.020678881	7.799112057
Panx3	0	0	0	0	0	0	0	0	0	0	0	0	0.419725557	1.217581384	0.206017543	0.181412487	1.31150508	1.927557613	0	0	1.176554267	0.294467853	0.232896095	0.242732515
Adssl1	0	0	0	0	0	2.807275468	0.329812224	1.604145632	0	4.883103588	3.436436189	0.487462371	1.793051512	2.000561948	3.554246197	0.149036	1.465321407	7.485865764	1.786424424	1.489510486	0.572785731	5.56403349	3.443964928	3.19059696
Cfap161	0	0.164594062	0	0	0	0.070784742	0	0	0	0	0	0	0.180845365	0.98365146	0.998616403	1.563288529	0.565082615	2.831313238	0	0	0	2.537522229	1.756071619	1.045851262
Brf1	14.84557637	11.52133074	8.016777507	0.267800043	0.270400882	4.462238167	4.071410784	5.022395693	13.27345257	6.879796369	7.723487409	9.231884216	4.36768958	4.429210245	3.769872379	4.559491179	6.731274561	7.340280152	7.088385046	5.836019898	9.856890045	5.713009085	6.058827189	5.083887281
Vipr2	0	0	0	0	0	0.758441941	1.003920918	0.214632334	0	0.122503519	0.067052726	0	0.645905248	0.702639671	1.268141148	0.34896397	0.44401338	2.426948672	0.418286696	0.279012047	0.435878006	2.152459058	2.239987645	1.494140185
Odc1	65.47156799	59.02202885	29.39315899	40.8717133	38.40683591	46.12645641	39.37454273	41.58888604	144.436994	36.34183518	36.69295531	97.77623934	7.61940561	8.186342577	6.544823393	11.89224116	12.22151719	12.72419609	11.98332154	13.16543541	41.39827797	9.503225685	8.573107018	12.36239193
Thg1l	0	0	0	0	0	0.224539063	0.74303467	0.847234146	0.476200703	0.96713447	1.042186183	1.979182687	1.147333382	0.577829529	0.234648173	0.206623708	1.075512464	3.392943113	0	0	1.191166346	3.856991706	3.448407116	2.073491183
Adam19	11.8506851	10.91488809	7.716775066	6.395584436	6.067544953	5.011181712	7.290287133	7.045722399	3.57720946	10.75792674	11.4192678	15.02471486	7.738453245	7.835417139	5.816817739	13.65894515	9.950568761	15.47715595	6.147122131	6.300535149	2.460704407	7.816745389	6.294708444	7.966402669
Pabpc4	6.979358041	6.515096475	6.388588565	11.34695448	14.59004461	9.582359262	1.668921924	0.872191471	13.77501131	11.13288374	8.880340208	14.99877569	3.722351785	2.42266545	4.74336592	6.265285423	3.757750278	6.126567184	2.251646379	3.710645442	5.871160422	2.887715419	3.276912247	7.24460416
Exoc3l2	6.998474808	7.970188764	43.12390401	12.60554006	15.25925501	17.92482596	68.39866974	71.07953773	43.84326708	25.82098222	27.49640971	38.61438238	73.14357445	76.95679274	76.27789273	79.73277545	77.69345642	77.61595918	129.6914773	140.6155758	120.2413244	40.53874998	45.70371286	58.2193574
Zfp296	0	0	0	0	0	0.221562846	0.761385362	1.254006357	0	0	0.661096432	2.25065469	1.8397043	1.026306939	0.694613886	0.152913716	0.442190323	5.317364715	0	0	0.367305528	0.496417579	0.19630957	0.818403
Plin5	0	0	0	15.26267766	18.66737816	5.190112324	7.101155856	7.190783097	0	0.174647247	0.788648658	0.488163084	2.348130191	2.337343978	1.525437994	2.537253987	1.553747043	5.47830396	0	0	2.437838647	4.845244888	5.173373287	4.193678143
Sugp1	13.17482488	8.932966196	1.540720378	3.662315726	3.895313037	4.580464574	4.372346941	4.416592838	7.200197999	3.937839423	5.657898959	8.755411474	4.482798112	6.102821908	4.400661521	4.130022	6.458092317	8.372666136	3.230460928	3.363284931	10.26342676	4.965800989	3.07652348	3.001793424
Dmrtc2	0	0	0	0	0	0	0	0	0	0	0	0	0.534158454	0.430427679	0.218488031	0	0.667628182	6.690223548	0	0	0	2.498338748	0.987974291	3.603955646
Gm5893	0	0	0	0	0	0	0	0	0	0	0	0	2.210004885	1.669531413	0.338986221	0.149250235	0.258957841	4.901640386	0	0	0.286804547	0.484524489	0.766425672	1.198193755
Dhdh	0.172454072	0.070832326	6.522174952	20.85933864	21.09293322	6.061918195	2.093604187	1.831845055	1.99095816	2.11568825	1.737043963	0.736749139	2.80173608	3.480549303	1.957750672	2.648970044	2.334535694	1.705820363	1.331998232	1.302718472	3.534968635	4.299795107	3.076850416	2.756724442
Zfp790	0	0	3.259211864	1.243974392	1.554368938	4.441674858	5.1820551	5.848330152	5.423561265	4.782794579	5.317567162	6.365985198	5.673936819	5.429354494	4.448244283	2.639705419	3.890573724	5.757571189	4.520129595	4.425369043	5.686166715	1.935051464	3.279518271	3.759832428
Cpb1	0	0	0	0	0	95.58328454	0.104949383	0.048614703	0	0	0	0	0.087779389	0.530498182	0.646282804	0.094849342	0.658276508	0.732945725	0	0	0.455664654	1.077712889	1.09590236	0.253819566
Slc25a41	0	0	0	0	0	0	0	0	0	0	0	0	2.165796486	1.832470655	0.797292535	0.702070412	0.947436788	3.164717567	0	0	1.798831222	1.519462972	2.703939407	5.323155052
Fsd1	8.199212291	9.261106411	13.34001395	0.304215692	0.337887215	0.452590772	0	0	0	0.365512238	0.300096589	0.0291902	0.925046168	0.279527642	1.41890141	2.248990899	1.30071002	6.275755895	0	0	0	2.636509006	1.764423802	1.504591075
Pinlyp	0	0	0	1.124569574	1.748656519	0.267688919	0	0	0	0.21618553	0.354989701	0	0.683908689	2.066614507	0	2.586472926	1.49589367	9.279631938	0	0	1.242564538	1.199528598	0	3.460737954
Fuz	0	0	1.755901806	0.037897747	0	1.308053369	1.102230738	0.957329708	1.982749061	1.129237748	1.435568986	4.814562604	2.13190045	1.671466908	1.696896046	2.179089223	2.484556327	4.450268297	2.452055111	2.364519744	2.362898563	1.313775125	1.438714112	0.83304363
Sptbn4	0	0	0	0.436186706	0.220211447	0.141584289	0.216242041	0.066778494	0	0	0	0.091315907	0.602880921	0.255047416	0.702803546	0.358291084	0.565141706	3.335006518	0.446199136	0.032553351	0.422491619	0.634446894	1.338099239	0.740888777
Pgam1	22.88227127	25.415582	25.01071652	42.47400557	40.80013689	58.63562349	17.65002928	13.29079864	21.0732244	32.91801001	37.06731892	41.4891121	18.1803426	12.83323816	14.99167417	15.7157033	16.36059576	12.75148057	11.97537866	11.15178915	24.53738067	12.49972951	14.72826912	21.2381153
Evi5	25.59834641	21.9395308	35.30570941	27.92283929	26.93752369	17.16261267	21.33774604	20.48124163	13.08461602	14.38057562	13.86752293	14.346574	12.91123721	11.97462085	20.23207295	13.9511379	13.25408986	14.18513693	18.62842987	19.50501045	17.56323791	11.85591147	15.33048656	16.3916424
Evi5l	0	0.061558643	3.23900731	0.022243363	0.074115981	2.541474524	3.760300441	3.521155402	4.241514848	2.715279097	1.948466173	3.58562772	1.758553571	2.04382453	1.784429989	3.763840881	3.022197595	7.553623077	1.783340665	1.24172472	4.265906401	3.084381489	3.471528859	3.422574021
Snapc2	18.77672916	29.06904198	0	9.646251398	10.95201526	9.31221503	9.351826535	9.024911493	10.84611401	3.811782287	4.905841281	10.32536079	2.60728106	2.36358082	4.799079093	8.451832389	9.87811688	10.20489158	9.346881887	5.279384255	10.65838005	4.001367019	6.78150245	6.596726049
Git1	40.26970115	39.69608691	52.20387167	44.75526568	38.82692853	42.91211617	76.26123704	83.62026334	89.54184773	35.78589948	40.5152725	72.95166727	25.32321056	18.86915584	14.47684168	36.05451305	37.75742341	31.46803543	54.73766692	50.96231742	27.34229034	27.48514737	30.16890182	33.16600149
Gltp	2.90020378	3.275814172	2.848962781	15.71053054	14.46150567	24.84584631	23.08124024	18.48396118	48.8902992	42.30304218	44.41289852	30.31443674	21.59552305	13.64458184	15.05670211	20.6831856	23.61763111	21.17389517	26.48713852	31.27211203	28.19555641	14.63431697	13.84383556	11.59013318
Bnip2	73.3984496	77.15216845	52.30547239	36.76805449	40.95955855	32.65727334	51.02471933	51.84603988	67.35780946	60.50197651	60.89064881	87.68346559	51.97993057	48.70977495	45.76505306	54.72403484	62.67389348	30.65346613	39.98384969	41.1773126	95.89104567	43.75536611	52.89329831	50.78463023
Ccnt1	27.34495948	23.95275895	3.426253426	6.895010295	6.18633041	8.674559253	11.27266629	12.43102958	15.00927866	10.58796787	9.869543308	15.5126483	6.673879283	8.523379942	7.6873094	6.258958618	6.511859757	4.402877088	4.980188652	3.603649154	7.582514615	7.564418331	5.065674452	8.23803459
Scarf2	6.655586168	10.66127061	2.942097667	23.01503842	25.89154298	7.641580786	6.10483371	6.94495032	14.07559922	6.36122684	6.080227354	10.63418219	3.829550176	0.544565573	0.829275617	1.866152776	2.956328543	4.859130411	7.919351825	6.243993813	2.338738301	0.526805214	3.437386199	1.628438635
4930579F01Rik	0	0	0	0.318793493	0.265558899	0.379422881	0	0	0	0	0	0	1.090545444	1.757534456	0	0.130931164	0.454346375	1.7705923	0	0	0	1.700214558	1.848973745	1.927065577
Brms1l	0	0	1.452929789	2.52437389	0.731420688	5.09453464	7.032732576	5.221570861	8.122226042	4.48358152	5.630003091	11.39484864	6.507920682	7.765326442	6.552490818	5.409295042	4.744862152	8.70837106	4.399767244	7.388489351	10.69787185	8.634002008	6.365714239	7.237714522
Med15	8.559362796	8.067851808	18.94525378	5.683838529	5.824549262	8.567470999	4.707090708	4.785955061	7.433110637	10.40994049	11.79854407	10.40123897	7.948279628	6.404765338	4.679157079	7.866059132	9.562933579	12.50842832	4.97090012	6.123472029	6.259647191	5.949783427	9.205337169	6.980801145
Dhdds	5.064243255	6.37880286	0	6.814463666	6.010445642	8.587551073	7.78749938	8.016287003	13.96974759	6.598172051	6.405856704	12.48110154	8.608411439	6.813929503	5.515379273	8.807854288	6.474675987	10.17756347	2.889586017	5.018437945	10.40047347	2.538695766	5.389538139	6.608431203
Crybg2	0	0.067263924	0	0.024304888	0	0.462836577	0.088361434	0.286515777	0	0.397148421	0.44115468	0.438436727	0.517336902	0.535979294	0.544133503	0.279502202	0.715882383	2.391257742	0	0	0	0.90737319	1.281510686	0.427403387
Ubxn11	0	0.11065497	0	0.239901852	0.133227461	0.666230414	0.508767696	0.80801696	0.247722596	0.07686394	0.504860933	1.166302993	0.911854214	0.51434383	0.522168885	0.788237637	0.911758774	9.644217938	0	0	0.157781814	2.66554884	1.433573198	1.494120492
Mogat1	0	0	0	0	0	1.013884667	0	0	0	0	0	0	0.370048154	0.894560221	0.45408488	0.399852682	0.693767668	2.317388088	2.396423007	3.59662288	0	0.649038901	0.769992159	0.802512955
Tex22	0	0	0	0	0	0.710745697	0.542761848	1.257092002	0	0	0	0	0.680946879	0.27435528	0	0	0.28369817	3.790541356	0	0	0	0.796222526	2.204077292	2.625333719
Wnt8a	0	0	0	0	0	0	0	0	0	0	0	0.041678791	1.485915012	1.197358096	0	0	0.206355484	7.582168205	0	0	0	2.89576921	2.519306151	0.238700875
Tjap1	13.45207793	12.83630612	5.13893555	5.565865853	4.479647023	4.512275116	3.775722048	4.822462704	4.136953895	4.419455818	5.697392145	7.894766184	5.089598706	4.595348812	1.956399736	7.686085467	6.208047376	8.704295669	4.368208626	6.423494167	4.711074302	5.054937522	5.869368011	3.634894883
Ehf	0.114557009	0.094104353	0	0.442042969	0.30213516	9.227202474	1.112583918	0.830320991	0	8.301663926	7.352603225	4.528621843	0.516979039	1.062290262	0.317191644	0.223447087	0.549232737	1.942516486	2.582699586	1.339918328	0.456220342	1.632141943	2.366593547	1.569620926
Nanog	0	0	0	0	0	0	0	0	0	0	0	0	0	0.777054429	0.63110102	0.555727457	0.803516225	0.268398055	0	0	0.3337205	0.67654055	1.248518359	0.557678494
Rpl15	19.3723175	23.55219231	40.47056465	51.82824215	49.56018448	39.14633825	21.60183378	25.3710954	47.81770681	34.70971016	33.51961186	56.05704634	33.33785221	33.5328051	45.48597438	29.09546717	31.03242696	24.57605842	30.1951237	29.33064785	59.9045166	17.99147382	26.03360199	31.00929961
Tmem167	11.23033938	9.516634638	11.06095235	4.61417962	4.13109094	4.071809286	3.779168334	4.26936687	2.922771596	2.596986941	2.602951226	3.986354366	4.988065586	4.417051468	7.462841094	2.738141737	2.967188315	4.89995954	3.997723574	3.168672719	4.680152866	5.052738118	4.921290373	3.77936794
Steap4	14.57731586	17.29682741	8.651523386	39.9637452	35.5096437	45.99065321	3.113354216	4.70602651	5.212617349	9.242188362	7.967521624	7.219453463	13.9793754	11.26465388	9.417907514	9.971476763	9.478486233	9.345696854	4.057371478	3.256150181	16.64777672	8.493460892	9.379179712	13.34197924
Mplkip	1.985960106	3.146257715	8.987946122	1.600020508	2.993036913	3.75852363	2.487507805	2.62361773	4.376829852	2.590193585	2.957340919	4.557288354	3.841006159	4.565276738	8.955243582	2.282703287	2.480390171	2.672655742	1.776733152	1.520934758	6.048085621	2.245619827	4.795394204	2.036193207
Kif11	3.681424065	4.712053786	0	2.058409979	2.258015886	3.599215828	0.877686865	1.155493493	0.279903034	4.15246593	3.349135848	4.915784589	1.275007091	2.381717129	2.655005871	1.461196004	1.279702707	2.177617999	0.750628678	0.166898642	1.103098107	3.320528602	3.59095749	2.066821328
Rpa3	0	1.385719727	24.8563225	0	0.185376942	8.541774319	4.550886097	5.34042782	13.78756517	2.56682256	0.790289573	7.75115437	6.597671935	7.054505049	3.425223007	3.838726543	3.488788231	1.059416268	0	0	8.693889058	6.676073557	2.816074609	4.769394773
Mlkl	11.64929877	5.923956849	0.95362318	0.082328454	0.182881638	5.291244018	6.060997758	6.655000301	9.974781553	9.733417897	9.745646487	12.67096765	11.89119134	10.59061416	7.987004046	10.684904	9.934363393	13.84831408	10.76940994	11.89538726	20.9223481	10.53793426	11.80721512	9.229421677
Phox2b	0	0	0	0	0	0.49527958	0	0.218999567	0.035808583	0.299990785	0	0	1.107200321	0.669140862	0.776366796	0.085455484	0.049423412	3.136685971	0	0	4.680107281	0	0.987364431	0.800384663
Tnpo3	8.581946513	7.129862968	7.807625997	1.592081475	1.848675096	4.427104733	4.70939126	4.362972899	3.935595575	6.176833159	5.939438375	4.410710506	5.105195637	4.654615346	4.779434008	4.422614851	4.345562956	5.695939435	5.903772318	4.729025238	4.077982992	5.287586157	4.212503667	3.435980657
Ttll5	0.96569935	1.652679906	0	1.110741796	1.326539884	1.393061566	1.18322083	0.93527645	1.019512641	1.147996232	1.621168086	1.466883392	1.688748261	1.382750612	1.002705226	1.294993752	1.452534629	4.927703763	0.117594553	0.333368867	0.348767879	1.879085161	1.964777472	1.102640162
Zfp715	27.32772109	29.9316183	1.225794203	5.666960701	4.525239836	7.626388799	22.18468811	22.48645114	7.929757805	12.92336742	11.04892442	12.26831769	43.53014006	40.29522835	56.87078257	30.9720623	35.93112968	31.15126718	22.55826348	21.0416998	57.41228653	35.95211461	35.07467961	31.34540247
Retn	0	0	0	0	0	0	0	0	0.165322715	0	0	0.04608687	1.460506712	0.441331483	0	0	0.456360577	2.667662496	0	0	3.885529552	0.640406972	3.039006418	0.527893259
Acp4	11.68704188	9.000443741	15.78576233	0	0	0.774139824	0.295586427	0	0	0.208398401	0.085550691	0	0.824092374	0.199217385	0.606744634	1.78093333	0.721005354	5.504845651	2.287201081	3.025860924	0	2.023561537	1.143174941	0.23829144
Cdh23	0	0	0	0.268637955	0.198914417	0.452948804	0.630749571	0.461826763	0	0.473390028	0.733168263	0.090217518	1.004060642	0.719941685	0.647363821	1.084929992	1.031606869	6.8917408	0.456576052	0.441075896	0.132511015	2.178929996	2.714829586	2.755678229
Rps5	56.36204846	71.71858778	36.18708492	68.44932026	72.74644506	90.96745638	57.74043903	67.48786136	145.4262122	57.49001601	67.04791211	145.5843038	94.75921683	108.3070473	94.24696663	96.82268978	84.87958013	57.60682877	55.06007918	65.70854389	186.3168096	81.35107487	81.17570545	99.50605268
Podnl1	0	0	0	1.068483687	0.356024018	0.063584604	0.097112926	0.944678605	0	0.102701832	0.042160653	0.307570449	1.055924953	0.98177291	0.897038347	0.702136353	2.23345361	2.54331547	0	0	0.042164067	0.854778198	1.464771408	0.822034966
Adgrl1	6.471757282	5.132988598	1.607621888	1.4572913	1.520492466	5.834041044	6.120845522	6.470063833	4.043196395	5.560502302	6.795735651	11.43220054	6.680474547	5.883606016	7.868037173	12.2606278	11.74834857	14.85625589	5.372884916	4.64043141	15.17837163	6.476783911	7.683781075	7.862701749
Amotl1	90.00155936	94.99707227	68.42843279	63.16941063	58.04567617	37.31132418	83.81757862	83.91813593	58.58199077	34.96760133	35.72699386	46.22675665	48.89434056	45.28497788	41.89672981	59.61054961	62.88365565	40.71847057	48.14899175	48.13143562	33.12783452	39.28658781	35.95923569	32.92264742
2200002J24Rik	0	0	0	0	0	0	0	0	0	0	0	0	1.871866963	0.565635075	2.871202285	2.528289282	1.169794401	2.930593053	0	0	0	0	1.947480168	4.059464882
Etv5	9.652384284	15.85815449	4.893855637	2.495376854	2.668921945	10.66984675	5.670029181	6.031161605	3.944616907	14.52447462	15.57183132	6.509144227	6.32319671	6.963528853	4.05201309	9.945056391	8.561765991	5.719763385	10.33471502	8.4219239	4.449454842	7.763315173	6.627349847	5.891484333
Tmem190	0	0	0	0	0	0.777250604	0	0	0	0.209235823	0.171788931	0.751940889	0	2.000179138	0.406121839	2.145707735	0.20682932	8.981320004	0	0	0	1.160967403	0.918214913	0
Gfod2	0	0	10.07678383	2.962537973	3.564644121	1.76298249	3.777130116	5.300901627	11.2450839	1.067838292	1.850869155	12.12852805	1.251161077	3.856334961	2.763532199	3.109444665	4.222226666	5.092922997	0.115749846	0.337790464	4.676258508	2.084727599	3.471203077	3.436919631
Enkd1	0	0	0	0.103636201	0	0.49338455	2.213545691	1.614396097	2.711039507	0.747107414	0.286252286	1.849608814	0.472698845	1.142709612	0.676721741	1.276927738	1.378560661	1.973484909	0	0	3.230823042	1.243621683	1.311448793	0.113903178
4933405L10Rik	0	0	0	0	0	0	0	0.10736428	2.106613858	0	0	0.293629462	0.387716896	0.234318229	0.237883068	0.418944505	0.969190788	1.214018373	0	0	0	0.680028654	1.075676112	0.280276885
Atp6v0d1	29.21312346	35.70360075	20.12288512	29.29161917	25.48669315	37.50541222	58.14710907	57.60958881	57.87240127	57.32618104	53.15847034	52.80272725	25.56304208	30.12093526	30.77647014	40.13000018	45.41385871	25.17073788	30.93755181	32.81492119	55.66651512	31.30047114	30.77735529	26.73103665
Ptprs	1.960201107	2.975430217	11.19759733	7.22234741	6.33590935	13.7143337	3.034976527	3.163192344	2.115871576	11.01490514	11.27950765	5.252728759	1.288453857	1.650341269	1.769840501	0.810401891	1.28591542	6.824365233	4.074147495	4.361215158	1.237851485	1.517815789	2.080776676	2.696921788
Slc41a1	56.82867237	56.72423392	81.62913468	22.58090833	21.82194567	19.01953748	40.59084041	42.44784074	90.69066652	8.867347725	11.11854195	27.40770793	4.049360412	6.525991642	3.744721156	8.497357918	8.178558493	6.860324238	11.67301383	14.32319591	5.63588159	5.86711611	5.617243286	11.4544347
Fer1l4	0.092629043	0	0	0.769847455	0.488603728	0.327235729	0	0.023151201	0	0.026427552	0.130186913	0.010552664	0.919646936	0.808425072	1.025905225	1.038886385	0.835955164	6.457277346	0	0	0	3.225994399	2.087554147	0.966987768
4931406B18Rik	0	0	0	0	0	0.040060671	0	0	0	0	0.106251134	0.012918723	0.307048655	0.247421414	0.753556801	0.497668588	0.959426617	3.952546119	0	0	0.026564934	1.256598306	1.064839147	0.961837824
Iglon5	0	0	0	2.16936419	0.963790419	0.172129488	0.06572345	0.182666687	0	0	0	0	0.769592901	0.132887569	0.269818552	0.237593623	0.549651679	5.737494663	0	0.474916387	0	0.578491195	1.067573669	0.317903683
Igf2bp1	0	0	0	0	0	0.02330735	0	0	0	0	0	0	1.012300704	0.395862762	0.219210156	0.546916863	0.446556508	3.604772726	0	0	0.695498064	0.835532004	1.073842951	1.162242992
B4galnt2	0	0	0	4.404237636	2.935027269	10.74579804	0	0	0	0.105832986	0	0	0.837013682	1.618728018	0.20541935	0.723542949	0.418463038	3.145026691	0	0	0.868991128	1.761677018	0.464439715	3.388388031
Zfp651	1.266144465	0.891506504	0	3.946135813	3.249910026	2.332338721	1.829890488	2.622041537	2.236046484	2.864098626	1.88544615	3.595800331	0.612206242	0.690646593	0.751236277	1.102524563	0.816189552	5.282231813	0.453100914	1.145971964	0.59322209	1.073767459	1.528646475	2.655348684
Nelfb	18.23993254	12.53715657	20.6601684	20.99327608	18.46942021	13.08469988	11.04659531	9.443207725	31.03327023	12.2133486	13.86414761	31.89039543	11.42318813	11.47223959	11.337568	13.79538357	12.70276741	13.50076629	5.050902388	5.895979006	35.84041486	16.20517	11.30204303	11.41507646
Card14	0	0	0	0	0	0.392029114	0	0	0	0.51447931	0.617358311	0.189631709	0.500790466	0.075663671	0.307259172	0.3382033	0.899763685	3.528166751	0	0	0.097485519	2.415467685	1.910405446	0.905041754
Tmem175	0.323264111	0.08851651	7.621263795	1.439289703	1.349924401	2.436294291	4.098868261	3.528043125	3.941209306	2.889840379	3.432764783	4.186060794	2.771803002	3.232745669	2.983570525	4.20357948	2.461541052	5.27849509	2.159414138	1.89053254	3.710715254	3.241034	2.765719699	2.109168663
Bcas1	0	0	0	0	0	0	0	0	0.034575439	0	0	0	0.381811275	0.6460976	1.124446479	0.66010117	1.670249489	5.579124612	0	0	0	0.535736481	1.165220805	1.876852814
Tango2	2.099622876	1.724762658	1.467567	4.602233452	4.925261468	2.653166064	2.113237424	1.937606282	1.22106814	3.455962107	3.821098373	2.152775396	1.96794509	1.629829914	1.609905989	1.772039921	2.323025341	6.162025747	0.472013533	0.787124378	4.256518491	4.730024842	3.235459677	2.371014887
Aldh1a2	0	0	27.16141217	17.41930455	21.11463025	13.45597943	1.37009009	0.352585434	0	7.888671101	6.278566745	1.960707273	1.782572956	0.769503547	0.624968413	1.100654557	1.43227477	2.392109524	0	0	4.428400284	1.339932785	2.472772227	0.736345809
Ndufs2	12.15126452	17.69503583	51.27301596	58.69232169	63.18556651	61.85454174	17.5083521	22.15645035	61.62141535	36.24402283	37.52024741	77.39605448	26.5460355	29.07359392	21.41050454	27.47210932	29.1290438	21.85338045	28.01776827	31.49416335	82.55122672	24.91938982	22.82079657	31.17229093
Snx31	0	0	0	0	0	0	0	0	0	0.372560958	0.050980633	0	0.883954893	0.474863654	0.48208807	0.742894949	0.42965532	3.895475423	0	0	0.152954282	4.30665506	2.316185385	0.710002944
Atraid	1.227223598	0	14.16510589	5.281912082	4.652765371	12.24773234	12.08440225	15.56632513	24.32403748	7.002666735	5.893135948	25.0609643	15.36872904	15.56392995	13.08231189	15.40969244	13.32509319	6.936581444	19.5980835	17.34471288	32.63049165	15.05633086	9.41126183	11.81053408
Cad	3.590787559	5.514655362	0.383407095	2.502390623	3.628612627	5.184456879	4.633009301	3.66788814	9.586202181	7.995324482	10.67858302	7.612381775	3.417077928	2.682532809	2.939482373	5.595543224	5.349632906	6.985958918	1.69470336	2.244550141	2.432134451	4.448648893	4.398073262	5.398729458
Lypd8	8.954717979	11.44262022	0	0	0	0.175749033	0	0	0	0	0	0	0	1.356819338	1.101969226	0.970359002	0.701512219	9.373028665	0	0	0	1.96885243	2.491480339	1.622942866
Sh3bp5l	1.206744111	1.404335609	0	2.567035422	3.44791774	2.167091827	2.197493362	1.533169355	4.726090244	1.377161726	1.83737349	4.067028455	1.542993611	2.852396522	2.171843945	3.873950554	2.495757828	8.715500079	1.217560097	1.372263124	6.431327823	1.671540835	2.958829021	2.493281747
1810065E05Rik	0	0	0	0	0	0.974780815	0	0.344817893	0	0	0	0	0.622608018	1.128826801	3.820001312	0	1.167267847	3.899017971	0	0	0	2.184022912	1.72735462	0.90015492
Atad1	28.875169	36.49886369	7.79775845	11.92328877	12.01353906	15.20723112	18.19564961	16.99034805	16.54661143	14.9565047	14.30140703	14.43284722	9.136084625	10.51977452	12.68597266	8.365158225	8.774531213	5.520627892	12.3668333	12.2030538	15.07635103	9.277088148	10.80583491	11.40126161
Pten	34.41707892	31.51000054	22.11217375	19.11348041	19.27082485	20.45409006	17.43186724	18.27235172	6.11380124	24.45340717	21.31229275	10.46002541	12.07481888	11.65777477	16.01585429	9.934394968	9.80037016	9.517529863	8.667869961	6.682280335	8.38776185	14.01640879	13.65723991	13.1112684
4933402N03Rik	0	0	0	0	0	0	0	0	0	0	0	0.039852776	0.157868298	0	0.193719672	0.51175012	0.295972077	1.977267602	0	0	0.081949766	0.27689009	0	0.912972022
Pea15a	95.29434145	92.27890852	90.19778532	49.79457764	49.57904164	66.27827879	64.18183458	61.69355633	159.8314833	71.84045053	70.45428469	124.5647892	66.8219175	72.10477429	75.12570309	98.50387916	102.5086501	57.9773167	54.56701383	50.55424051	94.06292173	50.67798619	52.19912655	58.82947208
Timm23	8.58369383	9.695382818	0.175667428	21.44439581	19.33732692	4.927664385	6.175207592	6.972426302	5.7003013	4.897945848	2.513350936	7.334160299	5.649139378	2.536173391	5.941748961	2.441653613	4.337278008	7.075429589	5.076920474	6.623567905	8.127159244	5.944920148	8.284241879	4.433741786
Tnfaip8l2	0	0	0	0.168986123	0	0	4.761259798	4.695608362	0	14.45610674	13.86927678	1.816036285	3.339997914	9.316342404	5.674846869	4.997089404	3.371760332	2.145270732	0	0	0.40010768	4.055625434	1.069204798	2.60018012
Trnt1	12.88251066	10.82031593	0.284379811	19.11921175	18.51534651	7.312402334	15.73708031	12.80678501	8.340648987	7.72257039	6.916869352	13.2910858	11.62737756	9.869454054	10.17991829	8.893528252	9.22581562	7.090622908	7.131008892	7.689222383	16.51366703	9.165670592	8.336550802	5.005416174
Ly6g6e	0	0	0	0	0	0	0	0	0.615187511	0	0	0	0.226447378	0	0	0.24468597	0.849088787	9.92672211	0	0	1.057943795	1.985865295	2.513009235	1.964360069
Ehmt2	40.96319888	40.53265967	3.200865999	23.45419022	25.28286175	22.81695684	21.88228095	25.36261554	24.89648951	33.26815277	34.70152058	31.06264298	16.01777942	15.9964773	15.98206707	18.27259011	17.91965611	15.56718501	18.94847549	21.89192365	28.92481852	16.30377679	14.35177102	18.75434811
Elof1	8.256719985	8.01578885	0	10.02598045	8.413629874	6.761897589	5.669979827	6.190919603	5.368131523	2.141532336	3.956091162	11.33041104	5.589205584	5.732123247	3.948830969	6.588406946	5.609789601	12.02082666	9.401444633	9.14534934	12.04507479	10.10014356	8.223202589	9.060254954
Med16	7.260305334	11.2529674	12.51469373	2.72428969	3.070983926	10.01758183	11.45643039	12.15440552	7.137718705	8.481028347	10.97422912	8.146375692	4.945614622	6.799751177	5.38601343	6.145537644	6.683607641	7.355706862	14.69841841	13.48577175	4.524829164	7.047841468	8.91867678	8.669709973
St3gal1	20.04605528	20.14346867	29.62941045	25.90393734	27.60300824	16.56807249	39.31497945	37.6347767	28.53924695	26.14891942	27.69354922	26.33188238	26.80286167	28.63330447	28.44933571	24.05133436	24.4282303	18.44506969	28.49443248	30.0356713	24.31026464	17.41671402	19.84529005	16.24259982
Tmem259	8.767161158	7.652017835	5.517230571	8.904767794	8.625851909	17.37348732	16.03900255	17.35854534	39.97122475	14.53890574	16.52552046	30.5411058	13.22951911	14.34672776	14.109838	17.96901768	21.20983003	25.2933078	11.78161164	7.944588311	32.86117066	18.9749578	18.3518926	20.110152
Rnf170	11.77786379	10.34812923	2.515167759	3.374357825	3.646549031	3.003034468	3.951057371	3.327655757	2.615886717	2.629789347	1.799280412	3.395287794	2.680698366	1.508360199	2.325319381	1.847836117	1.790796367	4.245138908	1.197250936	1.896695892	2.423227112	3.647917057	2.692812084	1.737384147
Clip3	10.87613269	12.40139922	7.255533517	19.36980355	21.085579	7.627195404	7.050731585	7.749245413	12.67077823	3.612468447	4.791143086	8.2110289	1.09885964	0.35418674	1.078725656	1.503994803	1.464992836	5.046429105	2.575382605	2.215150029	0.722532446	1.798835643	1.422708087	1.800538596
1700020L13Rik	0	0	0	0	0	0.185577104	0	0	0	0	0	0.179534132	1.185310494	0.429808231	0.581796252	0.128077812	0.296296608	6.185736434	0	0	0	0.623685819	1.315403271	0
Myl2	0	0	0	0	0	0.231447958	0	0	0	0.37383467	0.076732389	0	0.886976961	1.429461358	1.632609792	1.437624182	1.108605155	10.49202409	0	0	0	0.25928272	1.025339986	0.427458182
Dedd	0	0	0.8029569	0.485247646	0.574886761	1.193570128	1.381908153	1.007861341	2.382850085	0.963927053	0.485059721	1.117455237	1.032864316	1.545676737	0.422474808	0.690890311	1.045050927	1.437378974	0	0	0.944666452	1.03518438	1.501009568	1.493295732
Mcemp1	0	0	0	0	0.140955962	0	1.499497677	2.564669627	0	3.903494549	1.502290754	0.876761064	2.122451563	1.399322112	2.841221859	1.042453947	1.4469746	5.236097539	0	0	0	1.015263663	1.605954195	1.67378204
Nit1	6.864315445	6.06435008	0.06361355	10.22592183	10.63188634	5.399044512	3.494056911	3.625481882	1.614326703	2.808307894	2.245029151	3.128038864	1.928797223	2.119411228	1.004105779	2.71570667	2.228112044	3.416252297	0.054072921	0.25247988	4.915191425	1.947774691	2.108059095	1.690071889
Pax5	0	0	0	0	0	0.025489863	0.233584394	0	0	0.02058561	0.016901407	0.016439889	1.172216248	1.495581817	1.35851035	0.703682909	0.63081424	1.767249457	0	0	0	1.256436088	1.084059897	0.894460954
Prdm15	2.589075213	2.774125668	0	1.553707464	1.261785007	3.221182916	2.125805283	2.180443745	1.288086683	3.275870822	3.071932422	3.35995173	3.048030793	2.394716192	2.150631455	2.717159107	3.523916731	7.847278981	4.91124487	4.14199149	3.678706138	3.831325416	3.065449442	3.341812251
Rnf168	1.717893005	4.586353414	0.562513718	4.929153274	5.521922942	4.399949128	4.248309627	4.866089885	3.773503941	5.309675533	5.43248807	7.045527724	3.424065027	3.357808573	4.75659509	3.560230214	4.965989588	2.427492587	4.183804399	2.860514423	4.829269208	4.079257496	3.405544283	3.362568849
Chp1	31.94762202	27.44350792	5.917969058	53.42897863	50.19450251	42.82349466	14.8243478	13.82513785	25.10474332	22.18808664	19.15787804	30.84299588	15.90043723	13.14458965	19.71356493	17.09207373	20.33683721	12.38236287	36.66097679	29.98305003	45.93130964	19.50733811	19.88555914	19.77253696
Sval2	0	0	0	0.156955654	0	0.186806092	0	0	0	0	0	0	0.477264093	0.865309286	2.049772227	0.515704039	0.447388256	4.483225134	0	0	0	2.092720629	1.655143189	4.140116502
Trpv4	15.98491855	18.40917552	3.925623979	9.535941659	8.731454099	10.07616293	9.005305914	8.930411193	38.49062436	15.82789947	14.42685636	27.72660068	0.495061969	0.769352516	0.867841319	0.764193424	1.149130712	5.610019806	1.04686024	1.222012528	1.32165108	2.60491349	1.667812587	2.760754822
Klhl3	4.187510839	5.231492559	2.09961203	6.292459786	6.413708012	3.575083859	9.626017035	10.35701653	18.43212801	3.982396105	5.476693066	11.24067077	6.811018795	7.85183679	7.7297377	10.46508726	9.620049175	8.464912503	15.73464397	14.41318047	13.36584786	4.419350377	6.662889446	6.033570494
Tvp23b	29.72352026	32.16440456	36.35757709	26.63765687	23.08461325	14.33734664	9.406657807	8.000392234	24.2356813	11.57883895	6.895615384	26.34088374	10.83421523	10.75693656	17.40963461	11.4280938	14.10557454	11.84650173	5.488873253	4.457201848	30.26282016	11.53721096	6.977817085	10.62907762
Dnajc7	0.292812231	0.601336088	1.510103725	4.150133415	3.595879301	3.982570576	5.332140666	5.909600164	14.67366035	5.012452031	5.041333803	14.68599901	8.952612402	9.263813863	7.134638252	6.710889872	6.379307399	7.447723075	2.567242983	2.818394182	29.58164906	6.373612588	6.324065785	8.262836228
Zfp385c	0	0	0	0.611423509	1.358195463	0.582165131	1.500427586	0.926705036	0.126271155	0.058769559	0.048251583	0.469340008	0.650716732	0.337082753	0.570351695	0.803573659	1.336153424	1.16429882	0	0	0.772087829	2.771758197	0.902669513	2.553583628
Cacybp	11.75978026	6.806067771	24.15419784	21.10219517	21.41126954	18.31731431	9.733945493	12.8254943	11.68693251	16.01310643	12.77160856	27.433817	17.24780513	12.2461177	12.43242603	8.992670094	15.30130233	9.315770833	4.240221988	2.344576756	23.35390023	14.80840639	12.2139872	14.12489956
Cluap1	0	0	0	0.08319545	0	2.772500766	0.756151325	1.821376828	13.11522727	2.239071193	3.151448721	4.182985102	1.391374565	3.057755208	0.620854974	2.050144183	1.264753578	2.112324494	2.340391804	3.141762574	6.763031173	3.771488446	3.509281215	4.754745469
Zswim7	0	0	0	0	0	1.849686547	0	2.181020277	0.713236522	0.746903286	2.248510587	2.385939944	2.362848461	3.807991321	3.382684222	4.255262835	0.246104287	2.466182132	0	0	11.44788968	2.072136492	1.638863092	3.416161704
Pigl	1.408222845	0.694081839	3.873358349	5.768327904	5.292560747	3.283438289	5.622658566	6.335344615	6.905940932	1.285674792	1.451419532	4.492047426	1.271020777	1.382663516	3.275297421	1.922748392	3.336080329	6.898350726	3.527614366	4.117826608	3.364926757	2.675139175	5.289452308	3.307712126
Ndufa2	42.43576143	47.70235183	0	18.89394847	23.56231682	31.16657158	9.640665	15.07191775	42.21437494	16.88628198	14.64891068	28.87946714	21.67045984	26.80240046	53.18350078	34.85149533	30.23468605	35.76826393	5.594845722	3.265465296	64.6173903	22.98187746	18.87557701	37.159717
Pam16	2.098627951	1.723945364	1.803855592	2.725291605	3.459354522	3.799643576	4.95395568	5.179632057	2.090500641	1.42203024	1.167529783	6.664464283	2.959625382	3.577322443	1.597968516	4.349280551	4.512956305	9.884984645	1.314271767	1.789859417	10.63152653	2.491669671	3.448679459	2.053905846
Glis2	4.528210921	6.839555133	22.31277616	10.23237447	8.523693702	8.462960996	7.014449088	7.776262464	0.925266589	8.543357504	9.477932783	6.306945526	5.735027113	5.019704087	3.720941594	3.490230216	5.273036184	13.898146	14.2705029	11.24779677	11.18965676	4.393516934	5.578055857	6.671397428
Cox6c	1.61169861	0.882633928	15.30448909	7.282179126	8.973761535	7.085538823	6.183863616	5.326165246	8.269704541	2.861140033	2.391030296	10.11900742	9.778628815	5.665548064	8.429276795	10.56622203	8.232178035	5.90445624	2.317722744	2.094584973	20.80784274	7.370694648	8.856384907	12.15146053
Bicc1	0	0.070518192	17.20289567	34.09327398	33.81976977	16.04288004	3.497024582	5.127874419	1.403276803	14.94007325	16.26786463	5.427764871	1.394655348	0.889691293	0.475382504	0.627910038	1.065250216	2.749556104	0	0	1.930582736	2.106388983	2.04213662	1.960356199
Ube2z	17.25973163	17.98535006	13.97199917	10.29365208	10.32656705	15.3000592	13.79649832	16.53624801	32.36116664	22.66086257	21.41288641	28.65694744	15.86661313	14.55792129	13.62890836	17.06661682	14.46775492	11.74290176	15.41277114	15.81072339	25.49537789	11.38456777	12.90589309	14.28514554
Gip	0	0	0	0	0	0.656948352	0	0	0	0	0	0	0.419603366	1.52153365	0.514893918	1.360197552	0.524449309	3.503629929	0.388191625	1.359422234	0	2.943821275	3.492424406	0
Tmem87b	8.217647089	6.625484482	16.59338412	2.597293565	3.888168197	6.021230966	10.77684522	10.11723217	13.19993077	9.464986203	10.3019745	12.04906777	10.16404808	8.176408287	8.090121182	12.35551933	9.506338728	7.741373621	8.19599913	6.081532032	15.61463711	12.64756091	12.47995709	12.11343676
Anapc1	8.675407642	6.341667211	23.0135051	16.07434747	16.20296958	16.76869118	15.39332548	15.22575032	7.184426285	13.80408117	15.11142351	15.23866753	10.39998264	11.29889396	10.3702728	11.62898106	11.37109587	8.24460888	7.036571253	8.288376375	8.487434373	9.165800833	11.05335399	10.14874316
Mertk	7.071253312	6.897918495	2.170724351	3.673109811	2.428369541	6.089120335	55.084194	55.00879205	3.82295434	62.03707034	64.46157775	8.106197944	79.31345529	73.76841491	66.24319249	81.39132296	80.72606555	47.74018991	112.6779907	100.5144761	94.31892622	67.28135434	61.51330501	62.57343055
Tsg101	21.99427434	19.98955696	71.59753932	8.681429956	7.868130794	20.58233624	17.10644188	14.56154593	34.42345941	12.8171887	12.93488848	28.86856237	12.88228443	23.48400802	21.89770276	19.96700253	18.872683	11.68229573	15.33698185	16.19256125	46.20760056	14.63095349	16.11248549	15.8770182
Hps5	3.93270668	4.118980972	3.766642765	6.391093154	4.537840375	7.46764324	6.684065798	7.29817658	8.317104112	11.05191539	11.44608205	9.935050989	5.368688469	5.791991725	5.934554601	6.855839502	4.852387118	6.205501847	1.929247247	2.491611507	10.06507603	5.603092795	5.908685404	4.297938397
Map3k4	0.062741369	0.257698591	1.972251221	7.039555902	7.012022593	6.272692047	7.819960882	8.703087102	1.80764581	7.482384829	5.849327896	4.2028727	4.473653564	4.859761442	2.953268866	4.528024305	3.928192808	8.983966498	6.181935417	5.870845376	2.954296702	4.221207233	4.516894054	4.666729887
Piezo1	30.34719522	33.11556322	41.49542249	22.97748626	25.09677268	28.41498341	48.7059787	51.14928315	47.42681871	33.86242231	36.76319439	38.61596369	14.85585972	13.78293547	9.969299851	29.22035664	28.12381196	27.80095965	19.21976393	18.14264252	6.642311029	13.94411246	15.85845417	19.42277906
Blk	0	0	0	0	0	0.585482695	2.427139252	2.958685773	0	4.458165499	3.272076125	0.215778112	12.82138676	12.13956018	7.473213834	14.31585237	12.75327372	16.95066029	6.622710263	7.269230751	3.826975088	17.05326859	16.45180429	11.58557435
Rnf166	7.723162307	8.987747901	16.12175651	10.41141808	13.57949141	7.048377351	15.27936125	14.79885436	4.602800933	7.069430195	10.70387838	17.12047133	9.003821541	12.11171446	13.72159867	7.375217258	9.52925716	4.850365262	10.4794138	11.60542528	18.92176743	10.95257233	12.08713132	12.59763409
Ankrd28	5.952731677	4.546794918	4.462610363	4.417288696	4.406979554	5.054469214	7.254830928	6.838629819	2.848806484	4.052193026	3.40036199	6.222401867	3.487582099	5.126920385	6.27481978	4.379584827	4.727181919	3.246578685	0.981030334	1.374202186	4.281377854	5.497014096	5.949369099	5.62146122
Ankrd52	18.24839564	13.86610441	22.81828092	5.439136494	5.690218175	14.20962628	12.38964881	11.76333455	8.203281246	20.13127066	22.10314789	12.71611416	6.07348526	8.626793338	5.810621684	11.79053757	12.0084596	12.67818997	10.98368356	9.301063037	2.458083273	8.365501876	10.42426951	9.028979225
Pkd2l2	0	0	0	0	0.072566577	0.388803857	1.692390171	2.063025728	0.382301658	1.130392568	1.263228772	1.617415698	2.63235323	1.861021258	1.279871563	1.932024228	0.96219822	3.836094468	0	0	0.902379312	2.526264269	1.998035017	1.938807142
Srp19	0	0	0	10.86427149	6.149407685	4.413769937	4.130148528	4.354109572	11.11057456	4.016405549	5.729563116	10.68513298	6.908890789	5.951166602	5.651918195	7.465348715	8.039677883	5.801982206	1.836691778	1.11487603	11.33638426	6.407068867	6.058827189	5.855470557
Tmbim7	0	0	0	0	0	0.384924109	0.734869454	0.476569207	0	0	0	0	0.122928577	0.297169472	0.754226272	0.398488579	0.153644638	1.796264001	0	0	0	2.587298784	3.581038159	2.48818942
Clec4f	7.238185638	6.370609511	4.570907707	1.534621046	1.022686556	1.095888752	0.906616564	1.162975442	0	11.13674815	9.022499272	2.120406361	170.0906649	156.8010931	148.8795655	3.151408736	2.187151005	5.601057922	16.18905177	9.448837258	14.95797137	12.07222863	12.94642151	10.79457328
Klra17	0	0	0	0	0	0.189313556	0	0	0	0.611558395	0.125526979	0	2.176516452	0.876924176	1.483775677	2.090504963	0	4.543402653	0	0	0.125537141	1.272486503	1.677359876	1.748203557
Wdfy2	9.875375429	9.36908467	13.49244424	3.096392437	2.52201445	9.6799927	5.759864373	5.944532829	11.53882355	24.66301485	20.94957132	8.936949139	10.3883012	8.307722819	8.395601795	7.528549066	9.630139775	7.79619645	7.142641365	7.151434177	5.734717021	7.651451417	8.141322283	6.851663681
Rbsn	8.654630083	7.527662488	5.465391098	9.476883397	8.607670062	6.680184137	7.25958649	8.216111728	5.498490827	7.781128392	6.167072023	5.203266958	3.938529144	5.910992791	6.403667006	7.199305888	6.871193572	7.467901627	1.457475465	1.98488338	4.497897288	4.087178935	5.782203062	4.555400874
Mrps25	0	0	0	0	0	1.201058631	0.262054268	0.315611146	0.932869119	1.247110414	1.114930017	1.637793934	1.227416415	1.059705614	1.07582762	1.231541397	0.739660146	0.915067579	0.243328144	0.473399774	1.820441268	0.461315058	1.581044321	0.190133088
Dguok	1.385317464	1.479383282	1.769094054	3.330686803	3.151287411	3.621550672	4.073656619	4.120241039	7.444667228	5.730956031	5.613895363	6.817858318	5.126422903	5.894086762	3.605597421	4.796237693	3.516233007	8.743688028	10.00584749	9.384465219	8.697374315	6.030811477	3.555668266	3.886615549
Camta1	0	0	0.021533427	1.236254693	1.401994237	0.619524389	1.454784289	1.314899253	1.594575599	0.863065458	1.047499809	1.00391248	1.384950299	1.674000303	1.602355526	2.00958219	1.780464011	4.625657194	0	0	1.663810852	1.735076541	2.497550865	1.687682357
Csf1	0	0.198722163	13.24833779	26.02949478	23.52718081	10.59725737	23.88624904	26.3010974	15.49658622	17.358253	20.37164294	12.9254603	24.18150122	20.78315279	20.36253833	20.87971497	23.26475409	20.05448314	51.862945	52.11058499	32.86928912	16.18000765	16.96150372	23.20221322
Strip1	7.262742108	6.350982473	19.84980727	9.318439631	7.028617934	9.642250099	13.68375977	12.8235833	7.180760147	9.057075533	9.933136545	17.24194928	6.502274712	6.517510179	6.551796125	8.168419081	8.589504459	7.945330589	6.602389918	4.167515401	13.72091255	7.417587442	7.993251934	5.350086366
Kif1a	0	0	0	2.519903682	1.873399908	5.949924186	0.36940383	0.444900085	0	1.836117231	2.052776459	1.06855842	0.710627308	0.89628606	0.56870116	1.80280846	1.506063274	6.643096393	0	0	0.016038614	2.546973343	1.157216511	2.501523769
Alx3	0	0	0	0	0	0.119271543	0	0	0	0	0	0	0.304722529	0.368320514	0	0	0.476079117	3.816586302	0	0	0	4.008466998	0.63406331	0.66084312
Slc25a11	2.410452387	1.73258542	0	29.87132627	33.97224842	35.0201503	12.92451652	13.85647449	22.16416137	19.42794094	23.07943774	30.68746437	14.41337561	18.40768635	17.01918698	23.50831996	20.13922455	19.01752146	11.44744141	9.691654548	32.89262589	10.25512079	11.50605578	19.26586289
Chrne	0	0	0	0	0	0	0	0	0	0	0	0	0.68228997	0	0.209308948	1.474486341	1.812143042	2.848513327	0	0	0	0.598344739	0.23661692	1.972883919
Cmc2	0	0	0	3.341011987	2.886181979	1.215016812	0.927849122	0.46887132	1.149976067	0.089204308	0.292957727	4.666188471	3.104202286	3.069878466	2.59715214	2.134504823	1.058140016	4.418123644	0	0	2.124115465	2.969758027	2.740262517	1.223999201
Chfr	3.167216005	2.720012398	3.606230187	3.033980741	2.278168563	5.340203892	8.311461301	6.872499595	5.206771287	7.434355808	8.295814093	11.77590688	6.951684429	5.104356183	7.095370478	4.843921912	5.724795047	4.611099159	5.048853341	6.174234135	10.25256767	5.811509242	8.742080609	5.166203523
Ceacam16	0	0	0	0	0	0.138019424	0	0	0	1.226109125	1.738798179	0	0.35262081	1.065538856	0.216349921	0.19051085	0.11018247	3.312376735	0	0	0.091523102	0.309236272	0	1.529437533
Hoxa2	0	0	0	0	0	0.508533541	1.941711401	1.978769045	1.911875704	2.156130951	1.264463316	2.172885589	1.948850787	2.355591251	2.989285534	5.615508543	7.611901595	5.085198087	0	0	12.72996119	3.987841271	2.703431625	2.582810708
Adam28	0	0	0	0.10322432	0.045859801	0.147427107	0	0	0	0	0	0.063389519	1.129968471	0.91053451	1.502129	0.101748227	0.451155463	2.22772724	0	0	0	1.101048136	1.654566484	1.043744528
Ankrd53	0	0	0	0	0	0.129765244	0	0	0	0	0	0	0.331532504	0.200362971	0.610233677	0	0.932337573	1.038093917	0	0	0.08604961	0.872227667	2.759396857	1.437970309
Tex261	3.437607	2.438794406	47.12270159	16.88240817	17.61770221	24.01244253	12.68845229	11.36456681	22.57320316	19.7936679	20.68001709	23.2661245	13.46846743	15.93851162	16.95975925	19.12494988	15.95247022	17.36945106	10.17692583	12.10810248	23.50025802	13.9757699	14.47715851	16.00615491
Fam120b	1.990175787	3.458349054	11.5045009	3.067265199	3.002995396	4.732271753	4.687621728	5.203713137	6.318873886	7.94930644	8.427230049	5.406605673	2.867130439	4.551108621	4.535570641	3.844575155	3.432424889	4.687075928	0.159788883	0.52226575	6.347831801	4.968161406	5.271070748	4.444899195
Tbp	5.834374295	5.952252799	1.75636373	1.647988124	1.194408655	2.077763689	1.764395792	2.398993783	2.30740631	1.825665781	2.072045809	2.540772965	2.484332567	3.156823684	2.553458155	1.674898533	2.494688236	2.127572564	1.512591982	1.719805308	2.788670366	3.947682545	2.621504928	1.934046763
Psmb1	16.95972267	20.09831407	10.78808273	9.94432768	11.77827401	14.63486488	7.800651245	7.539542654	11.78819319	5.631927106	6.708030635	15.59947786	17.44034133	15.24149562	12.00918628	12.40517929	13.95708558	6.940732826	12.88458268	10.16238384	21.88427921	8.802634238	11.48737812	11.51904449
Dll1	14.98891168	18.90455849	23.79650353	4.583893787	6.838251789	5.027780356	11.92686679	8.514198618	21.28450607	6.781789779	5.390727703	18.30059482	5.807712382	7.350172393	4.946716086	6.93994134	7.984768703	7.274038979	16.75094245	16.60209305	9.611878119	5.272921872	5.497319384	10.66872401
Nol3	0	0	0	6.208643812	6.365386596	0.142104382	0	0	0	0	0	0.7561236	0.72611464	0	0.111376613	0.39229879	0.45377415	1.326271751	0.083969662	0.392075178	0	0.159194365	0.251815236	1.049802841
Fhod1	9.446018408	9.10904318	0	7.964439848	6.273416355	3.578862012	9.196184062	9.922567177	11.21719583	22.61455393	24.3073606	12.32087933	23.16766333	25.0906312	15.54116693	24.09905089	23.12662973	22.82671966	14.63181256	18.28082029	30.43476605	17.12066139	17.05457272	17.2389506
Plekhg4	0	0	0	0	0.038442535	0.041194187	0.629159864	0.699455353	0	0.266147356	0.464344415	0.079705551	0.78934149	1.14489991	0.258292896	1.535250359	1.08523095	2.087115802	1.265768309	1.250231693	0.273165886	1.107560359	1.021970851	1.065134025
Slc9a5	0	0.100138525	3.712214814	0	0.040188589	0.732108759	0.460415347	0.396079942	1.668891794	0.591250922	0.91375975	2.360896681	0.880206144	1.994835148	1.012591951	4.16106236	3.025391932	2.870937215	0	0	1.313635978	1.25435438	1.526269445	2.545170857
Elmo3	4.032406719	4.366441961	0.090026406	1.577753365	2.41708128	4.144147076	2.02737514	2.473783917	1.086125172	3.712870165	3.048378563	2.90249423	3.143232558	2.599486759	2.334530501	2.94950155	2.791394616	10.18741979	1.224390915	0.893278885	3.048625346	3.772061379	4.704501111	3.946475472
Stc1	36.37503024	29.00557585	32.14416757	18.38651158	16.65839518	6.882226619	9.731110838	9.928241268	26.52740241	0.477647944	1.033885302	28.95588541	0.892894367	0.830191103	0.505692811	1.781187931	1.974463554	3.871147936	0.063542446	0	2.709711864	2.52981353	3.715849698	1.48953441
4931428F04Rik	0.789579583	1.29722094	0.620503389	4.171722198	4.73758388	0.892605226	0	0.039468649	1.484307799	0.856030565	1.220699444	1.835020807	2.423014936	3.187133404	3.148172157	4.466290208	4.542677491	3.867851532	1.582324723	0.923533325	2.737547626	1.999906271	2.768037737	4.84258868
Tppp3	19.01100841	11.64164539	30.89883592	7.797502543	8.20473532	7.082457796	2.424512478	1.382257007	18.43415369	2.366810413	0.485805711	38.82704109	3.275767185	7.164710944	3.636856227	0.842763094	1.754691601	8.466157709	0.577245987	0.505369629	3.805786145	2.735937792	0.432773371	1.578680787
Msh3	4.767786576	2.937420456	3.345392141	5.542846948	3.929582671	1.844755803	1.546562607	1.461171182	2.22678856	1.506018248	1.502397545	2.030402243	2.100403057	1.888599925	2.263080927	2.380285285	1.872876801	3.52900276	0.639822858	0.387267432	1.848231548	2.156465487	2.878131345	1.518361546
Adamts13	0	0	0	0.038497955	0	0.549835757	0.174951154	0.194498296	0.238517879	0.333035455	0.243050817	0.014775872	3.511888474	2.193171042	1.723770744	2.023863485	1.572868736	5.620391523	1.407894172	1.896290507	2.278785872	2.463843918	3.166582982	1.946345125
Tmem208	0	0	12.87359737	20.07702769	26.48031717	10.30487184	2.509061225	1.796202272	18.91752489	9.045883609	5.644477211	15.02621079	11.4467576	7.148489334	3.745674351	8.451948921	11.56478409	22.69997425	5.294923483	3.09041388	22.77780451	6.02304664	4.763657644	11.58465425
E2f4	18.75670128	22.68390792	0.127953518	6.340701175	5.926013969	13.25256658	13.63434586	15.69160478	29.64963784	21.85149026	27.03314619	31.63705767	17.63463574	24.86764316	18.46562461	29.47168661	24.3185562	16.68796653	16.31449711	15.61616887	33.07709118	8.247982121	17.61309959	16.14735487
Surf4	43.80470087	47.65873492	61.96428924	48.36855657	53.7221362	61.55662118	36.3982117	36.25106974	63.65000115	41.32576499	40.17750934	64.07677696	24.24926345	20.17736334	30.07962874	29.90486146	25.47663173	20.17443719	22.51523254	23.43584267	34.3885295	23.57726288	21.93808808	24.89706146
Surf2	12.18311102	11.70163325	3.22211588	3.393705471	5.066969759	2.781042801	1.011308022	0.702687871	7.238471714	6.68443375	4.390497625	8.925571698	0.761269839	2.453740887	1.868303459	5.209700308	3.858811225	7.592483255	0.234760252	0.274038461	9.220791425	2.522072233	4.57612124	2.935012168
Dnajb9	33.83049594	27.17293639	46.64897134	16.81057247	13.38379343	23.46032408	29.94931773	28.56049904	23.24720155	21.4489292	20.66265672	29.40537597	8.368691999	16.94996843	19.15066017	15.39707343	18.94066478	11.33147318	22.49425026	17.83088386	37.74762459	11.70281559	19.60977807	12.42630495
Naf1	0.20645439	1.526351917	7.706656107	7.843927302	5.78539029	6.49123999	6.46086583	7.482013324	15.60867645	10.48464884	7.689359176	10.98388351	4.192643197	4.391989991	4.687465088	4.73167623	6.87055716	2.528354791	1.379121635	1.207398933	7.931804994	3.921923496	2.843379793	2.289954549
Yes1	35.98823392	32.84778356	19.26412814	22.02095354	22.63514687	15.20842434	28.41511534	24.58127212	29.1189165	12.40368797	12.65501878	35.61018544	14.82035958	18.65601289	24.02815423	17.1341774	16.77193501	9.297125609	10.86926208	8.748791012	19.29299195	17.37415243	18.69456455	12.82289147
Ppp1cb	23.7058373	26.68586621	10.55102388	24.21935194	24.60368032	24.15219777	16.12258329	15.28772703	16.75631992	18.38642778	20.14146116	20.318313	15.63771348	15.96404316	19.25381473	15.18465568	16.80482066	8.436498796	18.96358594	15.06189509	21.9119541	17.0958381	19.34738476	17.22386596
Gorasp2	15.71882461	18.609096	19.75552928	31.47080145	34.95408591	22.7567226	17.00402816	15.63767861	36.40138959	28.93047439	25.0884368	36.49970058	17.80373538	13.86999975	15.95848172	21.04122245	26.46811524	14.22710426	17.50037147	14.42004265	27.50926115	14.5154536	17.36522726	19.6068726
Tsen15	3.654464167	3.252174642	0	1.446311744	1.204795461	2.205514209	2.341509547	2.093155575	8.245150216	1.346740514	3.210139289	6.93884799	3.573280247	4.98352142	3.8788266	2.301797956	3.177825267	4.733658767	1.080736587	0.890510679	6.242442824	5.905712491	4.384886614	2.384391292
Oc90	0	0	0	0	0	0.354071797	1.442065999	0.667994495	0	0	0.234772216	0	1.055372691	0.728935577	0.370012679	0.814553451	2.44971589	7.238605715	0	0	4.147978258	3.43766577	4.182872327	2.833698987
Efr3a	7.509006427	6.812828211	1.761513263	12.90740292	13.94807404	12.65004508	17.64237889	16.00848602	7.900726002	13.90934552	12.32571641	9.352553869	10.09024804	9.261747118	11.07837243	6.940718557	8.676325767	6.598697696	7.393042913	6.499800911	9.583068581	8.737911825	10.66447133	9.944899551
Trappc2l	0.982722896	1.076360759	0	2.722496434	2.375866946	4.744683133	2.032573537	2.456164374	14.45785295	2.056090687	3.222760349	10.48651194	6.208838725	4.824432082	6.16763699	7.028384891	6.374479643	4.011656268	0	0	14.88728863	4.66708896	3.691223949	11.11391274
Acsf3	6.137100553	5.321479334	0	5.4143208	6.744217984	6.56448671	3.863212836	2.684278919	8.325280433	5.058291376	5.870119931	5.185455547	2.615718019	1.301851316	2.548910403	4.821495567	3.846241532	9.956873044	0	0.498491099	3.474433864	3.643243984	3.735225729	5.227721166
Ddx19a	6.912626392	11.35693462	16.12742238	16.73528383	17.09204247	6.71566952	8.683363593	12.9037922	16.90565932	15.90093191	15.18040166	14.1014134	7.993891107	7.187792885	5.742016176	8.321722665	8.224560567	10.98898065	4.238863499	2.210842585	11.13319577	6.497412768	7.573021742	4.792099678
Galns	0	0	7.221986265	1.931798346	1.907213946	5.705410504	3.186421682	3.132768145	3.497012127	9.00906288	11.17976434	6.892665374	2.066823673	2.366702531	1.468322014	3.526247994	4.078830289	6.58517161	0	1.762119009	2.710465309	1.335550614	5.130569137	6.919983406
Gata2	20.8268802	21.4828487	14.23986596	2.283097067	2.652834021	5.560024808	17.36677037	20.52567153	21.15728013	4.422752247	4.241035261	14.74836201	7.369565893	5.163856331	6.094310355	9.405723238	8.610276239	5.23938064	9.189311259	11.01514803	9.425285767	5.52620914	5.630062464	3.860427268
C8g	13.69098208	10.89517882	16.18093504	21.33503569	26.37641971	11.78942879	10.38809097	9.196221601	0.262268487	5.248834076	3.80835234	5.654022453	9.074730794	7.934803082	10.42479126	4.798500006	4.947141224	12.49444183	0	0	7.817777118	10.83673257	10.98137065	10.6077198
Entpd2	0	0	0	0	0	2.120881191	0.971768159	1.200381085	0	1.884105657	2.17973352	1.607257946	1.083712452	0.163736469	0.664910003	1.463746426	1.185186433	7.35218959	0	0	0.421918061	0.950378391	1.503318024	1.762662383
Rabl6	7.209818395	6.909699496	30.78891808	11.41359668	12.11567202	14.11491484	9.671269086	9.385327891	13.68857309	13.34192438	12.61952494	18.95997519	8.631305038	9.831888551	9.759657216	11.08436265	13.16023286	18.48921372	6.85636839	8.833154439	12.87858747	6.657863229	8.776228755	9.277564721
Ptgds	0	0	0	0	0	0	1.045038732	1.355433342	0	0	0	1.147392587	0.524440592	0.211298488	0.858052448	0.377786828	4.151386801	5.473757795	0	0	0	2.759497718	2.425000573	0.252742103
Edf1	12.61049123	10.75747797	0	27.35342578	39.49528247	17.4772205	12.168869	8.606832639	8.324883693	10.37838279	10.79322332	23.09669578	14.00844403	16.66755199	17.99548378	20.1034513	18.8765912	10.50889455	17.21218673	15.60084103	27.49654206	10.74930639	6.679891479	8.860750479
Clic3	34.08455895	25.92519121	0	3.559729422	5.82655117	0.445971855	1.02170091	0.157757593	4.643085188	0.180083401	0.443561736	3.163963839	1.424246602	1.377198442	0.349537669	2.462333909	4.094280403	12.48687475	0	0	0.88719529	5.99527238	0.395140904	1.235489312
[truncated: 27,403 more rows]
