# Supplementary material for: Three-dimensional mapping of hepatic lymphatic vessels and transcriptome profiling of lymphatic endothelial cells in healthy and diseased livers
Source: Theranostics. 2023 Jan 1;13(2):639–58. doi: 10.7150/thno.79953 (PMC9830445; doi:10.7150/thno.79953)
Supplement: Supplementary file 2 — Supplementary tables 2-7. [file thnov13p0639s2.zip › table/Table S3.xlsx]

## Sheet: LyECs_Fib
	baseMean	log2FoldChange	lfcSE	stat	pvalue	padj
Mup20	659.203	6.70393	0.586204	11.4362	2.75784e-30	1.1425e-26
Slc35a3	168.034	3.74215	0.332763	11.2457	2.43188e-29	8.05975e-26
Ddx3y	252.053	8.11368	0.801068	10.1286	4.12586e-24	8.5462e-21
Lum	440.296	9.03184	0.921032	9.80623	1.05854e-22	1.94901e-19
Spp1	834.595	3.80722	0.401142	9.49093	2.28976e-21	3.79436e-18
Ezr	459.102	2.69151	0.298657	9.01205	2.02245e-19	2.79284e-16
Tns3	638.697	2.10399	0.234302	8.97982	2.71203e-19	3.16967e-16
Cox7a2l	133.369	2.74413	0.306617	8.94971	3.56405e-19	3.69124e-16
Krt18	258.499	7.74482	0.872321	8.87841	6.78239e-19	6.61123e-16
Col6a1	798.192	1.98322	0.227728	8.70874	3.07282e-18	2.67998e-15
Nnt	154.027	3.9975	0.465832	8.58144	9.36967e-18	7.05749e-15
Ghitm	616.977	1.5408	0.181407	8.49362	2.00298e-17	1.32765e-14
Alcam	512.704	4.15684	0.499956	8.31442	9.2202e-17	5.26855e-14
Ncoa1	98.3904	5.24883	0.634048	8.27829	1.2496e-16	6.90238e-14
Btbd1	169.104	2.03696	0.252439	8.06912	7.08075e-16	3.33386e-13
Sod3	211.504	9.70754	1.21392	7.99683	1.27667e-15	5.71775e-13
Sema3c	225.197	9.79753	1.23937	7.90523	2.67432e-15	1.16621e-12
Slc39a4	98.5427	6.43885	0.820043	7.85184	4.09986e-15	1.74202e-12
Pamr1	105.492	9.66797	1.24259	7.78053	7.22217e-15	2.84949e-12
Pmp22	185.363	3.70098	0.481	7.69434	1.42221e-14	5.23721e-12
Set	224.093	1.81186	0.236531	7.66015	1.85723e-14	6.54813e-12
Aebp1	1351.03	1.31696	0.172423	7.63794	2.20728e-14	7.62016e-12
Ano1	139.113	8.29735	1.08726	7.6314	2.32215e-14	7.85314e-12
Dld	179.691	2.55393	0.335113	7.62109	2.51552e-14	8.33694e-12
Gpc3	110.99	9.74146	1.28674	7.57063	3.71418e-14	1.20682e-11
Uckl1	58.4876	4.82264	0.638567	7.55228	4.27706e-14	1.33727e-11
Plxdc2	96.8035	9.54412	1.26664	7.53497	4.88461e-14	1.49894e-11
Pid1	155.939	10.2319	1.36431	7.49966	6.39854e-14	1.8934e-11
Efemp1	485.616	3.3272	0.447095	7.44183	9.92967e-14	2.83698e-11
Muc6	132.534	9.99696	1.34534	7.4308	1.07941e-13	2.98115e-11
Prdx3	313.901	2.64174	0.355986	7.42091	1.16323e-13	3.15997e-11
Cdh3	111.783	9.75165	1.32416	7.36441	1.77928e-13	4.75557e-11
Krt8	525.551	3.46339	0.474385	7.3008	2.86052e-13	7.07488e-11
Olfml3	127.145	9.93738	1.36218	7.29518	2.98261e-13	7.26836e-11
Magi3	239.421	2.54405	0.354909	7.16816	7.60118e-13	1.74943e-10
Gsta4	66.7256	9.00706	1.26974	7.09363	1.30641e-12	2.81149e-10
Lrat	129.004	8.99843	1.27227	7.07276	1.51883e-12	3.22674e-10
Mrap	70.8053	9.09283	1.29004	7.04849	1.8087e-12	3.74649e-10
Lrp2	65.7565	8.98582	1.2774	7.03447	2.00018e-12	4.04208e-10
2510039O18Rik	55.1446	5.61012	0.800141	7.01142	2.3591e-12	4.70995e-10
Wwc1	95.5084	7.22607	1.0363	6.97295	3.10368e-12	6.05072e-10
Klhl42	64.9266	8.96779	1.29282	6.93663	4.0155e-12	7.73731e-10
Sntb1	170.746	2.57776	0.372538	6.91945	4.53405e-12	8.53792e-10
Dtx4	67.4774	6.6237	0.959331	6.90451	5.03787e-12	9.38005e-10
Fdx1	114.936	9.7914	1.41928	6.89883	5.24313e-12	9.65377e-10
Ddr1	87.9471	7.64152	1.10975	6.88583	5.74517e-12	1.04619e-09
Tmem254	320.125	3.22954	0.469395	6.88022	5.97596e-12	1.07639e-09
Ints10	68.1423	9.03763	1.32659	6.81268	9.57971e-12	1.671e-09
Anxa8	76.2783	9.20037	1.35264	6.8018	1.03322e-11	1.78349e-09
Gas2	67.529	9.02461	1.32865	6.79231	1.10351e-11	1.88518e-09
Frem1	83.3519	6.64598	0.97982	6.78286	1.1782e-11	1.97212e-09
Epb41l5	70.5147	9.08701	1.34092	6.7767	1.22951e-11	2.02363e-09
Arhgef19	59.2241	8.83531	1.30387	6.77624	1.2334e-11	2.02363e-09
Fth1	2905.54	1.41303	0.20871	6.77032	1.28502e-11	2.07074e-09
Tmem176a	315.033	1.9709	0.29112	6.77008	1.2871e-11	2.07074e-09
C1s1	356.463	1.72395	0.255299	6.75268	1.45136e-11	2.31254e-09
Gcat	68.6717	9.04884	1.34065	6.7496	1.48252e-11	2.33402e-09
Sap18	59.726	4.31466	0.639343	6.74858	1.49301e-11	2.33402e-09
Esco1	77.7705	7.43187	1.10472	6.72736	1.72765e-11	2.65082e-09
Slc17a5	75.4151	9.1839	1.3676	6.71536	1.87598e-11	2.852e-09
Cox15	56.5824	5.03092	0.750415	6.70418	2.02547e-11	3.05128e-09
Smpd3	140.39	8.19568	1.22324	6.69995	2.08488e-11	3.11249e-09
Lrp3	77.7621	9.22815	1.37773	6.6981	2.11151e-11	3.12409e-09
Dhx40	85.5579	7.51435	1.12757	6.66423	2.66058e-11	3.80073e-09
Gas6	708.108	1.1634	0.174856	6.65344	2.86328e-11	4.05534e-09
Ticam1	53.3532	8.68422	1.30623	6.64829	2.96525e-11	4.16417e-09
Serping1	1023.9	1.86907	0.281286	6.64473	3.03769e-11	4.20585e-09
Sucla2	196.372	1.76166	0.265141	6.64425	3.04772e-11	4.20585e-09
Stau2	58.4092	8.81505	1.32694	6.64312	3.07107e-11	4.20585e-09
Krt19	174.717	9.42512	1.42265	6.62504	3.47156e-11	4.71535e-09
Slc35c1	48.1876	8.53745	1.29239	6.60596	3.94938e-11	5.28399e-09
Krt7	74.55	8.20496	1.24209	6.60579	3.95398e-11	5.28399e-09
Bcar3	86.8227	7.59366	1.1503	6.60145	4.07155e-11	5.39757e-09
Yaf2	75.396	6.72538	1.02205	6.58029	4.69534e-11	5.93942e-09
Pdzrn3	75.966	8.2328	1.2516	6.57782	4.77406e-11	5.94819e-09
Castor2	47.4294	3.85897	0.588467	6.55767	5.46556e-11	6.75894e-09
Gpnmb	125.145	8.94483	1.36433	6.55619	5.51992e-11	6.77559e-09
Fam126b	81.8457	9.30198	1.41957	6.55266	5.65214e-11	6.88689e-09
Tmem209	85.7563	8.40101	1.28284	6.54878	5.80099e-11	7.01666e-09
Frk	55.7947	8.74857	1.33648	6.54599	5.91031e-11	7.09709e-09
Pafah1b1	626.709	1.24301	0.189973	6.54306	6.02736e-11	7.18557e-09
Fras1	93.8454	9.4993	1.45331	6.5363	6.30574e-11	7.45391e-09
C7	151.034	2.61256	0.4004	6.52488	6.80544e-11	7.94057e-09
Ginm1	130.823	1.75789	0.269456	6.52385	6.85234e-11	7.94057e-09
Nbl1	117.251	8.85122	1.35792	6.5182	7.11555e-11	8.13185e-09
Rpl4	969.777	1.47339	0.22621	6.51336	7.34871e-11	8.34079e-09
Hpgd	115.042	3.21592	0.495222	6.49391	8.36375e-11	9.30173e-09
Chst4	52.5718	8.66341	1.33761	6.47676	9.37115e-11	1.01496e-08
Pgap6	92.8074	8.52357	1.31674	6.47321	9.59403e-11	1.03236e-08
Lpp	818.777	1.88663	0.291988	6.46132	1.03797e-10	1.09555e-08
Tcea3	56.682	8.77196	1.36014	6.44932	1.12354e-10	1.17096e-08
Hmox2	52.3606	8.65765	1.34278	6.44755	1.13674e-10	1.17731e-08
Gss	46.5277	8.48692	1.32073	6.42594	1.31055e-10	1.34889e-08
Cldn3	43.1027	8.37652	1.3056	6.41582	1.40063e-10	1.42391e-08
Crls1	72.0022	7.26237	1.13243	6.41306	1.42627e-10	1.44114e-08
Col1a2	2981.61	2.38526	0.372826	6.39779	1.57646e-10	1.58324e-08
Plpp2	41.6249	8.32638	1.30271	6.39161	1.64153e-10	1.63866e-08
Ccdc80	794.508	1.98765	0.311947	6.37174	1.86893e-10	1.84345e-08
Tufm	155.171	3.02136	0.475022	6.36045	2.01161e-10	1.96085e-08
Grhpr	42.2614	8.3484	1.31693	6.33931	2.30797e-10	2.19608e-08
Elapor1	41.9557	8.33745	1.31528	6.3389	2.31411e-10	2.19608e-08
Rplp0	1202.86	1.79851	0.283739	6.3386	2.31858e-10	2.19608e-08
F3	41.5563	8.32371	1.31319	6.33856	2.31919e-10	2.19608e-08
Ror1	65.9854	8.99128	1.41892	6.33672	2.34709e-10	2.20821e-08
Stxbp2	71.7019	8.15004	1.28631	6.33596	2.35866e-10	2.20821e-08
Prc1	40.2435	8.27751	1.30704	6.33302	2.40401e-10	2.23803e-08
Ap2m1	288.922	1.35942	0.215532	6.30728	2.83991e-10	2.6e-08
Umps	63.3277	8.93198	1.41689	6.30395	2.90159e-10	2.63593e-08
Cep57	59.932	7.8828	1.25055	6.30345	2.91096e-10	2.63593e-08
Trabd	49.0329	6.15627	0.97728	6.29939	2.9881e-10	2.68421e-08
Mamdc2	75.793	9.19106	1.45914	6.29895	2.99668e-10	2.68421e-08
Kdm5d	56.0693	6.35071	1.00939	6.29163	3.14152e-10	2.79882e-08
Gpatch2	60.3055	7.89011	1.25591	6.2824	3.33376e-10	2.95421e-08
Trim32	46.4375	8.48433	1.35091	6.28045	3.37589e-10	2.97563e-08
Ints6l	42.8565	5.56203	0.886041	6.27739	3.44305e-10	3.00288e-08
Vrk3	50.0414	3.88049	0.620386	6.25496	3.97624e-10	3.414e-08
Plekhb2	159.601	4.39976	0.704119	6.2486	4.1414e-10	3.51934e-08
Tars2	60.6009	7.02738	1.12569	6.24271	4.3004e-10	3.63582e-08
Nudt12	75.2008	6.43877	1.037	6.20902	5.33157e-10	4.41747e-08
Dolk	41.1993	8.31173	1.34054	6.20027	5.63672e-10	4.62407e-08
Gabra3	64.3173	7.99294	1.29078	6.19231	5.92875e-10	4.83967e-08
Cd248	37.9972	8.19473	1.32424	6.18827	6.0829e-10	4.91706e-08
Rpgrip1l	38.7059	8.22158	1.32972	6.18293	6.29215e-10	5.01661e-08
Cops4	73.8738	8.18332	1.32356	6.18281	6.29687e-10	5.01661e-08
Pcnx4	38.0198	8.19531	1.32693	6.17614	6.56867e-10	5.20811e-08
Vtcn1	37.887	8.19042	1.32642	6.17482	6.62396e-10	5.22694e-08
Rmc1	76.1285	7.40562	1.20071	6.1677	6.92919e-10	5.44187e-08
Erbb2	65.5756	8.01186	1.29935	6.16606	7.00108e-10	5.4724e-08
Pmvk	42.476	8.35566	1.35582	6.16279	7.1474e-10	5.56055e-08
Prps1l3	40.4028	8.28359	1.34601	6.1542	7.54582e-10	5.8159e-08
Exph5	92.9941	7.69809	1.25457	6.13605	8.45967e-10	6.46015e-08
Pex2	43.88	8.4021	1.37222	6.12301	9.18211e-10	6.91621e-08
Pdxdc1	228.928	2.7882	0.45545	6.12186	9.24897e-10	6.93505e-08
Asap1	630.392	1.04106	0.170297	6.11319	9.76602e-10	7.28976e-08
Lvrn	63.9856	8.94681	1.46672	6.0999	1.06138e-09	7.88706e-08
Kctd9	59.032	6.96907	1.14292	6.09759	1.07683e-09	7.96612e-08
Get1	35.3425	8.09029	1.32762	6.09381	1.10253e-09	8.11998e-08
Gas7	239.765	1.99154	0.327717	6.07701	1.22446e-09	8.93854e-08
Hsf2	58.6828	7.85107	1.29246	6.07451	1.24368e-09	9.03901e-08
Vps13a	182.392	2.23955	0.369021	6.06889	1.28799e-09	9.32024e-08
Cdipt	71.9518	3.95852	0.652571	6.06604	1.31099e-09	9.44541e-08
Fam220a	37.19	8.16415	1.34617	6.06471	1.32194e-09	9.48304e-08
Lsr	53.7072	7.72307	1.27532	6.05577	1.39744e-09	9.85403e-08
Plscr2	34.9295	8.07358	1.33439	6.05039	1.44492e-09	1.01456e-07
Cops5	81.7093	4.83591	0.801953	6.03017	1.63789e-09	1.1404e-07
Dpep1	55.5448	8.74278	1.45129	6.02416	1.6999e-09	1.17862e-07
Lsm12	49.6353	7.60929	1.26524	6.01412	1.80863e-09	1.24878e-07
Srm	66.4437	8.02999	1.3359	6.01092	1.84478e-09	1.26846e-07
Mrpl30	33.5709	8.01628	1.33429	6.00789	1.8795e-09	1.2832e-07
Dixdc1	66.5472	9.00348	1.49866	6.0077	1.88171e-09	1.2832e-07
Vps26c	50.4884	6.09805	1.01708	5.99563	2.02703e-09	1.37664e-07
Wdr24	55.1978	7.76204	1.29537	5.99213	2.07109e-09	1.39455e-07
Ppa2	50.1121	7.6226	1.27223	5.99154	2.07866e-09	1.39455e-07
Rplp1	324.687	1.1565	0.193308	5.98269	2.19488e-09	1.46659e-07
Spint2	145	2.21261	0.370096	5.97847	2.25237e-09	1.49896e-07
Pdp1	34.9243	8.07281	1.3505	5.97767	2.26354e-09	1.50037e-07
Zfp318	106.894	6.36515	1.06542	5.97428	2.31109e-09	1.52578e-07
Ephb2	56.6452	6.92055	1.15874	5.97246	2.33705e-09	1.53679e-07
Rbbp7	187.067	2.885	0.483455	5.96746	2.40978e-09	1.57656e-07
Hnf1b	58.2347	8.81036	1.47651	5.967	2.41655e-09	1.57656e-07
Ric8a	73.1334	3.10432	0.520313	5.96627	2.42745e-09	1.57746e-07
Mnt	48.189	7.56634	1.26888	5.96302	2.47612e-09	1.6028e-07
Aspscr1	44.7745	8.43174	1.41517	5.9581	2.55194e-09	1.63373e-07
Tmem241	32.9313	7.98836	1.34207	5.95227	2.64448e-09	1.67899e-07
Cgnl1	451.337	1.60699	0.270057	5.95056	2.67225e-09	1.68372e-07
Zfp958	59.7086	7.88626	1.32889	5.93446	2.94809e-09	1.85048e-07
Cldn15	78.6858	8.27329	1.39434	5.9335	2.96537e-09	1.85431e-07
Tuft1	39.8799	8.26472	1.39517	5.92383	3.14537e-09	1.95947e-07
Osbpl3	55.3522	8.73712	1.47819	5.9107	3.40658e-09	2.11425e-07
Gys2	115.922	8.1181	1.37369	5.90972	3.4268e-09	2.11886e-07
Slc25a39	316.493	1.8209	0.308168	5.90879	3.44634e-09	2.12302e-07
Hmbs	46.322	7.50709	1.272	5.90181	3.59531e-09	2.20659e-07
Sptb	56.55	7.79685	1.32386	5.88948	3.87402e-09	2.36887e-07
BC034090	49.6147	7.60607	1.29324	5.88141	4.06786e-09	2.47826e-07
Phospho2	67.8476	9.03134	1.53629	5.87866	4.13601e-09	2.51054e-07
Foxred1	32.1642	7.95465	1.35468	5.87198	4.30612e-09	2.60426e-07
Cwc15	53.4715	7.71617	1.3142	5.87137	4.322e-09	2.60436e-07
Tfam	31.5403	7.92574	1.35167	5.86365	4.52805e-09	2.71863e-07
Zfp40	47.9533	8.53079	1.45709	5.85467	4.77955e-09	2.84899e-07
Svep1	425.686	5.17468	0.884382	5.85118	4.88102e-09	2.89905e-07
Cct7	271.028	1.60664	0.27468	5.84913	4.94145e-09	2.92445e-07
Vnn1	39.1702	8.23907	1.40893	5.84775	4.98276e-09	2.93841e-07
Fbn2	123.994	7.97096	1.36348	5.84603	5.03438e-09	2.95239e-07
Ap2s1	66.7301	4.14695	0.709392	5.84578	5.04209e-09	2.95239e-07
Zbtb24	37.052	8.1579	1.39765	5.83688	5.31887e-09	3.0926e-07
Sil1	45.6628	7.48591	1.28455	5.82767	5.62056e-09	3.25658e-07
Socs6	56.2306	6.90327	1.18482	5.82641	5.66317e-09	3.26984e-07
Hacd4	150.202	2.68569	0.461506	5.81939	5.90613e-09	3.38652e-07
Ugp2	457.439	3.1065	0.533887	5.81865	5.93244e-09	3.38988e-07
Arhgap44	62.7096	2.99627	0.515289	5.81474	6.07291e-09	3.45822e-07
Gsdme	31.8328	7.93954	1.36744	5.80612	6.3939e-09	3.62854e-07
E130309D02Rik	29.3692	7.82332	1.34855	5.80129	6.58082e-09	3.72187e-07
Nfs1	55.885	7.7778	1.34207	5.79538	6.81671e-09	3.84217e-07
Sox6	62.8815	3.04199	0.524984	5.79444	6.85494e-09	3.85061e-07
Eif2ak3	55.8471	6.2203	1.07387	5.79239	6.93913e-09	3.87166e-07
Rhpn2	87.4898	8.4242	1.45471	5.79099	6.99715e-09	3.87792e-07
Kif1a	50.3913	8.60171	1.4863	5.78734	7.15078e-09	3.94985e-07
Ccser1	29.7077	7.83965	1.35546	5.78377	7.30454e-09	4.01112e-07
Cyp2s1	161.526	6.47873	1.12018	5.78364	7.31011e-09	4.01112e-07
2210016F16Rik	61.3387	7.09325	1.22657	5.78299	7.33848e-09	4.0134e-07
S100a6	44.8713	7.4617	1.29101	5.77974	7.48179e-09	4.06554e-07
Stk26	59.8881	6.36901	1.10196	5.77971	7.48289e-09	4.06554e-07
Atp6v1b2	191.415	1.95438	0.338402	5.77532	7.68051e-09	4.15927e-07
Uba3	157.548	2.29669	0.39815	5.76839	8.00326e-09	4.31994e-07
Fads2	620.499	1.7652	0.306184	5.76515	8.15865e-09	4.38951e-07
Gpr153	52.6952	8.66683	1.50474	5.75969	8.42693e-09	4.47572e-07
Tbl3	42.4013	7.37995	1.28158	5.75847	8.4879e-09	4.4937e-07
Rspo1	56.6766	8.77184	1.5236	5.75732	8.54611e-09	4.49675e-07
Pdgfc	29.8063	7.84444	1.36253	5.75728	8.54792e-09	4.49675e-07
Nagk	34.6006	8.05995	1.40047	5.75518	8.65501e-09	4.53868e-07
Gabarapl1	44.1042	6.54545	1.13783	5.7526	8.78834e-09	4.57961e-07
Srp19	41.0278	8.30597	1.44649	5.74214	9.34877e-09	4.83321e-07
Tspan8	62.5699	8.91399	1.55245	5.74189	9.36251e-09	4.83321e-07
Sytl2	32.1083	7.95215	1.38939	5.72348	1.04365e-08	5.3514e-07
Ints5	58.1856	5.30404	0.927373	5.71943	1.06883e-08	5.4497e-07
Morf4l1	400.287	1.05209	0.184029	5.71701	1.08413e-08	5.51077e-07
6030458C11Rik	55.3602	6.8536	1.19992	5.71173	1.11835e-08	5.66514e-07
Tmem201	41.2906	5.51377	0.966621	5.70417	1.16912e-08	5.87076e-07
Pfdn5	51.2715	7.65421	1.34263	5.70092	1.19162e-08	5.96568e-07
Stbd1	29.4118	7.82564	1.37311	5.69919	1.20376e-08	6.00829e-07
Gfus	56.1896	8.75931	1.53823	5.69439	1.23813e-08	6.16129e-07
AA986860	40.8805	7.32464	1.28743	5.68935	1.27524e-08	6.32696e-07
Arf3	291.166	1.19944	0.211144	5.68067	1.34168e-08	6.61697e-07
Clmp	28.3774	7.77393	1.37182	5.66688	1.4542e-08	7.10844e-07
Wfdc1	26.8974	7.69623	1.35998	5.65906	1.52202e-08	7.39629e-07
Thbs4	73.7893	9.15241	1.62103	5.64603	1.64194e-08	7.9095e-07
Fhl2	31.3071	7.91573	1.40369	5.63923	1.70816e-08	8.18089e-07
Serpine1	38.6373	7.2427	1.2849	5.63679	1.73248e-08	8.27345e-07
Atpaf2	26.6211	7.68124	1.36376	5.63238	1.77741e-08	8.41526e-07
Vmac	65.8609	5.96306	1.06075	5.62155	1.89248e-08	8.93456e-07
Lrrn4	259.712	5.53093	0.984019	5.62075	1.90126e-08	8.95049e-07
Slc25a5	575.691	1.45675	0.259199	5.6202	1.90738e-08	8.95386e-07
Kcnb1	54.3549	5.99368	1.0677	5.61366	1.98094e-08	9.27292e-07
Mrpl57	28.1654	7.7631	1.38345	5.6114	2.007e-08	9.36846e-07
Rab3ip	26.9494	7.69913	1.37246	5.60974	2.0263e-08	9.40554e-07
Zfp971	31.9018	7.94211	1.41702	5.6048	2.08497e-08	9.63953e-07
Tpd52	131.763	2.12105	0.378464	5.60436	2.09024e-08	9.63953e-07
Ccng1	217.863	1.68871	0.301346	5.60389	2.0959e-08	9.63953e-07
Arap2	67.7931	6.53603	1.16712	5.60015	2.1417e-08	9.78971e-07
M6pr	272.195	1.28262	0.229042	5.59992	2.14451e-08	9.78971e-07
Twnk	36.8925	8.15259	1.45665	5.59682	2.18324e-08	9.91193e-07
2610044O15Rik8	42.3996	8.3532	1.49403	5.59105	2.25704e-08	1.02189e-06
Mtcl1	29.2215	7.81635	1.39859	5.58874	2.28722e-08	1.02993e-06
Hdac11	28.2129	7.76514	1.3899	5.58681	2.31274e-08	1.0386e-06
Bloc1s5	31.3156	7.91609	1.41727	5.58543	2.33122e-08	1.04407e-06
Gbp8	42.2019	7.3705	1.32111	5.57902	2.4188e-08	1.07747e-06
P4ha1	166.572	1.80914	0.324313	5.57838	2.42768e-08	1.07823e-06
Lrrc40	38.6213	7.25452	1.30057	5.57796	2.43353e-08	1.07823e-06
Nemp1	28.1607	7.763	1.39198	5.57694	2.44785e-08	1.08169e-06
Mrpl28	37.5489	7.20122	1.29207	5.5734	2.49811e-08	1.10096e-06
Optn	82.4847	5.25652	0.944281	5.56669	2.5962e-08	1.13814e-06
Nit2	26.1028	7.65322	1.37504	5.56582	2.60929e-08	1.14086e-06
Dars	164.591	1.56157	0.280758	5.56197	2.66745e-08	1.16039e-06
Snai1	43.6684	7.41971	1.33402	5.56194	2.66796e-08	1.16039e-06
Synpo2	65.1183	8.97211	1.61393	5.55915	2.71085e-08	1.17143e-06
Garem1	47.2585	8.50965	1.5308	5.55894	2.7142e-08	1.17143e-06
H2az2	63.2064	7.95392	1.4311	5.5579	2.73037e-08	1.17519e-06
Ighmbp2	26.697	7.68579	1.38321	5.5565	2.75234e-08	1.18158e-06
Gcnt1	32.4467	7.96719	1.43556	5.54987	2.85879e-08	1.22411e-06
Dnajc22	38.9366	8.23022	1.48335	5.5484	2.88303e-08	1.23008e-06
Bst1	38.0423	8.19672	1.47751	5.54767	2.89499e-08	1.23008e-06
Oxsm	46.2426	7.5171	1.35571	5.54479	2.94311e-08	1.24414e-06
Mettl8	27.8452	7.74658	1.39793	5.54148	2.99923e-08	1.26464e-06
Fam199x	38.7497	7.24812	1.30834	5.53992	3.02611e-08	1.27273e-06
Rps20	140.652	1.96513	0.354909	5.53699	3.0771e-08	1.2909e-06
Hspa1a	159.083	1.83001	0.331126	5.52663	3.26439e-08	1.36258e-06
Cox14	41.6455	7.36489	1.33412	5.52042	3.38187e-08	1.40126e-06
Apex2	24.877	7.58369	1.37376	5.52039	3.38243e-08	1.40126e-06
Chrnb1	47.6263	8.52093	1.54492	5.51546	3.47863e-08	1.43751e-06
Zfand1	25.7022	7.63104	1.38373	5.51485	3.49076e-08	1.43894e-06
Pcnx2	43.1956	8.38006	1.52066	5.51081	3.57192e-08	1.4651e-06
Rars	139.992	2.10558	0.382329	5.50723	3.64516e-08	1.49146e-06
Usp47	503.352	2.6272	0.477784	5.49871	3.82575e-08	1.55765e-06
Epb41l3	52.0727	8.6496	1.57377	5.49612	3.88244e-08	1.57686e-06
Phax	26.0944	7.6524	1.3926	5.49506	3.90568e-08	1.58242e-06
Gm4952	68.5893	9.04696	1.64663	5.49422	3.92436e-08	1.58611e-06
Rnf114	67.6456	6.06206	1.10431	5.48946	4.0316e-08	1.62155e-06
Apobec1	37.0396	5.74304	1.04632	5.48879	4.0469e-08	1.62376e-06
Ngef	30.7377	7.88902	1.43766	5.4874	4.07895e-08	1.63072e-06
Ndufaf6	35.5406	8.09862	1.47625	5.48593	4.11301e-08	1.63838e-06
Pemt	85.9292	2.97703	0.543144	5.4811	4.22688e-08	1.67568e-06
Cep44	29.2948	7.82006	1.42739	5.47857	4.28771e-08	1.69574e-06
Plin5	43.1596	8.37875	1.5297	5.4774	4.31632e-08	1.7008e-06
Lpcat4	29.0135	7.80519	1.42503	5.4772	4.32103e-08	1.7008e-06
Prnp	122.499	5.87753	1.07328	5.47622	4.34508e-08	1.70218e-06
Zfp799	28.5313	7.78132	1.42123	5.47508	4.37322e-08	1.70917e-06
Tk1	34.6319	7.08326	1.2941	5.47349	4.41256e-08	1.72048e-06
Ninl	45.8533	8.46613	1.54772	5.47006	4.49879e-08	1.74181e-06
Bambi	66.5093	6.38487	1.16762	5.46827	4.54447e-08	1.75539e-06
Cystm1	53.1276	7.71826	1.41192	5.46649	4.59045e-08	1.76903e-06
Map1lc3a	26.827	7.69207	1.40822	5.46227	4.70095e-08	1.80741e-06
Cip2a	40.0674	7.29683	1.33612	5.46122	4.72867e-08	1.81054e-06
Itpkc	48.0926	7.5605	1.38442	5.46114	4.73093e-08	1.81054e-06
Ebag9	31.9567	7.94554	1.45534	5.45958	4.77254e-08	1.82225e-06
Katnal1	30.1047	7.85829	1.43997	5.45725	4.83573e-08	1.84214e-06
Stard10	618.251	1.9213	0.352162	5.45572	4.87742e-08	1.85376e-06
Tdrp	35.1451	8.08245	1.48168	5.45493	4.89935e-08	1.85783e-06
Micos13	26.3224	7.66546	1.4057	5.45311	4.94968e-08	1.87263e-06
Pcdhb22	30.259	7.86663	1.44441	5.44626	5.14388e-08	1.93286e-06
Polh	24.8498	7.58234	1.39399	5.4393	5.34917e-08	2.00545e-06
Cntfr	35.9025	7.13797	1.31297	5.43649	5.43394e-08	2.02806e-06
Cldn7	24.2809	7.54836	1.38875	5.43535	5.46877e-08	2.03647e-06
Cd14	50.5117	5.0289	0.92582	5.43184	5.57774e-08	2.06776e-06
Adrm1	97.1398	3.67629	0.677155	5.42902	5.66654e-08	2.09599e-06
Alas2	35.6077	8.10147	1.49283	5.42694	5.73281e-08	2.11578e-06
Daam2	60.5044	4.84636	0.894398	5.41857	6.00769e-08	2.20251e-06
Ppm1b	157.775	3.74069	0.690719	5.41565	6.10653e-08	2.2338e-06
Rpl5	788.869	1.17034	0.216213	5.41292	6.20043e-08	2.26316e-06
Gm14226	55.9692	8.75372	1.61806	5.41	6.30241e-08	2.29532e-06
Fgf2	66.1911	7.03842	1.30298	5.40179	6.59807e-08	2.39249e-06
Slit2	33.4592	7.03298	1.30346	5.39564	6.82802e-08	2.47046e-06
Bcs1l	37.8382	7.21376	1.33713	5.39495	6.85412e-08	2.4745e-06
Sfmbt2	33.2916	8.00432	1.48403	5.39363	6.90486e-08	2.48201e-06
Ddr2	116.916	2.64951	0.491334	5.39249	6.9489e-08	2.48785e-06
Higd2a	29.4229	7.82618	1.45133	5.39243	6.95115e-08	2.48785e-06
Gltp	58.7108	2.68412	0.49824	5.38721	7.15591e-08	2.55562e-06
Keap1	42.6934	6.49585	1.20638	5.38456	7.26216e-08	2.58799e-06
Ssna1	38.2044	8.20294	1.5249	5.37934	7.47605e-08	2.64149e-06
Tmem222	26.4691	7.67262	1.42645	5.37883	7.49697e-08	2.64324e-06
Shtn1	84.9641	1.94907	0.362387	5.37843	7.51389e-08	2.64358e-06
Cep112	24.2264	7.54583	1.40403	5.37439	7.68415e-08	2.69776e-06
Rwdd1	44.9274	7.46144	1.38886	5.37236	7.77121e-08	2.72255e-06
Prom1	177.18	7.28958	1.35787	5.3684	7.9439e-08	2.77718e-06
Col1a1	4093.79	2.07629	0.386984	5.36531	8.08083e-08	2.8191e-06
Ddo	33.0972	7.99585	1.49053	5.36444	8.11999e-08	2.8246e-06
Mad2l1	37.0828	7.1843	1.33936	5.36397	8.14106e-08	2.8246e-06
Hsd17b10	23.1773	7.48148	1.39496	5.36321	8.17562e-08	2.8246e-06
Rpl26	180.369	1.80573	0.336697	5.36307	8.1818e-08	2.8246e-06
Higd1a	32.2457	6.99317	1.30484	5.35941	8.34928e-08	2.87642e-06
Lrrn3	27.6495	7.73554	1.44367	5.35825	8.40328e-08	2.88902e-06
Clec11a	37.9319	8.19259	1.5297	5.35569	8.52295e-08	2.92226e-06
Kti12	65.1856	7.05151	1.31673	5.3553	8.54144e-08	2.92226e-06
Isyna1	48.1618	6.60572	1.23399	5.35313	8.64454e-08	2.9475e-06
Serpinb8	31.3866	7.91939	1.47996	5.35108	8.74326e-08	2.96895e-06
Gm43305	44.6868	5.88287	1.09967	5.34968	8.81105e-08	2.9854e-06
Zfp618	22.6385	7.44777	1.39228	5.34934	8.82774e-08	2.9854e-06
Gm47585	47.7988	8.52598	1.59446	5.34724	8.93063e-08	3.01404e-06
Klhl23	24.9991	7.59035	1.41997	5.34544	9.0198e-08	3.03795e-06
5730409E04Rik	26.0077	7.64791	1.43233	5.3395	9.32047e-08	3.12651e-06
C4b	1966.08	1.47441	0.276675	5.32905	9.8727e-08	3.30506e-06
Knl1	31.9566	6.96879	1.30789	5.32827	9.91521e-08	3.3126e-06
Lbr	118.042	2.17332	0.408202	5.32412	1.01444e-07	3.38235e-06
Mrps5	35.5892	7.12471	1.33839	5.32333	1.01885e-07	3.3887e-06
Syt11	31.8821	6.96261	1.30809	5.32271	1.0223e-07	3.3887e-06
Tnfrsf21	37.9021	7.21242	1.3551	5.32244	1.02385e-07	3.3887e-06
Cox6b1	46.2025	5.13292	0.964414	5.32232	1.02452e-07	3.3887e-06
Scube1	35.8747	8.11223	1.52519	5.31884	1.04433e-07	3.44047e-06
Tfdp2	151.794	3.63828	0.684761	5.31321	1.07709e-07	3.53435e-06
Ripk4	22.465	7.43681	1.40051	5.31008	1.09579e-07	3.58407e-06
Snip1	27.2784	7.71621	1.45316	5.30995	1.09657e-07	3.58407e-06
Lyz2	359.778	2.46824	0.464983	5.30824	1.10689e-07	3.60359e-06
Steap2	89.4439	7.48386	1.41057	5.30555	1.12336e-07	3.6429e-06
Supv3l1	45.2531	7.4868	1.41223	5.3014	1.14915e-07	3.70791e-06
Clpp	42.796	7.39081	1.39416	5.30125	1.15012e-07	3.70791e-06
Dnal4	28.4696	7.77874	1.46764	5.30017	1.15696e-07	3.7227e-06
Pdss2	27.5645	7.73185	1.45938	5.29803	1.1706e-07	3.7593e-06
Mkrn2os	28.9796	7.80426	1.4742	5.2939	1.19732e-07	3.83768e-06
Eef2k	30.5661	6.9159	1.30687	5.29195	1.21016e-07	3.87135e-06
Slc37a4	25.8481	7.63834	1.44523	5.28521	1.25562e-07	4.00133e-06
Ttc26	30.9405	7.89882	1.49547	5.28183	1.27901e-07	4.06803e-06
Carmil1	57.446	7.81336	1.48009	5.27897	1.29913e-07	4.12412e-06
Them4	23.8385	7.5217	1.42711	5.27059	1.35986e-07	4.28773e-06
Bsg	739.319	1.26914	0.240804	5.27043	1.36102e-07	4.28773e-06
1700123O20Rik	25.3589	7.6119	1.44443	5.26983	1.36553e-07	4.29378e-06
Ccnb1	35.4396	7.11523	1.35183	5.26341	1.41411e-07	4.42971e-06
Rpl14	152.674	2.18767	0.415702	5.26259	1.42041e-07	4.44105e-06
Zfp119a	42.5187	8.35722	1.58888	5.25981	1.44203e-07	4.50017e-06
Clstn3	31.7288	7.93513	1.50937	5.25725	1.46228e-07	4.53773e-06
Slc4a3	35.04	7.10095	1.35283	5.24896	1.52957e-07	4.73765e-06
Rap1a	206.936	2.60651	0.496734	5.24729	1.54352e-07	4.77119e-06
Klf5	63.3416	8.9317	1.70226	5.24698	1.54615e-07	4.77119e-06
Saa3	52.1517	8.65121	1.64941	5.24503	1.56258e-07	4.81293e-06
Mgat3	42.4015	7.39234	1.40966	5.24405	1.57094e-07	4.82782e-06
Rad17	45.4647	4.27479	0.815498	5.24194	1.58899e-07	4.86713e-06
Polr1d	36.0282	7.14178	1.36297	5.23986	1.60699e-07	4.91317e-06
Tmem126b	33.9478	7.0555	1.34662	5.23942	1.61079e-07	4.91574e-06
Il16	29.5124	6.85292	1.30871	5.23639	1.63748e-07	4.98799e-06
Tesk1	22.2103	7.42041	1.41739	5.23527	1.64745e-07	5.00347e-06
Uxs1	32.8128	7.00398	1.33987	5.22736	1.71946e-07	5.20898e-06
Aifm2	25.1925	7.60127	1.45461	5.22565	1.7354e-07	5.24768e-06
Zfp2	53.7503	7.737	1.48077	5.225	1.74155e-07	5.25669e-06
Dnaja2	333.834	1.52207	0.291356	5.2241	1.75001e-07	5.26305e-06
Bcl2l13	158.078	1.95014	0.373352	5.22333	1.75734e-07	5.26599e-06
Atat1	21.9728	7.40494	1.41987	5.21524	1.83578e-07	5.49111e-06
Slc19a3	38.9369	7.2538	1.39101	5.21477	1.84044e-07	5.49512e-06
Plekhh2	22.925	7.46558	1.43233	5.21221	1.86606e-07	5.5616e-06
Rbm45	23.5588	7.50533	1.44077	5.20927	1.89585e-07	5.64025e-06
Tarsl2	22.1362	7.41531	1.42375	5.20831	1.90573e-07	5.65946e-06
Mrpl16	25.1972	7.60229	1.46036	5.20577	1.93189e-07	5.7269e-06
Tet1	31.9847	6.96876	1.33979	5.20138	1.97811e-07	5.843e-06
Mrpl13	30.4506	6.898	1.32635	5.20074	1.98495e-07	5.85277e-06
Slc26a11	27.7134	7.73988	1.48918	5.19742	2.0207e-07	5.9476e-06
Fabp5	41.218	5.89719	1.13509	5.19537	2.04318e-07	5.9925e-06
Prr15l	30.9024	7.89614	1.5202	5.19415	2.05661e-07	6.00099e-06
Pla2g15	22.2338	7.42123	1.42878	5.19412	2.05694e-07	6.00099e-06
Ift88	38.5236	3.34397	0.644388	5.18937	2.11004e-07	6.13429e-06
Wfdc2	28.8953	7.79912	1.50317	5.18844	2.12068e-07	6.15443e-06
Col6a3	1206.63	2.32419	0.448208	5.18551	2.15425e-07	6.24093e-06
Epdr1	31.6668	7.93217	1.52982	5.18503	2.15985e-07	6.24621e-06
Epha7	37.7232	4.66272	0.899442	5.18401	2.17161e-07	6.26931e-06
Nfasc	20.6585	7.31578	1.41185	5.1817	2.19875e-07	6.3165e-06
Lrrc70	57.7051	7.82122	1.50941	5.18164	2.1994e-07	6.3165e-06
Igsf8	29.5035	7.82917	1.51149	5.17976	2.22176e-07	6.36969e-06
Ephb3	28.3929	7.77438	1.50173	5.17695	2.25541e-07	6.45499e-06
Snrpa1	20.3473	7.29357	1.41055	5.17072	2.33193e-07	6.66248e-06
Maip1	23.6997	7.51388	1.4536	5.16916	2.35145e-07	6.7067e-06
St6galnac6	20.6096	7.31222	1.41546	5.16597	2.39201e-07	6.81066e-06
Nkain4	21.282	7.35826	1.42549	5.16193	2.44414e-07	6.9234e-06
Angpt1	36.2667	8.12786	1.57489	5.1609	2.45769e-07	6.9499e-06
Capza2	450.209	1.29914	0.251843	5.15854	2.48886e-07	7.02605e-06
Aasdh	26.9488	7.69953	1.49308	5.15682	2.51184e-07	7.05487e-06
Klhl15	22.6697	7.4491	1.44559	5.15299	2.56361e-07	7.18807e-06
Tctn1	21.7416	7.38883	1.43433	5.15143	2.58512e-07	7.21178e-06
Mgarp	66.3418	8.9985	1.74722	5.15018	2.6024e-07	7.24781e-06
C6	30.8947	6.93154	1.34604	5.14959	2.61058e-07	7.25838e-06
Tacc3	39.9897	6.36524	1.23682	5.14646	2.65443e-07	7.36792e-06
Hint3	21.3051	7.36047	1.43108	5.1433	2.69961e-07	7.48081e-06
Cd99l2	142.074	1.83999	0.358494	5.13254	2.85853e-07	7.89479e-06
Lzts3	20.0169	7.27024	1.41694	5.13096	2.88274e-07	7.94841e-06
Chrm3	20.1042	7.27656	1.41913	5.12747	2.93665e-07	8.08359e-06
Ccn3	25.3104	7.60912	1.48421	5.1267	2.94865e-07	8.10317e-06
Fkbp14	45.8174	5.14823	1.00447	5.12532	2.9703e-07	8.14915e-06
Csad	259.251	2.57474	0.502549	5.12336	3.00136e-07	8.22075e-06
Gstm1	1719.04	2.06488	0.40333	5.11957	3.06226e-07	8.37372e-06
Cnpy2	71.284	2.3914	0.467426	5.11612	3.11889e-07	8.50052e-06
Mlycd	94.1551	6.31473	1.23449	5.11526	3.13306e-07	8.52511e-06
Itga11	28.4361	7.77708	1.52073	5.11404	3.15348e-07	8.56661e-06
Tmeff2	25.095	7.59654	1.48579	5.1128	3.1742e-07	8.60851e-06
Sco1	27.6702	6.75848	1.32195	5.1125	3.17929e-07	8.60851e-06
Rab7b	31.8681	7.94143	1.55348	5.11203	3.18708e-07	8.6155e-06
B130024G19Rik	36.2201	6.30807	1.2344	5.11023	3.21773e-07	8.68422e-06
Flrt1	30.3393	7.87035	1.54053	5.10886	3.24111e-07	8.73308e-06
Gm44187	25.2794	7.60725	1.49029	5.10453	3.31619e-07	8.89639e-06
Pnkp	19.7639	7.25169	1.42237	5.09832	3.42681e-07	9.16149e-06
Kantr	26.2921	7.66384	1.50326	5.09816	3.4298e-07	9.16149e-06
Tpgs1	21.4232	7.36798	1.44528	5.09796	3.43328e-07	9.16149e-06
Abhd14b	29.9294	6.88658	1.35166	5.0949	3.48925e-07	9.29588e-06
Acp6	20.7254	7.31981	1.43683	5.0944	3.49855e-07	9.3057e-06
Tmem184a	19.4983	7.23231	1.42111	5.0892	3.59572e-07	9.54882e-06
Hmgb3	29.2873	6.83797	1.34421	5.08696	3.63847e-07	9.64688e-06
Map2k6	43.6608	8.39553	1.6507	5.08604	3.65613e-07	9.67823e-06
Zfp37	21.1998	7.35241	1.44583	5.08527	3.67113e-07	9.70244e-06
Gm9984	45.1168	8.44279	1.66214	5.07947	3.78493e-07	9.97973e-06
Mrps30	50.6612	6.10403	1.20174	5.07931	3.78809e-07	9.97973e-06
Morc4	22.5343	7.44069	1.46583	5.0761	3.85256e-07	1.01335e-05
Gna14	20.2596	7.28729	1.43705	5.07101	3.95701e-07	1.03917e-05
Gys1	19.5318	7.23441	1.42713	5.0692	3.99494e-07	1.04747e-05
Zkscan5	40.5262	7.32763	1.44627	5.06659	4.05004e-07	1.05905e-05
Ybx1	523.904	1.14369	0.225892	5.06301	4.12681e-07	1.07694e-05
Zfp868	52.8074	4.39742	0.870216	5.05325	4.34353e-07	1.12447e-05
Mrps31	44.4994	8.42286	1.66687	5.05308	4.34732e-07	1.12447e-05
Zfp438	31.6097	7.92956	1.56928	5.05298	4.34969e-07	1.12447e-05
Smdt1	31.8223	6.95975	1.37889	5.04735	4.47979e-07	1.1563e-05
Shroom3	154.288	2.83242	0.561302	5.04616	4.50784e-07	1.16173e-05
Hpf1	28.6138	6.80393	1.34935	5.04238	4.59781e-07	1.18125e-05
Alg8	29.8462	6.86758	1.36322	5.03775	4.71043e-07	1.20644e-05
Pfkfb1	63.0285	8.92497	1.77237	5.03562	4.76312e-07	1.21805e-05
4632415L05Rik	58.6588	7.8437	1.55836	5.0333	4.82099e-07	1.23095e-05
Mrgprf	19.4584	7.22891	1.43636	5.0328	4.83359e-07	1.23227e-05
Ctsk	23.761	7.51764	1.4943	5.03089	4.88201e-07	1.2427e-05
Greb1	40.1864	8.27516	1.64498	5.03057	4.89028e-07	1.24283e-05
Map3k21	28.2778	6.78906	1.34964	5.03028	4.89752e-07	1.24283e-05
Fam222a	19.9476	7.26462	1.44468	5.02855	4.94213e-07	1.25032e-05
Adh5	219.456	3.54026	0.704476	5.02538	5.02446e-07	1.26921e-05
Slc8b1	26.2286	7.6594	1.52436	5.02467	5.04292e-07	1.27194e-05
Paqr7	29.6213	6.85696	1.36593	5.02	5.16707e-07	1.30127e-05
Taf1	295.579	1.22632	0.244516	5.01528	5.29558e-07	1.33161e-05
Pxylp1	23.5102	7.50238	1.49613	5.01453	5.31627e-07	1.33479e-05
Ptp4a2	567.473	1.37876	0.275285	5.00849	5.48579e-07	1.37112e-05
Gramd1c	29.4631	7.82822	1.56325	5.00767	5.5093e-07	1.37492e-05
Tmem127	210.856	1.96177	0.391987	5.00468	5.59562e-07	1.39018e-05
Ccna2	48.7243	5.33989	1.06705	5.00436	5.60475e-07	1.39036e-05
Zbtb8os	52.6889	8.66652	1.73271	5.00171	5.68231e-07	1.4075e-05
AW209491	20.5237	7.30658	1.46259	4.99565	5.86384e-07	1.44793e-05
Pter	149.238	3.58188	0.717037	4.9954	5.87154e-07	1.44793e-05
Slc41a2	22.886	7.46273	1.49407	4.9949	5.88661e-07	1.44943e-05
Hinfp	27.409	7.72292	1.5477	4.98992	6.04031e-07	1.48287e-05
Rpl35a	109.094	2.15667	0.43233	4.98848	6.08557e-07	1.49177e-05
Col3a1	4070.44	1.69217	0.339313	4.98705	6.13092e-07	1.50067e-05
B3gat3	24.6743	7.57211	1.51858	4.98632	6.15398e-07	1.50409e-05
Mfsd4b4	18.5074	7.15708	1.43556	4.98555	6.17852e-07	1.50787e-05
Slc4a8	20.1554	7.28033	1.46075	4.98396	6.22953e-07	1.51808e-05
Mea1	25.3751	6.62887	1.33151	4.97847	6.40896e-07	1.55041e-05
Fmod	398.55	4.9783	1.00073	4.97469	6.53529e-07	1.57811e-05
Upk3b	404.564	3.57337	0.718342	4.97447	6.54251e-07	1.57811e-05
Trim45	31.841	7.9401	1.59683	4.97242	6.61207e-07	1.59257e-05
AI467606	30.5934	7.88251	1.58607	4.96985	6.70051e-07	1.61153e-05
Nop14	24.8689	6.60289	1.32995	4.96477	6.87818e-07	1.64947e-05
P4ha2	18.1146	7.12601	1.43566	4.96359	6.92008e-07	1.65712e-05
Ubtd1	20.0151	7.2694	1.46573	4.95959	7.06414e-07	1.68918e-05
Fcsk	49.9628	6.69631	1.35088	4.95699	7.15953e-07	1.70952e-05
Kptn	19.2545	7.21445	1.45585	4.95547	7.21539e-07	1.72038e-05
Msln	358.755	3.96848	0.800945	4.95475	7.2423e-07	1.72431e-05
Foxq1	18.7678	7.1774	1.44881	4.95401	7.27005e-07	1.72844e-05
Nudt9	33.6864	6.11508	1.23465	4.9529	7.31156e-07	1.73581e-05
Sf3b5	24.7092	7.57421	1.52993	4.95071	7.3944e-07	1.75297e-05
Kcnh7	33.7659	8.02469	1.62407	4.9411	7.76829e-07	1.83635e-05
Sdad1	27.8863	6.76898	1.37114	4.93674	7.94379e-07	1.8725e-05
Cfap418	21.2593	7.35718	1.49282	4.92836	8.29208e-07	1.94629e-05
Bbs12	19.31	7.2187	1.46516	4.92691	8.35416e-07	1.9579e-05
Lad1	27.3724	6.74194	1.36846	4.92665	8.36519e-07	1.9579e-05
Mrpl35	50.8928	6.72067	1.36436	4.92587	8.39867e-07	1.96114e-05
Avpi1	27.3089	7.71864	1.56699	4.92577	8.4027e-07	1.96114e-05
Mrpl15	26.8301	6.71276	1.36369	4.92251	8.54412e-07	1.98576e-05
Mex3a	28.8026	7.79535	1.58504	4.91807	8.7401e-07	2.02563e-05
Slc7a6os	22.2016	7.41927	1.50875	4.9175	8.76572e-07	2.02872e-05
Dmkn	19.4121	7.22586	1.46976	4.91637	8.81659e-07	2.03765e-05
BC005624	23.9664	6.54902	1.33253	4.91474	8.89e-07	2.05176e-05
Scp2-ps2	65.1254	5.08384	1.03456	4.91399	8.92403e-07	2.05675e-05
Adgrb2	20.368	7.29461	1.48454	4.9137	8.93731e-07	2.05695e-05
Ublcp1	30.2593	5.9896	1.21909	4.91317	8.96146e-07	2.05964e-05
Slc39a3	72.0613	4.85782	0.989989	4.90694	9.25064e-07	2.12023e-05
Car13	22.2836	7.42527	1.51413	4.904	9.39052e-07	2.14771e-05
Nr5a1	59.9934	8.85338	1.80593	4.90241	9.46689e-07	2.16082e-05
Zfp143	27.6284	6.77008	1.38113	4.90183	9.49476e-07	2.1642e-05
Zfp248	25.6988	7.6312	1.5583	4.89715	9.72386e-07	2.21338e-05
Zfp429	36.7002	8.14495	1.66331	4.89684	9.73922e-07	2.21384e-05
Mest	27.6408	7.73511	1.58036	4.89453	9.85412e-07	2.23203e-05
Hsd3b2	29.1316	7.81186	1.59607	4.89444	9.85882e-07	2.23203e-05
Pdzk1	36.3327	8.13038	1.66115	4.89442	9.85969e-07	2.23203e-05
Chordc1	185.085	2.5407	0.519292	4.89262	9.95025e-07	2.24946e-05
Mief2	22.4967	7.43885	1.5206	4.89206	9.97878e-07	2.25284e-05
Cyp4f17	17.9251	7.11106	1.45482	4.88795	1.01892e-06	2.29721e-05
Eif4b	449.311	1.65902	0.339508	4.88654	1.02622e-06	2.31053e-05
Apcs	23.7986	7.51986	1.53912	4.88583	1.02995e-06	2.31578e-05
Musk	55.3815	8.73839	1.79107	4.87888	1.06692e-06	2.38597e-05
Megf8	188.775	1.88861	0.387289	4.87648	1.07995e-06	2.41183e-05
Pus7	31.8414	6.05876	1.24296	4.87444	1.09116e-06	2.43124e-05
Tmem260	164.197	1.84923	0.379528	4.87245	1.10224e-06	2.44891e-05
Hsdl2	109.329	6.15532	1.2633	4.87241	1.10246e-06	2.44891e-05
Col4a6	27.972	6.77304	1.39127	4.86825	1.12592e-06	2.49432e-05
Tert	27.2441	7.71516	1.58532	4.86662	1.13522e-06	2.50822e-05
Polr2f	26.7879	6.70989	1.38021	4.8615	1.16497e-06	2.56712e-05
Gmppb	26.9538	7.69968	1.58457	4.85917	1.17882e-06	2.58731e-05
Mrps12	34.5429	7.07817	1.45685	4.85853	1.18261e-06	2.59221e-05
Mrpl47	23.9014	7.52631	1.55041	4.85439	1.20756e-06	2.63643e-05
Mri1	30.2427	5.98508	1.2335	4.8521	1.22164e-06	2.66365e-05
Capn10	17.3999	7.06812	1.45684	4.85169	1.22414e-06	2.6656e-05
Zfp873	23.1039	6.49535	1.33909	4.85058	1.23102e-06	2.67707e-05
Umad1	35.4616	7.13455	1.47138	4.8489	1.24148e-06	2.69627e-05
Lingo1	38.5108	8.21445	1.69537	4.84523	1.26467e-06	2.74305e-05
Gm15163	19.9077	7.26271	1.49921	4.84434	1.27031e-06	2.75167e-05
Cblc	17.0231	7.03636	1.45273	4.84355	1.27541e-06	2.75681e-05
Ntrk3	18.2651	7.13836	1.47382	4.84345	1.27601e-06	2.75681e-05
Pbdc1	22.1399	7.41597	1.53124	4.84313	1.27811e-06	2.75775e-05
Man2b2	216.497	2.29023	0.473114	4.84076	1.29346e-06	2.78724e-05
Ccne2	26.175	6.67301	1.37902	4.83897	1.30515e-06	2.80314e-05
Tdrd3	125.313	2.74398	0.567073	4.83885	1.30591e-06	2.80314e-05
Nucb1	481.022	1.61703	0.334249	4.83781	1.31275e-06	2.81053e-05
Zfp366	30.4591	7.87607	1.62912	4.83456	1.33444e-06	2.84961e-05
Nmt1	237.895	1.62893	0.33707	4.83263	1.34738e-06	2.87355e-05
Kcnj2	26.9596	7.70006	1.59396	4.83078	1.35998e-06	2.89668e-05
Thap4	38.7668	7.24453	1.49977	4.83044	1.36231e-06	2.89793e-05
Onecut1	23.3262	7.49032	1.55236	4.82511	1.39924e-06	2.96925e-05
Slc9a2	23.5042	7.50245	1.55495	4.82488	1.40086e-06	2.96925e-05
Hint2	27.6643	6.7534	1.39972	4.82483	1.40121e-06	2.96925e-05
Shq1	17.7459	7.09589	1.47116	4.82333	1.41182e-06	2.9879e-05
Smim1	20.4729	7.30266	1.5145	4.82182	1.42253e-06	3.00672e-05
Stk39	116.344	1.51935	0.315161	4.82089	1.42922e-06	3.01703e-05
Ftl1	649.462	1.23211	0.255627	4.81995	1.43596e-06	3.02739e-05
Dlg2	32.635	7.97481	1.65466	4.8196	1.43846e-06	3.0288e-05
Gadd45g	30.1799	6.87941	1.42761	4.81884	1.44397e-06	3.0358e-05
Msto1	18.0512	7.12138	1.47788	4.81863	1.44545e-06	3.0358e-05
Rarb	18.1405	7.12853	1.4803	4.81558	1.4677e-06	3.07865e-05
Mypopos	17.2167	7.05275	1.46545	4.8127	1.48905e-06	3.11555e-05
Mfsd8	17.3298	7.06186	1.46745	4.81234	1.49177e-06	3.11728e-05
Ptgr1	18.898	7.18658	1.49599	4.80389	1.55611e-06	3.23949e-05
Ncaph	29.1817	6.01202	1.25221	4.80113	1.5777e-06	3.28031e-05
Hsf4	45.2833	8.44803	1.75989	4.80031	1.58422e-06	3.28973e-05
Zhx2	85.2348	1.66688	0.347502	4.79676	1.61256e-06	3.34439e-05
Vgll3	21.5359	7.37552	1.53798	4.79558	1.62201e-06	3.35979e-05
Rbm14	89.3828	2.32913	0.485733	4.79508	1.6261e-06	3.36406e-05
B4galt7	19.9876	7.2685	1.51619	4.79391	1.63558e-06	3.37794e-05
Thumpd1	23.2773	5.67689	1.18423	4.79375	1.63689e-06	3.37794e-05
Dnm3os	25.5063	7.6202	1.59083	4.79008	1.66716e-06	3.43613e-05
Tab1	17.5955	7.08455	1.47909	4.78979	1.66954e-06	3.43676e-05
Zfp263	34.957	5.04011	1.05253	4.78857	1.67978e-06	3.45355e-05
Ifi27l2b	18.533	7.15901	1.49586	4.78588	1.70238e-06	3.49136e-05
Ociad2	31.4735	7.92317	1.65584	4.78498	1.71006e-06	3.50276e-05
Trappc4	27.8599	6.76609	1.41525	4.78086	1.74548e-06	3.57091e-05
Polr2d	34.0675	8.03744	1.68136	4.78033	1.75006e-06	3.57268e-05
Hand2os1	30.8632	7.89507	1.65162	4.78021	1.75112e-06	3.57268e-05
Tmem30b	23.9815	6.56475	1.37338	4.78002	1.75281e-06	3.57268e-05
Sec61a2	16.3523	6.97841	1.46054	4.77795	1.7709e-06	3.6051e-05
Abcd4	22.6796	6.46785	1.35465	4.77456	1.80101e-06	3.65027e-05
Enho	16.8033	7.01762	1.47004	4.77378	1.80803e-06	3.65823e-05
Col5a1	339.1	3.08483	0.646574	4.77104	1.8328e-06	3.70383e-05
Gm830	22.3267	7.42782	1.55699	4.77063	1.83651e-06	3.70681e-05
Coq4	19.9668	7.26666	1.5234	4.77002	1.84204e-06	3.71343e-05
Espn	22.7419	6.48829	1.36039	4.76944	1.84736e-06	3.71963e-05
Zfp955a	25.8306	6.65584	1.3956	4.76917	1.84982e-06	3.72007e-05
Mtrf1	27.7649	7.74258	1.62403	4.76751	1.86517e-06	3.74024e-05
St13	289.129	1.13013	0.237055	4.76738	1.86639e-06	3.74024e-05
Armcx2	90.0647	1.70714	0.35809	4.76735	1.86662e-06	3.74024e-05
Sobp	30.8423	7.89399	1.6573	4.76316	1.90588e-06	3.8097e-05
Top1mt	16.9951	7.03407	1.47702	4.76234	1.91357e-06	3.82046e-05
Pstpip2	25.5033	7.61984	1.60046	4.76102	1.92618e-06	3.841e-05
Tmem251	43.2856	8.38288	1.76094	4.76047	1.93146e-06	3.84527e-05
Mup-ps19	30.495	5.04761	1.06035	4.76031	1.93296e-06	3.84527e-05
Serpinb6b	74.475	1.90535	0.400386	4.75878	1.94767e-06	3.86988e-05
Eif1b	29.2907	7.81975	1.64386	4.75696	1.9653e-06	3.90023e-05
C330018D20Rik	21.9651	6.41745	1.34927	4.75623	1.97239e-06	3.90496e-05
Zfp41	24.0118	7.53213	1.58399	4.75516	1.98291e-06	3.92109e-05
Aif1l	18.5011	7.15659	1.50526	4.75438	1.99052e-06	3.93145e-05
Zfp706	344.797	1.73692	0.365383	4.75371	1.99713e-06	3.93693e-05
Gla	25.8902	5.81656	1.22414	4.75154	2.01873e-06	3.97297e-05
Mtus2	48.0071	7.55071	1.58942	4.7506	2.02811e-06	3.98515e-05
Dock2	36.4678	7.15549	1.50628	4.75044	2.02973e-06	3.98515e-05
Recql	22.5986	6.46209	1.36155	4.74611	2.07365e-06	4.06657e-05
Tsr1	41.4989	6.50267	1.37052	4.74465	2.08863e-06	4.09109e-05
Slc25a19	16.0348	6.95009	1.46522	4.74338	2.10186e-06	4.10731e-05
Micos10	24.5233	6.58131	1.38872	4.73911	2.14659e-06	4.1788e-05
Pex16	16.6019	7.00015	1.47716	4.73893	2.14854e-06	4.1788e-05
Zfp97	22.4163	6.44627	1.36063	4.7377	2.16157e-06	4.19922e-05
Zfp959	23.2056	6.50061	1.37225	4.7372	2.16686e-06	4.20458e-05
Gm18068	17.5458	7.08031	1.49546	4.73453	2.19562e-06	4.2554e-05
Slc46a1	44.6222	7.46903	1.57879	4.73087	2.23561e-06	4.31271e-05
Cfap410	21.5332	7.37595	1.55945	4.72982	2.24715e-06	4.32995e-05
Ret	16.8554	7.02192	1.48586	4.72582	2.2919e-06	4.40966e-05
Mastl	19.2998	7.21686	1.52717	4.72565	2.29384e-06	4.40966e-05
Bbs2	23.7211	6.55016	1.3877	4.72017	2.35644e-06	4.52475e-05
Nars2	15.9898	6.94617	1.47194	4.71906	2.36937e-06	4.5443e-05
Masp2	17.6192	7.0864	1.5029	4.71516	2.41525e-06	4.61233e-05
Ift20	26.42	5.84564	1.23976	4.71513	2.41555e-06	4.61233e-05
Dcn	1625.99	2.40299	0.509637	4.7151	2.41597e-06	4.61233e-05
Pmf1	40.8574	7.3194	1.55337	4.71196	2.45345e-06	4.67849e-05
Tent5c	22.5605	6.45973	1.37112	4.71128	2.46162e-06	4.68867e-05
Ctdsp2-ps	18.772	7.17786	1.52387	4.71029	2.47364e-06	4.70616e-05
Rgn	1123.49	2.56406	0.544482	4.70918	2.48717e-06	4.72649e-05
Dync2li1	19.7734	7.25275	1.54069	4.70748	2.50797e-06	4.75509e-05
Impa1	135.661	1.39592	0.296633	4.7059	2.52749e-06	4.78142e-05
Rfesd	26.1444	5.85058	1.24325	4.70589	2.52762e-06	4.78142e-05
Meak7	18.5596	7.16145	1.52286	4.70262	2.5684e-06	4.85302e-05
Hsd17b12	168.711	1.91041	0.406319	4.70176	2.57934e-06	4.85829e-05
Ptpn2	52.4481	5.70335	1.21304	4.7017	2.57999e-06	4.85829e-05
Gstp-ps	74.4488	4.38222	0.932717	4.69834	2.62279e-06	4.92552e-05
Gm43011	21.474	7.37076	1.56983	4.69526	2.6627e-06	4.99135e-05
Cpm	30.4264	6.91154	1.47213	4.69493	2.66696e-06	4.99369e-05
Tmem176b	453.375	2.02342	0.43109	4.69374	2.68261e-06	5.01733e-05
Pabpc4l	22.5308	7.44107	1.58659	4.68998	2.73233e-06	5.09881e-05
Eif2s3x	158.005	2.11966	0.452515	4.68416	2.81106e-06	5.23982e-05
Nsmce1	21.8438	5.58352	1.19215	4.68358	2.8191e-06	5.24891e-05
Gm12258	25.3102	7.60917	1.6251	4.68227	2.83717e-06	5.27663e-05
Ubiad1	21.0723	6.36033	1.35971	4.67772	2.90087e-06	5.38906e-05
Usp35	28.6765	5.9862	1.28008	4.67643	2.9191e-06	5.41685e-05
Slc50a1	24.1901	5.73599	1.22675	4.67576	2.9287e-06	5.42857e-05
Gca	19.6402	7.24337	1.54958	4.6744	2.94809e-06	5.45842e-05
Cep41	26.1688	7.65718	1.63837	4.67365	2.9589e-06	5.47232e-05
Tst	213.769	2.23062	0.477558	4.67089	2.99899e-06	5.54027e-05
Ftx	21.7793	6.40374	1.37115	4.67035	3.00691e-06	5.54872e-05
Syde2	17.7216	7.09476	1.51989	4.66795	3.04225e-06	5.60769e-05
Pkp2	19.5354	7.23439	1.55148	4.66289	3.11792e-06	5.74079e-05
Zfp939	18.3877	7.14793	1.53422	4.65899	3.17757e-06	5.84413e-05
Panx1	32.6337	6.08252	1.30588	4.65779	3.19616e-06	5.8718e-05
Dvl2	27.7213	6.75799	1.45199	4.65431	3.25067e-06	5.96533e-05
Ak1	26.6893	7.68558	1.6514	4.65397	3.25609e-06	5.96865e-05
Camta1	25.2093	6.63896	1.4269	4.65271	3.27605e-06	5.99861e-05
Ccnf	30.5567	6.89893	1.48388	4.64924	3.3316e-06	6.08687e-05
Lsm4	20.832	6.3438	1.36495	4.64766	3.35726e-06	6.12701e-05
Sparc	3104.93	1.01698	0.218843	4.64708	3.36661e-06	6.13525e-05
Pdgfrl	49.1438	7.60945	1.6376	4.64672	3.37252e-06	6.13525e-05
Otub1	91.3471	2.19191	0.471714	4.6467	3.37289e-06	6.13525e-05
Prr11	48.6	7.56938	1.62921	4.64604	3.38362e-06	6.14801e-05
Ajap1	36.8856	8.1522	1.75482	4.6456	3.39091e-06	6.15076e-05
Amigo1	19.4349	7.22693	1.55568	4.6455	3.39255e-06	6.15076e-05
Ascc3	150.577	2.5034	0.539091	4.64375	3.42142e-06	6.18956e-05
Rnf152	22.6549	6.4821	1.39609	4.64302	3.4335e-06	6.20463e-05
H19	349.499	2.38769	0.514309	4.64252	3.4419e-06	6.21235e-05
Mapk14	283.615	1.44321	0.310964	4.64109	3.4657e-06	6.24241e-05
Yipf1	65.2577	2.06439	0.445149	4.63753	3.52598e-06	6.34408e-05
Fanca	26.6317	6.69991	1.44586	4.63387	3.58887e-06	6.44325e-05
Pbk	21.2064	7.35385	1.58763	4.63197	3.62202e-06	6.49003e-05
C1qtnf7	45.7281	8.46213	1.82725	4.63109	3.63754e-06	6.50947e-05
Ak6	21.6186	6.41497	1.3854	4.6304	3.64952e-06	6.52386e-05
Vps36	101.197	4.05221	0.875448	4.62873	3.67913e-06	6.56971e-05
Rpl3	964.331	1.05255	0.22752	4.62621	3.7242e-06	6.64303e-05
Cacna1e	25.1589	5.79447	1.25264	4.62581	3.73142e-06	6.64875e-05
Bnc2	33.2262	8.00146	1.73021	4.62456	3.75388e-06	6.68159e-05
Zc3h6	15.3284	6.88491	1.48885	4.6243	3.75862e-06	6.68285e-05
Cenpl	20.633	6.34698	1.37277	4.62348	3.77354e-06	6.70218e-05
Akr1c12	15.6343	6.91315	1.4954	4.62293	3.78352e-06	6.71271e-05
Fahd1	29.5377	7.83169	1.69432	4.62231	3.79485e-06	6.71842e-05
Tbx20	199.186	3.54715	0.76753	4.62151	3.80952e-06	6.72728e-05
Coq3	17.1759	7.04988	1.52549	4.62138	3.81203e-06	6.72728e-05
Gm4924	17.1926	7.05124	1.52605	4.62057	3.82685e-06	6.74626e-05
Spice1	25.2624	6.61879	1.43262	4.62007	3.83607e-06	6.75531e-05
Zfp763	24.1328	5.25647	1.13794	4.61928	3.85074e-06	6.77395e-05
Pcdhb5	18.2892	7.14011	1.54618	4.61791	3.87632e-06	6.81171e-05
Slc25a20	44.0869	3.62141	0.786394	4.60508	4.12306e-06	7.21952e-05
Trmt10b	29.9417	6.86938	1.49177	4.60485	4.12771e-06	7.21952e-05
Nipa1	25.3231	6.62702	1.43918	4.60472	4.13017e-06	7.21952e-05
Lactb	32.609	7.0139	1.52327	4.6045	4.13463e-06	7.2197e-05
Znhit6	25.5259	6.63812	1.44267	4.60128	4.19905e-06	7.32174e-05
Tmem102	23.5229	7.50317	1.63085	4.60077	4.20938e-06	7.32707e-05
Plk1	19.541	6.25013	1.35886	4.59954	4.23425e-06	7.36262e-05
Cep128	29.4636	5.57484	1.21221	4.5989	4.2472e-06	7.3702e-05
Tasp1	14.9941	6.85347	1.49025	4.59889	4.24751e-06	7.3702e-05
Lpar4	21.0899	7.34591	1.59827	4.59616	4.30339e-06	7.45936e-05
Axl	260.911	2.17279	0.47281	4.59548	4.31764e-06	7.4723e-05
Dact1	17.3544	7.06463	1.53734	4.59537	4.31988e-06	7.4723e-05
Chrdl1	28.4319	7.77662	1.69305	4.59327	4.36357e-06	7.53216e-05
Uqcr10	28.0852	7.75894	1.69045	4.58987	4.43533e-06	7.6401e-05
Acmsd	25.3995	7.61414	1.65915	4.58918	4.44995e-06	7.65734e-05
Dpy19l3	67.4913	2.32295	0.506303	4.58807	4.47364e-06	7.67503e-05
Rchy1	114.378	1.82584	0.397955	4.58805	4.47413e-06	7.67503e-05
Aldoc	28.1135	6.77808	1.47883	4.58342	4.57436e-06	7.83076e-05
Ndufs6	18.3613	7.14569	1.56059	4.57882	4.67599e-06	7.98823e-05
Shisa3	41.6836	8.32854	1.81928	4.57794	4.6958e-06	8.0138e-05
Tmem192	21.1151	6.35822	1.3901	4.57393	4.78649e-06	8.15178e-05
Asns	25.4287	6.63186	1.45018	4.57314	4.80469e-06	8.17439e-05
Sh2d4a	21.2295	7.35431	1.60851	4.57214	4.82766e-06	8.20505e-05
Zdhhc4	38.8608	4.90049	1.07204	4.57118	4.84985e-06	8.23431e-05
Btbd11	17.2212	7.05238	1.54595	4.56184	5.07075e-06	8.60055e-05
Gm43681	32.1141	7.9524	1.74347	4.56125	5.08503e-06	8.61595e-05
4930556M19Rik	15.0862	6.86201	1.50469	4.56041	5.10549e-06	8.64179e-05
Gpatch1	59.1876	5.7541	1.26201	4.55946	5.12842e-06	8.67174e-05
Dgcr6	18.0384	7.12028	1.56252	4.55692	5.19093e-06	8.76848e-05
Aplp1	16.3904	6.98163	1.53234	4.5562	5.20866e-06	8.78948e-05
Nsfl1c	58.3178	3.71653	0.816376	4.55247	5.30195e-06	8.92036e-05
6330403L08Rik	34.5938	8.05952	1.77045	4.55226	5.30737e-06	8.92036e-05
Gsta1	18.8549	7.18453	1.57853	4.55139	5.32915e-06	8.94596e-05
Mosmo	64.6709	2.38116	0.523378	4.54959	5.37507e-06	9.0061e-05
Zfp39	14.5742	6.81244	1.49772	4.54853	5.40227e-06	9.04253e-05
Gtf2h3	26.1521	5.85281	1.28709	4.54731	5.43372e-06	9.07683e-05
1810010H24Rik	21.5278	7.3755	1.62278	4.54498	5.49403e-06	9.1499e-05
Erlin2	111.047	3.40057	0.748354	4.54407	5.51789e-06	9.18041e-05
Gata5	14.6708	6.82166	1.50167	4.54272	5.55335e-06	9.22089e-05
Uba5	135.087	1.30421	0.287137	4.54214	5.56872e-06	9.22894e-05
Ik	153.206	4.32474	0.953085	4.53763	5.68902e-06	9.41786e-05
Borcs5	16.3752	6.98037	1.53854	4.53701	5.70566e-06	9.43597e-05
Rec8	15.7205	6.92117	1.52738	4.5314	5.85927e-06	9.68036e-05
Nek9	282.998	1.35189	0.298411	4.53029	5.89036e-06	9.71235e-05
B4galt2	16.2856	6.97214	1.53946	4.52895	5.92776e-06	9.7643e-05
Zkscan6	15.7747	6.92633	1.52966	4.52801	5.9542e-06	9.79811e-05
Cops7a	102.668	1.91244	0.422449	4.52704	5.98165e-06	9.83353e-05
Acot1	20.4415	6.3112	1.39423	4.52666	5.99219e-06	9.84109e-05
Lonrf1	15.8131	6.93028	1.53141	4.52543	6.02725e-06	9.88702e-05
Lin9	39.9776	6.36115	1.4057	4.52526	6.03209e-06	9.88702e-05
Coq10a	30.5634	2.91393	0.645131	4.5168	6.27801e-06	0.000102698
Gpc1	14.5574	6.81084	1.50808	4.51622	6.29529e-06	0.000102879
Gm14326	14.4511	6.80025	1.50601	4.51539	6.31999e-06	0.0001031
Csdc2	16.9468	7.0305	1.55702	4.51535	6.32123e-06	0.0001031
Tomm5	22.6344	6.46346	1.43242	4.51227	6.41377e-06	0.000104301
Esd	213.203	1.50109	0.332874	4.50949	6.49837e-06	0.000105366
Dact3	34.8611	8.07072	1.7899	4.50903	6.5126e-06	0.000105494
Slc25a11	114.48	4.71894	1.04694	4.50735	6.56432e-06	0.000106118
Fam98b	14.3385	6.78899	1.50627	4.50715	6.57033e-06	0.000106118
Tmie	18.3696	6.15939	1.36701	4.50575	6.61386e-06	0.000106717
Taf13	14.1918	6.77391	1.50374	4.50472	6.6461e-06	0.000107133
Emp3	17.3563	7.06364	1.56818	4.50436	6.65726e-06	0.000107208
Ctdsp1	292.318	1.75207	0.389143	4.50237	6.72013e-06	0.000108116
Casp3	104.521	2.02657	0.45021	4.5014	6.75081e-06	0.000108494
Thoc6	20.0978	7.2763	1.61652	4.50121	6.75671e-06	0.000108494
Bnc1	104.048	5.45355	1.21247	4.49787	6.86367e-06	0.000109772
Zfp979	21.7435	5.655	1.25731	4.49769	6.86947e-06	0.000109772
Ppm1m	25.9087	5.74885	1.27891	4.49512	6.95317e-06	0.000110912
Tfb2m	17.1769	7.04878	1.56811	4.49509	6.95419e-06	0.000110912
Ap4m1	14.4651	6.80125	1.5133	4.49432	6.97915e-06	0.000111203
Zfp128	19.8067	7.25535	1.61546	4.4912	7.08231e-06	0.000112631
Clybl	25.4629	6.63054	1.47694	4.48938	7.14321e-06	0.000113381
Zfp85	23.8792	6.56071	1.4621	4.48719	7.21693e-06	0.000114332
Bbs4	15.5703	6.90743	1.53994	4.48552	7.27356e-06	0.00011512
Wdhd1	26.2016	6.67504	1.4882	4.48531	7.28087e-06	0.000115125
Timm13	26.2406	5.76601	1.28584	4.48424	7.31734e-06	0.000115482
Rpl17	153.944	2.81128	0.627085	4.48309	7.35707e-06	0.000115998
Spata2l	15.3898	6.89022	1.53721	4.48229	7.38476e-06	0.000116324
Bcl7a	14.5389	6.80834	1.51911	4.4818	7.40167e-06	0.00011648
Pgap3	18.7448	7.17556	1.60132	4.48104	7.42814e-06	0.000116785
Znhit2	15.861	6.93399	1.54761	4.48045	7.44861e-06	0.000116996
Msh6	69.2306	1.60926	0.359287	4.47902	7.49864e-06	0.00011767
Rack1	904.031	1.15091	0.257122	4.47615	7.60026e-06	0.000119152
Jmy	302.629	1.13	0.252705	4.4716	7.76358e-06	0.000121598
Egflam	15.0171	6.85496	1.53317	4.47111	7.7813e-06	0.00012176
Fat3	30.303	6.90701	1.54558	4.46889	7.86253e-06	0.000122915
Nsrp1	20.673	7.31717	1.63818	4.46665	7.94533e-06	0.000124092
Abca4	18.1974	7.13334	1.59741	4.46556	7.98585e-06	0.000124587
Papln	22.4974	7.43899	1.66592	4.4654	7.99202e-06	0.000124587
Serinc2	27.9029	7.74881	1.73549	4.46491	8.01031e-06	0.000124637
Pknox2	25.36	7.61173	1.70512	4.46404	8.043e-06	0.000124987
Gpr176	18.6896	7.17155	1.60899	4.45717	8.30477e-06	0.000128736
Plin4	14.896	6.84331	1.53574	4.45604	8.34855e-06	0.000129293
Npy1r	17.8606	7.10572	1.59482	4.45549	8.3703e-06	0.000129509
Cacnb2	27.5035	7.72793	1.73522	4.45358	8.44511e-06	0.000130545
Ulk3	25.6124	7.62585	1.71356	4.45029	8.57556e-06	0.000132438
Foxk2	147.697	2.46131	0.553294	4.44846	8.6488e-06	0.00013332
Krt14	15.1823	6.87153	1.54506	4.44742	8.69065e-06	0.000133771
Atp6v0e2	18.1606	6.16074	1.38526	4.44734	8.69422e-06	0.000133771
2810013P06Rik	21.097	6.35665	1.42999	4.44523	8.77992e-06	0.000134965
Asb6	14.57	6.81135	1.53271	4.444	8.83029e-06	0.000135362
Polr1c	19.709	5.43289	1.22266	4.44351	8.85016e-06	0.000135542
Steap4	264.767	1.67125	0.376156	4.44298	8.87196e-06	0.00013575
Dnajc12	16.072	6.9536	1.56593	4.44055	8.97298e-06	0.000137043
Hs3st3a1	31.2959	7.91514	1.78277	4.43979	9.00474e-06	0.000137401
Sgk2	33.1691	7.99895	1.80181	4.43939	9.02155e-06	0.000137531
Bcorl1	60.3656	2.31622	0.5219	4.43806	9.07726e-06	0.000138126
Aste1	16.6312	7.00218	1.57843	4.43616	9.15757e-06	0.00013922
Ednra	15.9775	6.94427	1.56555	4.43567	9.17878e-06	0.000139415
Ambp	419.953	2.04705	0.461694	4.43379	9.25923e-06	0.000140508
Armh4	13.615	6.71415	1.51448	4.43329	9.28039e-06	0.0001407
Ano9	15.9797	6.945	1.56675	4.43275	9.30373e-06	0.000140925
Cracdl	14.0998	6.76447	1.52663	4.43097	9.38096e-06	0.000141836
Rpl13a	15.2537	6.87865	1.55366	4.42737	9.53898e-06	0.000143962
Cygb	180.652	1.57449	0.355668	4.42686	9.56168e-06	0.000144173
Foxo3	218.186	1.98881	0.449337	4.4261	9.59504e-06	0.000144545
Cap1	472.415	1.1245	0.254172	4.42419	9.68067e-06	0.000145438
Hspa9	663.585	1.742	0.393781	4.42378	9.69879e-06	0.000145578
Dgat1	66.3559	1.66361	0.376086	4.42349	9.71206e-06	0.000145646
Zfp991	20.1544	7.2805	1.64661	4.42152	9.80083e-06	0.000146711
Mrps7	28.6091	5.88364	1.33119	4.41982	9.87829e-06	0.000147738
Tnks1bp1	317.01	1.45717	0.329754	4.41895	9.91835e-06	0.000148203
Iqck	14.3528	6.7907	1.53702	4.41808	9.95816e-06	0.000148664
Dctn1	384.86	1.02157	0.231284	4.41693	1.00114e-05	0.000149324
BC003965	17.4892	6.08721	1.37842	4.41607	1.0051e-05	0.000149687
Mpg	16.7722	7.01543	1.58863	4.41601	1.00538e-05	0.000149687
Kdsr	19.095	6.23414	1.41284	4.41249	1.02191e-05	0.000151875
Ndufaf5	22.9822	6.48459	1.47001	4.41125	1.02776e-05	0.000152471
Rtn4rl1	74.7784	3.42203	0.775901	4.4104	1.0318e-05	0.000152933
Arf1	571.155	1.26078	0.285887	4.41005	1.03347e-05	0.000153044
Fbxl21	16.1791	6.96318	1.579	4.40985	1.0344e-05	0.000153045
Cenpv	20.5302	7.30707	1.65725	4.40915	1.03775e-05	0.000153267
Meaf6	19.7523	6.26359	1.4212	4.40726	1.04688e-05	0.00015434
Prss8	17.7265	7.09447	1.61019	4.40599	1.053e-05	0.000155105
Sytl5	13.7485	6.72815	1.52717	4.40565	1.05468e-05	0.000155214
Nuf2	14.8423	6.83889	1.55267	4.4046	1.0598e-05	0.000155829
Atp5pb	485.362	1.72427	0.391619	4.40292	1.06803e-05	0.0001569
Triqk	23.9084	7.5266	1.70962	4.4025	1.07008e-05	0.000157027
Mrpl40	14.2143	6.77645	1.53928	4.40236	1.07079e-05	0.000157027
Ring1	34.757	7.08323	1.61007	4.39934	1.08581e-05	0.000159088
Astn2	13.6046	6.71269	1.52592	4.39911	1.08696e-05	0.000159117
Rbfa	16.3926	6.98231	1.58761	4.398	1.09253e-05	0.000159791
Pdlim2	22.8347	7.46041	1.69648	4.39758	1.09465e-05	0.000159961
Cog2	50.9249	3.17151	0.721323	4.3968	1.09858e-05	0.000160392
Kazald1	17.271	7.05755	1.60656	4.39297	1.11815e-05	0.000162963
Pqbp1	22.4762	5.51162	1.25544	4.39021	1.13243e-05	0.000164754
Gm19721	14.5069	6.80595	1.55113	4.38774	1.14537e-05	0.00016649
Thtpa	18.8251	7.18204	1.63715	4.38692	1.14965e-05	0.000166838
Ccl2	51.3991	5.66418	1.29116	4.3869	1.14978e-05	0.000166838
Gm29488	22.2862	7.42545	1.69346	4.38478	1.16105e-05	0.000168327
Cys1	23.5225	7.50325	1.71225	4.38209	1.17547e-05	0.00017012
Rpsa	961.354	1.38862	0.316981	4.38076	1.18268e-05	0.000171014
Eif5a	533.029	1.41165	0.32228	4.38021	1.18564e-05	0.00017126
Gm44891	23.4549	7.49915	1.71211	4.38006	1.18645e-05	0.00017126
Cdc34	51.8733	4.61364	1.05339	4.37981	1.18783e-05	0.00017131
Gm38120	16.6821	7.00781	1.60041	4.37876	1.19358e-05	0.000171989
Bace2	123.048	1.93163	0.441291	4.37723	1.20196e-05	0.000173046
Dnajc6	14.2571	6.7803	1.54926	4.37649	1.20605e-05	0.000173335
Sbds	31.0659	4.19181	0.95806	4.37531	1.21257e-05	0.000174121
1110032F04Rik	31.1152	6.9228	1.58255	4.37446	1.21736e-05	0.000174656
Aptx	17.1687	6.05948	1.38581	4.37253	1.22817e-05	0.000175751
Igha	104.639	7.7168	1.76544	4.37103	1.23663e-05	0.000176809
Spc24	13.2797	6.6782	1.52808	4.37032	1.24066e-05	0.000177232
Cep290	21.9404	6.43677	1.47341	4.36861	1.25042e-05	0.000178472
Mmp3	13.4156	6.69239	1.53244	4.36715	1.2588e-05	0.000179514
Mmut	229.968	1.74492	0.399577	4.36691	1.26018e-05	0.000179556
Mreg	21.5712	7.3784	1.68991	4.36614	1.2646e-05	0.000180032
Mkks	21.4877	6.40654	1.46763	4.36522	1.26993e-05	0.000180635
Tcf24	13.3689	6.68793	1.53244	4.36422	1.27575e-05	0.000181153
Zfp87	18.879	4.71742	1.08138	4.36242	1.28632e-05	0.000182497
Magi2	14.7484	6.82968	1.56569	4.36209	1.28827e-05	0.000182616
Kctd7	17.9203	7.11092	1.63137	4.35887	1.30734e-05	0.000185004
Tnfrsf12a	13.5381	6.70624	1.53889	4.35784	1.31351e-05	0.000185718
Ttc32	17.1545	7.0478	1.61884	4.3536	1.33923e-05	0.000189032
Prkcd	127.675	1.815	0.416945	4.3531	1.34224e-05	0.000189281
G6pc3	28.3281	7.77054	1.78513	4.35293	1.34328e-05	0.000189281
Tff2	15.4543	6.89617	1.58439	4.35258	1.34543e-05	0.000189424
Rnaseh1	13.9853	6.75273	1.55177	4.35163	1.35126e-05	0.000189922
Foxf1	15.5262	6.90376	1.58716	4.34975	1.3629e-05	0.000191395
Gm43430	19.7881	7.25395	1.66781	4.34937	1.36527e-05	0.000191434
Arhgef16	41.1561	4.6995	1.08051	4.34934	1.36549e-05	0.000191434
Pold3	22.2623	6.43642	1.48091	4.34625	1.38486e-05	0.000193986
Slco5a1	32.4891	7.96906	1.83417	4.34478	1.39416e-05	0.000194959
H2bc21	14.3961	6.79393	1.56391	4.34419	1.39793e-05	0.000195321
4933431E20Rik	16.0094	6.94852	1.59992	4.34305	1.4052e-05	0.000196171
Slc48a1	191.782	1.24051	0.285814	4.34026	1.42314e-05	0.000198509
Magt1	305.287	1.48028	0.341615	4.33318	1.4697e-05	0.000204831
Pank4	52.6928	2.40345	0.554844	4.33176	1.47921e-05	0.000205983
Unc50	76.0171	3.10202	0.716175	4.33136	1.48188e-05	0.000206182
Krtcap3	14.2224	6.77756	1.56518	4.3302	1.48973e-05	0.0002071
Rpusd4	18.4095	6.16127	1.42304	4.32965	1.49347e-05	0.000207272
Phyh	765.038	1.92026	0.443642	4.32839	1.50203e-05	0.000208286
Faap20	18.98	6.20609	1.4339	4.32812	1.5039e-05	0.000208371
Cstb	20.0583	6.2851	1.45271	4.32647	1.51517e-05	0.000209614
4933416I08Rik	13.9535	6.74954	1.56007	4.32644	1.5154e-05	0.000209614
Nemp2	16.3688	6.01013	1.38926	4.32614	1.51745e-05	0.000209722
Cep78	14.6055	6.81599	1.576	4.32486	1.5263e-05	0.00021077
Gale	23.1377	6.49214	1.50155	4.32362	1.53492e-05	0.000211784
Cycs	60.12	4.79378	1.10885	4.32319	1.53791e-05	0.000212019
Bend7	16.1146	6.95774	1.6109	4.31918	1.56613e-05	0.000215372
Depdc1a	20.8856	6.36682	1.47426	4.31864	1.5699e-05	0.000215712
Pithd1	20.2905	6.30266	1.46007	4.31669	1.58386e-05	0.00021727
Cd300a	13.2978	6.68049	1.5477	4.3164	1.58597e-05	0.000217379
Cyp4a12a	19.7834	7.2536	1.68236	4.31156	1.62105e-05	0.00022182
Tle5	731.836	1.66144	0.3856	4.30872	1.642e-05	0.000224501
Cyb561	105.243	1.25995	0.292622	4.30573	1.66434e-05	0.000227369
Slc15a3	12.7817	6.62287	1.53906	4.3032	1.68346e-05	0.000229602
Shisa2	24.7261	7.57523	1.76336	4.29591	1.73977e-05	0.000236892
Zdhhc15	18.4121	7.14922	1.6647	4.29459	1.75014e-05	0.000238109
Atf1	67.0432	2.62399	0.611043	4.29429	1.75257e-05	0.000238243
Phyhip	15.534	6.90468	1.60997	4.28869	1.79729e-05	0.000243922
Fermt1	19.7182	6.25994	1.46012	4.28727	1.80882e-05	0.000245286
Pebp1	185.337	2.07079	0.483057	4.28685	1.81222e-05	0.000245546
Castor1	12.9808	6.64524	1.5512	4.28395	1.83606e-05	0.000248125
Qpctl	15.2579	6.87769	1.60588	4.28283	1.8453e-05	0.00024901
Mettl14	16.9855	6.03824	1.4102	4.28184	1.85354e-05	0.000249919
Ttc21b	26.6658	6.69765	1.56468	4.28051	1.86462e-05	0.000251208
Arhgap20	13.8211	6.73586	1.57488	4.27708	1.89365e-05	0.000254911
Rps27l	21.248	6.36829	1.48946	4.27559	1.90635e-05	0.000256414
Col14a1	957.946	1.65778	0.387799	4.27483	1.91285e-05	0.000257079
Stil	31.0094	7.90182	1.85005	4.27115	1.94472e-05	0.000260939
Ggact	12.6815	6.61191	1.54878	4.2691	1.96263e-05	0.000263129
Lratd1	15.4551	6.89629	1.61561	4.26853	1.96761e-05	0.000263177
Tfcp2l1	39.6427	6.33603	1.48487	4.26707	1.98058e-05	0.000264679
Aga	21.7014	6.39509	1.49902	4.26619	1.98842e-05	0.000265512
BC024063	12.4071	6.58016	1.54316	4.26407	2.00739e-05	0.000267829
Npat	149.188	1.22417	0.287578	4.25681	2.07361e-05	0.00027622
Tmem170	15.6463	5.92362	1.39171	4.25637	2.07776e-05	0.00027655
Hspd1-ps3	26.3377	3.13482	0.736825	4.2545	2.09513e-05	0.000277933
Bud13	22.7801	5.11052	1.20123	4.25441	2.09604e-05	0.000277933
Thsd4	385.026	1.88224	0.442434	4.25429	2.09709e-05	0.000277933
C730027H18Rik	19.3016	7.21821	1.6967	4.25427	2.0973e-05	0.000277933
Prdx1	1057.69	1.36399	0.320803	4.2518	2.12062e-05	0.00028023
Rusc1	29.0005	5.89454	1.38643	4.25161	2.1224e-05	0.000280242
Clip4	28.4295	6.79115	1.59755	4.25099	2.12827e-05	0.000280792
Tmem200a	29.0686	6.81947	1.60477	4.2495	2.14253e-05	0.000282449
Gm10039	14.1529	6.77036	1.5934	4.24901	2.14716e-05	0.000282835
Cdc7	22.543	7.44212	1.75223	4.24724	2.1642e-05	0.000284853
Kansl2-ps	14.3869	6.79423	1.59983	4.24684	2.16805e-05	0.000285132
Uck1	22.075	7.41069	1.74631	4.24364	2.19926e-05	0.00028897
Etf1	240.527	1.14078	0.26883	4.24349	2.20071e-05	0.00028897
Inpp1	78.2132	4.33375	1.02147	4.24265	2.20894e-05	0.000289821
Adra2b	21.5806	7.37888	1.74136	4.23742	2.26099e-05	0.000296181
Cfap69	24.1556	6.5545	1.54689	4.23722	2.26306e-05	0.000296218
Adamts19	27.4827	7.7277	1.82477	4.23488	2.28672e-05	0.000299079
Lsm8	17.1119	6.05373	1.42981	4.23395	2.29623e-05	0.000299824
Fiz1	19.8505	6.29155	1.48603	4.23379	2.29785e-05	0.000299824
Sdc4	238.182	1.09939	0.259979	4.22878	2.34962e-05	0.000305377
Galnt17	27.2253	7.71415	1.82558	4.2256	2.38308e-05	0.000309482
H2ax	15.5108	5.9103	1.39894	4.22485	2.39097e-05	0.000310264
Zbtb34	29.3444	4.75144	1.12476	4.2244	2.39582e-05	0.00031065
Gas1	207.426	2.9893	0.707903	4.22275	2.41335e-05	0.000312679
Gm6563	12.935	6.63995	1.57264	4.22216	2.41976e-05	0.000313265
Fastkd3	13.5355	6.70525	1.58977	4.21775	2.46755e-05	0.000318953
Mcm9	61.9377	4.48293	1.06312	4.21676	2.47832e-05	0.000319956
Gpn2	16.8502	7.02191	1.6654	4.21635	2.48287e-05	0.000320184
Atp5a1	1544.87	1.11155	0.263662	4.21582	2.48877e-05	0.000320696
Rgs11	26.6851	6.69927	1.5892	4.21549	2.49232e-05	0.000320903
Gdf6	23.2127	7.48414	1.7763	4.21333	2.51635e-05	0.000323282
Xylt2	21.9781	5.46366	1.29678	4.21324	2.51736e-05	0.000323282
Wipi1	74.6423	1.80164	0.427625	4.21313	2.5186e-05	0.000323282
Ddb2	17.0683	7.04062	1.67138	4.21245	2.52618e-05	0.000324004
Ubqln1	416.345	1.92708	0.457812	4.20933	2.56131e-05	0.000328002
Gli2	28.3715	7.77362	1.84707	4.20861	2.56945e-05	0.000328791
Ccdc112	17.4712	7.07414	1.68095	4.20842	2.57168e-05	0.000328821
Abhd11	12.1082	6.54486	1.55631	4.20537	2.60658e-05	0.000332515
Eepd1	42.599	1.94368	0.462447	4.20303	2.63369e-05	0.000335715
Slc13a3	12.754	6.62025	1.57543	4.20219	2.64344e-05	0.000336503
Chaf1a	26.3417	5.7561	1.3698	4.20215	2.64393e-05	0.000336503
Spin4	22.3697	6.44328	1.53357	4.20148	2.65172e-05	0.000337235
Mios	63.4231	4.9484	1.17799	4.20071	2.66082e-05	0.000338132
Usp13	17.7374	7.09631	1.68951	4.20021	2.66662e-05	0.00033861
Orai2	16.75	7.01237	1.66978	4.19959	2.67401e-05	0.000339029
Kazn	15.5342	5.91215	1.40894	4.19616	2.7148e-05	0.00034315
Churc1	19.4154	7.22664	1.72241	4.19566	2.72078e-05	0.000343644
Mfsd12	14.6144	6.81703	1.62546	4.1939	2.74193e-05	0.000346052
Rad50	53.3223	5.37555	1.28242	4.19171	2.76855e-05	0.000349144
Htr2a	12.1423	6.54923	1.56267	4.19105	2.77662e-05	0.000349896
Ubald2	16.503	4.61376	1.10095	4.19071	2.78084e-05	0.000350162
Uros	18.3471	6.17815	1.47438	4.19032	2.78555e-05	0.000350489
Gm45640	18.5669	7.16209	1.70985	4.18871	2.80542e-05	0.000352721
Gm36445	12.0981	6.54371	1.56277	4.18726	2.82343e-05	0.000354717
Gm38387	22.5026	6.47611	1.54715	4.18584	2.84118e-05	0.000356676
LTO1	17.2158	6.06306	1.44899	4.18434	2.85992e-05	0.000358578
D6Wsu163e	20.1818	6.29246	1.50383	4.18428	2.86066e-05	0.000358578
Sytl1	27.1885	7.71211	1.84358	4.18322	2.87409e-05	0.00035999
Mthfd2l	12.1703	6.55242	1.56695	4.18163	2.89428e-05	0.000362244
Vsig4	18.2317	6.14123	1.46889	4.18085	2.90416e-05	0.000363207
Zfp91	109.127	2.08837	0.49979	4.1785	2.93443e-05	0.000366439
Tnfsf13b	11.8198	6.50992	1.55809	4.17814	2.93906e-05	0.000366741
Slc18a1	20.3388	6.30527	1.50995	4.17581	2.96933e-05	0.000370239
Swsap1	13.5523	6.70669	1.6063	4.17525	2.97659e-05	0.000370865
Stox1	11.8567	6.51472	1.56044	4.17493	2.9808e-05	0.000371111
Setd6	38.2175	4.90481	1.17499	4.17435	2.98833e-05	0.000371769
Zgrf1	27.9334	5.21834	1.25058	4.17275	3.00948e-05	0.00037412
Mcm2	52.4815	5.35201	1.28293	4.17169	3.02344e-05	0.000375573
Exog	13.202	6.66964	1.5989	4.17139	3.02746e-05	0.000375791
Psd3	228.373	1.35367	0.324546	4.17097	3.03309e-05	0.000376208
Dhrs9	12.3632	6.57521	1.57652	4.17071	3.03654e-05	0.000376354
Apbb1ip	14.7989	5.84153	1.40108	4.16931	3.05519e-05	0.000378382
Pard6b	16.1191	5.96569	1.431	4.16891	3.06059e-05	0.000378732
Kif14	20.6067	6.32426	1.51706	4.16876	3.06258e-05	0.000378732
1810019D21Rik	13.2866	6.67893	1.60226	4.16845	3.06674e-05	0.000378963
Inava	13.633	6.71535	1.61117	4.16801	3.07276e-05	0.000379424
Ptges3-ps	18.4815	3.47195	0.833503	4.1655	3.10674e-05	0.000383334
Trappc6a	23.0858	7.47616	1.79542	4.16401	3.12707e-05	0.000385556
Mitf	13.805	6.73357	1.61725	4.16359	3.13286e-05	0.000385983
Erich1	16.8063	7.01836	1.68585	4.1631	3.1396e-05	0.000386238
Timm9	16.873	7.02413	1.68815	4.16086	3.17054e-05	0.000389756
Tmem50a	142.615	1.17187	0.281664	4.16052	3.17529e-05	0.00039005
Rrn3	81.0015	2.66901	0.641767	4.15885	3.19859e-05	0.00039204
Zfp455	13.5039	6.70293	1.61238	4.15716	3.22234e-05	0.000394659
Faim	25.2012	6.61248	1.59104	4.15608	3.23759e-05	0.000396234
Rnf113a2	12.6702	6.61028	1.59078	4.15537	3.24762e-05	0.000397029
Exoc6b	215.755	1.42128	0.342043	4.15528	3.24888e-05	0.000397029
Nupr1	13.081	6.6557	1.60193	4.15479	3.25584e-05	0.000397587
9530068E07Rik	299.541	1.36121	0.327693	4.15392	3.26833e-05	0.000398818
Gulp1	11.7352	6.49945	1.56512	4.15268	3.28611e-05	0.000400343
Agtrap	152.917	1.52619	0.367532	4.15253	3.28815e-05	0.000400343
Hibadh	302.437	3.72668	0.897482	4.15237	3.29049e-05	0.000400343
Adamtsl2	324.586	1.79247	0.431852	4.15066	3.31521e-05	0.000403055
A830082N09Rik	21.0678	7.34424	1.77067	4.14773	3.35795e-05	0.000407653
Arhgap11a	17.261	5.12609	1.23625	4.14649	3.37613e-05	0.000409559
A930006L05Rik	11.8248	6.51097	1.57052	4.14573	3.38727e-05	0.00041061
9930012K11Rik	14.1203	6.76733	1.63261	4.1451	3.39664e-05	0.000411445
Tbcc	18.1438	4.68299	1.13115	4.14002	3.47275e-05	0.000420051
Fbxl8	14.0845	6.76376	1.63391	4.1396	3.47906e-05	0.000420506
Lcmt2	11.663	6.49085	1.56809	4.13933	3.48314e-05	0.000420694
Gm43658	11.8427	6.51307	1.57444	4.13676	3.52246e-05	0.000425133
Nat14	20.7774	7.3242	1.77097	4.1357	3.53871e-05	0.000426783
Cds1	12.7005	6.61398	1.5998	4.13424	3.56128e-05	0.000429193
Sec24d	323.606	1.8865	0.456342	4.13396	3.56559e-05	0.0004294
Camk2b	18.7487	6.18184	1.49565	4.13322	3.57713e-05	0.000430477
Nr0b2	11.5935	6.48207	1.56863	4.1323	3.59144e-05	0.000431571
Lgr5	22.46	6.47329	1.5666	4.13206	3.59534e-05	0.000431727
Atp1b1	197.488	2.16068	0.523038	4.13101	3.61179e-05	0.000433332
Tbx3os1	11.8396	6.51227	1.57649	4.13087	3.61394e-05	0.000433332
Akt2	120.207	1.11765	0.270809	4.12709	3.67391e-05	0.000439886
Krt23	16.8909	7.02561	1.70295	4.12554	3.69858e-05	0.000442522
Gimd1	12.6292	6.60533	1.60231	4.12237	3.74989e-05	0.000448014
Gm48225	11.6688	6.49156	1.57585	4.11939	3.79868e-05	0.00045324
Wdr46-ps	22.991	7.47028	1.81345	4.11937	3.79911e-05	0.00045324
Ppp1r35	12.4986	6.59118	1.60013	4.11915	3.80276e-05	0.000453349
Snai2	11.4891	6.46898	1.57133	4.11687	3.84045e-05	0.000457513
Tarbp2	16.4292	5.99348	1.45594	4.11657	3.84547e-05	0.000457782
Nat2	26.7483	6.70184	1.62814	4.11626	3.85075e-05	0.000458082
Gm38340	11.5232	6.4736	1.57403	4.11276	3.9095e-05	0.000464736
Zfp931	12.1238	6.54624	1.59265	4.11027	3.95199e-05	0.000469114
Pdk3	42.6378	4.03343	0.981426	4.10976	3.96068e-05	0.000469809
Atp2c1	204.582	1.18052	0.287286	4.1092	3.97033e-05	0.000470617
Plxna3	21.5053	7.3737	1.79555	4.10666	4.01425e-05	0.000475484
Tex2	251.397	2.0702	0.504705	4.1018	4.09953e-05	0.000484892
Gm37420	12.2367	6.56	1.59938	4.10159	4.10325e-05	0.000484985
Adhfe1	102.189	5.15385	1.25705	4.09995	4.13243e-05	0.000487391
Sfxn2	18.0357	4.72701	1.15349	4.09801	4.16725e-05	0.000491149
Cntrob	13.1925	6.66795	1.62857	4.09435	4.23352e-05	0.00049825
Pah	909.688	1.49605	0.36558	4.09228	4.2716e-05	0.000502375
Dock11	29.1575	5.27555	1.28959	4.09086	4.2977e-05	0.000505086
Cryzl1	40.1738	4.14848	1.01459	4.08881	4.336e-05	0.000508866
Fat1	425.656	1.67449	0.409877	4.08535	4.40095e-05	0.000515758
Lonrf3	14.2969	6.78505	1.66113	4.08461	4.41515e-05	0.000517056
Mzt2	19.1794	7.20876	1.76599	4.082	4.46492e-05	0.000522146
Adgrv1	17.2229	6.0573	1.48446	4.08048	4.49432e-05	0.000525215
B4galnt2	16.2532	6.96904	1.70896	4.07793	4.54385e-05	0.000529989
Azin2	11.5303	6.47397	1.58879	4.07479	4.60562e-05	0.00053633
Pklr	282.603	3.06619	0.752682	4.07369	4.6275e-05	0.000538014
Ech1	307.316	2.58819	0.63596	4.06973	4.70681e-05	0.000546194
Aldh1a3	14.8616	6.84106	1.68192	4.06742	4.75362e-05	0.000550855
Adamts6	12.8478	6.62978	1.63105	4.06473	4.80886e-05	0.000556866
Efhd1	23.1884	7.48167	1.84115	4.06359	4.83236e-05	0.000559197
Slc27a3	21.7459	7.389	1.81853	4.06317	4.84111e-05	0.000559819
Scrib	167.753	1.38638	0.341261	4.06253	4.85429e-05	0.000560951
Rab4a	22.6397	7.44808	1.83361	4.06199	4.86572e-05	0.00056188
Rtn2	13.939	6.74857	1.66194	4.06067	4.89319e-05	0.000564659
Gm6206	26.6303	5.76264	1.41928	4.06025	4.9021e-05	0.000565293
Arl1	146.271	1.27111	0.313097	4.05979	4.91165e-05	0.00056593
Tctn3	14.7782	6.83286	1.68317	4.05951	4.91756e-05	0.00056593
Fdxr	83.1822	5.85173	1.44149	4.0595	4.91786e-05	0.00056593
Coro2b	13.6834	6.72141	1.65718	4.05594	4.99337e-05	0.000573723
Pdzd4	12.7571	6.62085	1.63243	4.05582	4.99597e-05	0.000573723
Kcnq1	25.4704	7.61716	1.87854	4.05484	5.01689e-05	0.000575726
H2-K2	15.2467	6.8766	1.69621	4.05409	5.0329e-05	0.000577164
Rab36	30.2833	4.21392	1.0399	4.05225	5.07282e-05	0.000580938
Tmem45a	11.5938	6.48255	1.60016	4.05118	5.09598e-05	0.000583187
Gm50269	14.6726	6.82234	1.68416	4.05087	5.10268e-05	0.000583551
Taf11	12.0834	6.54158	1.61548	4.04932	5.13673e-05	0.00058704
Cntnap3	11.543	6.47599	1.59944	4.0489	5.14584e-05	0.000587676
5930430L01Rik	12.0769	6.54046	1.6157	4.04807	5.16424e-05	0.000588965
Tcf21	12.0769	6.54046	1.6157	4.04807	5.16424e-05	0.000588965
5330432J10Rik	41.6522	5.77192	1.42597	4.04772	5.17199e-05	0.000589444
Irgq	82.1062	3.99912	0.988082	4.04735	5.17999e-05	0.000589798
Med30	22.0111	6.4184	1.58587	4.04725	5.18222e-05	0.000589798
Tm6sf2	12.8752	6.63347	1.64106	4.04218	5.29567e-05	0.000601059
Scd1	5839.52	1.49095	0.368957	4.04099	5.32251e-05	0.000602973
Mzt1	63.8151	5.63215	1.39376	4.04098	5.32293e-05	0.000602973
Prkn	17.9835	7.11593	1.76095	4.04095	5.32345e-05	0.000602973
Rbm19	12.4646	6.58625	1.63317	4.0328	5.51155e-05	0.000623426
Ap2m1-ps	57.0489	3.46539	0.859932	4.02984	5.58156e-05	0.000630914
Khsrp	245.413	1.71109	0.424734	4.02861	5.61079e-05	0.000633179
Coa4	14.3889	5.80008	1.44003	4.02776	5.63098e-05	0.000634768
Urad	15.35	6.88736	1.71184	4.02337	5.73702e-05	0.000646282
Fam83h	16.6135	5.18313	1.28891	4.02134	5.78687e-05	0.000651113
Mustn1	15.5906	6.90992	1.71833	4.0213	5.78776e-05	0.000651113
Vash1	11.4907	6.46876	1.60933	4.01954	5.83107e-05	0.00065554
Pygo1	12.0243	6.53549	1.62784	4.01482	5.94915e-05	0.000667831
Irf2bp1	60.6689	4.38017	1.09104	4.01469	5.95248e-05	0.000667831
Rasa4	121.012	1.37211	0.341805	4.01431	5.96194e-05	0.000668439
Sdf2l1	12.8838	6.63379	1.65458	4.00934	6.08886e-05	0.000682207
Tnfrsf13b	24.2059	7.54454	1.88192	4.00897	6.09854e-05	0.000682831
Gcnt4	19.7178	7.24866	1.80879	4.00747	6.13733e-05	0.00068671
Nod2	14.4136	5.82627	1.45402	4.00701	6.14915e-05	0.000687568
Gm50240	12.6741	6.61071	1.64988	4.00679	6.15503e-05	0.000687761
Duxbl1	13.8066	6.73507	1.68234	4.00339	6.24414e-05	0.000697248
Hcn3	16.1111	6.9573	1.73806	4.00292	6.25666e-05	0.000697737
Map10	13.7888	6.73301	1.68203	4.00291	6.25694e-05	0.000697737
Marveld2	15.1402	5.87246	1.4673	4.00222	6.27501e-05	0.000699281
Cpxm2	14.2678	5.81018	1.45235	4.00052	6.32022e-05	0.000703846
Hoxa5	18.2195	6.14369	1.53623	3.99921	6.35543e-05	0.000707292
F8a	12.8192	6.62793	1.65756	3.99861	6.37146e-05	0.000708601
Shc2	12.6984	6.61273	1.65395	3.99814	6.38427e-05	0.000709548
Lrpprc	273.136	1.98499	0.496595	3.9972	6.40969e-05	0.000711897
Gm47469	17.2752	6.06601	1.51884	3.99385	6.50096e-05	0.000721244
Srpk3	17.6786	6.09453	1.526	3.99379	6.50256e-05	0.000721244
Clu	3258.11	1.85823	0.465517	3.99175	6.55876e-05	0.000726991
Nol9	26.3374	4.33362	1.08618	3.98978	6.61349e-05	0.000732568
Gm38070	10.7652	6.37541	1.59813	3.98928	6.62734e-05	0.00073314
Glt8d2	15.0308	6.85741	1.71896	3.98928	6.6275e-05	0.00073314
Acp5	14.5801	5.81171	1.45689	3.98911	6.63207e-05	0.000733156
Kif20b	18.3397	5.23149	1.31179	3.98805	6.66182e-05	0.000735953
2500004C02Rik	10.7613	6.37489	1.60095	3.98194	6.83553e-05	0.000753136
Dtd2	11.3497	6.45194	1.62242	3.97673	6.98687e-05	0.000767768
Cnksr1	12.2654	6.56333	1.65069	3.97611	7.00507e-05	0.000768748
Reep4	15.5405	4.45017	1.11966	3.97457	7.05071e-05	0.000773245
Ide	408.808	1.25389	0.315496	3.97433	7.05787e-05	0.000773519
Prdx5	100.394	1.44514	0.363657	3.97389	7.07075e-05	0.000774418
Mrc2	145.001	2.62279	0.660053	3.9736	7.07942e-05	0.000774855
Gadd45a	11.4759	6.467	1.62772	3.97304	7.0961e-05	0.000776168
Sh3yl1	11.1156	6.42195	1.61655	3.97262	7.10855e-05	0.000777017
Adar	122.456	1.45616	0.366584	3.97225	7.11975e-05	0.000777728
Obi1	11.516	6.47185	1.62958	3.97149	7.14257e-05	0.000779707
Gm6611	22.1627	6.42789	1.61898	3.97033	7.17734e-05	0.000782986
Naa50	161.267	1.89634	0.47766	3.97005	7.18581e-05	0.000783396
Gabrg3	11.3093	6.44695	1.6244	3.96883	7.22273e-05	0.000786385
Irf5	18.9485	6.20019	1.56351	3.96555	7.32259e-05	0.000796413
Bco1	18.476	7.15501	1.80476	3.96452	7.35447e-05	0.000799154
Suclg2	378.326	2.59316	0.654192	3.96392	7.37303e-05	0.000800645
Itgb3bp	27.0845	6.71827	1.69544	3.96256	7.41511e-05	0.000804687
Eef1aknmt	15.9607	5.21701	1.31744	3.95996	7.49632e-05	0.000812578
Acap1	22.8716	5.54279	1.39972	3.95992	7.49763e-05	0.000812578
Arhgap28	15.31	6.88253	1.73858	3.9587	7.53598e-05	0.000815788
Abhd14a	12.7355	6.61777	1.67177	3.95854	7.54099e-05	0.000815788
Gchfr	12.5824	6.60109	1.66757	3.95851	7.54201e-05	0.000815788
Pmm1	11.765	6.50381	1.645	3.95368	7.69574e-05	0.000831331
Rhod	18.2542	6.14447	1.55458	3.95248	7.73446e-05	0.000834844
Fastkd5	15.5777	6.90921	1.74842	3.95168	7.76042e-05	0.000836681
Fgf18	11.2914	6.44473	1.63109	3.95117	7.77707e-05	0.000837931
Gm45779	10.7784	6.37712	1.61446	3.95001	7.81476e-05	0.000840899
Cd34	218.383	1.92296	0.487232	3.9467	7.9236e-05	0.000850577
Rrp15	33.4802	6.02327	1.52617	3.94665	7.92523e-05	0.000850577
Eno1	646.75	1.65025	0.418239	3.9457	7.95683e-05	0.000853415
Gmpr	17.3621	6.07165	1.53897	3.94526	7.97128e-05	0.000854412
Cuedc2	52.0229	2.22381	0.563885	3.94374	8.02213e-05	0.000859307
Cftr	12.7156	6.61617	1.6781	3.94265	8.05875e-05	0.000862671
Commd2	18.4049	5.23393	1.3276	3.9424	8.06715e-05	0.000863013
Calml4	16.5932	6.99986	1.77681	3.93956	8.16311e-05	0.000871325
Gm6169	12.6275	6.60582	1.67688	3.93936	8.16987e-05	0.000871325
Tubgcp4	74.4457	1.46724	0.372459	3.93932	8.17114e-05	0.000871325
Dhrs4	39.2064	4.90264	1.24465	3.93898	8.18299e-05	0.000872027
Kbtbd3	11.6307	6.48734	1.64705	3.93876	8.19054e-05	0.000872271
Dusp10	31.6785	4.83539	1.2277	3.93858	8.19636e-05	0.000872331
Aaas	19.9049	5.34374	1.35851	3.93353	8.3707e-05	0.000890314
Sh3rf3	17.5496	7.08067	1.80084	3.93187	8.42885e-05	0.000895349
Mxi1	47.9089	5.21355	1.32615	3.93135	8.44718e-05	0.000896722
Gm37499	19.052	7.19931	1.83158	3.93065	8.47148e-05	0.000898725
Gm8700	21.5801	7.37891	1.87747	3.93023	8.48629e-05	0.000899721
Ncapg	25.4008	5.68945	1.448	3.92918	8.52346e-05	0.000903084
Gstm2-ps1	54.051	3.00656	0.765801	3.92603	8.63598e-05	0.00091442
Gm42898	27.3437	7.72028	1.96685	3.92521	8.66552e-05	0.000916963
Gm43268	12.9131	6.63817	1.69142	3.92461	8.687e-05	0.000918648
Rabggtb	33.3472	4.58297	1.16816	3.92324	8.73668e-05	0.00092307
Clp1	18.5222	6.16704	1.57206	3.9229	8.7489e-05	0.00092307
Npepl1	86.7381	3.88897	0.99135	3.9229	8.74894e-05	0.00092307
Mettl17	16.942	5.07805	1.29448	3.92284	8.75109e-05	0.00092307
Fuca2	16.3543	6.01011	1.53228	3.92232	8.77005e-05	0.000924482
Cda	13.1875	6.66725	1.70043	3.92092	8.82117e-05	0.000929279
Zwint	145.275	3.21007	0.819023	3.91939	8.87745e-05	0.000934614
Cinp	25.0728	5.05159	1.28899	3.91904	8.89039e-05	0.000935382
Qprt	136.781	2.43148	0.620535	3.91836	8.91551e-05	0.000937179
Rnf181	216.213	2.23796	0.571182	3.91811	8.92443e-05	0.000937179
Gpx4-ps2	20.0306	5.35182	1.36642	3.91666	8.97831e-05	0.000942239
Ppp1ca	268.369	1.27766	0.326243	3.91628	8.99252e-05	0.000943133
Insig2	216.703	2.73756	0.699316	3.91463	9.05414e-05	0.000948995
Tefm	20.2007	7.28349	1.86075	3.91428	9.06742e-05	0.000949787
Ppil1	10.7869	6.37866	1.62976	3.91386	9.08311e-05	0.000950589
Gsta3	875.721	2.435	0.622161	3.91377	9.08655e-05	0.000950589
Pcyt1a	242.115	1.27503	0.325862	3.91278	9.12404e-05	0.000953306
Wdr90	19.3598	5.3031	1.35706	3.90779	9.31432e-05	0.00097135
Pcdhga2	11.3095	6.44573	1.65015	3.90615	9.3779e-05	0.000976751
Gtf3c6	17.9029	6.11578	1.56596	3.90546	9.40465e-05	0.000978923
Gm45407	19.8766	7.26016	1.8598	3.90373	9.47215e-05	0.000985329
Gm10125	12.8587	6.63247	1.69919	3.90331	9.48846e-05	0.000985867
Mtmr11	15.1555	5.8996	1.51144	3.90329	9.48922e-05	0.000985867
Tmem234	116.275	1.84113	0.471706	3.90314	9.49542e-05	0.000985893
Gm37589	11.1919	6.43065	1.64857	3.90074	9.59007e-05	0.000993853
Sell	15.8728	5.94209	1.52496	3.89655	9.75726e-05	0.00100947
Macrod1	12.4714	6.58772	1.69069	3.89646	9.76076e-05	0.00100947
Col6a2	739.485	1.81334	0.46542	3.89612	9.77442e-05	0.0010098
Gstm5	14.9891	5.88268	1.51004	3.89572	9.79072e-05	0.00101085
Wdr81	101.546	1.41559	0.363542	3.89388	9.86518e-05	0.00101727
ccdc198	12.622	6.60547	1.69673	3.89307	9.89834e-05	0.00101979
Tgif2	14.7207	6.82711	1.7537	3.89298	9.90185e-05	0.00101979
C030006K11Rik	11.1584	6.42649	1.65175	3.89071	9.99505e-05	0.00102811
Thrsp	329.857	2.60667	0.670112	3.88989	0.000100288	0.00103094
Smg9	12.0342	6.53522	1.68041	3.88907	0.000100628	0.00103348
P2ry10b	10.1628	6.29207	1.61837	3.88791	0.000101113	0.00103749
Acat2	63.6623	4.05512	1.04346	3.88621	0.000101819	0.00104409
Vit	14.7545	6.83035	1.75824	3.88478	0.000102425	0.001049
Hdhd3	20.2611	7.28798	1.87646	3.88389	0.000102797	0.00105216
Slc25a48	21.8778	7.3986	1.90506	3.88366	0.000102895	0.00105235
Sinhcaf	15.7084	4.97006	1.27977	3.88355	0.000102943	0.00105235
Fkbp4	129.455	1.70145	0.438135	3.8834	0.000103006	0.00105235
Tgm1	14.5084	6.80615	1.75323	3.88206	0.000103576	0.00105687
Polr1e	12.9463	5.64293	1.4541	3.88071	0.000104153	0.00106211
Zfp418	16.2674	6.97153	1.79671	3.88016	0.000104388	0.00106385
Gm17230	10.5152	6.34118	1.63535	3.87756	0.000105509	0.00107395
Ada	13.4996	6.70254	1.72965	3.87509	0.000106584	0.00108223
Col5a2	423.196	1.23891	0.319829	3.87366	0.000107211	0.0010866
Pmpcb	161.205	1.56406	0.403957	3.87186	0.00010801	0.00109215
Arhgap5	464.662	2.2754	0.587681	3.87183	0.000108022	0.00109215
Naaladl2	13.6851	6.72066	1.73608	3.87117	0.000108316	0.00109446
Rbp4	857.195	1.20788	0.312118	3.86996	0.000108855	0.00109856
4930525G20Rik	21.3406	7.36281	1.90319	3.86867	0.000109432	0.00110304
Phf7	9.94773	6.26121	1.61882	3.86776	0.00010984	0.00110648
Ogn	153.24	2.19556	0.567807	3.86673	0.000110303	0.00111047
Rbm26	224.538	1.63625	0.423372	3.86481	0.000111176	0.00111857
Yrdc	18.8507	6.19144	1.60318	3.86197	0.000112477	0.0011303
Tuba1b	439.528	1.32148	0.342424	3.85918	0.00011377	0.00114188
Nek2	14.9171	6.84624	1.77408	3.85903	0.000113837	0.00114188
Lrrc4	12.7982	6.62551	1.71727	3.85817	0.000114238	0.00114521
Mroh7	9.92987	6.2587	1.62352	3.85502	0.000115722	0.00115802
Prr5	11.2182	6.43436	1.66909	3.85501	0.000115726	0.00115802
Ciao3	39.0066	4.19222	1.08807	3.85289	0.000116734	0.00116671
Sft2d3	10.7241	6.36914	1.65529	3.84775	0.00011921	0.00118803
Rsrc1	104.518	1.34102	0.348573	3.84717	0.00011949	0.00118923
Gm45290	12.1259	6.54783	1.70253	3.84594	0.00012009	0.00119425
Gm37333	10.429	6.32968	1.64585	3.84584	0.000120138	0.00119425
Ly75	12.1307	6.54775	1.70344	3.84385	0.00012112	0.00120257
Myom1	10.1131	6.28523	1.63696	3.83957	0.000123248	0.00122076
Spon2	19.3385	7.21967	1.88072	3.83878	0.000123645	0.00122384
Timm8a1	9.99277	6.26751	1.63274	3.83865	0.000123714	0.00122384
L3hypdh	12.2851	5.59171	1.45674	3.83852	0.00012378	0.00122384
Tpi1	402.367	1.77205	0.46174	3.83777	0.000124156	0.00122683
Fasn	2667.25	2.04589	0.533189	3.83708	0.000124505	0.00122954
Mmp7	17.28	7.0573	1.83931	3.83692	0.000124585	0.0012296
Tes3-ps	17.0206	7.03638	1.83473	3.83509	0.000125516	0.00123732
Eml5	59.3545	5.36837	1.40015	3.83413	0.00012601	0.00124071
Ogfod3	10.5696	6.3484	1.65683	3.83165	0.000127287	0.00125031
2410006H16Rik	10.4515	6.33269	1.65306	3.83089	0.000127678	0.00125301
Tmem108	11.1074	6.42087	1.67614	3.83076	0.000127749	0.00125301
Ttc41	11.1131	6.42039	1.67604	3.83068	0.000127789	0.00125301
Aldh1a7	267.884	4.80401	1.25417	3.83042	0.000127923	0.00125315
Gm37520	13.7702	5.73422	1.49704	3.83036	0.000127954	0.00125315
Etv4	11.4642	6.46599	1.68821	3.8301	0.000128093	0.00125377
Nanos1	18.7749	7.1781	1.87456	3.82922	0.000128549	0.00125749
Nckap5	17.8906	7.10749	1.8567	3.82802	0.000129179	0.00126216
Mrps6	14.3116	4.96312	1.29686	3.82703	0.000129697	0.00126573
Mrpl11	13.8468	5.74117	1.50061	3.8259	0.000130296	0.00127083
Gm19514	9.71482	6.22711	1.62824	3.82443	0.000131073	0.00127765
Thnsl2	22.4613	4.81835	1.2606	3.82227	0.000132231	0.00128743
Kif16b	67.9728	4.10925	1.07605	3.81883	0.000134086	0.00130251
Hacd1	9.86151	6.24908	1.63639	3.81882	0.00013409	0.00130251
Fars2	22.5313	5.51239	1.44348	3.81881	0.000134095	0.00130251
Gm21188	18.6293	7.16691	1.87689	3.81851	0.00013426	0.00130335
Mmp12	17.8932	6.11402	1.60229	3.8158	0.000135744	0.00131622
Adap2	12.9199	5.63367	1.47671	3.815	0.000136181	0.00131891
Skp1	250.585	1.37342	0.360032	3.81473	0.000136332	0.00131961
Ccdc30	14.6944	6.82436	1.78983	3.81286	0.000137367	0.00132735
Sanbr	60.3971	5.34551	1.40197	3.81285	0.000137373	0.00132735
Dus2	22.8361	5.24888	1.37679	3.8124	0.000137622	0.00132898
A2m	17.1703	7.04929	1.84926	3.81195	0.000137874	0.00133064
Zfp583	10.0906	6.28164	1.64795	3.81179	0.000137963	0.00133073
Wdr86	16.9475	7.03036	1.84457	3.81139	0.000138189	0.00133213
Bbs10	12.2682	5.56359	1.46078	3.80864	0.000139732	0.00134622
Pdap1	43.9986	3.08162	0.809144	3.80849	0.000139816	0.00134625
Nucb2	22.2468	5.49378	1.44289	3.80749	0.000140384	0.00135093
Actr3b	12.3561	6.57459	1.72688	3.80722	0.000140539	0.00135164
Ovca2	9.7055	6.22577	1.63551	3.80663	0.000140872	0.00135405
Tmem106c	25.7521	4.27053	1.12241	3.80478	0.00014193	0.00136265
Gm16147	21.2571	7.35718	1.93381	3.80451	0.000142086	0.00136335
Gm17066	11.7507	5.50085	1.44614	3.80382	0.00014248	0.00136634
Sar1b	159.052	1.25688	0.330676	3.80094	0.000144151	0.00138111
Ptn	17.8638	6.10672	1.60666	3.80087	0.000144186	0.00138111
Calhm5	19.4184	7.22669	1.90143	3.80065	0.000144316	0.00138155
Aven	10.5149	6.34069	1.66883	3.79949	0.000144994	0.00138666
Nuak2	18.567	6.1687	1.6236	3.79939	0.000145053	0.00138666
Impa2	15.6846	6.91839	1.82096	3.79931	0.000145101	0.00138666
Ndufs4	54.7529	2.77818	0.732082	3.7949	0.000147701	0.00141069
Slc37a2	20.8927	6.33907	1.67097	3.79366	0.000148445	0.00141617
Rdm1	11.8257	6.51032	1.71658	3.7926	0.000149076	0.00142136
Zfp68	135.484	2.13406	0.562736	3.7923	0.000149258	0.00142208
Tmem117	11.7527	5.50098	1.45061	3.79219	0.000149322	0.00142208
Tmem255a	14.8008	6.83371	1.80237	3.79152	0.000149728	0.0014243
Gm14322	20.2435	6.32391	1.66842	3.79036	0.000150431	0.00142936
Rem1	20.8679	7.33038	1.93556	3.78721	0.00015235	0.00144538
Larp1b	110.999	1.69134	0.446599	3.78716	0.000152379	0.00144538
Snx25	13.8541	5.76803	1.52345	3.78617	0.000152987	0.00145025
Fam98c	9.64886	6.21704	1.64307	3.7838	0.000154449	0.0014625
Nsun2	124.036	3.71303	0.981608	3.7826	0.000155197	0.00146875
Gm10384	17.5243	7.07857	1.87237	3.78053	0.000156493	0.00148016
Crym	9.83206	6.24435	1.65197	3.77994	0.000156865	0.00148284
Peli2	57.4101	3.72459	0.985772	3.77835	0.000157871	0.00149149
Dnah1	16.5462	6.99565	1.8521	3.77715	0.000158631	0.00149782
Hmgcs2	1941.64	2.21905	0.587953	3.7742	0.000160525	0.00151225
Me1	667.47	4.9294	1.3064	3.77326	0.000161128	0.00151621
Srpx	13.4934	6.70029	1.7761	3.77246	0.000161643	0.00151999
Dnajb6	102.697	1.32543	0.351352	3.77236	0.000161713	0.00151999
Cisd3	16.9907	6.03948	1.60162	3.77086	0.000162688	0.00152829
Rarres1	14.952	6.84968	1.81679	3.77021	0.000163111	0.0015314
Gm17354	12.1542	6.55106	1.73796	3.76941	0.000163636	0.00153545
Plk4	17.5125	6.07742	1.61242	3.76913	0.000163817	0.00153628
Entpd6	13.0283	5.64451	1.49795	3.76815	0.000164461	0.00154145
Zfp626	17.8389	5.17947	1.37464	3.76787	0.000164646	0.00154231
Pcdhgc3	191.209	1.47903	0.392833	3.76505	0.000166519	0.00155897
Gm7435	12.4069	6.58062	1.74802	3.76462	0.000166805	0.00156077
Tdrkh	10.6799	6.36298	1.69193	3.76077	0.000169391	0.0015814
Rccd1	9.57086	6.20518	1.6509	3.75866	0.000170826	0.00159389
Otud3	9.83705	6.24558	1.66214	3.75755	0.000171587	0.00160009
Nudt18	12.3101	5.56787	1.48253	3.75565	0.000172894	0.00161138
Erc1	198.225	1.75811	0.468329	3.75402	0.000174023	0.00162099
Etv1	35.5374	8.09787	2.15791	3.75265	0.000174976	0.00162895
Xkr4	12.3732	6.57677	1.75282	3.75211	0.000175354	0.00163123
Hnrnpf	255.908	1.61986	0.431746	3.75188	0.000175517	0.00163123
Gm49266	21.4647	7.37119	1.96492	3.75139	0.000175859	0.0016335
Il6	14.8507	6.84001	1.82351	3.75102	0.000176115	0.00163496
Lpl	347.476	2.36449	0.631242	3.74578	0.000179836	0.00166484
Ndufaf2	16.8824	7.02452	1.8756	3.74522	0.000180236	0.00166761
Ccdc32	12.6933	5.61244	1.49867	3.74496	0.000180424	0.00166842
Elovl3	51.5506	8.6349	2.30728	3.74246	0.000182227	0.00168322
Pcdhb10	16.585	6.9992	1.87039	3.74211	0.00018248	0.00168461
Tut1	15.4891	5.08444	1.36075	3.73649	0.000186609	0.00172177
Tlcd4	249.617	2.97895	0.797439	3.73565	0.000187233	0.00172657
Gstt2	12.2096	5.5556	1.48811	3.73333	0.000188968	0.00174038
Pdgfd	56.0842	2.39214	0.640771	3.73322	0.000189047	0.00174038
Adh1	1463.75	1.9364	0.518733	3.73294	0.000189255	0.00174134
Nol11	133.678	2.87289	0.769877	3.73162	0.00019025	0.00174952
Mterf4	9.82579	6.24397	1.67375	3.73054	0.000191072	0.0017552
Grin2c	9.24708	6.15608	1.65026	3.73037	0.000191199	0.0017552
Serhl	10.1565	6.29125	1.68653	3.7303	0.000191255	0.0017552
Gne	263.349	1.94113	0.520375	3.73025	0.000191292	0.0017552
Rbm20	18.0456	7.12075	1.90912	3.72987	0.000191582	0.0017569
Wdr83	11.3993	5.48251	1.46999	3.72962	0.00019177	0.00175764
Cdkn2d	13.1644	5.6957	1.52811	3.72728	0.000193559	0.0017707
Srd5a3	71.3089	2.47289	0.663472	3.7272	0.000193621	0.0017707
Pdha1	139.59	1.73304	0.464972	3.7272	0.000193622	0.0017707
Gm10254	12.962	6.64344	1.78259	3.72685	0.000193885	0.00177213
Slc16a1	346.914	4.29694	1.15361	3.72479	0.000195477	0.00178471
Igsf5	10.0976	6.28216	1.68712	3.72361	0.000196396	0.00179113
Akr1c14	476.753	2.11299	0.567654	3.72232	0.000197401	0.0017993
Zfp970	40.7596	5.12996	1.37859	3.72116	0.000198312	0.00180562
Aldob	3889.32	2.43687	0.655464	3.71779	0.000200975	0.00182886
Tmem223	11.9946	5.52938	1.48742	3.71742	0.000201267	0.00183051
Gm42715	10.6735	6.36373	1.71262	3.71578	0.000202579	0.00183995
Brk1	64.96	4.93541	1.32826	3.71571	0.000202637	0.00183995
Bcl9	105.98	2.12237	0.571355	3.71462	0.000203507	0.00184602
Pappa2	22.3761	7.43116	2.00053	3.7146	0.000203529	0.00184602
Plekhg6	13.3266	5.68441	1.5307	3.7136	0.000204329	0.00185227
Gm19337	15.9367	6.94171	1.87025	3.71164	0.000205919	0.00186362
Lrrc8d	30.4704	6.91884	1.86445	3.71092	0.000206504	0.00186687
Gas8	13.2159	5.67258	1.52983	3.70799	0.000208913	0.00188762
Thap11	15.0589	6.85883	1.85004	3.70739	0.000209403	0.00189102
Gm37186	9.33057	6.16862	1.66413	3.70682	0.000209881	0.00189327
Hcn1	20.1128	7.27735	1.96345	3.7064	0.000210227	0.00189536
Brdt	11.445	5.48962	1.48132	3.70591	0.000210635	0.00189801
Macroh2a1	139.313	1.34585	0.363184	3.7057	0.000210805	0.0018985
Mfap2	9.91634	6.2563	1.68844	3.70538	0.000211078	0.00189993
Colec10	12.4031	6.57991	1.77631	3.70426	0.00021201	0.00190521
Tspan6	13.8784	6.74107	1.82065	3.70256	0.000213434	0.00191697
Wdr89	9.4742	6.1905	1.67282	3.70064	0.000215053	0.00192999
Slc4a11	19.9898	7.26851	1.96416	3.70057	0.000215116	0.00192999
Zfp874b	11.922	5.5133	1.4902	3.6997	0.000215851	0.00193553
Gm37447	12.5374	6.59538	1.78324	3.69853	0.000216854	0.00194242
Caprin2	12.0105	6.53255	1.76663	3.69774	0.000217528	0.00194741
Rpl29	223.034	1.31023	0.354424	3.69679	0.000218339	0.00195362
Plcxd3	21.6619	7.38431	1.99778	3.69625	0.000218808	0.00195364
Wdr45	12.1137	5.54363	1.49986	3.69611	0.00021893	0.00195364
Gm50115	12.0002	6.53248	1.76739	3.69611	0.000218931	0.00195364
Zfp937	16.3162	6.97446	1.88714	3.69577	0.000219219	0.00195483
Zfp60	49.232	5.24719	1.42045	3.69403	0.000220725	0.00196585
Lonp1	220.185	1.64224	0.444572	3.69398	0.000220774	0.00196585
4930522L14Rik	9.90508	6.25471	1.6946	3.69096	0.00022341	0.00198719
Eif2s3y	78.0267	4.04044	1.09491	3.69021	0.000224068	0.00199197
9430034N14Rik	15.6681	6.91726	1.87492	3.68935	0.000224824	0.00199644
Gm53012	9.50283	6.19578	1.67937	3.68935	0.000224825	0.00199644
Atp5md	12.0677	6.5404	1.77312	3.68864	0.000225452	0.00199891
Commd1	13.6251	4.75414	1.28909	3.68798	0.000226045	0.00200309
Gm43071	9.5704	6.20568	1.68356	3.68604	0.000227772	0.00201732
Pfdn4	14.2879	6.78416	1.84083	3.68537	0.000228366	0.00202151
Polq	16.5361	6.99486	1.89809	3.68522	0.000228506	0.00202166
Arv1	14.3546	6.79094	1.8429	3.68493	0.000228765	0.00202193
Mthfd1l	28.0689	4.59569	1.24716	3.68491	0.000228781	0.00202193
Cetn4	9.91814	6.25753	1.69896	3.68314	0.000230376	0.00203495
Prph	17.9734	7.11501	1.93255	3.68168	0.000231706	0.00204561
Tfb1m	15.2893	6.88178	1.8694	3.68128	0.000232062	0.00204765
Endog	19.3198	7.2193	1.9619	3.67975	0.000233462	0.00205672
Rps3a3	14.879	6.84282	1.85983	3.67927	0.000233901	0.00205949
5530601H04Rik	23.1893	4.5674	1.24209	3.6772	0.000235808	0.00207519
Gm26873	11.8441	6.51345	1.7714	3.67701	0.000235986	0.00207565
Anxa13	13.4181	6.69221	1.82126	3.67449	0.000238323	0.00209287
Gm47493	16.2674	6.9713	1.89771	3.67353	0.000239223	0.00209966
Gm45137	11.0888	6.41843	1.74819	3.67147	0.000241156	0.00211439
Tgfbr3l	15.7373	6.92327	1.88579	3.67128	0.000241341	0.00211489
Cdin1	9.843	6.24544	1.70154	3.67045	0.000242121	0.0021206
Zfr	466.063	1.09068	0.297322	3.66835	0.000244121	0.002137
Stard6	9.6201	6.21292	1.69412	3.66734	0.000245082	0.00214315
Slc25a4	53.86	2.50127	0.68235	3.66566	0.000246697	0.00215613
Bub1b	18.1788	4.49568	1.22736	3.66289	0.00024939	0.00217737
Gm43463	17.4579	7.0732	1.93185	3.66135	0.000250886	0.00218812
Bgn	3477.62	1.28045	0.349813	3.66039	0.000251831	0.00219406
Proser2	15.5461	6.90465	1.88708	3.65891	0.000253294	0.00220564
Tstd2	55.9711	1.96784	0.538187	3.65643	0.000255754	0.00222473
Chchd1	9.43142	6.18472	1.69158	3.65619	0.000255994	0.00222526
Gjb5	17.4708	7.07407	1.93487	3.6561	0.000256084	0.00222526
Rpp40	10.1813	6.29549	1.72224	3.65541	0.000256767	0.00223002
Etfb	12.0848	6.54263	1.79023	3.65464	0.000257547	0.00223452
Ccdc125	45.6945	4.82765	1.32097	3.65463	0.000257554	0.00223452
Adamts12	62.7202	3.07245	0.840921	3.65367	0.000258514	0.00224168
Tha1	9.49672	6.19384	1.69548	3.65316	0.000259037	0.00224496
Rbm38	10.9534	5.39654	1.47728	3.65303	0.000259164	0.00224496
Arl6	10.5238	6.34194	1.73619	3.65279	0.000259409	0.0022459
Ctrl	23.4796	7.49976	2.0534	3.65236	0.000259843	0.00224849
Eif4e3	12.6755	6.61036	1.81009	3.65196	0.000260245	0.0022508
Stn1	42.2605	1.77615	0.486381	3.65178	0.000260432	0.00225123
Hspd1	298.265	2.00702	0.550176	3.64796	0.000264329	0.00228254
Pgam1	219.88	1.02545	0.281205	3.64662	0.000265708	0.00229294
Gm17089	11.973	6.52924	1.79054	3.64653	0.00026581	0.00229294
Zkscan7	16.1352	4.70993	1.29171	3.64629	0.000266057	0.00229345
Sec22a	16.1152	6.95656	1.90795	3.64609	0.00026626	0.00229345
Gm11131	12.9077	6.63746	1.82044	3.64607	0.000266284	0.00229345
Haao	218.178	2.41044	0.661242	3.64533	0.000267052	0.00229886
Tamm41	10.6095	5.34974	1.46766	3.64509	0.000267298	0.00229979
Dok3	15.6383	5.91792	1.62402	3.64398	0.000268451	0.00230851
Gm48885	9.24787	6.15617	1.68994	3.64284	0.000269651	0.00231763
Grip1	11.1772	6.43024	1.76541	3.64236	0.000270153	0.00231834
L3mbtl4	10.668	6.36296	1.747	3.64222	0.000270295	0.00231835
Ccdc85a	12.639	6.60724	1.81447	3.64142	0.000271139	0.00232309
Zdhhc8	184.61	1.26344	0.346977	3.64129	0.00027128	0.00232309
Dbr1	11.5365	6.47482	1.77823	3.64116	0.000271408	0.00232309
Idh1	718.891	1.41887	0.389732	3.64063	0.000271968	0.00232668
Ccdc25	66.8195	1.99712	0.548676	3.63989	0.00027275	0.00233217
Vcpkmt	10.7355	6.37217	1.7517	3.63771	0.000275074	0.00235082
Zfp811	8.9688	6.11172	1.68034	3.63719	0.000275625	0.00235432
Adam1a	17.1917	7.0508	1.93953	3.63531	0.000277644	0.00236671
9130409I23Rik	14.4392	6.79942	1.87038	3.63531	0.000277647	0.00236671
Gm18087	13.3944	6.69092	1.84169	3.63303	0.00028011	0.00238648
Trim26	74.636	3.61119	0.994095	3.63264	0.000280538	0.00238889
Zfp994	30.4543	4.88271	1.34436	3.63201	0.000281222	0.00239104
Pcdhga11	10.1549	6.29144	1.73388	3.62853	0.000285042	0.00242223
Cmc1	13.3156	5.68338	1.56669	3.62764	0.000286027	0.00242815
Tor2a	14.7817	5.83359	1.60822	3.62737	0.000286324	0.00242943
Tcaim	10.3744	6.32106	1.74295	3.62664	0.000287137	0.00243508
Galnt10	71.4622	3.41819	0.942734	3.62583	0.000288038	0.00243975
Rgs9	10.6471	6.35949	1.75396	3.6258	0.000288073	0.00243975
Lama1	14.0144	6.75497	1.86306	3.62574	0.00028813	0.00243975
Prr16	19.661	7.24457	1.99984	3.62258	0.00029168	0.0024673
2810025M15Rik	11.6213	4.62523	1.27688	3.62229	0.00029201	0.00246882
Ackr4	10.9498	6.40032	1.76816	3.61976	0.000294877	0.00248995
Gzf1	103.1	4.23126	1.16931	3.6186	0.000296203	0.00249801
Nxt1	10.359	5.34362	1.47692	3.61809	0.000296784	0.00250153
Capn11	19.8307	7.2568	2.006	3.61754	0.000297414	0.00250556
Prdx6	375.816	1.55164	0.429354	3.61389	0.000301641	0.0025386
Gm43654	10.6183	5.37974	1.48868	3.61375	0.0003018	0.00253865
Pfkl	80.7158	3.13722	0.868311	3.61302	0.000302653	0.00254453
6820431F20Rik	46.0684	1.84271	0.510148	3.61211	0.000303719	0.0025509
Smim10l1	219.622	1.7593	0.48729	3.61037	0.000305759	0.00256674
Dyrk3	17.5996	7.08472	1.9626	3.60986	0.00030636	0.00257048
Snta1	11.985	6.52932	1.81004	3.60727	0.000309432	0.00259494
Scn2a	11.548	6.47657	1.79637	3.60536	0.00031172	0.00261148
Banf1	15.0718	6.85996	1.90328	3.60428	0.000313022	0.00261842
Ubfd1	179.366	1.40831	0.390953	3.60224	0.000315482	0.002635
Kcnh2	8.77001	6.07989	1.6879	3.60205	0.000315717	0.00263545
Adgrg2	10.5444	6.34472	1.76147	3.60194	0.000315853	0.00263545
Dlst	435.417	1.3785	0.382731	3.60174	0.000316091	0.00263611
Supt3	14.6518	5.11685	1.42082	3.60133	0.000316599	0.00263901
Zfp300	11.2532	5.46587	1.51962	3.59686	0.000322077	0.00268063
Ndst3	10.7169	6.36969	1.77101	3.59665	0.000322343	0.0026815
Fancl	9.60816	6.21067	1.72745	3.59529	0.000324033	0.00269421
Srr	71.1576	4.40537	1.22623	3.59261	0.000327378	0.00271929
Vac14	100.374	1.67095	0.465528	3.58937	0.000331484	0.00275063
Stard5	105.678	1.97749	0.551244	3.58732	0.000334092	0.00276812
Glp1r	9.52453	6.19938	1.72845	3.58668	0.000334919	0.00277358
Gm49883	11.7673	6.5042	1.81403	3.58551	0.000336421	0.00278335
Gm48939	18.589	7.16364	1.99795	3.5855	0.000336434	0.00278335
Gm43292	10.5139	6.34176	1.76929	3.58436	0.000337908	0.00279415
Scp2	1966.01	2.24075	0.62541	3.58285	0.000339867	0.00280754
Aqp11	9.55336	6.2027	1.7315	3.58227	0.000340619	0.00281236
Gm37802	10.5027	6.34025	1.77005	3.58195	0.000341039	0.00281442
Cntnap1	72.1147	4.40401	1.22969	3.58138	0.000341779	0.00281912
Slfn10-ps	13.5244	5.70553	1.59395	3.5795	0.00034425	0.00283527
Pdcd2l	9.57345	6.20656	1.73553	3.57618	0.000348648	0.0028658
Gm42659	11.99	6.53145	1.82697	3.57501	0.000350212	0.00287468
Lrrc47	20.8581	4.77054	1.33447	3.57485	0.000350424	0.00287468
Mapk15	9.99528	5.29077	1.4801	3.5746	0.000350769	0.00287468
Nek8	11.1091	5.40881	1.5138	3.573	0.000352916	0.00288799
Vdr	10.9048	5.39009	1.50882	3.5724	0.00035373	0.00289227
Tuba1c	161.282	1.56699	0.438702	3.57189	0.000354419	0.00289467
Nova1	10.4021	6.32669	1.77328	3.56779	0.000360003	0.00293872
Myh8	8.84417	6.09165	1.70793	3.56668	0.000361537	0.00294979
Nhp2	18.1107	3.75899	1.05418	3.5658	0.000362747	0.00295821
D17H6S53E	10.3467	6.31847	1.77246	3.5648	0.000364138	0.00296809
Cadm4	9.64019	6.21673	1.74472	3.56318	0.000366395	0.0029843
Ikzf4	11.013	5.43397	1.52506	3.56311	0.000366487	0.0029843
Acot11	8.44091	6.02409	1.69121	3.562	0.000368033	0.00299542
Pcyt2	200.44	1.2041	0.338274	3.55953	0.000371512	0.00301929
Atp5d	171.921	1.57133	0.441508	3.55901	0.00037226	0.00302388
Mettl26	34.8211	2.7755	0.780137	3.55771	0.000374103	0.00303533
Tcea1	133.909	1.02376	0.287774	3.5575	0.000374402	0.00303533
Ddx11	11.9671	6.52724	1.83532	3.55647	0.000375876	0.00304579
Dnal1	10.86	6.38736	1.79619	3.55606	0.000376456	0.003049
Runx1	49.6522	4.34257	1.22129	3.55573	0.00037693	0.00305135
Gabre	11.3877	6.45679	1.81651	3.5545	0.000378699	0.00306417
Zfp750	9.08686	6.13003	1.72538	3.55285	0.000381079	0.00307892
4931414P19Rik	8.73156	6.07374	1.70996	3.55198	0.000382341	0.00308761
A930033H14Rik	13.7647	6.73029	1.89644	3.54891	0.000386834	0.00312237
Kif2c	10.7586	5.3683	1.51305	3.548	0.00038817	0.0031301
Sec61a1	254.601	1.5212	0.428768	3.54783	0.000388415	0.00313056
Gm5165	8.31513	6.00254	1.69266	3.54622	0.000390798	0.00314632
Sumf2	15.916	5.12828	1.44616	3.54612	0.000390941	0.00314632
Anxa9	10.1212	5.27986	1.489	3.54591	0.000391258	0.00314735
Kif15	15.6792	4.98175	1.40588	3.54352	0.000394823	0.00317295
Zfp772	13.6804	5.72198	1.61503	3.54296	0.000395666	0.00317817
Aldh1a1	1150.33	2.9266	0.826519	3.54087	0.000398804	0.00320028
Ubqln4	107.891	1.3508	0.381525	3.54053	0.000399325	0.00320196
Islr	89.0955	2.39189	0.675626	3.54026	0.00039974	0.00320314
C3ar1	20.8863	5.3889	1.52235	3.53987	0.000400329	0.00320631
Gm42672	13.0327	6.65129	1.87947	3.53892	0.00040176	0.00321466
Tmem141	17.4381	7.07145	1.99849	3.5384	0.000402566	0.00321955
Sms-ps	10.5244	6.34346	1.79292	3.53805	0.000403088	0.00322217
Gm38377	15.9032	6.93885	1.96426	3.53256	0.000411564	0.00327886
AA474408	8.35469	6.00979	1.7019	3.53123	0.000413627	0.00329055
Col8a2	17.5708	7.08252	2.00806	3.52705	0.000420215	0.00334136
Them6	11.3584	5.44749	1.5446	3.52678	0.000420639	0.00334312
Thsd7b	11.6395	6.48849	1.84028	3.52582	0.000422176	0.00335052
Zc3h12b	10.6891	5.35194	1.51894	3.52347	0.000425936	0.00337712
D430041D05Rik	19.5567	7.23595	2.05492	3.52128	0.000429464	0.00340184
Zbtb3	12.4391	6.58437	1.87004	3.52097	0.000429966	0.00340419
Gm49783	21.977	6.44502	1.83232	3.51742	0.000435766	0.00344698
Prdm5	12.2816	6.56453	1.8663	3.51741	0.000435787	0.00344698
Gm13012	13.2845	6.679	1.89951	3.51617	0.000437825	0.00346145
Cmya5	21.1846	7.35205	2.09102	3.51602	0.000438076	0.00346178
Ppm1l	85.3893	1.32766	0.377682	3.51528	0.000439287	0.00346804
Deptor	373.738	1.48024	0.421325	3.51329	0.000442597	0.00348753
Xndc1	10.1286	6.28737	1.78998	3.51253	0.000443856	0.00349413
Ntpcr	10.0192	5.25564	1.4968	3.51125	0.000446009	0.00350941
Magef1	16.8912	7.02541	2.00242	3.50846	0.000450703	0.0035413
A930004J17Rik	12.8685	6.63191	1.89086	3.50735	0.000452587	0.00355105
Kcnd1	18.3286	6.14253	1.75179	3.50644	0.000454151	0.00356164
Fzd10	12.2389	6.56073	1.87168	3.50527	0.000456144	0.00357557
Ccdc51	10.762	6.37523	1.81927	3.50428	0.000457843	0.0035855
Syk	12.1999	4.58099	1.30731	3.50413	0.000458099	0.00358581
Fam217b	9.58918	6.20751	1.7717	3.5037	0.000458845	0.00358883
Nhej1	10.2527	6.30525	1.79964	3.50361	0.000458991	0.00358883
Ccdc85b	10.0997	5.3073	1.51484	3.50353	0.000459135	0.00358883
Prrg3	116.666	1.45555	0.415597	3.50231	0.000461248	0.0036002
Aox3	426.417	1.81186	0.517351	3.50219	0.000461458	0.0036002
Rnf227	9.43529	6.18525	1.76821	3.49803	0.00046871	0.00365334
Tmem150a	129.194	1.37995	0.394531	3.49771	0.000469273	0.00365601
Zfp28	25.2751	5.04457	1.4424	3.49735	0.0004699	0.00365917
Gm9892	38.6833	1.69477	0.484683	3.49666	0.000471115	0.00366691
Prpsap1	127.642	2.00604	0.573759	3.49631	0.000471745	0.00367009
Chek2	10.6696	5.34908	1.5303	3.49544	0.000473287	0.00368036
Gfm2	105.1	1.25913	0.360345	3.49423	0.000475423	0.00369523
Mpv17l2	8.38815	6.01474	1.72172	3.49344	0.000476834	0.00370446
Mad1l1	64.4113	1.48002	0.423724	3.4929	0.000477813	0.00371033
Rsph10b	21.575	6.38383	1.82892	3.49049	0.000482139	0.00374217
Acsbg1	18.2261	7.13422	2.04489	3.4888	0.000485189	0.00376408
Orc6	16.1503	5.01941	1.43942	3.4871	0.000488292	0.00378638
Ppid	58.5322	4.99105	1.43194	3.48552	0.000491184	0.00380702
2810021J22Rik	9.12163	6.1369	1.76169	3.48354	0.000494836	0.00383353
Atpif1	12.7971	6.62382	1.90209	3.48239	0.000496951	0.00384632
Gm44770	9.93905	6.26076	1.79827	3.48156	0.000498509	0.00385658
Syt9	17.813	7.10214	2.04044	3.48069	0.00050013	0.00386731
Comtd1	11.0026	6.40732	1.84126	3.47985	0.000501701	0.00387765
Cul2	170.356	1.06059	0.305095	3.47627	0.000508449	0.00392432
Dhrs1	133.06	4.23694	1.21946	3.47445	0.000511903	0.00394914
Gm28941	10.9471	6.39989	1.84248	3.47352	0.000513675	0.0039606
Gm12749	8.19595	5.98179	1.72216	3.47342	0.000513868	0.0039606
Sqor	229.175	1.90503	0.548602	3.47252	0.000515592	0.00397205
Mbd3	78.7332	3.45199	0.99434	3.47164	0.000517283	0.00397953
Psma3	238.453	1.6121	0.46454	3.47033	0.000519828	0.00399058
Gm33228	12.5471	6.5966	1.90088	3.47029	0.000519892	0.00399058
Etaa1	16.4482	5.9878	1.72545	3.47028	0.000519924	0.00399058
Gm50273	19.7297	7.24957	2.08912	3.47015	0.000520168	0.0039906
Gm16523	12.4457	6.58509	1.8982	3.46912	0.00052217	0.00400411
Bmper	9.25128	6.15715	1.77574	3.46738	0.000525567	0.00402643
Limk1	9.37801	6.17535	1.78127	3.46682	0.000526659	0.00403294
Rab40b	10.8015	6.38069	1.84124	3.46543	0.000529382	0.00405191
Hoxb5	9.24002	6.15544	1.77634	3.46524	0.000529767	0.00405299
Mtfr1l	203.307	1.16382	0.336077	3.46295	0.000534296	0.00408084
Ugt1a7c	13.2578	5.66653	1.63634	3.46293	0.000534325	0.00408084
Gm35066	14.6705	6.82235	1.97013	3.4629	0.000534392	0.00408084
Nek7	272.054	1.86957	0.539948	3.46249	0.000535193	0.00408319
Tctn2	14.7144	4.88529	1.4113	3.46156	0.000537064	0.00409181
Fam47e	8.79092	6.08369	1.75824	3.46011	0.000539954	0.00411089
Tmem178	14.492	6.80466	1.96668	3.45997	0.000540231	0.00411089
Arsg	8.62378	6.05466	1.75095	3.45792	0.000544361	0.00413601
Nradd	9.83474	5.23641	1.51432	3.45792	0.000544363	0.00413601
Srfbp1	24.478	4.4141	1.27672	3.45737	0.000545483	0.00414262
Syce2	8.10587	5.96636	1.72683	3.4551	0.000550093	0.00417117
Cd27	14.3135	6.78674	1.96431	3.45502	0.000550249	0.00417117
Snrnp25	9.48034	6.19194	1.79273	3.45392	0.000552493	0.00418244
Zfp691	9.85061	6.24743	1.80928	3.45299	0.000554402	0.00419306
Slc4a4	351.933	2.16038	0.626398	3.4489	0.000562876	0.00425133
Myef2l	13.1761	5.6984	1.65233	3.44871	0.000563274	0.0042524
Gm14117	23.8277	4.1399	1.20088	3.44738	0.000566053	0.00427143
Zc3hc1	9.81265	5.22407	1.51561	3.44685	0.000567162	0.00427786
Gm19522	7.8839	5.92566	1.71944	3.44628	0.000568369	0.00428364
Dzip1	25.5529	5.06258	1.46902	3.44624	0.000568446	0.00428364
Ccdc162	9.95691	6.26327	1.81814	3.44488	0.000571319	0.00430137
Gm35876	14.0457	6.75944	1.96299	3.44344	0.000574369	0.00432139
Ank3	65.1171	3.15435	0.916064	3.44338	0.000574499	0.00432139
Pdgfrb	581.935	1.93865	0.563413	3.44091	0.00057976	0.00435701
Mrps21	10.0416	5.26757	1.53113	3.4403	0.000581061	0.00436481
Hoxb9	18.5067	7.15633	2.08098	3.43892	0.000584045	0.00438419
Hddc2	10.195	5.28877	1.53921	3.43603	0.000590301	0.00442619
Cmtm6	306.278	1.13843	0.331429	3.43491	0.000592758	0.00444105
4930579G24Rik	12.1923	5.55221	1.61642	3.43488	0.000592818	0.00444105
Hspa4	655.245	1.05186	0.306336	3.43367	0.000595468	0.00445808
Gm49971	9.41389	6.18245	1.80084	3.43308	0.000596757	0.0044645
Masp1	234.233	1.05921	0.308711	3.43108	0.000601193	0.00449565
Tnfrsf1b	162.918	1.21603	0.354435	3.43091	0.000601551	0.0044963
Lgals3bp	268.422	1.69561	0.494525	3.42876	0.000606349	0.00452808
Cfdp1	52.5376	3.78652	1.10444	3.42847	0.000607004	0.00453093
Igsf23	9.78964	6.23868	1.82022	3.42744	0.000609304	0.00454605
5330431K02Rik	13.9347	6.74786	1.96906	3.42695	0.000610407	0.00455223
Rps28	46.7472	3.75033	1.09521	3.42431	0.000616359	0.00459249
Mfsd4b1	10.1813	6.29503	1.83857	3.42388	0.000617344	0.00459776
Coq8b	23.233	4.33253	1.26568	3.42308	0.000619164	0.00460924
Nostrin	11.4043	6.45754	1.88709	3.42196	0.000621721	0.00462619
Haus6	15.8078	6.92884	2.02603	3.41991	0.000626409	0.0046567
Zfp938	10.933	6.39691	1.87125	3.41852	0.000629634	0.00467668
Plxna1	95.1409	3.65386	1.06959	3.41613	0.000635186	0.0047158
Kifc1	8.21027	5.98483	1.75281	3.41442	0.000639186	0.00473913
Txnl1	274.513	2.2832	0.669108	3.4123	0.000644172	0.00477182
Bid	9.62095	5.20269	1.52495	3.41171	0.000645576	0.00478009
Gm47246	13.5993	6.71274	1.96774	3.4114	0.000646313	0.00478319
4930579G18Rik	11.7998	4.67917	1.37218	3.41004	0.000649534	0.00480296
9130023H24Rik	11.2133	5.41975	1.58982	3.40903	0.000651934	0.00481855
Col7a1	9.17987	6.1458	1.80368	3.40736	0.000655939	0.004846
Efs	9.36389	6.17413	1.81233	3.40675	0.000657422	0.00485262
Gpkow	96.8176	1.96798	0.577796	3.40601	0.000659193	0.00486353
Ramp1	8.08062	5.96199	1.75081	3.40528	0.000660952	0.00487434
Tmem41a	17.6036	5.13821	1.50991	3.40299	0.00066653	0.0049111
Pycr1	8.2778	5.99683	1.76318	3.40114	0.000671062	0.0049401
Gm4430	8.7816	6.08217	1.78857	3.40057	0.00067245	0.00494812
Msantd3	14.1591	6.77075	1.99139	3.40001	0.000673822	0.00495602
Il1r1	182.847	2.38384	0.701212	3.3996	0.000674843	0.00496133
Psma2	81.5204	1.84053	0.541572	3.3985	0.000677565	0.00497913
Fam136a	101.311	2.10315	0.619325	3.39587	0.000684103	0.00502049
Gm37212	7.97349	5.94274	1.75035	3.39517	0.000685851	0.00503109
Rab32	135.342	4.22684	1.24506	3.39489	0.000686571	0.00503192
Ppp1r37	103.469	3.00922	0.88719	3.39185	0.000694221	0.005079
Scara3	113.157	4.16521	1.22811	3.39155	0.00069498	0.00508106
Aox1	185.677	1.9406	0.572197	3.3915	0.000695116	0.00508106
Ticrr	10.7988	5.37407	1.58539	3.38976	0.000699551	0.00511122
Ccdc14	7.97431	5.94226	1.75323	3.38931	0.000700687	0.00511727
Baat	293.409	2.49673	0.736955	3.3879	0.0007043	0.00514139
Susd1	15.7124	6.92114	2.04317	3.38745	0.000705461	0.00514533
Gm36161	12.3751	6.5766	1.9417	3.38703	0.000706526	0.0051489
Eloa	184.013	1.19127	0.351716	3.38702	0.000706572	0.0051489
Gm5431	12.758	5.65151	1.67041	3.3833	0.000716202	0.0052122
Mmp25	13.7119	6.72448	1.98776	3.38295	0.000717125	0.00521663
Mtif3	8.57956	6.04698	1.78785	3.38227	0.000718904	0.00522498
Aldh1b1	8.81052	6.0853	1.79931	3.38201	0.000719574	0.00522756
Sntg2	10.0857	6.28201	1.85841	3.38032	0.00072401	0.00525518
Nexn	9.57361	5.18613	1.53443	3.37983	0.000725296	0.00526221
Fmo4	9.65143	6.21859	1.84152	3.37688	0.000733122	0.0053079
Gal3st2	10.732	6.37008	1.88639	3.37686	0.000733196	0.0053079
Tmem240	11.5063	6.47209	1.91771	3.3749	0.000738422	0.00533874
Def6	10.6552	5.35395	1.5865	3.37468	0.000739005	0.00534062
Dnpep	96.0556	1.25302	0.371337	3.37435	0.000739901	0.00534444
Mthfd2	22.1442	4.84816	1.43687	3.37412	0.000740522	0.0053446
Lefty1	14.152	6.77041	2.00719	3.37307	0.00074335	0.00536267
Dynlt2b	15.4671	6.89838	2.04524	3.37289	0.000743843	0.00536389
Rpap3	19.7364	4.68041	1.38805	3.37193	0.000746446	0.00537798
4933433G19Rik	8.14047	5.9717	1.77182	3.37037	0.000750664	0.00540208
Chrd	8.69985	6.06753	1.80027	3.37033	0.000750769	0.00540208
Alkbh2	12.8272	6.62864	1.96713	3.3697	0.000752513	0.00541228
4930563E22Rik	11.9167	6.52221	1.9369	3.36735	0.000758938	0.00545612
Rnf10	428.192	1.08243	0.321473	3.36709	0.00075967	0.00545902
Mzf1	7.96739	5.9404	1.76448	3.36667	0.000760827	0.00546496
H4c4	7.58231	5.86921	1.74369	3.36597	0.00076275	0.00547451
Anapc13	10.328	6.31584	1.87652	3.36572	0.000763437	0.00547659
Exosc9	29.7885	4.84185	1.43887	3.36504	0.00076533	0.00548779
Cenpm	10.3159	6.31448	1.8766	3.36484	0.000765877	0.00548933
Tradd	11.9488	6.52643	1.93996	3.3642	0.000767654	0.00549829
Zfp74	39.6894	4.1815	1.2433	3.36324	0.000770329	0.00551409
Gpt2	278.383	1.64076	0.488172	3.36103	0.000776512	0.00555116
Mxra8	521.833	1.54758	0.460475	3.36084	0.000777066	0.00555272
Adamts16	7.77792	5.90614	1.75831	3.359	0.000782259	0.00558261
Gm21092	8.58136	6.04834	1.80151	3.35737	0.000786887	0.00561321
Mup14	30.2468	5.33631	1.58956	3.3571	0.000787655	0.00561628
Emc7	146.3	1.22109	0.36381	3.35639	0.000789658	0.00562572
Immt	316.833	1.23382	0.367629	3.35616	0.00079032	0.00562802
1500011B03Rik	10.1787	5.285	1.57491	3.35576	0.000791481	0.00563145
Tfpt	10.8372	6.3853	1.90312	3.35517	0.000793164	0.005641
Tatdn2	38.6325	2.09531	0.62503	3.35234	0.000801321	0.00569657
Vmn1r46	11.5475	6.47692	1.93214	3.35221	0.000801697	0.0056968
Abcf1	114.708	2.29008	0.683706	3.34951	0.000809537	0.00574869
Kri1	7.66531	5.88578	1.75723	3.34946	0.000809695	0.00574869
Zfp605	7.45653	5.84519	1.74524	3.34921	0.000810418	0.00575137
5430403G16Rik	8.77775	6.08106	1.81579	3.34898	0.000811092	0.00575368
A430033K04Rik	35.377	4.90041	1.46335	3.34875	0.000811769	0.00575602
Iqank1	15.0078	6.85504	2.04714	3.3486	0.000812211	0.00575669
Sar1a	334.983	1.09749	0.327817	3.34786	0.000814378	0.00576959
Gm906	7.66613	5.88527	1.75878	3.34622	0.000819206	0.00579635
Ccn5	7.58924	5.87121	1.75595	3.34362	0.000826935	0.00584106
Tpbg	12.4147	6.5813	1.96849	3.34333	0.000827797	0.00584466
Ptch2	9.68663	5.24677	1.56967	3.34259	0.000830017	0.00585784
Gm43511	9.48257	6.19299	1.85307	3.34202	0.000831704	0.00586725
Gtse1	9.79711	5.229	1.56524	3.3407	0.000835671	0.00589273
Gm16573	16.5007	6.99177	2.09335	3.33999	0.000837805	0.00590275
Stxbp3-ps	11.4209	6.46149	1.9348	3.33961	0.000838957	0.00590835
Podn	169.911	4.13248	1.23752	3.33933	0.000839796	0.00591175
Trmt12	7.74607	5.90042	1.76725	3.33876	0.000841536	0.00591897
Arhgef17	243.801	1.1653	0.349197	3.3371	0.000846588	0.00594693
Ankle1	28.3098	7.77027	2.33105	3.33338	0.000857975	0.00601672
Lrp1	2930.21	1.32338	0.397037	3.33315	0.000858677	0.00601909
Egfl6	8.27715	5.99557	1.79885	3.333	0.000859143	0.00601982
Gm12693	12.1573	6.55117	1.96615	3.33197	0.000862323	0.00603954
Keg1	127.466	2.28185	0.685183	3.33028	0.000867594	0.00607389
Epn3	14.8209	5.16033	1.55021	3.32879	0.000872239	0.00610383
Ephx2	511.259	1.83934	0.552686	3.328	0.00087471	0.00611854
Folr1	9.75779	6.23403	1.87351	3.32747	0.000876393	0.00612772
Bsdc1	188.138	1.03434	0.310859	3.32735	0.000876761	0.00612772
Macrod2	10.3901	6.32458	1.90217	3.32493	0.000884419	0.00617379
Cdh6	15.8986	6.93709	2.08666	3.32449	0.000885802	0.00618047
Cdh23	8.1607	5.97515	1.79743	3.32428	0.000886484	0.00618263
Cybrd1	17.1472	4.43676	1.33541	3.3224	0.000892474	0.0062179
Gm49706	11.4141	6.45998	1.94441	3.32234	0.000892667	0.0062179
Cfap54	9.08793	5.11846	1.54199	3.3194	0.000902126	0.00627588
Gm47483	7.65132	5.88323	1.77393	3.31649	0.000911557	0.00633616
Nol3	21.4197	7.368	2.22203	3.31588	0.000913542	0.0063473
Galnt3	11.5441	6.47515	1.9531	3.31531	0.000915404	0.00635405
R74862	9.76216	5.21527	1.57311	3.31527	0.000915559	0.00635405
Gm30262	9.09172	6.13218	1.84976	3.31512	0.000916048	0.00635405
Fam25c	11.0111	6.40833	1.93325	3.3148	0.000917084	0.00635858
Ccdc18	7.99923	5.94602	1.79435	3.31375	0.000920548	0.00637726
Myrf	475.457	2.39511	0.722908	3.31317	0.000922462	0.00638785
Cdkn2c	8.86364	5.07147	1.53096	3.31261	0.000924313	0.00639689
Gm15261	12.9456	6.64184	2.00511	3.31245	0.00092482	0.00639689
Eif1a	192.306	1.47173	0.444331	3.31224	0.000925511	0.00639827
Gata6os	8.26851	5.9947	1.81094	3.31027	0.000932067	0.0064393
Zfas1	7.63668	5.87922	1.77612	3.31014	0.000932507	0.0064393
Olfml2a	550.54	1.04121	0.314644	3.30916	0.000935768	0.00645101
Ldlrad4	83.5997	1.64746	0.497854	3.30913	0.000935865	0.00645101
Dnajc7	64.2695	2.31534	0.699927	3.30798	0.000939719	0.00647488
Rab38	8.63878	6.05816	1.83213	3.30663	0.000944264	0.00650349
Zfp658	8.07211	5.95991	1.8036	3.30445	0.000951615	0.00654868
Rbpjl	18.0844	7.12379	2.15625	3.30379	0.00095386	0.0065614
Lnx1	7.30357	5.81559	1.7616	3.30131	0.000962344	0.00661427
Gm12230	8.91318	6.10344	1.84989	3.29935	0.000969105	0.00665521
Slitrk4	9.48917	6.19394	1.87743	3.29916	0.000969752	0.0066569
Gm39041	8.51461	6.03688	1.83047	3.298	0.000973776	0.00668176
1810020O05Rik	10.3571	6.3198	1.91643	3.29769	0.000974824	0.00668618
Tm2d1	32.7371	4.78651	1.4523	3.29582	0.00098135	0.00671981
Naglu	127.064	1.07144	0.325108	3.29566	0.000981912	0.00672089
Kdelr1	173.364	1.61076	0.48881	3.29527	0.000983285	0.00672473
Pak6	7.36339	5.82694	1.76894	3.29404	0.000987595	0.00675141
Tmem119	76.7372	3.98937	1.21155	3.2928	0.000991966	0.00677571
Ndufa10	196.257	1.87223	0.568792	3.2916	0.000996189	0.00679901
Sectm1b	10.6983	6.36674	1.93462	3.29095	0.000998492	0.00680943
Myl7	17.9171	7.11036	2.16093	3.29041	0.00100041	0.0068165
2610021A01Rik	15.6591	6.9152	2.10175	3.29022	0.0010011	0.00681843
Gm42981	17.0098	4.42709	1.34605	3.28895	0.0010056	0.00683862
Gm21811	9.50242	5.21722	1.58658	3.28835	0.00100777	0.00684696
2310011J03Rik	11.157	5.41828	1.64783	3.28814	0.00100851	0.00684917
Kif9	7.55739	5.86532	1.78443	3.28695	0.00101281	0.00687555
Fxn	13.8345	6.73765	2.05122	3.2847	0.0010209	0.00692482
Gm35339	15.9629	5.98012	1.82085	3.28426	0.00102252	0.00693222
Gm45342	9.41501	6.18286	1.88265	3.28412	0.00102301	0.00693222
Gm47666	12.5765	6.60019	2.01064	3.28263	0.00102843	0.0069645
Gm12404	9.50125	6.19539	1.88747	3.28237	0.00102938	0.0069681
Pcdh11x	8.70771	5.09021	1.55152	3.28079	0.00103517	0.00700442
Pygl	395.12	2.19263	0.668547	3.27969	0.00103923	0.00702151
Tiparp	77.1394	4.33309	1.32121	3.27964	0.00103939	0.00702151
Nip7	12.0766	5.53467	1.68777	3.27928	0.00104072	0.00702192
Rpl9-ps4	13.7188	3.75137	1.14442	3.27797	0.00104556	0.00705168
A930004D18Rik	7.84158	5.91813	1.8055	3.27783	0.0010461	0.00705243
Dnah5	9.1038	6.13364	1.8714	3.27756	0.00104707	0.00705611
Elapor2	12.554	6.59763	2.01398	3.27592	0.00105317	0.00709143
Gm37768	8.90576	6.10265	1.86303	3.27567	0.00105413	0.00709501
Bbs7	19.6991	2.68952	0.821233	3.27498	0.00105671	0.0071095
Tspyl5	18.6582	6.2078	1.89615	3.27391	0.00106072	0.0071336
Snhg6	7.39829	5.83424	1.78235	3.27334	0.00106285	0.00714502
A4galt	14.3622	6.79044	2.07483	3.27277	0.001065	0.00715471
H2bc6	9.21395	6.15171	1.87969	3.27273	0.00106515	0.00715471
Inhbb	12.4914	5.58473	1.7073	3.27109	0.00107133	0.00718833
A530017D24Rik	7.08466	5.77169	1.76447	3.27106	0.00107146	0.00718833
Btf3-ps1	14.3885	4.78647	1.46361	3.27032	0.00107428	0.00720139
D130043K22Rik	9.52377	6.19873	1.89594	3.26947	0.00107748	0.00721705
Gm5113	8.02172	5.95052	1.82068	3.2683	0.00108195	0.00724404
D430040D24Rik	11.1963	6.4324	1.96883	3.26712	0.00108646	0.00726836
Capn5	121.502	1.04825	0.32087	3.2669	0.00108732	0.0072712
Tomm20	113.492	1.65469	0.506608	3.26621	0.00108997	0.00728595
Cxadr	317.145	1.56244	0.478392	3.26603	0.00109067	0.00728769
Gm38259	7.88343	5.92621	1.81486	3.26537	0.00109321	0.00730023
Abcg1	222.285	1.02328	0.31346	3.26446	0.00109673	0.0073193
Svbp	10.4071	6.32713	1.93863	3.26372	0.00109961	0.00733263
Cnot8	91.8156	2.23768	0.685907	3.26237	0.00110486	0.00735881
Gm6560	15.2389	3.48214	1.06774	3.26122	0.00110932	0.00738255
Ctnnbip1	7.13049	5.78066	1.77342	3.2596	0.00111569	0.00741304
Extl1	9.02031	6.12064	1.87809	3.25897	0.00111817	0.00742655
Rgs14	13.3664	6.6878	2.05223	3.25879	0.00111887	0.00742802
St6gal1	35.8985	4.33269	1.32958	3.25869	0.00111929	0.00742802
Cat	2810.31	1.90936	0.5861	3.25774	0.00112303	0.00744685
Gm10297	9.03157	6.1224	1.87954	3.25739	0.00112442	0.00745309
Bcdin3d	8.98653	6.11536	1.87765	3.25692	0.00112627	0.00745761
Gm43162	15.2847	6.88112	2.1128	3.25688	0.00112645	0.00745761
Gipc3	20.4977	2.99568	0.919905	3.25651	0.00112789	0.00746418
Zfp72	7.05747	5.76634	1.77212	3.25392	0.00113823	0.00751457
Naaa	29.1618	4.39515	1.35156	3.25191	0.00114633	0.00756504
Snhg4	8.57869	5.03231	1.54796	3.25092	0.00115031	0.0075883
Flt3l	21.3313	3.54007	1.08954	3.24914	0.00115756	0.00763004
Pja1	70.1334	4.06693	1.25186	3.24871	0.00115928	0.00763832
Eid2b	8.04791	4.9731	1.53096	3.24835	0.00116076	0.00764506
Slpi	81.0294	4.79335	1.47648	3.24648	0.00116842	0.00768636
Cnp	38.037	1.76558	0.544004	3.24553	0.0011723	0.00770882
E230025N22Rik	11.0949	6.41948	1.97911	3.24362	0.00118022	0.00775621
Ric3	12.0906	6.54202	2.01692	3.24356	0.00118045	0.00775621
Gm48822	9.18511	5.16955	1.59484	3.24143	0.00118933	0.0078084
Pigbos1	10.0613	6.2782	1.93719	3.24088	0.00119159	0.00781966
2310001H17Rik	8.74708	5.06212	1.562	3.24079	0.00119199	0.00781966
Zfp456	13.1637	6.66602	2.05823	3.23872	0.00120068	0.00787315
Aspdh	9.16634	5.1214	1.58135	3.23862	0.00120109	0.00787315
Angptl2	170.349	1.4907	0.460539	3.23686	0.00120852	0.00791857
Psme2	79.5053	1.10381	0.34115	3.23556	0.00121404	0.00794497
Tbc1d7	10.8511	6.38608	1.97381	3.23541	0.00121467	0.00794497
Mtrfr	16.0471	4.99591	1.54431	3.23504	0.00121627	0.00794497
Sgf29	20.6163	4.15717	1.28549	3.23391	0.00122106	0.00796937
Gm12751	8.83051	6.08988	1.88341	3.23343	0.00122311	0.00797332
Bpgm	12.8709	6.63218	2.05179	3.23239	0.0012276	0.00799942
Rdh12	7.93974	5.93617	1.8369	3.23162	0.00123091	0.00801152
Krt8-ps	6.97093	5.74836	1.77909	3.23106	0.00123331	0.00802403
Eef1e1	11.3919	5.45015	1.68716	3.23036	0.00123633	0.0080342
Tbc1d8b	77.7371	2.29643	0.711228	3.22883	0.00124298	0.00807425
Gm38228	8.75169	6.07724	1.88244	3.22838	0.00124494	0.0080838
Yy1	278.264	1.3787	0.427079	3.22821	0.00124567	0.00808537
Atrip	34.2757	2.30812	0.71501	3.2281	0.00124617	0.00808549
Akr1b10	20.1627	6.28146	1.94653	3.227	0.00125095	0.00811016
H1f3	17.702	4.49888	1.39475	3.22559	0.00125714	0.0081461
Fbxo38	170.92	1.54036	0.477556	3.22551	0.00125748	0.0081461
Pcdhga9	8.50076	6.03366	1.87103	3.22477	0.00126073	0.00816393
Adgrl3	9.99759	6.26947	1.94425	3.22462	0.0012614	0.00816513
Nupl2	8.90524	6.1009	1.89237	3.22395	0.00126437	0.00817794
Mex3b	8.45413	4.9999	1.55113	3.2234	0.0012668	0.00819047
Mcoln2	9.1601	6.14233	1.90656	3.22169	0.00127437	0.0082362
Gm43682	7.7049	5.89296	1.82924	3.22153	0.00127509	0.00823746
Gm49268	7.97955	4.96139	1.54018	3.22131	0.00127606	0.00823746
Utp6	139.53	1.7126	0.531703	3.22097	0.00127756	0.00824394
Olfr874	24.4004	7.55584	2.34691	3.21949	0.00128421	0.00828038
Ndst2	61.2822	4.21835	1.31039	3.21917	0.00128564	0.00828495
Rrs1	9.17185	5.1302	1.59367	3.2191	0.00128591	0.00828495
Snx13	203.578	2.57956	0.801911	3.21676	0.00129646	0.00834747
Tbca	12.8	4.66961	1.45194	3.21612	0.00129938	0.00836195
Xrcc5	43.5291	2.09923	0.652916	3.21516	0.00130374	0.00838022
Mfn1	62.6658	1.74619	0.543229	3.21446	0.00130689	0.00839722
Arf5	130.145	1.55024	0.482309	3.2142	0.00130806	0.00840152
Lclat1	148.599	4.47295	1.39201	3.2133	0.00131217	0.00842462
Pxmp2	18.6033	7.16469	2.23038	3.21231	0.0013167	0.00845047
Colec12	204.237	1.83234	0.57058	3.21137	0.00132105	0.00847359
Cep19	7.26093	5.80669	1.8082	3.21131	0.00132133	0.00847359
Trmt2a	52.7114	4.12266	1.28387	3.21112	0.0013222	0.00847588
Serpina7	83.533	3.72997	1.16168	3.21083	0.00132352	0.00848053
Hand2	24.8959	4.46512	1.39068	3.21074	0.00132395	0.00848053
1700037C18Rik	9.43557	4.30852	1.342	3.21053	0.00132492	0.0084835
Gm43140	14.1759	5.80683	1.80944	3.20919	0.00133108	0.00851651
Gm37362	10.425	6.32952	1.97259	3.20873	0.0013332	0.00852664
Bcl7c	17.0318	3.97291	1.23825	3.20847	0.00133441	0.00853107
Asap3	37.6334	4.37816	1.36476	3.208	0.0013366	0.00854177
Abcd1	133.078	1.31918	0.411358	3.20689	0.00134176	0.00856814
Mrpl42	20.3697	4.71849	1.47155	3.20648	0.00134369	0.00857715
Dnhd1	6.95888	5.74597	1.79243	3.20569	0.00134737	0.00859401
Tipin	18.9594	4.61507	1.43996	3.205	0.00135061	0.00860478
Acot8	7.82626	4.93216	1.53982	3.20306	0.00135974	0.00865953
Acy1	7.93669	5.9351	1.85347	3.20216	0.00136404	0.00868027
Il18	7.51477	5.85614	1.82896	3.2019	0.00136523	0.00868456
2900076A07Rik	7.01436	5.75778	1.79916	3.20026	0.00137304	0.00873088
Igsf6	10.1315	4.4516	1.39167	3.19875	0.00138023	0.00876985
Cmc2	8.03012	5.95308	1.86106	3.19875	0.00138023	0.00876985
Gm50324	10.4692	6.33576	1.98103	3.19822	0.0013828	0.00878282
Armc1	156.506	2.515	0.786694	3.19693	0.00138899	0.0088042
Bad	10.0475	5.26477	1.64685	3.19688	0.0013892	0.0088042
Nrap	8.43884	6.02472	1.88464	3.19674	0.00138989	0.0088042
Mcc	96.2142	1.46582	0.458599	3.19629	0.00139208	0.00881475
Mrpl27	9.2037	5.13485	1.60663	3.19604	0.00139329	0.00881569
Dpp4	268.651	2.17962	0.682697	3.19266	0.00140969	0.00891599
Lgr6	23.2029	7.48332	2.34403	3.1925	0.00141049	0.00891765
Smoc2	297.219	2.91066	0.911966	3.19163	0.00141471	0.00893611
Tcaf2	7.55821	5.86484	1.83767	3.19146	0.00141557	0.00893611
Psmc4	116.388	1.5305	0.479569	3.1914	0.00141585	0.00893611
Aldh1l1	725.877	1.70849	0.535469	3.19063	0.00141961	0.00895484
Esco2	24.9005	4.07719	1.27869	3.18857	0.00142976	0.0090086
Gm37949	8.93764	6.10725	1.91576	3.1879	0.00143308	0.00902606
Rgs10	8.15891	4.99385	1.56682	3.18724	0.00143638	0.00903547
Klhl29	35.7075	4.2963	1.34928	3.18415	0.0014518	0.00911968
Ubb-ps	23.0622	2.3459	0.736822	3.18381	0.00145351	0.00912701
Mmp11	6.95662	5.74474	1.8055	3.1818	0.00146364	0.00917934
R3hcc1	7.68069	4.9049	1.54159	3.18171	0.00146406	0.00917934
4930466K18Rik	9.19336	6.14847	1.93408	3.17901	0.00147778	0.00925123
Gm30054	12.2139	6.55802	2.06296	3.17894	0.00147813	0.00925123
Ccsap	11.9799	6.53001	2.05436	3.17861	0.00147985	0.00925727
Eps8	149.712	3.11947	0.981538	3.17815	0.00148219	0.00926843
Aar2	79.3579	1.1004	0.346381	3.17685	0.00148885	0.00930325
Cryzl2	8.09008	5.96248	1.87706	3.1765	0.00149063	0.00930974
Ggt5	7.09093	5.7722	1.8172	3.17642	0.00149104	0.00930974
Gm44829	6.78967	5.7101	1.79774	3.17627	0.00149184	0.00931121
Blnk	6.83084	5.71852	1.80088	3.1754	0.0014963	0.00933556
Gm16110	8.29141	4.98167	1.57009	3.17285	0.00150951	0.00940734
Mcub	8.20067	4.96422	1.5647	3.17263	0.00151063	0.00941077
Lbhd1	7.00084	5.75432	1.8141	3.172	0.00151391	0.00942413
Ust	7.22747	5.80091	1.82898	3.17167	0.00151567	0.00943152
Mettl7a1	92.8896	2.22022	0.700068	3.17143	0.0015169	0.00943562
Gm43437	8.15977	5.97605	1.885	3.17032	0.00152271	0.00946465
Gulo	321.215	1.7653	0.556885	3.16995	0.00152464	0.00947302
Tmem256	8.50062	6.03456	1.90379	3.16977	0.00152561	0.00947302
Ccdc107	9.22436	6.15147	1.94069	3.16974	0.00152577	0.00947302
Klhl17	46.0123	1.64654	0.519504	3.16945	0.00152727	0.00947878
Cmtm8	86.5212	1.29051	0.407252	3.16882	0.00153057	0.00949046
Nudcd3	176.727	1.09756	0.346365	3.1688	0.0015307	0.00949046
Gm12394	7.78509	4.92505	1.55425	3.16877	0.00153087	0.00949046
Grhl2	7.80654	5.9124	1.86739	3.16613	0.00154481	0.00956815
Rnh1	220.509	1.71017	0.540156	3.16607	0.00154513	0.00956815
5033406O09Rik	7.09011	5.77273	1.82351	3.16572	0.001547	0.00957612
Serpina1e	2555.08	1.43172	0.452523	3.16386	0.00155691	0.00963027
Cfap97	122.379	3.74289	1.18321	3.16333	0.00155975	0.00964068
Gm5559	84.6696	1.09023	0.344725	3.16261	0.00156363	0.00965743
Mtf1	59.3764	1.2079	0.382011	3.16195	0.00156717	0.00967213
Pth1r	6.81137	5.71532	1.80775	3.16157	0.00156921	0.00968106
Lzic	27.0632	3.51731	1.11302	3.16015	0.00157687	0.0097175
Slc23a3	10.6994	6.36704	2.01558	3.15891	0.00158361	0.0097554
Cyp2d40	7.63891	5.88083	1.86215	3.15808	0.00158812	0.00977953
Gm42727	9.11151	6.13515	1.9432	3.15725	0.00159266	0.00980388
Dcps	7.05987	5.76605	1.82663	3.15666	0.00159587	0.00981997
Gm42519	15.0189	5.89186	1.86731	3.15527	0.00160352	0.00985971
Gm23442	8.64402	5.08065	1.61117	3.15339	0.00161388	0.00991605
D330041H03Rik	9.69876	6.22535	1.97578	3.15084	0.00162804	0.00998824
Gm50446	14.6085	6.81595	2.16337	3.15062	0.00162924	0.00999194
Gm37342	21.941	7.40262	2.35006	3.14997	0.0016329	0.0100069
Commd7	12.065	6.53889	2.07598	3.14979	0.00163386	0.0100091
Gm14121	7.08387	5.77154	1.833	3.14869	0.00164003	0.0100395
Hdac4	156.097	1.99223	0.632792	3.14833	0.00164208	0.0100468
Ncbp2	46.0678	1.48216	0.47085	3.14785	0.00164478	0.0100574
Ftl1-ps1	31.671	3.13055	0.994908	3.14657	0.00165198	0.010094
Scel	12.7465	6.61939	2.10408	3.14597	0.00165536	0.0101068
Gm20756	13.0247	6.6507	2.11502	3.14451	0.00166368	0.0101468
Sorcs3	9.06617	6.12741	1.95084	3.14091	0.00168423	0.0102431
Snrpb2	39.6285	3.64326	1.15995	3.14088	0.00168441	0.0102431
Tdrd12	7.08965	5.77335	1.8383	3.14059	0.00168609	0.010249
Gpx7	7.98124	5.94398	1.89269	3.1405	0.00168662	0.010249
Rps15a	96.4762	1.21632	0.38741	3.13963	0.00169164	0.0102757
BC029722	7.32462	5.81895	1.85406	3.13849	0.00169824	0.010312
Thumpd3	13.8867	5.73708	1.82819	3.13812	0.00170033	0.0103209
Trim13	10.9184	5.38652	1.71791	3.1355	0.0017156	0.010406
Gm28496	11.934	6.52468	2.08133	3.13486	0.00171936	0.010425
Ak2	54.5701	4.68101	1.49426	3.13265	0.00173233	0.0104998
Chst1	75.5252	1.44758	0.462167	3.13215	0.00173532	0.0105141
Slc9a3r1	347.172	2.22988	0.712204	3.13096	0.00174238	0.0105476
C1qtnf2	9.94568	6.26124	1.99982	3.13089	0.00174276	0.0105476
Nrip2	9.55401	6.20347	1.9819	3.13006	0.0017477	0.0105736
Gm9299	7.86945	5.92365	1.89273	3.12969	0.00174991	0.01058
Zcchc10	7.38739	5.8322	1.86352	3.12967	0.00175003	0.01058
Gm49708	6.82697	5.71773	1.82708	3.12944	0.00175139	0.0105843
H2-Q1	12.1554	3.19592	1.02145	3.1288	0.0017552	0.0106035
Gm2810	7.88071	5.92566	1.89583	3.12564	0.0017742	0.0107066
6530409C15Rik	10.1967	6.29759	2.01585	3.12404	0.00178387	0.0107571
Ddx28	7.457	5.84471	1.87108	3.12371	0.00178588	0.0107653
Ints1	237.11	2.25922	0.723555	3.12239	0.0017939	0.0108018
Mamstr	35.2524	2.29798	0.736105	3.1218	0.00179746	0.0108087
Ccdc136	11.6574	6.49031	2.07921	3.12153	0.00179915	0.0108087
Has2	8.4784	6.03166	1.9323	3.1215	0.00179934	0.0108087
Wee2	12.4999	5.62312	1.80446	3.11624	0.00183175	0.0109859
Prkg2	8.78574	6.08112	1.9516	3.11597	0.00183338	0.0109877
Pdss1	34.016	4.55181	1.46135	3.1148	0.00184068	0.0110235
Pef1	73.9807	3.13776	1.00743	3.11461	0.00184189	0.0110267
Itgb6	11.5767	6.47931	2.0819	3.11221	0.0018569	0.0111006
Gab2	211.252	1.03392	0.332269	3.1117	0.0018601	0.0111157
Abhd3	24.3054	3.61011	1.16042	3.11103	0.00186433	0.0111316
Tmem165	156.36	1.04462	0.335787	3.11096	0.00186478	0.0111316
Cdc123	13.2932	5.67291	1.82431	3.10962	0.0018733	0.0111755
Gm17767	8.70858	6.07019	1.95209	3.10959	0.00187348	0.0111755
Gipc2	7.87771	4.90399	1.57716	3.10937	0.00187484	0.0111796
Pltp	67.564	1.82587	0.587585	3.10741	0.00188733	0.0112459
Pfn1	213.921	1.09471	0.352446	3.10602	0.00189622	0.0112827
Tmem59	404.558	1.17962	0.379895	3.10513	0.00190197	0.0113128
G930009F23Rik	9.97316	6.26565	2.01836	3.10432	0.00190716	0.0113396
Hkdc1	9.86565	6.24839	2.01319	3.10373	0.00191097	0.0113582
Ctf1	10.907	6.39473	2.06083	3.10299	0.00191578	0.0113787
Trap1	297.331	1.03267	0.333051	3.10063	0.00193108	0.0114572
Ccdc187	6.50706	5.64925	1.82207	3.10045	0.00193224	0.01146
Nckipsd	82.4094	2.60789	0.841219	3.10013	0.00193436	0.0114684
2610005L07Rik	17.5952	2.06565	0.666522	3.09915	0.00194078	0.0115024
Kdf1	7.47292	5.84773	1.888	3.09732	0.00195277	0.0115652
Loxl1	259.226	1.64526	0.53169	3.0944	0.00197215	0.0116587
Suclg1	203.849	2.31317	0.747574	3.09424	0.0019732	0.0116587
Adcy8	6.40459	5.6263	1.81834	3.09419	0.0019735	0.0116587
Mrfap1	245.393	1.37978	0.446017	3.09356	0.00197773	0.0116754
Gm10052	13.2961	4.46317	1.44352	3.09187	0.001989	0.0117307
Slc39a12	11.886	6.51859	2.10832	3.09184	0.00198922	0.0117307
Obscn	8.49626	6.03459	1.9546	3.08738	0.00201932	0.0118913
Rgs9bp	8.49626	6.03459	1.9546	3.08738	0.00201932	0.0118913
Cox6a1	79.6133	1.25705	0.407329	3.08609	0.00202808	0.0119344
[truncated: 1,968 more rows]

## Sheet: LyECs_NASH
	baseMean	log2FoldChange	lfcSE	stat	pvalue	padj
Ddx3y	222.591	7.64151	0.891716	8.56944	1.03987e-17	1.7702e-14
Sap18	107.792	4.90793	0.656087	7.48061	7.39792e-14	6.29686e-11
Kcnb1	325.13	8.32195	1.12347	7.40738	1.28819e-13	9.8682e-11
2510039O18Rik	95.1989	6.13231	0.840219	7.29847	2.91064e-13	2.01597e-10
Vps26c	145.05	7.35545	1.01665	7.23499	4.65572e-13	2.85321e-10
Uckl1	92.707	5.22842	0.746058	7.00805	2.41657e-12	1.2767e-09
Zfp318	162.6	6.72142	0.968822	6.93772	3.98468e-12	1.90779e-09
Jak3	475.716	2.20099	0.327582	6.71889	1.83113e-11	6.09887e-09
Rbbp7	239.495	2.97468	0.444797	6.68772	2.26673e-11	7.23511e-09
Dhx40	128.672	7.80841	1.17001	6.6738	2.49258e-11	7.73866e-09
Hinfp	79.3328	8.97697	1.35088	6.64529	3.02618e-11	8.78718e-09
Tmem201	84.5195	6.27918	0.94579	6.63908	3.15636e-11	8.9553e-09
Pmp22	199.24	3.51734	0.530192	6.63408	3.26538e-11	9.09617e-09
Plxdc2	79.9698	8.98843	1.36361	6.59164	4.35005e-11	1.19013e-08
Mosmo	145.479	3.39653	0.51838	6.5522	5.66941e-11	1.52388e-08
Inhbb	122.556	8.63628	1.31926	6.5463	5.89819e-11	1.55804e-08
Tmem209	104.402	8.4043	1.29821	6.47375	9.56019e-11	2.41368e-08
A4galt	67.4313	8.7428	1.35066	6.47296	9.60999e-11	2.41368e-08
Ncoa1	174.552	5.8724	0.908637	6.46286	1.0274e-10	2.53883e-08
Trabd	88.1301	6.7273	1.0456	6.43393	1.24345e-10	2.93091e-08
Lrp3	65.5245	8.70141	1.35991	6.3985	1.56915e-10	3.54704e-08
Gpatch2	99.2324	8.33017	1.30295	6.39329	1.62351e-10	3.60491e-08
Cox7a2l	147.807	2.59729	0.406472	6.38984	1.66056e-10	3.63449e-08
Tmem222	64.6793	8.68263	1.36508	6.36052	2.01067e-10	4.3388e-08
Slc35a3	194.193	3.66449	0.576605	6.35529	2.08034e-10	4.42679e-08
Cacna1e	84.203	7.26863	1.15765	6.27876	3.41276e-10	6.70345e-08
Slc17a5	86.902	9.10825	1.45483	6.26069	3.83286e-10	7.16415e-08
Cnr2	128.468	8.70079	1.39509	6.23674	4.46798e-10	8.24746e-08
Smg9	63.0252	8.6457	1.38746	6.23129	4.62609e-10	8.43766e-08
Sgsh	58.7699	8.54419	1.37443	6.21654	5.08223e-10	9.05406e-08
Mest	59.6036	8.56435	1.3867	6.17608	6.57121e-10	1.11864e-07
Nagk	54.8469	8.44493	1.37921	6.12303	9.18143e-10	1.52901e-07
Mfsd8	52.9406	8.39368	1.37919	6.08596	1.15798e-09	1.90768e-07
Ints6l	67.0973	5.9432	0.978043	6.07662	1.22739e-09	2.00051e-07
Slc8b1	63.0945	8.64749	1.43989	6.00565	1.90565e-09	2.97923e-07
Fam126b	64.0537	8.6681	1.44492	5.99903	1.98494e-09	3.07185e-07
Cox15	73.3786	5.1609	0.863344	5.9778	2.26172e-09	3.43086e-07
Castor1	52.8656	8.3913	1.40482	5.97321	2.32625e-09	3.4323e-07
Vrk3	68.0835	4.06758	0.681	5.97296	2.32987e-09	3.4323e-07
Cep57	74.2673	7.91098	1.3274	5.95977	2.52595e-09	3.65095e-07
Cd14	62.0677	5.03692	0.846223	5.95223	2.64508e-09	3.78741e-07
Ada	53.8647	8.41821	1.42454	5.90942	3.43316e-09	4.78176e-07
Wnt9b	291.785	2.03992	0.345845	5.89838	3.67081e-09	5.02147e-07
Klhl15	46.9364	8.22	1.3971	5.88363	4.01358e-09	5.35293e-07
Lbr	176.239	2.53029	0.430069	5.88345	4.01793e-09	5.35293e-07
Esco1	108.252	7.63898	1.30339	5.86084	4.60523e-09	6.08248e-07
Wdr62	46.6685	8.21148	1.40678	5.83709	5.31201e-09	6.78211e-07
Slc39a4	64.32	5.53318	0.950365	5.82216	5.80914e-09	7.3193e-07
Zfp959	63.2839	7.67888	1.3221	5.80808	6.31924e-09	7.87131e-07
Wipi1	154.078	2.73126	0.470818	5.8011	6.58807e-09	8.13999e-07
Pdgfd	88.0171	2.82471	0.487339	5.7962	6.78342e-09	8.25699e-07
Katnal1	48.0552	8.25361	1.42401	5.79602	6.79055e-09	8.25699e-07
Snta1	46.4049	8.20406	1.41829	5.78449	7.27312e-09	8.70558e-07
Kdm5d	62.4798	6.22455	1.07642	5.78266	7.35303e-09	8.733e-07
Chrm3	44.8008	8.15258	1.42184	5.73381	9.82012e-09	1.1398e-06
Mnt	71.0126	7.84403	1.3685	5.73184	9.93465e-09	1.14443e-06
Acp6	48.9575	8.28149	1.44516	5.73049	1.00139e-08	1.14494e-06
Lrrc70	66.0228	7.73982	1.3568	5.70447	1.16706e-08	1.27718e-06
Ccdc82	253.494	2.44992	0.429882	5.69905	1.20474e-08	1.29984e-06
Zfp143	61.4972	7.64832	1.34485	5.68713	1.2919e-08	1.38294e-06
Eif4e3	46.6609	8.21105	1.44639	5.67692	1.37139e-08	1.44205e-06
Ap2s1	63.2967	3.7622	0.66276	5.67657	1.37419e-08	1.44205e-06
A2m	42.3245	8.07105	1.42295	5.67205	1.411e-08	1.46067e-06
Cops4	76.8295	7.95807	1.41291	5.6324	1.77717e-08	1.77961e-06
Slc25a29	40.0744	7.99183	1.42603	5.60424	2.0917e-08	2.06755e-06
Kdsr	61.8549	7.657	1.36991	5.58944	2.27808e-08	2.22309e-06
Rnf114	107.139	6.44109	1.15409	5.5811	2.39009e-08	2.31763e-06
Ifitm2	208.703	2.89311	0.518712	5.57748	2.44031e-08	2.33366e-06
Btbd1	197.333	1.96679	0.352685	5.57662	2.45232e-08	2.33366e-06
Pex2	49.2137	8.28915	1.49004	5.56304	2.65112e-08	2.49362e-06
H2az2	57.5255	7.53821	1.35508	5.56292	2.65296e-08	2.49362e-06
Zfp971	42.6014	8.07968	1.45463	5.55446	2.78479e-08	2.60157e-06
Tfam	50.2813	8.32013	1.50215	5.53883	3.04497e-08	2.79353e-06
Commd7	40.4942	8.00744	1.4466	5.53535	3.10599e-08	2.81644e-06
Slc26a11	45.4771	8.1752	1.47692	5.53531	3.10671e-08	2.81644e-06
Gabarapl1	162.343	8.05542	1.4595	5.51932	3.40317e-08	3.04912e-06
Fam174b	279.879	2.44066	0.442735	5.51269	3.53393e-08	3.14787e-06
Tatdn2	111.609	3.5303	0.641032	5.50721	3.64562e-08	3.22859e-06
Pcnx4	47.642	8.2409	1.49857	5.49919	3.8155e-08	3.35961e-06
Hsf2	67.9013	7.77775	1.41467	5.49792	3.84305e-08	3.36454e-06
Bambi	63.4354	6.00952	1.09569	5.48471	4.1415e-08	3.58485e-06
Castor2	51.1344	3.68728	0.672546	5.48256	4.19207e-08	3.59665e-06
Pnkp	38.8536	7.94789	1.45003	5.48118	4.22509e-08	3.59665e-06
Thap11	36.7619	7.86774	1.4399	5.46409	4.65295e-08	3.93855e-06
Pla2g15	36.6598	7.86378	1.44314	5.44909	5.06269e-08	4.26184e-06
Tmem241	55.441	8.45973	1.55889	5.42678	5.73807e-08	4.77788e-06
Fiz1	49.6595	7.33958	1.35351	5.42262	5.87327e-08	4.86402e-06
Pfdn5	61.7634	7.64189	1.4122	5.41134	6.25558e-08	5.11469e-06
Wnt2	310.816	2.23516	0.413096	5.41075	6.27611e-08	5.11469e-06
Jrkl	37.4403	7.89368	1.45924	5.40945	6.32191e-08	5.12476e-06
Sdad1	48.6748	7.29712	1.34929	5.40811	6.36947e-08	5.13614e-06
Grin2c	35.9683	7.83637	1.44979	5.40518	6.47419e-08	5.18878e-06
2700097O09Rik	35.384	7.81249	1.44586	5.40337	6.54013e-08	5.19178e-06
Pold3	49.2818	7.31545	1.35552	5.39679	6.78427e-08	5.35782e-06
Rhod	48.324	7.28648	1.35139	5.39185	6.97354e-08	5.47333e-06
Rtn4rl1	75.9921	3.15013	0.584318	5.39112	7.00198e-08	5.47333e-06
Gadd45g	101.293	8.35367	1.5521	5.38217	7.35943e-08	5.72354e-06
Id4	44.4218	8.13992	1.51804	5.36212	8.22504e-08	6.30079e-06
Wfs1	38.5106	7.93529	1.48361	5.34865	8.86147e-08	6.68801e-06
Tesk1	39.5377	7.97324	1.49194	5.34421	9.08141e-08	6.75753e-06
Eif2ak3	61.7136	6.05782	1.13397	5.34215	9.18505e-08	6.79827e-06
Nucb1	769.911	2.12739	0.398403	5.3398	9.30513e-08	6.85404e-06
Foxred1	43.8357	8.12227	1.52206	5.33637	9.48279e-08	6.91977e-06
Slc50a1	64.7542	6.89392	1.29188	5.33633	9.4847e-08	6.91977e-06
Dhodh	55.0703	6.55279	1.2285	5.33396	9.6096e-08	6.97766e-06
5730409E04Rik	34.0739	7.75782	1.45653	5.32624	1.00266e-07	7.14497e-06
Eef2k	54.7005	7.47965	1.4052	5.32282	1.02173e-07	7.2472e-06
G6pc3	41.8979	8.05703	1.51482	5.31879	1.04457e-07	7.37507e-06
Usp35	53.5997	6.61517	1.24418	5.3169	1.05552e-07	7.38601e-06
Haus6	36.9161	7.87303	1.48197	5.31256	1.08098e-07	7.494e-06
Zfp366	128.579	9.6737	1.82523	5.29998	1.15812e-07	7.99261e-06
Ftx	48.6421	7.29382	1.37757	5.29471	1.19203e-07	8.16585e-06
Mrps5	45.3718	7.19516	1.36	5.29058	1.21932e-07	8.30278e-06
Gstt2	45.514	7.19968	1.36127	5.28896	1.23015e-07	8.33945e-06
Amigo1	37.625	7.90036	1.49834	5.27274	1.34405e-07	9.03683e-06
Hoxa5	45.5921	7.20139	1.36589	5.27231	1.3472e-07	9.03683e-06
Uxs1	45.5096	7.19712	1.3652	5.27183	1.35072e-07	9.03683e-06
Rmc1	45.157	6.36431	1.20835	5.26693	1.38726e-07	9.20097e-06
Hmox2	35.2523	7.80647	1.48507	5.25665	1.46702e-07	9.64644e-06
Thumpd3	46.3045	7.22389	1.37755	5.244	1.57131e-07	1.02008e-05
Sil1	44.7778	7.17291	1.36876	5.24044	1.6019e-07	1.03556e-05
Mylip	666.779	2.43296	0.464432	5.23857	1.61821e-07	1.03777e-05
Asb6	40.5958	8.01152	1.53062	5.23415	1.65743e-07	1.05806e-05
Cdipt	141.986	4.67332	0.893323	5.23139	1.6824e-07	1.0634e-05
Erbb2	44.0487	7.1519	1.36743	5.23017	1.69355e-07	1.0634e-05
Dennd3	341.691	2.77676	0.531392	5.22544	1.73744e-07	1.0865e-05
Coro2b	66.7973	8.72866	1.67202	5.22043	1.78508e-07	1.11176e-05
Akr1b8	44.2824	8.13543	1.55961	5.21633	1.82499e-07	1.12343e-05
Map1lc3a	50.4039	8.3237	1.59572	5.21625	1.82581e-07	1.12343e-05
Zbtb24	35.5775	7.82086	1.50034	5.21274	1.86069e-07	1.1403e-05
Ercc1	36.3229	7.85094	1.50645	5.21154	1.87276e-07	1.14185e-05
BC034090	47.6731	7.26346	1.39387	5.21101	1.87812e-07	1.14185e-05
Spice1	43.1197	7.11829	1.36679	5.20803	1.90855e-07	1.15577e-05
6030458C11Rik	54.6292	6.52989	1.25676	5.19581	2.03825e-07	1.21985e-05
Srp19	40.7162	8.01581	1.54531	5.18718	2.13504e-07	1.2728e-05
Nsrp1	33.1407	7.71851	1.49084	5.17729	2.25132e-07	1.33176e-05
Tdrp	36.9082	7.87258	1.52087	5.17635	2.26263e-07	1.3333e-05
Zfp263	61.153	5.57257	1.07771	5.17073	2.33176e-07	1.36355e-05
Dolk	31.2194	7.63182	1.47662	5.16844	2.3606e-07	1.37516e-05
Gss	36.8127	7.87038	1.52611	5.15715	2.50738e-07	1.44419e-05
Ric3	34.491	7.7763	1.50827	5.15576	2.52598e-07	1.44946e-05
Gpihbp1	585.336	1.94553	0.378546	5.13949	2.75488e-07	1.56931e-05
Dcaf13	78.2666	3.02478	0.589046	5.13504	2.8208e-07	1.60065e-05
Tbl3	46.5088	7.23024	1.41083	5.1248	2.97858e-07	1.68394e-05
Trdmt1	31.4347	7.64149	1.49149	5.1234	3.00076e-07	1.69024e-05
Mrpl2	37.1893	7.88502	1.53965	5.12131	3.03416e-07	1.7028e-05
Gltp	101.029	3.25298	0.635688	5.11726	3.10012e-07	1.73346e-05
Arid3a	47.3943	6.32864	1.23846	5.1101	3.2199e-07	1.78739e-05
A930004J17Rik	65.4422	8.69905	1.7026	5.10927	3.23402e-07	1.78875e-05
Il7	196.72	2.66985	0.522868	5.10617	3.28758e-07	1.81183e-05
Slc35c1	41.5627	8.04392	1.57818	5.09697	3.45133e-07	1.89526e-05
Vsig2	29.455	7.54786	1.48123	5.09568	3.47496e-07	1.90013e-05
Kti12	46.1755	6.29235	1.23497	5.09513	3.485e-07	1.90013e-05
Tspan6	30.5457	7.60078	1.49292	5.09122	3.55764e-07	1.93286e-05
Snai1	49.6107	7.32128	1.43821	5.09055	3.57028e-07	1.93287e-05
Ccn3	42.407	8.0745	1.58664	5.08906	3.59849e-07	1.94128e-05
Apobec1	43.2183	5.68314	1.12041	5.0724	3.92837e-07	2.09709e-05
Adrm1	90.8813	3.26844	0.644717	5.06956	3.98727e-07	2.12114e-05
H19	382.927	2.20978	0.436324	5.06453	4.09406e-07	2.16294e-05
Gpkow	136.87	2.2471	0.443788	5.06346	4.11715e-07	2.16519e-05
Mfsd10	60.1302	7.6008	1.5014	5.06249	4.13813e-07	2.16519e-05
Lrrc8d	44.7741	7.18986	1.42044	5.06173	4.15474e-07	2.16519e-05
Telo2	40.491	6.20561	1.22599	5.06172	4.15486e-07	2.16519e-05
Caskin2	1233.92	1.27543	0.252266	5.0559	4.28372e-07	2.22478e-05
Kctd9	42.7339	6.18168	1.22603	5.04203	4.6062e-07	2.38417e-05
Chrnb1	58.3294	8.5343	1.69415	5.03752	4.71601e-07	2.43279e-05
Hexdc	38.9013	6.9702	1.38477	5.03347	4.81674e-07	2.47642e-05
Morc4	39.0256	7.95303	1.58027	5.03271	4.83591e-07	2.47796e-05
Adam23	960.645	5.89845	1.17445	5.02233	5.10477e-07	2.60701e-05
Tbc1d25	34.2106	7.76306	1.54742	5.01678	5.25457e-07	2.67308e-05
Prps1l3	32.8127	7.70289	1.53575	5.01573	5.28328e-07	2.67308e-05
Ttc21b	39.9207	7.00844	1.39732	5.01561	5.2865e-07	2.67308e-05
Prdm5	34.8762	7.79084	1.55366	5.01451	5.31695e-07	2.67964e-05
Srm	47.0284	7.24563	1.44529	5.01326	5.35157e-07	2.68165e-05
Camta1	37.1861	6.92076	1.38143	5.00986	5.44694e-07	2.71436e-05
Zfp41	43.6583	8.11492	1.6199	5.00952	5.45671e-07	2.71436e-05
Fcgr2b	1654.76	4.72	0.942903	5.00581	5.56268e-07	2.74922e-05
6430562O15Rik	42.0067	7.09889	1.41898	5.00283	5.64947e-07	2.78314e-05
Gramd1c	28.3173	7.49134	1.49775	5.00172	5.68208e-07	2.79023e-05
St6gal1	83.3742	5.31573	1.0638	4.9969	5.82586e-07	2.82823e-05
B4galt7	28.2835	7.48901	1.4988	4.99666	5.83331e-07	2.82823e-05
Zfand1	27.8268	7.46578	1.49466	4.99497	5.88449e-07	2.84405e-05
Orc6	47.1557	6.34387	1.27117	4.99057	6.02008e-07	2.90043e-05
Ccdc149	28.431	7.49642	1.50336	4.98645	6.14973e-07	2.95361e-05
P4ha2	27.9435	7.47161	1.50028	4.98014	6.35386e-07	3.03263e-05
Pus7	45.7276	6.29963	1.26857	4.96593	6.83716e-07	3.2431e-05
Fan1	30.2307	7.5848	1.53215	4.95044	7.40457e-07	3.47992e-05
Cog2	88.4908	3.74137	0.756584	4.94507	7.61149e-07	3.55535e-05
Taf13	28.7709	7.51455	1.52076	4.94133	7.7593e-07	3.60243e-05
2610021A01Rik	29.3831	7.54375	1.5284	4.93571	7.986e-07	3.69648e-05
Fastkd3	27.1865	7.43249	1.50841	4.92736	8.33468e-07	3.8347e-05
Rnaseh1	29.393	7.54435	1.5314	4.92644	8.37424e-07	3.84025e-05
Tfec	50.389	8.32185	1.69076	4.92196	8.5682e-07	3.90695e-05
Sbds	122.514	5.94229	1.20805	4.91893	8.70202e-07	3.95619e-05
Esrrb	28.2343	7.48634	1.52316	4.915	8.87805e-07	4.01432e-05
Ptch2	51.1441	7.38559	1.5037	4.91163	9.03244e-07	4.07018e-05
Cryzl2	26.6034	7.40083	1.50733	4.90991	9.11197e-07	4.083e-05
Mfsd4b4	29.9375	7.57065	1.54193	4.90986	9.11419e-07	4.083e-05
Magi3	272.561	2.42445	0.494112	4.90669	9.26285e-07	4.12547e-05
Rab3ip	26.6252	7.40199	1.50945	4.90375	9.40227e-07	4.16503e-05
Timm22	27.235	7.43512	1.51623	4.90367	9.40604e-07	4.16503e-05
Tarbp2	43.0914	7.11845	1.45308	4.89888	9.63837e-07	4.2556e-05
Cyp4b1	1461.85	2.09968	0.429659	4.88686	1.02455e-06	4.48491e-05
Plxdc1	35.6741	6.84381	1.40145	4.88338	1.04283e-06	4.55189e-05
Slc7a6os	27.5278	7.45082	1.52646	4.88113	1.05482e-06	4.59116e-05
Gipc3	55.3376	4.24865	0.870729	4.87941	1.06404e-06	4.61816e-05
Mtcl1	36.7233	7.86532	1.61216	4.87873	1.06768e-06	4.6209e-05
Wrap73	38.4127	6.95191	1.42683	4.87226	1.10328e-06	4.76151e-05
Cwc15	43.405	7.12853	1.46701	4.85922	1.1785e-06	5.05459e-05
Rbm19	26.0739	7.37178	1.51721	4.85878	1.18109e-06	5.05459e-05
Mrps7	47.3287	6.34311	1.30567	4.85812	1.18507e-06	5.05749e-05
Snhg17	27.2053	7.43382	1.53124	4.85478	1.20521e-06	5.11495e-05
Trim32	29.8672	7.56713	1.56225	4.84375	1.27412e-06	5.36595e-05
Acvr2b	25.7632	7.35442	1.51837	4.84363	1.27485e-06	5.36595e-05
Pdik1l	41.4852	5.78708	1.19584	4.83933	1.30277e-06	5.4535e-05
Tpd52	159.078	2.10799	0.435967	4.83521	1.33007e-06	5.55261e-05
Ap4m1	30.188	7.58417	1.56896	4.83387	1.33902e-06	5.57476e-05
Supv3l1	53.1083	7.43905	1.53941	4.83242	1.34886e-06	5.6005e-05
Nog	26.2437	7.38175	1.52838	4.8298	1.36674e-06	5.64414e-05
Rpgrip1l	25.7093	7.35147	1.52443	4.82243	1.41821e-06	5.82533e-05
Kptn	25.4127	7.33475	1.52204	4.81903	1.4426e-06	5.90964e-05
Lpcat4	46.6259	8.21133	1.70521	4.81543	1.46883e-06	6.00107e-05
Gtf2h3	39.7264	6.17969	1.28351	4.81467	1.47442e-06	6.00786e-05
Snx25	37.2992	6.9254	1.43876	4.81344	1.48353e-06	6.02445e-05
Plscr2	25.5995	7.3456	1.52887	4.8046	1.55064e-06	6.25194e-05
Cep44	26.4236	7.39177	1.53888	4.80336	1.56027e-06	6.27423e-05
Fam220a	25.2916	7.32829	1.52642	4.80097	1.57899e-06	6.3329e-05
Fdx1	26.3532	7.3868	1.5421	4.79009	1.66706e-06	6.6513e-05
Rnf152	36.5735	6.89685	1.44029	4.78851	1.68023e-06	6.68644e-05
Oas1c	25.0474	7.31371	1.52768	4.78746	1.68909e-06	6.70428e-05
AI467606	25.5013	7.33994	1.53635	4.7775	1.77484e-06	7.00832e-05
Rabggtb	61.6718	5.23174	1.09664	4.7707	1.83589e-06	7.19376e-05
Abca4	29.4585	7.54721	1.58294	4.76786	1.86195e-06	7.27727e-05
Mrpl15	32.428	6.70484	1.40659	4.76672	1.87248e-06	7.29983e-05
Bcl7a	25.137	7.31881	1.53557	4.76618	1.87752e-06	7.30089e-05
Zfp618	24.7238	7.29501	1.53089	4.76521	1.88659e-06	7.3176e-05
Dync1li1	175.293	1.85921	0.390516	4.76091	1.92721e-06	7.45626e-05
Ticam1	39.9117	7.98543	1.67777	4.75955	1.94025e-06	7.48779e-05
Cdc123	32.8071	6.72177	1.41312	4.75669	1.96795e-06	7.57562e-05
Nol9	36.1876	4.49791	0.945887	4.75523	1.9822e-06	7.59988e-05
Pip4k2a	100.804	2.41103	0.507087	4.75467	1.98769e-06	7.59988e-05
Zfas1	25.7288	7.35252	1.54777	4.75039	2.03024e-06	7.71844e-05
D11Wsu47e	26.2928	7.38332	1.55958	4.73417	2.19949e-06	8.27969e-05
Trmt11	36.1614	6.04306	1.27686	4.73275	2.21497e-06	8.31755e-05
Fam199x	40.9906	7.04307	1.48883	4.7306	2.23856e-06	8.38557e-05
Sec22a	26.8432	7.41329	1.56882	4.72538	2.2969e-06	8.5494e-05
Agtrap	249.055	2.07471	0.439078	4.72514	2.29952e-06	8.5494e-05
2210016F16Rik	33.0103	5.90796	1.25044	4.72469	2.30462e-06	8.5494e-05
Cep41	26.4673	7.39293	1.56675	4.71865	2.37421e-06	8.78628e-05
Bcar3	33.2547	5.91998	1.25792	4.70615	2.52443e-06	9.25084e-05
4632415L05Rik	33.7299	6.76085	1.43673	4.7057	2.52993e-06	9.25084e-05
Nostrin	56.9039	8.49739	1.80791	4.70011	2.60015e-06	9.4758e-05
Strada	39.1729	6.97647	1.48468	4.69898	2.61462e-06	9.49257e-05
Map3k8	135.581	2.07919	0.442678	4.69684	2.64218e-06	9.54738e-05
Rars2	27.3109	7.43964	1.58433	4.69575	2.65625e-06	9.57562e-05
Naip5	32.8905	6.72428	1.43248	4.69414	2.67727e-06	9.60422e-05
Pdp1	36.3124	7.84912	1.67214	4.69405	2.67845e-06	9.60422e-05
Hspa1a	317.752	2.69559	0.574298	4.69371	2.68299e-06	9.60422e-05
Tut1	35.8617	6.03201	1.28589	4.69093	2.71964e-06	9.71071e-05
Cirbp	39.871	7.00188	1.49278	4.6905	2.72541e-06	9.71071e-05
Kantr	33.9484	7.75187	1.65442	4.68555	2.79207e-06	9.92512e-05
Dnal1	24.539	7.28503	1.55518	4.68436	2.80834e-06	9.95985e-05
Gpatch1	48.2619	5.20865	1.11368	4.67698	2.91131e-06	0.000103012
Crls1	34.7503	5.86756	1.25665	4.6692	3.0238e-06	0.000106256
Zfp235	36.2402	6.13486	1.31516	4.66473	3.09025e-06	0.000108017
Pcdhb20	25.973	7.36571	1.57913	4.66441	3.09507e-06	0.000108017
Lrrc40	29.7417	6.59729	1.41543	4.66096	3.14731e-06	0.000109591
Slc25a4	143.391	3.76696	0.809623	4.65273	3.27565e-06	0.000113544
Tctn1	28.397	7.49435	1.61179	4.64971	3.32399e-06	0.000114959
Olfml3	23.5955	7.22784	1.55613	4.64475	3.40494e-06	0.000117493
Ighmbp2	26.5971	7.40119	1.59777	4.6322	3.61807e-06	0.000123733
Fbxl19	27.4273	7.44574	1.60896	4.62767	3.69799e-06	0.000125904
Dnase1l3	1594.01	5.16016	1.1154	4.62629	3.72271e-06	0.000126465
Zfp472	23.6721	7.23197	1.56388	4.62437	3.75742e-06	0.000127361
Socs6	39.5236	6.07658	1.31512	4.62057	3.82694e-06	0.00012898
Pithd1	29.0803	6.54576	1.41852	4.61448	3.94074e-06	0.000132404
Zbtb34	46.871	5.16271	1.12049	4.60754	4.07468e-06	0.000136604
Tfb2m	27.1145	7.42939	1.61429	4.60226	4.17932e-06	0.000139738
Oit3	891.472	3.5159	0.764057	4.60162	4.19223e-06	0.000139738
Aaas	43.238	6.2032	1.34809	4.60145	4.1955e-06	0.000139738
Zfp799	23.3947	7.215	1.5703	4.59466	4.33455e-06	0.00014349
Bcl7c	41.036	5.03991	1.09692	4.59458	4.33627e-06	0.00014349
Hpf1	29.2017	6.54846	1.42586	4.59265	4.37653e-06	0.00014451
Trappc4	31.5827	6.6662	1.45367	4.58577	4.52315e-06	0.000147759
Nek9	411.225	1.70219	0.371439	4.58269	4.59025e-06	0.000149632
2810025M15Rik	30.513	5.77124	1.26007	4.58009	4.64775e-06	0.000150865
Fbxo10	57.4643	3.43187	0.750198	4.57462	4.77082e-06	0.000154532
Zfp2	36.3632	6.88949	1.50757	4.56992	4.87911e-06	0.000157566
Gm21811	28.1943	6.52012	1.42703	4.56901	4.90034e-06	0.000157566
Man2b2	292.172	2.47428	0.541561	4.56878	4.90562e-06	0.000157566
Anapc15	22.3602	7.15071	1.56769	4.5613	5.08372e-06	0.000162598
Serpina3f	67.9217	6.83671	1.49928	4.56	5.11533e-06	0.000162936
Tgfa	362.401	2.01165	0.441216	4.55934	5.13155e-06	0.000163113
1700123O20Rik	21.7736	7.11202	1.56059	4.55728	5.18208e-06	0.000164172
Mfap2	26.3718	7.38934	1.6215	4.55711	5.18629e-06	0.000164172
Caap1	22.793	7.17778	1.57782	4.54918	5.38549e-06	0.000169776
Fmo2	1371.21	1.85936	0.409112	4.54488	5.49679e-06	0.000172929
Zdhhc4	50.4874	4.99689	1.09966	4.54404	5.51873e-06	0.000173263
Stx3	196.574	1.789	0.394005	4.54056	5.61061e-06	0.000175788
Sanbr	117.643	6.05464	1.33456	4.5368	5.7115e-06	0.000178583
Hmgb3	33.5872	6.75195	1.4895	4.53302	5.81464e-06	0.000181069
Kcnq1	24.2325	7.26557	1.60306	4.53232	5.83393e-06	0.000181302
Keap1	52.5611	6.47479	1.42872	4.53187	5.8463e-06	0.000181318
Ubtd1	38.6461	7.94063	1.75336	4.5288	5.93187e-06	0.00018356
Polr1d	31.7368	6.67297	1.47357	4.52842	5.94253e-06	0.00018356
Gm5113	21.5622	7.09753	1.56961	4.52184	6.1303e-06	0.000188979
Atp5md	23.1625	7.20056	1.59282	4.52064	6.16529e-06	0.000189676
Mlxip	405.342	2.14091	0.473836	4.51825	6.23524e-06	0.000191443
Mthfd2l	21.5851	7.09942	1.57175	4.51688	6.27568e-06	0.000192299
Mrps31	22.1599	7.13692	1.58055	4.51546	6.31805e-06	0.000193211
Ssh3	71.7618	2.21234	0.490129	4.5138	6.36768e-06	0.000194341
Hsd17b10	22.1656	7.13783	1.58155	4.51319	6.38589e-06	0.000194509
P2ry1	40.6292	8.01126	1.77617	4.51041	6.47039e-06	0.000196692
Pcdhga9	44.7585	8.15094	1.80758	4.50931	6.50375e-06	0.00019717
Thap7	28.7319	6.54838	1.45233	4.5089	6.51657e-06	0.00019717
Itgb3bp	27.6904	6.47429	1.43598	4.50863	6.5247e-06	0.00019717
Bid	27.8983	6.48492	1.43852	4.50807	6.54211e-06	0.000197306
D6Wsu163e	28.2002	6.50078	1.44324	4.50431	6.65884e-06	0.000200432
Bcorl1	106.266	2.93298	0.651559	4.50148	6.74815e-06	0.000202722
Aspscr1	22.8204	7.17897	1.59496	4.50103	6.76241e-06	0.000202753
Slc41a2	21.4716	7.09146	1.57568	4.50058	6.7769e-06	0.000202791
Trib2	154.285	2.47862	0.550818	4.4999	6.79858e-06	0.000203043
Spindoc	42.533	5.75787	1.27983	4.49892	6.83003e-06	0.000203585
Fuca2	44.5812	7.18633	1.59887	4.49463	6.9691e-06	0.000207327
Unc50	94.0195	3.1302	0.696525	4.49403	6.98891e-06	0.000207514
Sft2d3	23.1852	7.20331	1.60353	4.49216	7.05045e-06	0.000208748
Zfp429	21.5435	7.09625	1.57977	4.49194	7.05772e-06	0.000208748
Bpgm	21.6946	7.10725	1.58444	4.48565	7.26916e-06	0.000214175
Ogfrl1	40.8459	4.55191	1.01543	4.48275	7.36876e-06	0.000216589
Mroh7	24.8973	7.30635	1.62999	4.48244	7.37938e-06	0.000216589
Mettl2	32.1905	6.6912	1.49404	4.47859	7.51373e-06	0.000219691
Tcaim	33.8633	7.74828	1.73213	4.47327	7.7034e-06	0.000224807
Ints10	24.3569	7.27463	1.62658	4.47236	7.73616e-06	0.000225334
Gfus	23.9324	7.24926	1.62202	4.46928	7.84826e-06	0.000228166
Nucb2	36.4902	5.95659	1.33377	4.46597	7.97055e-06	0.000231042
Dbp	42.2085	8.06626	1.80623	4.46579	7.97735e-06	0.000231042
4930556M19Rik	25.9852	7.3681	1.65102	4.46276	8.09108e-06	0.000233893
Mrpl13	29.2069	6.55188	1.47028	4.45621	8.34223e-06	0.000238884
Gmip	32.8324	5.87867	1.31929	4.45593	8.35307e-06	0.000238884
Bloc1s5	23.8162	7.24041	1.62602	4.45284	8.47406e-06	0.000241771
Ints5	35.9827	4.28803	0.963093	4.45235	8.49341e-06	0.000241873
Zmynd19	29.235	7.53615	1.69363	4.4497	8.59905e-06	0.000244427
Cd59a	168.799	2.18393	0.491082	4.44718	8.70045e-06	0.000246764
Psmd10	23.0496	7.19325	1.6176	4.44686	8.71348e-06	0.000246764
Flcn	225.774	2.1628	0.486482	4.4458	8.75663e-06	0.000247073
H2-K2	20.8309	7.04825	1.58552	4.4454	8.77299e-06	0.000247079
Cables1	38.7313	5.31979	1.19733	4.44303	8.86996e-06	0.000249352
Flywch1	89.2254	3.14206	0.70732	4.44221	8.90413e-06	0.000249854
Abhd14b	29.129	6.56708	1.47992	4.43746	9.10253e-06	0.000253563
Pcdhb22	22.2346	7.143	1.61513	4.42254	9.75459e-06	0.000269279
Qpctl	26.5894	7.4013	1.67379	4.42189	9.78406e-06	0.000269607
Selenop	16867	1.26592	0.286329	4.42121	9.81502e-06	0.000269975
Stxbp2	26.0023	6.40303	1.44905	4.41879	9.92571e-06	0.000272043
Snip1	21.7401	7.10896	1.60931	4.41741	9.9891e-06	0.000272833
Nfs1	31.1842	6.64332	1.50403	4.417	1.0008e-05	0.000272833
St7	34.7191	5.84344	1.32356	4.41494	1.0104e-05	0.000274962
LTO1	31.2636	6.65033	1.50776	4.41075	1.03016e-05	0.000279459
Ift74	23.8781	7.24432	1.64246	4.41066	1.03058e-05	0.000279459
Lsm12	27.4696	6.46077	1.46524	4.40935	1.0368e-05	0.00028065
Krt18	45.4245	4.85066	1.10084	4.40632	1.05143e-05	0.000283608
Taf11	20.0819	6.99506	1.58831	4.40411	1.06221e-05	0.000286012
Cdk5	30.9776	7.62148	1.73184	4.4008	1.07851e-05	0.000289385
Thoc6	20.7594	7.04285	1.60061	4.40011	1.08196e-05	0.000289802
Ppid	114.977	5.71027	1.29796	4.3994	1.08549e-05	0.000290241
Nmb	24.6177	7.29013	1.65813	4.39661	1.09954e-05	0.000293486
Itm2b	4116.9	1.01132	0.230493	4.38765	1.14583e-05	0.000305262
Nars2	20.1469	7.00024	1.59557	4.3873	1.14764e-05	0.000305262
Nampt	540.636	1.44104	0.328872	4.38176	1.17726e-05	0.000312597
Abcd4	30.4517	6.61178	1.50942	4.38033	1.18499e-05	0.000314103
Serpina3h	19.873	6.97991	1.59398	4.37892	1.19267e-05	0.000314732
Fcgrt	767.783	1.29863	0.296573	4.37877	1.19352e-05	0.000314732
Cfap418	23.3686	7.21478	1.64802	4.37785	1.19855e-05	0.000315515
H2-T10	33.2605	6.73978	1.54002	4.37643	1.20641e-05	0.000317039
Alg5	36.5461	5.86902	1.34145	4.37512	1.21367e-05	0.00031839
Rarb	21.8768	7.11804	1.62712	4.37462	1.21646e-05	0.00031839
Uck1	30.311	7.59029	1.73523	4.37422	1.21866e-05	0.00031839
Lgals3bp	407.496	2.10449	0.481526	4.37046	1.23987e-05	0.000321539
Cyp1a1	31.7591	6.67071	1.52635	4.37038	1.24032e-05	0.000321539
Pabpc4l	20.3285	7.0125	1.60501	4.36913	1.24744e-05	0.000322708
Zfp248	19.9119	6.98273	1.5983	4.36885	1.24904e-05	0.000322708
Slc17a9	28.5889	7.50394	1.71814	4.36748	1.25687e-05	0.000324184
Wdr90	32.9517	5.80709	1.33049	4.36462	1.27346e-05	0.000327715
D430040D24Rik	19.5911	6.95964	1.59644	4.35947	1.3038e-05	0.000334039
Slc37a4	24.2943	7.26903	1.6682	4.35742	1.31606e-05	0.000336616
Sf3b5	21.0398	7.0617	1.6222	4.35315	1.34196e-05	0.000342669
Cntfr	32.0438	6.68342	1.53544	4.35277	1.34428e-05	0.000342692
Adgrl4	1490.62	1.7153	0.394486	4.34819	1.37264e-05	0.000349163
Msantd3	19.5933	6.95986	1.60098	4.34724	1.3786e-05	0.000349163
Pank4	69.0743	2.53285	0.582636	4.34722	1.37873e-05	0.000349163
Atad5	31.9609	6.67955	1.53651	4.34721	1.37878e-05	0.000349163
Lum	38.038	5.29909	1.21911	4.34667	1.38218e-05	0.000349446
Bbs2	28.5685	6.54134	1.50545	4.3451	1.3921e-05	0.000351373
Glp1r	20.3907	7.01656	1.62036	4.33025	1.48943e-05	0.000373182
Stau2	22.7082	7.17214	1.65638	4.33	1.49111e-05	0.000373182
S100a6	39.4449	6.98601	1.61764	4.31864	1.56994e-05	0.000390019
Scube1	20.0579	6.99286	1.61927	4.31854	1.57067e-05	0.000390019
Gcnt1	19.9603	6.98613	1.61839	4.31671	1.58369e-05	0.000392616
Coq4	20.0575	6.99295	1.62181	4.31182	1.61917e-05	0.000398107
Dtd1	38.508	6.95119	1.61224	4.31151	1.62143e-05	0.000398107
Ctdsp2-ps	20.1178	6.99711	1.62439	4.30754	1.65081e-05	0.000404674
Get1	19.7396	6.96981	1.61924	4.30436	1.67469e-05	0.000409871
Lsr	24.3744	6.28686	1.46088	4.30347	1.68145e-05	0.000410869
Rbm45	19.8228	6.97591	1.62144	4.30229	1.69041e-05	0.0004124
Rin1	33.3748	6.73897	1.56659	4.30168	1.69506e-05	0.000412857
Msr1	93.6651	5.54374	1.28884	4.30134	1.69767e-05	0.000412857
Rusc1	37.3224	5.97998	1.39153	4.29743	1.72794e-05	0.000417511
Mrpl27	24.0677	6.26834	1.45863	4.29742	1.728e-05	0.000417511
Hpgds	19.3993	6.94513	1.61623	4.2971	1.73043e-05	0.000417511
Hpgd	130.036	3.113	0.724758	4.29522	1.74518e-05	0.000419946
Zfp119a	36.7548	7.86657	1.83152	4.29512	1.746e-05	0.000419946
Poli	25.5713	6.35344	1.48028	4.29205	1.77031e-05	0.000424956
Znhit2	20.2123	7.00391	1.63193	4.29179	1.77238e-05	0.000424956
Gatm	156.928	3.7316	0.870823	4.28514	1.82621e-05	0.000437177
Selp	381.861	2.53569	0.591846	4.28438	1.83249e-05	0.000437997
Dph7	26.7522	6.42313	1.49983	4.28258	1.84741e-05	0.000440799
Ccdc85b	29.4902	6.58813	1.53851	4.28215	1.85099e-05	0.000440799
Ttc12	27.7808	5.65735	1.32403	4.27283	1.93004e-05	0.000457742
Tet1	31.2339	6.64552	1.55581	4.27141	1.94238e-05	0.000459958
Timm9	20.4635	7.02323	1.64477	4.27005	1.95431e-05	0.000462069
Ric8a	82.2716	3.00269	0.703681	4.26712	1.98016e-05	0.000467458
Tars2	45.552	6.25977	1.46723	4.26638	1.9867e-05	0.000468281
Tmem127	252.624	1.94197	0.455386	4.26444	2.004e-05	0.000471633
Pamr1	21.9151	7.12049	1.67005	4.26364	2.01122e-05	0.000472605
E130309D02Rik	31.6999	7.65486	1.79781	4.25787	2.06384e-05	0.000484229
Sco1	23.4222	6.22918	1.4632	4.25724	2.06969e-05	0.000484857
Slc39a1	260.826	1.65476	0.388889	4.2551	2.08957e-05	0.000488023
B130024G19Rik	37.5558	6.07275	1.42753	4.25403	2.09959e-05	0.000489617
Gpr160	18.5805	6.88284	1.61861	4.25232	2.11564e-05	0.000492609
Il16	23.3004	6.22077	1.46415	4.24871	2.15001e-05	0.000499321
Dmap1	27.3345	5.50026	1.29473	4.24818	2.15515e-05	0.000499321
Klhl42	23.7987	7.23933	1.70416	4.24803	2.15662e-05	0.000499321
Cgnl1	582.645	1.72181	0.405846	4.24252	2.21028e-05	0.00051048
Optn	68.3768	4.72578	1.11608	4.23427	2.29298e-05	0.00052591
Ebag9	20.2459	7.00793	1.65593	4.23203	2.31591e-05	0.000529471
Nnt	73.9286	2.53945	0.600095	4.23174	2.31888e-05	0.000529471
B4galt2	22.222	7.14036	1.68799	4.23009	2.336e-05	0.000532587
Rpusd4	24.9597	6.32178	1.49461	4.22972	2.33984e-05	0.00053267
Tmem223	26.2011	6.39253	1.51342	4.2239	2.40111e-05	0.000544998
Gas2	18.6991	6.89174	1.63455	4.2163	2.48348e-05	0.000561202
Adamts6	19.5122	6.95293	1.65039	4.21291	2.52098e-05	0.0005684
Zkscan5	23.4344	6.25175	1.48407	4.21257	2.52487e-05	0.0005684
Zfp868	46.5213	3.92319	0.931339	4.21242	2.52647e-05	0.0005684
Aste1	18.0973	6.84478	1.62537	4.21121	2.54005e-05	0.000569782
4632404H12Rik	20.7025	7.03821	1.67219	4.20899	2.56516e-05	0.000573162
Aasdh	19.5539	6.95759	1.65307	4.20888	2.56634e-05	0.000573162
Midn	726.152	1.42853	0.339538	4.20729	2.58449e-05	0.000576376
Zdhhc15	18.2593	6.85836	1.63028	4.20686	2.58941e-05	0.000576634
Mfn1	107.935	2.37352	0.56455	4.20427	2.61928e-05	0.000581594
Zfp850	31.0848	6.63805	1.58142	4.19753	2.69845e-05	0.000598306
St6galnac6	33.44	7.73194	1.84236	4.19675	2.70768e-05	0.000598846
Meaf6	36.2844	6.86416	1.63562	4.19667	2.7087e-05	0.000598846
Cars2	40.5801	4.9308	1.17551	4.19461	2.73336e-05	0.000602557
Rwdd1	24.0248	6.26608	1.49451	4.19272	2.75628e-05	0.000606738
Zfp39	18.7989	6.89944	1.6458	4.19216	2.76309e-05	0.00060713
Tfdp2	126.836	3.05277	0.72841	4.19101	2.77714e-05	0.000608706
Snrpa1	24.832	7.30274	1.74389	4.18762	2.81898e-05	0.000616994
P4htm	19.3283	6.94098	1.65795	4.18648	2.83319e-05	0.000619219
Fam117b	189.404	3.97054	0.948983	4.184	2.86426e-05	0.000624229
Ubiad1	23.9113	6.25915	1.49644	4.18271	2.88055e-05	0.000626887
Gm16973	18.7521	6.8961	1.64971	4.18019	2.91263e-05	0.00063297
Zswim3	17.8682	6.82669	1.63333	4.17962	2.92003e-05	0.000633679
Nexn	24.9004	6.31394	1.51098	4.17871	2.93169e-05	0.000635311
Eif1b	20.2425	7.00779	1.67731	4.17799	2.94096e-05	0.000636418
Exosc9	49.3217	5.31927	1.27344	4.17707	2.95285e-05	0.000638091
Tab1	25.3335	7.33159	1.75589	4.17543	2.97426e-05	0.000641493
Nsun5	23.0319	6.22729	1.49149	4.17522	2.97697e-05	0.000641493
Csnk1e	334.918	1.75165	0.42007	4.1699	3.04732e-05	0.00065481
Nuak2	39.0197	6.96702	1.67232	4.16609	3.09873e-05	0.000663303
Zfp874b	23.1026	6.20293	1.48894	4.16601	3.09983e-05	0.000663303
Arrdc2	24.3264	7.27309	1.74793	4.16097	3.16899e-05	0.000676212
Rps20	152.821	1.76516	0.425115	4.15218	3.29321e-05	0.000701743
Xylt2	28.6121	5.55349	1.33931	4.14653	3.37553e-05	0.000716295
Yrdc	34.7171	6.79979	1.64151	4.1424	3.43687e-05	0.000727297
Nadsyn1	22.701	7.17114	1.73285	4.13835	3.49813e-05	0.000737206
Mzt1	63.4843	5.34663	1.29263	4.13624	3.53044e-05	0.000741804
Tasp1	17.9174	6.83009	1.65198	4.13448	3.55757e-05	0.000745631
Mex3b	22.6919	6.17769	1.49559	4.13059	3.61827e-05	0.000757317
Gstm5	23.5345	6.25776	1.51538	4.12951	3.63543e-05	0.00075987
Thnsl1	17.554	6.80142	1.64765	4.12796	3.65993e-05	0.00076241
Tfpi	455.965	2.12525	0.514863	4.1278	3.66251e-05	0.00076241
Lgmn	639.017	1.68776	0.408935	4.12721	3.67193e-05	0.000763334
Phax	17.4196	6.79054	1.64555	4.1266	3.68165e-05	0.000764317
Serinc3	10235	1.3162	0.318999	4.12603	3.69074e-05	0.000765168
St6galnac2	18.1258	6.84665	1.6598	4.12497	3.70777e-05	0.000767659
Ppm1m	49.4221	6.36811	1.5457	4.1199	3.79043e-05	0.000781632
Mettl17	26.2375	5.43243	1.31859	4.11989	3.79056e-05	0.000781632
Tspan17	23.4698	7.22138	1.75311	4.11918	3.80229e-05	0.000782995
Slc19a3	26.2355	6.3936	1.55294	4.11709	3.83687e-05	0.000789056
Wdr24	23.5246	6.23301	1.51444	4.11572	3.8598e-05	0.000792708
Dus4l	17.9537	6.83436	1.66125	4.11398	3.88898e-05	0.000797632
Ddr1	29.0164	5.83653	1.41929	4.11228	3.91766e-05	0.000802079
Thap4	25.8318	6.36862	1.54876	4.11208	3.92114e-05	0.000802079
Dmac1	17.3983	6.78772	1.65335	4.10544	4.0354e-05	0.000824351
Neurl4	132.683	2.00483	0.4884	4.10488	4.04517e-05	0.000825246
Dixdc1	17.2044	6.77168	1.65074	4.10222	4.092e-05	0.00083331
Pros1	1205.07	1.22479	0.298581	4.10202	4.09557e-05	0.00083331
Erlin2	119.706	3.21656	0.784334	4.101	4.1136e-05	0.000835868
Mrpl16	18.0337	6.83944	1.66881	4.09839	4.16033e-05	0.000844244
Abcb9	17.821	6.82228	1.66483	4.0979	4.16921e-05	0.000844927
Flt3l	45.6208	4.40248	1.07481	4.09606	4.20236e-05	0.000850059
Pcdhgb7	19.5111	6.95476	1.69804	4.09576	4.20789e-05	0.000850059
Serpinb6b	110.543	2.26586	0.553614	4.09285	4.26106e-05	0.000858719
Tcn2	2360.26	1.21482	0.296831	4.09262	4.26529e-05	0.000858719
Nckipsd	160.82	3.38192	0.826859	4.09008	4.3123e-05	0.000867043
Acy1	17.5923	6.80504	1.66445	4.08846	4.3425e-05	0.000871972
Mad2l2	21.3565	6.09284	1.49081	4.08693	4.37111e-05	0.000876568
Rrn3	112.652	2.89407	0.708552	4.08449	4.41732e-05	0.00088354
Serpina3g	88.9811	3.82432	0.936304	4.08449	4.41741e-05	0.00088354
Them6	21.2595	6.08569	1.49041	4.08324	4.44113e-05	0.000884819
Dnajc7	142.174	3.31421	0.811839	4.08235	4.45828e-05	0.000887081
Brca2	36.9724	6.08255	1.4904	4.08116	4.48122e-05	0.00089049
Zfp72	18.7461	6.89505	1.6901	4.07968	4.50979e-05	0.000893551
Capn5	189.222	1.55718	0.381762	4.07893	4.52433e-05	0.000893551
Plpp1	564.619	2.53777	0.622176	4.07886	4.52563e-05	0.000893551
Sec61a2	17.5406	6.79935	1.66721	4.07827	4.53723e-05	0.000893551
Exog	18.8919	6.90638	1.69346	4.07826	4.53745e-05	0.000893551
Bud13	29.351	5.20896	1.27769	4.07687	4.56456e-05	0.000897737
Nip7	21.8451	6.126	1.50409	4.07288	4.64353e-05	0.000911221
Utp3	61.1004	5.28918	1.29866	4.07281	4.64502e-05	0.000911221
4933407K13Rik	19.2366	6.93225	1.70228	4.07234	4.65438e-05	0.000911889
Msto1	17.7736	6.81987	1.67504	4.07146	4.67193e-05	0.000912532
Tmem50a	219.601	1.64713	0.404792	4.06907	4.72009e-05	0.000917424
Snx8	95.2589	2.47409	0.608056	4.06885	4.72455e-05	0.000917424
Grwd1	16.7627	6.73503	1.65683	4.06502	4.80285e-05	0.000930272
Zfp213	16.8888	6.74555	1.66044	4.0625	4.85508e-05	0.000936197
Ebf4	21.6964	7.10588	1.7492	4.06236	4.85789e-05	0.000936197
Sumf2	24.8763	5.49838	1.35362	4.06198	4.86578e-05	0.000936541
Zfp563	18.0469	6.84026	1.68429	4.06121	4.8819e-05	0.000938464
Atat1	16.743	6.73337	1.66144	4.05272	5.06248e-05	0.000969529
Peli2	83.9192	4.01062	0.990292	4.04994	5.12309e-05	0.000977178
Ptpn2	47.5051	5.26078	1.29905	4.04972	5.12794e-05	0.000977178
Ak6	20.4637	6.05428	1.49631	4.04614	5.20701e-05	0.000991014
A130010J15Rik	16.4816	6.71055	1.65955	4.0436	5.2636e-05	0.000999302
Star	20.2175	6.03669	1.49419	4.04011	5.34256e-05	0.00101054
Zfp37	18.4958	6.87764	1.70526	4.03318	5.50267e-05	0.00103954
Dbr1	16.6646	6.7267	1.66825	4.0322	5.52581e-05	0.00104153
Olr1	18.6908	6.89069	1.70894	4.03215	5.5268e-05	0.00104153
Lsm4	23.884	6.25637	1.55192	4.03138	5.54504e-05	0.00104368
B3gat3	25.7532	7.35527	1.82766	4.02442	5.71161e-05	0.0010724
Plekhb2	57.5925	2.48297	0.61734	4.02204	5.76974e-05	0.00108198
Smdt1	23.6006	6.23899	1.55164	4.02091	5.79742e-05	0.00108585
Ly75	18.6115	6.88455	1.71328	4.01834	5.86091e-05	0.00109515
Nudt9	37.3652	5.91339	1.47161	4.01832	5.86136e-05	0.00109515
Olfm1	580.332	1.68451	0.419474	4.01578	5.92498e-05	0.00110568
Id3	570.929	2.70085	0.672706	4.01491	5.94685e-05	0.00110707
Bace2	227.838	2.67682	0.667142	4.01236	6.01149e-05	0.00111774
Klhl17	78.1137	2.25644	0.562476	4.01162	6.03022e-05	0.00111987
Slc39a3	72.5438	4.55397	1.13553	4.01042	6.06098e-05	0.00112422
Aga	26.8292	6.42118	1.60255	4.00685	6.15346e-05	0.00113999
Ift20	25.8425	5.52197	1.37986	4.00182	6.28573e-05	0.00115889
Gm10791	16.4086	6.70321	1.67601	3.99951	6.3474e-05	0.00116885
Plin4	19.5345	6.95436	1.74016	3.99639	6.43156e-05	0.00118293
Mkks	21.4665	6.12588	1.53299	3.99605	6.44087e-05	0.00118322
2610044O15Rik8	22.0114	7.12889	1.78719	3.98888	6.63857e-05	0.00121808
Higd2a	17.521	6.79936	1.70545	3.98683	6.69614e-05	0.00122717
Lca5	25.4263	7.33477	1.84123	3.98363	6.78707e-05	0.00124087
Nsfl1c	75.5417	3.83188	0.962881	3.9796	6.90308e-05	0.00125907
1810020O05Rik	16.654	6.72598	1.69083	3.97791	6.95246e-05	0.00126657
Maip1	17.4237	6.79105	1.70786	3.97634	6.99848e-05	0.00127195
Ttc26	16.0594	6.67225	1.67799	3.97633	6.99862e-05	0.00127195
Kansl2-ps	16.9004	6.74712	1.69729	3.97523	7.03111e-05	0.00127413
Tmem38a	17.4548	6.79236	1.70947	3.97338	7.086e-05	0.00128024
Zfp677	20.9365	7.05439	1.77631	3.97138	7.14564e-05	0.00128798
Vmn2r76	16.1261	6.67931	1.68266	3.96951	7.20216e-05	0.00129209
Phf7	15.6366	6.6341	1.67164	3.96862	7.2291e-05	0.0012954
Gm38077	28.3298	7.49091	1.88799	3.96766	7.25805e-05	0.00129907
Cmtr1	16.4213	6.70566	1.69032	3.96709	7.27567e-05	0.00130071
Ifit3b	19.5108	5.9605	1.50298	3.9658	7.31515e-05	0.00130624
Aven	22.1206	7.13601	1.79961	3.96532	7.3299e-05	0.00130735
Lsm8	25.8311	6.36971	1.60682	3.96418	7.36485e-05	0.00131206
2810013P06Rik	21.3995	6.09072	1.53715	3.96234	7.42198e-05	0.0013207
Ppa2	22.0948	6.14042	1.55007	3.96139	7.45156e-05	0.00132442
Ccdc84	28.5859	7.50578	1.89488	3.96108	7.46117e-05	0.0013246
Med27	22.0249	4.77309	1.20535	3.95993	7.49725e-05	0.00132792
Ring1	21.2581	6.08626	1.53749	3.95856	7.54041e-05	0.00133402
Ormdl3	16.2228	6.68802	1.68985	3.95775	7.56584e-05	0.00133698
Tox	24.8069	6.30823	1.59423	3.9569	7.59276e-05	0.00134019
Rbm4	17.071	6.76009	1.71247	3.94756	7.89518e-05	0.00138932
Slc25a19	24.2478	7.26839	1.84128	3.94746	7.89831e-05	0.00138932
Tnfrsf8	15.5674	6.62802	1.68255	3.93928	8.17268e-05	0.00143101
Rap1a	177.683	2.00505	0.509634	3.93429	8.34439e-05	0.00145713
Blvra	15.3982	6.61229	1.68083	3.93394	8.3565e-05	0.00145713
Zfp51	33.2003	4.62837	1.17656	3.9338	8.36127e-05	0.00145713
Nbl1	24.0121	6.26335	1.59228	3.93357	8.36939e-05	0.00145713
Abcg2	715.449	1.49189	0.379689	3.92924	8.52147e-05	0.00147857
Hmbs	21.6324	6.10664	1.5546	3.92811	8.56163e-05	0.00148385
Gm6206	28.923	5.59764	1.42657	3.92384	8.71475e-05	0.00150528
Zfp626	26.2966	5.46384	1.39266	3.9233	8.73441e-05	0.00150587
C030015A19Rik	16.5488	6.71701	1.71212	3.92321	8.73781e-05	0.00150587
Osbpl10	15.6494	6.63566	1.69225	3.9212	8.81095e-05	0.00151507
Kif16b	92.625	4.28748	1.09402	3.919	8.89171e-05	0.00152382
Tinagl1	808.791	2.08886	0.533179	3.91775	8.93809e-05	0.0015267
S1pr4	22.248	4.28506	1.09466	3.91451	9.0589e-05	0.00154404
Vps36	86.1588	3.50741	0.89725	3.90906	9.26547e-05	0.00157729
Mrpl30	17.4097	6.79022	1.7375	3.90804	9.30482e-05	0.00158223
Cep112	16.6606	6.72486	1.72097	3.90759	9.32219e-05	0.00158343
Gm43597	20.6498	7.0344	1.80087	3.90611	9.37939e-05	0.00159138
Mios	72.4014	4.84385	1.24107	3.90295	9.50269e-05	0.00160696
Npepl1	110.173	3.96198	1.0154	3.90188	9.54466e-05	0.00161228
Map2k6	15.8711	6.65525	1.70657	3.89978	9.62819e-05	0.00161972
Igsf8	25.4167	7.33634	1.88123	3.89976	9.62895e-05	0.00161972
Ddb2	19.8626	6.98069	1.79006	3.8997	9.631e-05	0.00161972
Tmem192	21.2215	6.07609	1.55843	3.89886	9.66485e-05	0.00162363
Pglyrp1	21.2185	7.07597	1.81611	3.89622	9.77064e-05	0.00163961
BC005624	27.4873	6.45923	1.65875	3.89404	9.8588e-05	0.00165078
Cdkn2d	19.1187	5.95644	1.53039	3.8921	9.93801e-05	0.00166073
2310011J03Rik	31.9042	6.6751	1.71506	3.89206	9.93985e-05	0.00166073
Raver2	28.1916	7.48382	1.92456	3.88859	0.000100828	0.00168095
Eng	8573.18	1.15491	0.297143	3.88672	0.000101606	0.00169057
Nop14	29.6908	6.5709	1.69073	3.88644	0.000101727	0.00169057
1700047M11Rik	21.6429	7.1022	1.82744	3.88641	0.000101736	0.00169057
Ap5b1	21.8475	6.15017	1.5835	3.8839	0.000102795	0.0017063
Faim	18.6131	5.88541	1.51631	3.88141	0.000103851	0.00172197
Trmt2a	97.1876	4.75756	1.22758	3.87556	0.000106381	0.00175631
Comp	32.9768	7.71174	1.99018	3.87489	0.000106673	0.00175924
Ccdc32	21.0662	6.07226	1.56808	3.87241	0.000107762	0.00177222
Unc45bos	14.8811	6.56313	1.69557	3.87076	0.000108496	0.00178163
Mettl14	20.6006	6.03469	1.55941	3.86985	0.000108902	0.00178639
Dnajb6	152.333	1.72047	0.444866	3.86738	0.000110011	0.00180266
Entpd6	19.0533	5.92006	1.53146	3.86563	0.000110801	0.00181172
Slc22a4	15.27	6.60075	1.70858	3.86329	0.000111869	0.0018269
Spef1	35.9833	4.39155	1.1368	3.86308	0.000111968	0.0018269
Tpgs1	15.8903	6.65685	1.72399	3.86132	0.000112778	0.0018362
Mxi1	53.4732	5.08981	1.31869	3.85974	0.000113507	0.00184611
Zfp970	66.8663	5.56159	1.44119	3.85903	0.000113839	0.00184861
Cda	22.2913	7.14708	1.85223	3.85863	0.000114022	0.00184861
Tmem158	17.6653	6.81152	1.76654	3.85584	0.000115331	0.00186785
Limk1	14.7741	6.55272	1.7	3.85455	0.000115944	0.00187382
Hnf1b	16.501	6.71089	1.74131	3.85394	0.000116234	0.00187652
Cox14	18.0226	5.86997	1.52384	3.85208	0.00011712	0.00188685
Snrnp70	352.077	2.63523	0.684785	3.84825	0.000118962	0.0019105
Aoc2	14.8757	6.56286	1.70595	3.84704	0.000119552	0.00191796
Gm48604	16.2552	6.69128	1.74141	3.84245	0.000121814	0.00194813
Clec4g	684.05	3.4398	0.89558	3.84086	0.000122602	0.0019587
Pmaip1	15.2705	6.59937	1.71871	3.83972	0.000123175	0.00196559
Tmem117	18.0066	5.84153	1.52144	3.83949	0.00012329	0.00196559
Sertad3	14.6732	6.54263	1.70574	3.83565	0.000125235	0.00199416
Trmt10b	20.9538	6.0616	1.58042	3.83543	0.000125343	0.00199416
Epm2a	20.9867	7.06012	1.84214	3.83257	0.000126813	0.00201545
Pafah1b1	709.692	1.09935	0.286935	3.83136	0.000127439	0.00202331
Banf1	21.559	7.09895	1.85397	3.82905	0.000128639	0.00203814
Gm28661	472.095	1.14839	0.300201	3.82539	0.000130563	0.00206422
Etv1	19.0398	6.91967	1.80899	3.82516	0.00013069	0.00206422
Rnf207	15.7416	6.643	1.73684	3.82476	0.000130899	0.0020654
H2-Q1	23.4352	3.92186	1.0259	3.82285	0.000131919	0.00207721
Ankrd55	14.7059	6.54627	1.71257	3.82249	0.00013211	0.00207808
Sgk1	3217.3	1.07124	0.280414	3.82022	0.000133334	0.0020952
Bloc1s3	15.8754	6.65704	1.74299	3.81931	0.000133824	0.00210074
Mal	20.6638	5.19391	1.36023	3.81842	0.000134309	0.0021062
Rtl5	16.7914	6.73605	1.76493	3.81661	0.000135298	0.00211954
Lonrf1	15.855	6.65352	1.74382	3.81549	0.000135914	0.00212688
Yaf2	42.851	5.53927	1.45197	3.815	0.000136183	0.00212688
Arhgap45	189.934	2.41686	0.633757	3.81355	0.000136985	0.00213505
Eif2s3y	115.544	4.33992	1.13842	3.81222	0.000137722	0.00214217
Angpt1	18.2585	6.85685	1.79924	3.81096	0.000138426	0.00215062
Gm6563	14.5629	6.53178	1.71404	3.81075	0.000138546	0.00215062
Atf1	80.1288	2.60808	0.684649	3.80937	0.00013932	0.00215826
Cep290	23.5672	6.26124	1.64414	3.80822	0.000139969	0.00216195
Enho	22.8971	7.1858	1.88804	3.80596	0.000141256	0.00217944
Faap20	17.7278	5.81939	1.53015	3.80316	0.000142863	0.0021998
6530402F18Rik	23.7756	6.24082	1.64129	3.80239	0.000143309	0.00220091
Steap2	53.786	6.40196	1.68371	3.80229	0.000143366	0.00220091
Cinp	34.6059	5.23157	1.37603	3.80191	0.000143582	0.00220203
Gtf3c6	24.2321	6.27528	1.65192	3.79879	0.000145404	0.00222774
Zc3h8	19.8092	5.98154	1.57482	3.79824	0.000145725	0.00223042
Tomm34	145.352	3.07977	0.811233	3.7964	0.000146812	0.00224422
Gm17066	19.9993	5.99601	1.57947	3.79622	0.000146919	0.00224422
Plxna1	129.085	3.82968	1.01041	3.79021	0.000150519	0.00228327
Atp6v0e2	20.6255	6.06946	1.60185	3.78903	0.000151235	0.00229186
Pmvk	27.1139	7.42952	1.96136	3.78795	0.000151896	0.00229733
Gm14326	19.4741	6.94987	1.83566	3.78604	0.000153069	0.00230996
Mrpl40	14.3218	6.50802	1.71963	3.78455	0.000153986	0.00231979
Ulk3	15.6361	6.63533	1.75388	3.78322	0.000154812	0.00232764
Tmem141	15.5827	6.62969	1.75294	3.78204	0.00015555	0.00233465
Polr3d	22.689	7.17264	1.89653	3.78199	0.000155582	0.00233465
Macrod1	14.0606	6.48106	1.71478	3.77954	0.000157119	0.00235311
Rubcnl	22.3289	6.18259	1.63636	3.77826	0.000157931	0.00236294
Zfp503	115.984	1.47116	0.389734	3.77479	0.000160144	0.00239373
Polr2e	31.4789	5.7113	1.51325	3.7742	0.000160525	0.00239708
Nemp2	23.6574	6.26989	1.66147	3.7737	0.000160845	0.00239952
Smad9	15.5039	6.62141	1.75489	3.77311	0.000161226	0.00240286
Plxnc1	1145.67	3.21024	0.850896	3.77277	0.000161443	0.00240375
Rtn4rl2	15.5464	6.62519	1.75625	3.77234	0.000161722	0.00240558
Cmtm6	393.422	1.25589	0.333033	3.77106	0.000162557	0.00241565
Gm43010	20.8902	7.05111	1.8703	3.77005	0.000163217	0.00242311
Cenpl	18.0398	5.87101	1.55787	3.76862	0.000164153	0.00243465
Pdcd5	17.5686	5.80549	1.54235	3.76405	0.000167181	0.00247408
Acr	14.864	6.56035	1.74304	3.76375	0.000167386	0.00247408
Fam217b	22.5047	7.16088	1.90265	3.76364	0.000167458	0.00247408
Macrod2	14.8919	6.5645	1.74504	3.76182	0.000168683	0.00248978
Uba3	135.859	1.68288	0.447388	3.76157	0.000168853	0.00248989
Rnf146	17.6236	5.80918	1.54448	3.76126	0.000169063	0.00249059
Meak7	14.0129	6.4764	1.72227	3.76039	0.000169647	0.0024968
Mapkapk5	15.4313	6.61437	1.75909	3.76011	0.000169838	0.00249713
Saysd1	13.8392	6.45811	1.71764	3.75988	0.000169996	0.00249713
Fgf13	14.0968	6.4847	1.72692	3.75506	0.000173298	0.00253591
Borcs6	22.7357	7.17554	1.91137	3.75413	0.000173946	0.00254297
Thumpd1	24.7193	5.4937	1.46352	3.75376	0.000174204	0.0025443
Grk4	16.0666	6.67231	1.77846	3.75173	0.000175619	0.00256009
Isg20l2	71.3059	2.23029	0.594627	3.75074	0.000176313	0.00256776
Gm43071	15.8569	6.65351	1.77409	3.75037	0.000176571	0.00256908
Zfp202	14.4995	6.52606	1.74186	3.7466	0.000179244	0.00260057
Mpv17l2	14.4796	6.52258	1.74151	3.74535	0.000180142	0.00260866
Gm15587	14.186	6.49315	1.73438	3.74379	0.000181263	0.00262241
Txndc16	145.803	1.65209	0.441376	3.74304	0.00018181	0.00262784
D930048N14Rik	19.0506	6.92057	1.8497	3.74146	0.000182951	0.00263541
Doc2b	19.6678	5.14985	1.37644	3.74143	0.000182978	0.00263541
Tbcc	21.5729	4.6484	1.24243	3.74137	0.000183021	0.00263541
Rpl14	160.199	1.93285	0.516682	3.74088	0.000183373	0.00263788
Gpr182	939.425	1.74418	0.46631	3.74039	0.000183737	0.00263827
Vash1	13.6815	6.44169	1.72328	3.73804	0.00018546	0.00266052
Cep19	14.054	6.47973	1.73372	3.73747	0.000185881	0.00266407
Arid3b	17.7989	5.8191	1.56295	3.72316	0.000196747	0.00280928
E130102H24Rik	13.8222	6.4558	1.7342	3.72264	0.000197148	0.00280977
Enkd1	13.8637	6.46101	1.73883	3.71572	0.000202626	0.00287981
Plk4	18.2886	5.85899	1.57731	3.71455	0.000203567	0.0028905
Fmo4	13.6156	6.43481	1.73347	3.71209	0.000205555	0.00291219
Epcam	16.315	5.69682	1.53472	3.71195	0.000205665	0.00291219
2700062C07Rik	20.7164	6.04644	1.62924	3.71119	0.000206284	0.00291483
Eif4b	467.256	1.35622	0.365455	3.71105	0.0002064	0.00291483
Zfp668	21.0323	6.06575	1.63477	3.71045	0.000206891	0.00291608
Nrxn1	13.9026	6.46407	1.74274	3.70913	0.000207969	0.00292858
Clec9a	115.737	2.42246	0.653347	3.70777	0.00020909	0.00294167
Taf1b	31.9481	5.48543	1.48063	3.70481	0.000211553	0.00297134
Pdzd4	13.9222	6.4663	1.7455	3.70455	0.000211763	0.00297134
Fastkd5	13.7564	6.44998	1.7411	3.70453	0.000211781	0.00297134
Sod3	18.0098	5.84016	1.57777	3.70153	0.000214305	0.00300399
Lcmt2	14.2703	6.50165	1.75725	3.6999	0.000215685	0.00302057
Ntpcr	18.4083	5.86827	1.58978	3.69125	0.000223156	0.00311665
Homez	19.1765	5.93115	1.60794	3.68866	0.000225439	0.00314568
Xndc1	21.6849	7.10733	1.92732	3.68767	0.000226316	0.00315218
Gm17201	13.68	6.44207	1.74705	3.68741	0.000226548	0.00315254
Borcs5	14.8471	6.56069	1.77949	3.68684	0.000227052	0.00315668
Smug1	27.7789	5.66482	1.53703	3.68556	0.000228201	0.00316978
Jade3	21.5975	5.29033	1.43556	3.68521	0.000228514	0.00317125
Syt3	13.7356	6.44796	1.75051	3.68347	0.000230079	0.00318468
Tradd	15.5154	6.62396	1.79831	3.68344	0.000230105	0.00318468
Med30	16.033	5.67073	1.54009	3.68208	0.000231339	0.00319599
Stard6	14.5539	6.53177	1.77467	3.68055	0.000232736	0.00321238
Hsdl2	59.9222	4.97695	1.35311	3.67817	0.000234914	0.00323662
Pfdn4	13.3863	6.40995	1.74413	3.67516	0.000237703	0.0032721
Polr2f	16.8249	5.74227	1.56352	3.67265	0.000240052	0.00329851
Cryzl1	46.407	4.05583	1.10468	3.6715	0.000241132	0.00330783
Osbpl3	17.4764	6.79358	1.85037	3.67147	0.000241162	0.00330783
Slc4a11	19.6886	6.96809	1.89874	3.66986	0.000242684	0.00332573
Ephb4	1897.83	1.23545	0.336683	3.66947	0.000243056	0.00332772
Zfp40	16.2399	6.69015	1.8233	3.66925	0.000243264	0.00332772
Txnrd3	13.5386	6.42645	1.75218	3.6677	0.000244746	0.003345
Trim26	105.27	3.83936	1.04708	3.66674	0.000245658	0.0033542
4930581F22Rik	53.2648	4.41944	1.20541	3.66635	0.00024604	0.0033542
Nudt17	13.4009	6.41226	1.74897	3.66631	0.000246075	0.0033542
Tert	14.8053	6.5545	1.78843	3.66495	0.000247385	0.00336905
Lrif1	110.999	5.04914	1.37902	3.6614	0.000250838	0.00341002
Palb2	13.1174	6.38069	1.74367	3.65935	0.000252852	0.00343435
Irf2bp1	58.6783	4.03146	1.10177	3.65908	0.000253125	0.00343501
Gm16023	13.4474	6.41603	1.75424	3.65744	0.000254743	0.00345253
Slc25a20	39.7506	3.13382	0.856861	3.65732	0.000254867	0.00345253
4930522L14Rik	13.1838	6.38849	1.74751	3.65576	0.000256417	0.00347046
Izumo4	16.6994	5.73118	1.56797	3.65517	0.000257015	0.00347548
Gm48007	25.8102	7.35844	2.01401	3.65362	0.000258571	0.0034873
Polh	20.7412	7.04093	1.92869	3.65062	0.000261605	0.00352278
Gpr146	868.454	1.0628	0.291713	3.64331	0.000269149	0.00361869
Zfp939	13.9761	6.47326	1.7768	3.64321	0.000269258	0.00361869
2810403D21Rik	13.2084	6.39023	1.75456	3.64206	0.000270461	0.00363167
Zfp955a	22.3283	6.15497	1.69013	3.64171	0.00027083	0.00363344
Plpp2	14.6665	6.54111	1.79661	3.6408	0.000271794	0.00363365
Pstk	13.0793	6.37629	1.75228	3.63886	0.000273845	0.00365468
Gm19721	14.4221	6.51666	1.79143	3.63769	0.00027509	0.00366521
Mtrf1	12.9041	6.35711	1.74758	3.63767	0.000275112	0.00366521
Polr2g	22.7102	6.1795	1.69899	3.63716	0.000275657	0.00366928
Kazn	25.2088	6.32844	1.74277	3.63125	0.000282051	0.00374138
Aifm2	13.6552	6.43957	1.77454	3.62887	0.00028466	0.00377178
Tor2a	20.1942	6.00864	1.6565	3.62731	0.000286392	0.00378586
Pim3	584.686	2.88568	0.795819	3.62605	0.000287785	0.00380074
Mtx1	29.8843	3.51627	0.970153	3.62445	0.000289579	0.00381267
Etf1	311.144	1.26955	0.350281	3.62437	0.000289664	0.00381267
Zfp74	60.3976	4.52351	1.2487	3.62256	0.000291699	0.00383286
Strip2	13.4433	6.41584	1.77284	3.61895	0.000295797	0.00387674
Vmac	23.0349	4.12897	1.14103	3.61862	0.000296176	0.00387839
Emc7	221.046	1.65595	0.457799	3.6172	0.000297812	0.00389647
Erich1	13.6714	6.44118	1.78169	3.6152	0.000300115	0.00392327
Lrrc10b	13.4296	6.41421	1.77447	3.61472	0.000300668	0.00392714
Zfp747	16.2359	5.68811	1.57483	3.61189	0.000303972	0.00396354
Bcs1l	22.3721	6.15455	1.70501	3.60969	0.000306565	0.00399055
Dock11	31.6059	5.09295	1.4112	3.60895	0.000307445	0.00399701
Syn2	14.1757	6.49394	1.79946	3.60883	0.000307583	0.00399701
Ndfip1	711.044	1.10099	0.305137	3.60818	0.000308357	0.00400368
Epc1	293.398	1.20336	0.333535	3.60789	0.000308699	0.00400472
Slc43a3	1955.42	1.09612	0.303892	3.60694	0.000309824	0.00401592
Dnal4	12.8411	6.3503	1.76233	3.60334	0.000314149	0.00406473
Plppr5	42.8655	4.9844	1.38338	3.60305	0.000314507	0.00406473
Mrpl11	15.2634	5.59843	1.55395	3.60271	0.000314916	0.00406473
Syt11	25.5028	6.34354	1.76137	3.60149	0.000316401	0.00408045
Pdxdc1	169.177	1.94073	0.539054	3.60025	0.000317909	0.00409301
Dcps	13.483	6.4214	1.78444	3.59855	0.000319995	0.00411295
Pde1c	21.9314	7.12145	1.97935	3.59788	0.000320819	0.00411982
Ogfod3	13.2	6.38973	1.77702	3.59576	0.00032345	0.00414346
9130019O22Rik	16.5539	6.7154	1.86792	3.59513	0.000324231	0.00414836
Cadm1	33.7972	4.07429	1.13332	3.59501	0.000324374	0.00414836
Arrdc1	96.1476	4.23032	1.17682	3.59471	0.000324751	0.00414971
Slc18a1	20.7076	6.04482	1.68264	3.59246	0.000327568	0.00418223
Znhit6	19.2839	5.94111	1.65397	3.59202	0.00032812	0.00418578
Nod2	16.9425	5.78035	1.6105	3.58916	0.000331747	0.00421451
Cant1	314.959	1.24447	0.3469	3.5874	0.000333991	0.00422902
Gm14494	12.9201	6.35828	1.77253	3.58713	0.000334335	0.00422902
Mrm1	13.3585	6.40761	1.78636	3.58697	0.000334546	0.00422902
Mrps30	28.4198	4.93838	1.37709	3.58611	0.000335647	0.00423944
Cldn3	12.8147	6.34666	1.77078	3.58411	0.000338224	0.00426496
Ik	124.787	3.72336	1.03905	3.58344	0.000339093	0.00427068
Scnm1	13.736	6.44844	1.79956	3.58333	0.000339235	0.00427068
Mypopos	14.1259	6.4866	1.81051	3.58274	0.000340008	0.00427339
Gm17491	14.2307	6.49927	1.81606	3.57877	0.00034521	0.00433521
Stx12	362.989	1.07793	0.301582	3.57426	0.000351219	0.00438319
Ptger2	14.5028	6.52456	1.82544	3.57424	0.000351242	0.00438319
Mtf1	88.5513	1.61476	0.452106	3.57164	0.000354753	0.00442089
Akap17b	13.1542	6.38399	1.78838	3.5697	0.000357384	0.00444438
Dvl2	15.6481	5.63347	1.57882	3.56814	0.000359518	0.0044608
Prpsap1	164.844	2.11839	0.593717	3.568	0.000359713	0.0044608
Il6	16.3818	6.70285	1.87953	3.56624	0.000362134	0.00448011
Gm20712	13.9338	6.46907	1.81511	3.56402	0.000365221	0.00450012
Grb2	172.117	1.44588	0.405696	3.56396	0.000365308	0.00450012
Zc3hc1	18.6864	5.88932	1.65259	3.56369	0.000365684	0.00450012
Pdcd2l	14.3063	6.50526	1.82633	3.56193	0.000368134	0.00452663
Gm10125	17.8057	6.8206	1.91509	3.5615	0.000368749	0.00453055
BC003965	15.5223	5.62293	1.58006	3.55869	0.000372712	0.0045646
Ncmap	20.9301	7.05401	1.98301	3.55723	0.000374792	0.00458475
Tbc1d9	42.9912	5.10075	1.43492	3.55473	0.000378372	0.00462284
Snx16	14.4308	6.51736	1.83366	3.55429	0.000379004	0.00462652
3110082I17Rik	24.0307	7.25543	2.04143	3.5541	0.000379277	0.00462652
Chad	13.7969	6.45479	1.81763	3.5512	0.000383474	0.00466656
Tamm41	15.0047	5.57272	1.5699	3.54973	0.000385621	0.00468897
Gng2	151.315	1.73307	0.488397	3.54848	0.000387467	0.00470175
Slc15a3	12.8683	6.35401	1.79065	3.54845	0.000387513	0.00470175
Osmr	789.226	1.22494	0.345211	3.54839	0.000387593	0.00470175
Yy1	402.554	1.72032	0.485416	3.54401	0.000394083	0.00476539
Fam98b	14.6439	6.54101	1.84628	3.54281	0.000395887	0.00478205
Gm43660	14.3567	6.50991	1.83813	3.5416	0.000397713	0.00479792
Cops7a	123.183	1.8908	0.53431	3.53876	0.000402007	0.0048421
Rai2	15.2231	5.59272	1.58122	3.53696	0.000404754	0.00486371
Pqbp1	26.918	5.41584	1.53336	3.53201	0.000412416	0.00494415
Tpst2	446.15	1.25509	0.355453	3.53095	0.000414063	0.00494719
1500011B03Rik	15.026	5.57506	1.57906	3.53061	0.000414607	0.00494719
Appl2	633.569	1.09485	0.310417	3.52703	0.000420246	0.00500667
Map10	13.8159	6.45453	1.83266	3.52195	0.000428378	0.00508676
Gmpr	16.5185	5.71437	1.62285	3.52118	0.000429624	0.00508676
Gm37254	14.8262	5.54781	1.57757	3.51668	0.000436974	0.00516504
Supt3	18.2809	5.16813	1.46972	3.51642	0.000437415	0.00516504
Uqcc2	12.0954	6.2638	1.78137	3.51627	0.000437649	0.00516504
Esrp1	14.4947	6.52372	1.85614	3.51467	0.000440296	0.00518906
Tob2	318.711	1.31902	0.375887	3.5091	0.00044963	0.0052828
Mlycd	26.5401	4.14428	1.18137	3.50803	0.000451431	0.00529991
Smagp	151.208	1.89901	0.541453	3.50724	0.000452777	0.00530757
Mcm9	55.8296	4.02026	1.14776	3.5027	0.00046057	0.00537728
Dnaaf10	14.094	6.48581	1.85174	3.50255	0.000460829	0.00537728
Ramp3	14.8934	5.55383	1.58582	3.50217	0.000461482	0.0053808
Tmem268	18.2069	5.85328	1.67147	3.50188	0.00046199	0.00538262
Amz1	13.0236	6.36943	1.82163	3.49655	0.000471308	0.00547869
Stbd1	15.5549	6.62554	1.89699	3.49266	0.000478234	0.00555077
C2cd5	123.584	1.99647	0.571709	3.4921	0.000479239	0.00555403
Stx1b	15.3375	6.6079	1.89262	3.4914	0.000480503	0.00556298
Lrrc47	27.2283	4.87222	1.39554	3.49127	0.000480738	0.00556298
Lyrm7	13.6948	6.44205	1.84613	3.48948	0.000483958	0.00558109
Susd1	13.755	6.44817	1.84794	3.48939	0.000484125	0.00558109
Ksr1	261.772	1.33177	0.382008	3.48624	0.000489863	0.00564177
Acot8	14.4711	5.55088	1.59229	3.4861	0.000490124	0.00564177
Clpp	17.8226	5.82514	1.67164	3.48468	0.000492725	0.00566319
Gm12216	17.3831	6.78584	1.9484	3.48277	0.000496255	0.00569096
Abcc4	339.74	1.89749	0.544889	3.48234	0.000497053	0.00569585
2610005L07Rik	27.8558	2.52546	0.725291	3.48199	0.000497696	0.00569895
Dock2	14.5079	5.52187	1.58596	3.48173	0.000498192	0.00570038
Klf16	33.3726	4.75978	1.36896	3.47692	0.000507209	0.00578657
Atp6v1b2	182.596	1.49576	0.430383	3.47542	0.000510056	0.00580577
Chek2	14.4895	5.51334	1.58657	3.475	0.000510846	0.00581045
Pknox2	12.2546	6.28302	1.80823	3.47467	0.000511476	0.0058133
Gm26947	13.4657	6.41747	1.84957	3.46971	0.000521012	0.00590853
Cxcr3	14.1973	6.49613	1.87262	3.46901	0.000522372	0.00591957
Serpine1	17.8416	5.81806	1.67744	3.46842	0.000523536	0.00592838
Ogfod2	18.4322	6.873	1.98207	3.46758	0.000525161	0.00593905
Gm20655	11.8201	6.23108	1.79698	3.46754	0.000525254	0.00593905
Sinhcaf	18.6498	4.896	1.41205	3.46731	0.000525696	0.00593966
Cd55	1119.83	1.69057	0.487636	3.46686	0.000526574	0.00594521
Nmt1	256.437	1.4017	0.404894	3.46189	0.000536387	0.00603819
Lrfn1	13.4617	6.41703	1.85379	3.46158	0.000537021	0.0060409
Avpi1	19.4172	6.94808	2.00793	3.46031	0.000539546	0.00606485
Vac14	129.586	1.78526	0.516283	3.4579	0.000544396	0.0061104
Tmem80	13.6862	6.44346	1.86379	3.45718	0.000545858	0.00612232
Ppp1r37	141.587	3.20538	0.927527	3.45584	0.000548583	0.00614838
Pcdhga11	12.2431	6.28077	1.81785	3.45505	0.000550197	0.00615746
Nupl2	13.8258	6.45568	1.86895	3.45418	0.000551975	0.00617285
Gm50107	13.1117	6.38137	1.84906	3.45114	0.000558225	0.00623097
Zfp979	21.5652	5.43467	1.57522	3.4501	0.000560389	0.0062487
Degs2	13.6398	6.43648	1.86612	3.44912	0.00056241	0.00626668
Phf19	13.0129	6.37058	1.84928	3.4449	0.000571273	0.00634375
Gm48653	17.5899	6.80297	1.97501	3.44453	0.000572047	0.00634375
Churc1	12.8204	6.34903	1.84324	3.44448	0.000572149	0.00634375
Spin4	15.9791	5.6649	1.64464	3.44445	0.000572225	0.00634375
Ubald2	21.5428	4.76718	1.38421	3.44398	0.000573226	0.00634566
Zc3h6	11.9748	6.24981	1.81534	3.44277	0.00057579	0.00636945
Exosc2	22.9346	5.24214	1.52283	3.44237	0.000576649	0.00637434
Gm6560	20.9566	3.67755	1.06911	3.43983	0.000582087	0.00642056
Exoc2	218.918	2.00283	0.582375	3.43907	0.000583717	0.00643049
Tfb1m	11.5768	6.20017	1.80292	3.43896	0.000583963	0.00643049
Rundc3b	12.7949	6.34384	1.84477	3.43882	0.000584246	0.00643049
Perm1	11.4839	6.18873	1.80025	3.43771	0.000586665	0.00644784
Dennd2d	31.2363	5.06737	1.47444	3.43681	0.0005886	0.00646447
Gm5165	12.2675	6.28324	1.82866	3.43598	0.000590409	0.00647854
Ccser1	11.7852	6.22684	1.81267	3.43517	0.000592173	0.00647919
Cish	85.1678	3.93009	1.14514	3.43197	0.000599208	0.00652949
Cep78	16.6623	6.72485	1.95982	3.43135	0.000600576	0.00653975
Tmem260	156.846	1.39333	0.406184	3.43029	0.000602931	0.00656073
2610307P16Rik	14.5609	6.53023	1.90534	3.42733	0.000609549	0.00662334
Raet1e	11.5521	6.19698	1.80898	3.42567	0.000613285	0.00665567
Ypel3	95.0442	3.45755	1.00932	3.42562	0.000613394	0.00665567
Tmem176a	241.57	1.07711	0.314535	3.42446	0.000616016	0.00667939
Phospho2	14.1774	6.49179	1.89674	3.42261	0.000620222	0.00672024
P2ry10b	12.0946	6.26328	1.83201	3.4188	0.000628979	0.00681031
Aif1l	18.0132	6.83734	2.00005	3.41858	0.000629494	0.0068105
N4bp2os	14.0961	6.48347	1.89716	3.41745	0.000632097	0.00682478
Gm41381	29.3372	3.41387	0.999057	3.41709	0.000632944	0.00682911
Erbb4	17.816	6.82152	1.99852	3.41328	0.000641851	0.00691062
Mgmt	15.2446	6.59655	1.93391	3.41098	0.000647291	0.00695452
Hoxa6	11.776	6.2257	1.82643	3.40868	0.000652786	0.00700304
Rad17	32.1885	3.45042	1.01229	3.40851	0.000653179	0.00700304
Timm13	19.4536	5.00372	1.46879	3.4067	0.000657536	0.007035
Adar	150.212	1.47393	0.433028	3.40378	0.000664603	0.00709079
Gm43300	13.4885	6.41985	1.88756	3.40113	0.000671071	0.00712514
Rnf113a2	11.2605	6.1603	1.81125	3.40113	0.000671077	0.00712514
Ctdsp1	330.969	1.62444	0.477848	3.3995	0.000675097	0.00716285
Micos10	17.94	5.83368	1.71683	3.39795	0.00067894	0.00719865
Rita1	11.5665	6.19905	1.825	3.39674	0.000681926	0.0072253
Set	215.109	1.36497	0.402119	3.39443	0.000687709	0.00727651
Gm7160	11.3988	6.17886	1.82101	3.3931	0.000691059	0.00730187
Hey1	54.1119	3.96302	1.16824	3.3923	0.000693084	0.00731474
Rnd2	11.3675	6.17395	1.82028	3.39175	0.000694481	0.00732288
Inpp1	49.247	3.32005	0.978981	3.39134	0.000695526	0.00732389
Rusc2	267.497	1.82954	0.539632	3.39035	0.000698027	0.0073451
Plbd2	265	2.16888	0.639839	3.38972	0.000699634	0.00735696
Gm48837	12.0931	6.26265	1.84804	3.38881	0.000701972	0.00737539
Gm16153	13.718	5.43193	1.60305	3.3885	0.00070276	0.00737539
Zfp61	11.2111	6.15403	1.81657	3.38771	0.000704778	0.00738066
Slc8a3	21.2264	6.07578	1.79361	3.38746	0.000705422	0.00738235
Dpp4	580.277	3.14769	0.929422	3.38672	0.000707333	0.0073973
Pwp2	48.5682	2.22097	0.655918	3.38604	0.000709088	0.0074106
Pde2a	17.1529	4.77116	1.40934	3.38538	0.000710802	0.0074184
Anxa9	13.2657	5.38988	1.59241	3.38472	0.000712498	0.00743103
Tmem170	15.6171	5.6308	1.6643	3.38328	0.000716248	0.00746099
Sfmbt2	11.6533	6.20925	1.8354	3.38306	0.000716832	0.00746099
Bmp6	403.879	1.84818	0.546582	3.38134	0.00072134	0.00750281
Smim11	16.9433	6.75153	1.9969	3.38101	0.00072219	0.00750656
Zfp217	183.75	1.5041	0.444955	3.38035	0.000723945	0.00751971
Il6st	8098.29	1.43705	0.425215	3.37957	0.000725983	0.00753082
Cxxc4	11.8327	6.23116	1.84388	3.37937	0.000726527	0.00753082
Ascc3	138.95	2.03032	0.600807	3.37932	0.00072665	0.00753082
Cystm1	13.0715	5.40158	1.59848	3.3792	0.000726981	0.00753082
Ggnbp2	252.481	1.44402	0.427484	3.37795	0.000730273	0.00754205
Srd5a3	84.2849	2.43403	0.720574	3.3779	0.000730407	0.00754205
Gm42798	12.6056	6.32223	1.87167	3.37786	0.000730527	0.00754205
Mea1	13.5921	5.41882	1.60578	3.37458	0.000739283	0.00761705
Gtf2f2	22.8409	5.2306	1.55041	3.37368	0.000741692	0.00763674
Tspan7	659.869	1.52407	0.451913	3.37249	0.000744927	0.00766489
1110032F04Rik	13.3695	5.40169	1.6036	3.36847	0.000755855	0.00775638
Pcdhga7	16.2015	6.68447	1.98464	3.36811	0.000756856	0.00775638
Arpc1b	245.501	2.9292	0.870106	3.36648	0.000761331	0.00778142
Polr2d	17.2076	6.7739	2.01277	3.36547	0.000764137	0.0078049
Yipf1	67.0175	1.76793	0.525378	3.36506	0.000765268	0.00781124
Gpnmb	15.6507	5.63099	1.6747	3.36238	0.000772723	0.00787684
Irx3	13.3081	6.40046	1.90571	3.35857	0.000783468	0.00794996
Hsf4	11.7107	6.21809	1.85198	3.35753	0.000786421	0.00797403
Nol11	119.686	2.35886	0.703208	3.35443	0.000795298	0.0080481
Rbmx2	14.3038	6.5072	1.93988	3.35442	0.000795302	0.0080481
Ptafr	12.1417	6.27059	1.86962	3.35394	0.000796707	0.00805699
Gm14121	12.2806	6.28704	1.87504	3.35301	0.000799372	0.00807499
Gm44220	61.1631	1.90974	0.569847	3.35132	0.000804284	0.0081122
Prpf40b	104.765	1.84468	0.550507	3.35088	0.000805562	0.00811975
Tubd1	11.4887	6.18867	1.84741	3.34991	0.000808375	0.00814275
Erh	19.3271	4.99143	1.49204	3.34537	0.000821715	0.00826083
Polr1c	22.8366	5.38189	1.60912	3.34461	0.000823987	0.0082728
Gm49338	20.1529	4.38151	1.31071	3.34285	0.000829219	0.00831584
Itgb3	306.428	3.1621	0.9462	3.3419	0.000832085	0.00832139
Hdac11	11.1411	6.14467	1.84097	3.33774	0.000844619	0.00843573
Ica1	170.509	2.35181	0.704713	3.33726	0.000846078	0.0084448
Zfp605	11.7028	6.21616	1.86553	3.3321	0.000861919	0.00856941
Mfsd12	18.6932	6.89317	2.06982	3.33032	0.000867465	0.00860355
Wbp1l	633.108	1.02649	0.30823	3.33028	0.000867599	0.00860355
Serpina3i	10.8	6.1001	1.83204	3.32967	0.000869483	0.00861109
Sgms1	645.114	1.69953	0.510668	3.32805	0.000874564	0.00865134
Pkd2l2	14.2815	6.50237	1.95487	3.32624	0.000880255	0.00868968
Eef1aknmt	19.9844	5.32777	1.60193	3.32584	0.000881532	0.00869669
Gm44891	12.3097	6.28803	1.89128	3.32474	0.000885001	0.00871731
Emc2	79.9782	2.06925	0.622399	3.32464	0.00088533	0.00871731
Unc13a	15.0477	5.57276	1.67693	3.3232	0.000889921	0.00875689
Mrpl47	11.6958	6.21645	1.87119	3.32219	0.000893124	0.00878277
Plekhh1	14.4296	6.51733	1.9619	3.32196	0.000893884	0.00878461
Tmppe	21.5669	4.49435	1.35304	3.32166	0.000894828	0.00878825
Mrpl1	40.1918	4.65706	1.4025	3.32055	0.000898417	0.00881784
Ap5s1	15.7342	6.64481	2.00231	3.31858	0.000904767	0.00886313
Pcsk7	154.918	2.35743	0.710782	3.31667	0.000910972	0.00891328
Uqcr10	10.7278	6.09074	1.83641	3.31665	0.00091105	0.00891328
Wwc1	42.5286	5.96793	1.79972	3.31603	0.000913055	0.0089272
Swi5	25.7632	7.35563	2.2189	3.31499	0.000916478	0.00894924
Tiparp	95.2026	4.35899	1.31512	3.31451	0.000918046	0.00895314
4933402D24Rik	20.5227	7.02582	2.12004	3.31401	0.000919694	0.0089635
Cluap1	20.0252	6.99247	2.11081	3.31269	0.000924021	0.00898282
Sgf29	34.3801	4.66263	1.40798	3.31157	0.00092773	0.00899036
Trib3	90.1178	2.2803	0.688869	3.31021	0.000932272	0.00902296
Tipin	27.4574	4.87553	1.47338	3.30908	0.000936024	0.00905355
2900089D17Rik	10.6103	6.07493	1.83693	3.30711	0.000942634	0.00910599
Tmem74	13.1292	5.37312	1.6252	3.30613	0.000945932	0.00913209
Irag2	24.0638	6.25749	1.89317	3.3053	0.00094875	0.00914776
Ccdc115	12.0489	6.25963	1.89398	3.30501	0.000949732	0.00914993
Kit	544.582	4.24835	1.28563	3.30449	0.000951502	0.00915102
Gm49327	11.9101	6.2404	1.88902	3.30351	0.000954813	0.00916585
Tomm5	13.6763	5.43272	1.64523	3.3021	0.000959646	0.00920071
Lingo1	11.3742	6.17418	1.87122	3.29955	0.000968396	0.0092672
Tdp1	18.3044	5.89804	1.7884	3.29794	0.000973963	0.00930885
Ehd3	1856.09	2.10039	0.637016	3.29723	0.000976427	0.00932658
Mrpl28	19.693	5.96331	1.80876	3.2969	0.000977598	0.00933195
Slit2	17.385	5.78077	1.7541	3.29558	0.00098219	0.00936994
Tctn3	27.0736	7.42568	2.25341	3.29531	0.000983134	0.00937312
AU020206	100.178	1.95446	0.593374	3.29381	0.000988397	0.00940121
Bad	15.8751	5.65415	1.71662	3.29377	0.000988536	0.00940121
Gsdme	18.8111	6.90005	2.09544	3.29289	0.000991624	0.00942473
Mrpl35	19.6571	5.01156	1.5231	3.29036	0.00100059	0.00949229
Car5b	21.5781	4.49913	1.3675	3.29004	0.00100174	0.00949336
Hs1bp3	66.4019	2.16321	0.657513	3.28998	0.00100194	0.00949336
Nudt12	25.7559	4.61662	1.404	3.28819	0.00100834	0.00954806
Ttl	19.3035	4.98667	1.51667	3.28791	0.00100933	0.00955152
Plag1	30.6246	4.59621	1.39808	3.28751	0.00101077	0.00955924
Bbs4	10.8054	6.10047	1.85645	3.28609	0.00101587	0.00959569
Umad1	13.0939	5.40478	1.64485	3.28589	0.00101661	0.00959671
Gm47963	12.4281	5.32755	1.62187	3.28483	0.00102045	0.00962116
Mbd2	374.711	1.64571	0.50118	3.28367	0.00102466	0.00964893
Ccne2	15.6848	5.62642	1.7141	3.28243	0.00102916	0.00967937
Paqr3	12.7446	6.33804	1.934	3.27717	0.00104853	0.00983806
Anxa3	233.011	1.71271	0.52262	3.27715	0.0010486	0.00983806
Impdh1	62.0078	2.44039	0.744884	3.2762	0.00105216	0.00986542
A930033H14Rik	15.0073	6.57381	2.00712	3.27524	0.0010557	0.00988658
Rpusd1	12.5924	5.3132	1.62264	3.27441	0.00105881	0.00990356
Caskin1	23.5754	4.64362	1.42161	3.26646	0.00108901	0.0101181
Ndst2	75.2448	4.23683	1.29726	3.26598	0.00109086	0.0101291
Gba2	61.5126	2.22063	0.680519	3.26314	0.00110186	0.0102127
Pmm1	12.8146	6.34872	1.94712	3.26056	0.00111191	0.0102742
Gspt2	14.5125	5.51931	1.69329	3.25951	0.00111606	0.0103007
Nek8	14.0676	5.46606	1.6772	3.25904	0.0011179	0.0103069
R3hcc1	15.8869	5.69103	1.74638	3.25876	0.00111899	0.0103069
Cutc	13.6543	5.43208	1.66697	3.25865	0.00111942	0.0103069
Camk2n2	11.8408	6.23454	1.91408	3.2572	0.00112518	0.0103464
Fcsk	19.0192	4.96348	1.52399	3.25689	0.00112639	0.0103464
Gm37090	10.5615	6.06743	1.86302	3.25677	0.00112689	0.0103464
Mief2	10.8444	6.10732	1.87654	3.25456	0.00113567	0.0104002
Lrfn4	10.28	6.02886	1.85435	3.25119	0.00114922	0.0105055
Cd209f	11.9977	6.25093	1.92368	3.24946	0.00115624	0.0105633
Dnah5	14.8701	6.56061	2.02004	3.24776	0.00116319	0.0105922
Gm18068	12.1804	6.27261	1.93142	3.24767	0.00116354	0.0105922
Zfp958	15.3806	5.64002	1.73727	3.24648	0.0011684	0.0106238
Pex16	13.4622	6.41986	1.97767	3.24618	0.00116965	0.0106288
Tctn2	20.278	5.05464	1.55719	3.246	0.00117039	0.0106293
Snx13	270.355	2.73143	0.841804	3.24473	0.00117561	0.0106536
Slc10a6	423.544	2.13414	0.657735	3.24467	0.00117585	0.0106536
Cops5	45.2257	3.70899	1.14375	3.24284	0.00118344	0.010716
Gm9776	10.3134	6.03427	1.86107	3.24237	0.00118539	0.0107209
Ddx11	10.8166	6.102	1.88295	3.24066	0.00119253	0.0107792
Rbfox3	12.7295	5.32884	1.6457	3.23804	0.00120354	0.0108595
Tmem255a	11.5382	6.19465	1.91332	3.23764	0.00120521	0.0108598
Zfp28	25.7519	4.78048	1.47654	3.23762	0.00120531	0.0108598
Ccdc136	11.4042	6.17785	1.9082	3.23753	0.0012057	0.0108598
Gm16144	19.5201	6.95347	2.14814	3.23698	0.00120803	0.0108718
Cbx7	241.696	2.25316	0.696091	3.23688	0.00120845	0.0108718
Sgpp2	11.7281	6.21805	1.9215	3.23604	0.00121202	0.0108792
Csf2rb2	37.6291	3.72357	1.15077	3.23573	0.0012133	0.0108792
Rad50	37.2835	4.54411	1.40442	3.23558	0.00121397	0.0108792
Dmbt1	709.946	4.39328	1.35782	3.23553	0.00121418	0.0108792
Ppm1b	80.8396	2.34657	0.725255	3.23551	0.00121424	0.0108792
Myo15b	10.3251	6.03531	1.86583	3.23466	0.00121789	0.0109
P2rx7	74.4269	3.35507	1.03726	3.23456	0.00121831	0.0109
Fes	88.5612	2.9889	0.924115	3.23434	0.00121925	0.0109
Zfp97	14.1476	5.47426	1.69256	3.2343	0.00121941	0.0109
AA986860	21.302	6.07438	1.87828	3.23401	0.00122067	0.0109049
Slc25a53	12.057	6.25792	1.93528	3.2336	0.00122239	0.0109139
Clk1	1049.85	1.13001	0.349655	3.23177	0.00123024	0.0109712
Lzts3	11.2335	6.15805	1.90568	3.23142	0.00123179	0.0109786
Lgr5	15.2611	5.62904	1.74234	3.23074	0.00123469	0.0109916
2600014E21Rik	12.7037	5.32383	1.64955	3.22745	0.00124901	0.0110998
Spp1	393.366	2.26146	0.700789	3.22702	0.00125086	0.0111098
B3galt4	12.3208	5.27116	1.63369	3.22653	0.00125301	0.0111225
Esam	598.806	1.19899	0.371646	3.22617	0.00125458	0.01113
Gbp8	15.9157	5.65056	1.75312	3.22315	0.00126791	0.0112222
Cnpy2	56.9321	1.63941	0.508806	3.22207	0.00127269	0.011258
Atg9b	12.661	5.32132	1.65207	3.221	0.00127742	0.0112803
Mettl8	14.3329	6.51032	2.0216	3.22038	0.00128021	0.011292
Ell	165.993	1.88455	0.585498	3.21872	0.00128766	0.0113511
Psma2	102.246	1.90556	0.592237	3.21757	0.00129283	0.0113902
5930430L01Rik	10.0028	5.98964	1.86401	3.21331	0.00131214	0.0115271
Ctnnbl1	140.27	1.4539	0.452627	3.21214	0.00131752	0.0115677
Aplp1	10.9449	6.11948	1.90588	3.21085	0.00132344	0.0116131
BC024063	11.4171	6.17928	1.92587	3.20857	0.00133398	0.011679
4930481A15Rik	10.1111	6.00511	1.87159	3.20856	0.001334	0.011679
Ssna1	13.5928	6.43383	2.00546	3.20816	0.00133586	0.0116886
Gm47283	13.0609	6.37466	1.98739	3.20756	0.00133865	0.0116996
Asb4	12.8902	6.35435	1.98127	3.20722	0.00134027	0.0117071
Cyp4f17	11.6203	6.2075	1.93586	3.20658	0.00134321	0.0117249
Thoc5	85.3479	1.62112	0.505848	3.20475	0.0013518	0.0117743
Cfap410	10.9203	6.11766	1.91024	3.20257	0.00136209	0.0118354
Zmat2	53.3102	2.44478	0.763448	3.20229	0.00136338	0.0118354
Commd2	18.868	4.94704	1.54537	3.2012	0.00136858	0.0118597
Efcab7	10.7407	6.09269	1.90452	3.19906	0.00137875	0.0119276
Mrps12	12.7752	5.33137	1.66773	3.19678	0.0013897	0.0119953
Mbd3	92.0613	3.39599	1.06239	3.19655	0.00139081	0.0119981
Arl6	9.99891	5.98869	1.87449	3.19483	0.00139912	0.0120562
Kif24	13.6238	5.42577	1.69864	3.19419	0.00140226	0.0120764
Twf1	280.545	1.71478	0.537078	3.19279	0.00140904	0.0121232
Eif4enif1	227.035	1.15526	0.361864	3.19253	0.00141033	0.0121255
Akap8	346.62	1.44846	0.453829	3.19165	0.00141464	0.012151
9930012K11Rik	11.6223	6.20773	1.94555	3.19074	0.00141909	0.0121804
Fat3	11.405	5.20248	1.63062	3.1905	0.00142027	0.0121836
Pola2	97.3222	3.67817	1.15315	3.18967	0.00142434	0.0122117
Zdhhc12	21.6876	3.99976	1.25411	3.18932	0.00142607	0.0122197
Fam107a	10.5909	6.07334	1.90471	3.1886	0.00142963	0.0122434
0610043K17Rik	13.9573	6.4692	2.02916	3.18812	0.00143203	0.012257
Asns	16.8148	5.73356	1.79876	3.18751	0.00143503	0.0122758
Ccdc122	11.0171	6.13046	1.92394	3.1864	0.00144053	0.0123161
Orai2	11.5801	6.20253	1.94823	3.18368	0.00145415	0.0124187
Sirt7	94.0683	1.81828	0.571232	3.18309	0.00145714	0.0124373
Nat2	14.4039	5.50706	1.73085	3.18172	0.00146405	0.0124893
Esm1	22.5764	3.81951	1.20118	3.1798	0.00147378	0.0125652
Rgp1	142.177	2.79318	0.878552	3.1793	0.00147629	0.0125726
Tox2	12.3159	5.26979	1.65769	3.17899	0.00147789	0.0125793
Gli2	10.2547	6.02479	1.89571	3.17812	0.00148235	0.0125962
Ankrd1	17.9185	6.83221	2.14994	3.17786	0.00148365	0.0125999
Gys1	10.0733	6.00059	1.88974	3.17536	0.0014965	0.0126603
Ptgs1	298.915	2.23813	0.704914	3.17504	0.00149815	0.0126673
Hhipl2	14.1509	6.48912	2.04668	3.17056	0.00152145	0.012836
Dusp28	11.6574	6.20931	1.95891	3.16978	0.00152555	0.0128635
Clec12b	10.0208	5.99283	1.89112	3.16893	0.00153003	0.0128941
Gnb1	1238.15	1.03697	0.327316	3.16811	0.00153434	0.0129163
Krt23	9.94041	5.98138	1.8883	3.1676	0.00153703	0.0129239
Mad2l1	11.8025	5.21651	1.64691	3.16746	0.00153778	0.0129239
Gm16332	16.8337	4.11038	1.29812	3.16641	0.00154334	0.0129494
Batf2	12.7855	6.34554	2.0047	3.16532	0.00154911	0.0129749
Ptges3-ps	17.8096	3.11886	0.985359	3.1652	0.00154978	0.0129749
Uvssa	141.271	1.23607	0.390598	3.16456	0.00155316	0.0129891
Nub1	140.81	2.22397	0.703179	3.16273	0.00156296	0.0130497
Car8	289.956	1.92256	0.608088	3.16166	0.00156874	0.0130908
Zfp931	19.1736	6.92759	2.19307	3.15885	0.00158393	0.013196
Pfkl	109.399	3.32739	1.05386	3.15733	0.00159223	0.0132518
Kcnj2	11.5442	6.19551	1.96241	3.15709	0.00159354	0.0132544
Zfp174	13.272	6.39662	2.02687	3.15591	0.00160001	0.013301
Zfp759	12.3416	5.28039	1.67369	3.15493	0.00160534	0.0133373
Fyn	534.993	1.11989	0.354988	3.15473	0.00160647	0.0133373
Tmem256	14.5964	6.53656	2.07257	3.15384	0.00161137	0.0133665
Top1mt	9.80876	5.96203	1.89068	3.15337	0.00161395	0.0133806
Impact	170.016	2.51628	0.798129	3.15272	0.00161755	0.0134032
Abcf1	132.925	2.21104	0.701587	3.15148	0.00162446	0.0134459
Cap1	573.667	1.12886	0.358261	3.15095	0.00162739	0.01346
Gas8	12.6197	5.31583	1.68711	3.15086	0.00162793	0.01346
Pus1	15.4138	6.61511	2.10035	3.14953	0.00163534	0.013514
Clic1	137.948	2.33984	0.74301	3.14913	0.00163756	0.0135251
Gadd45a	9.91633	5.97677	1.9002	3.14534	0.00165895	0.0136637
Kndc1	11.4866	6.18824	1.96755	3.14514	0.00166005	0.0136637
Mapk14	292.537	1.10911	0.352721	3.14444	0.00166407	0.013685
Polr2h	15.5574	5.6576	1.79982	3.14343	0.00166982	0.0137176
Dtd2	11.4553	6.18696	1.96924	3.1418	0.00167915	0.0137794
Gm42672	10.1402	6.00853	1.91456	3.13833	0.00169913	0.0139017
Gulp1	9.86204	5.97013	1.90236	3.13827	0.00169949	0.0139017
Klhl23	9.55049	5.92313	1.88815	3.13701	0.00170681	0.0139467
C430049B03Rik	9.82756	5.96451	1.90209	3.13578	0.001714	0.0139712
Serpinb8	11.0416	6.13127	1.9553	3.13571	0.00171437	0.0139712
Usp47	358.12	1.6829	0.536744	3.13538	0.00171631	0.0139735
Tmem138	17.1488	6.76879	2.15886	3.13535	0.00171647	0.0139735
Zfp729a	110.049	2.28572	0.730102	3.13068	0.00174402	0.0141751
Dok3	12.2715	5.27458	1.68509	3.13015	0.00174718	0.0141933
Nt5m	12.4579	5.29355	1.69232	3.12798	0.00176012	0.0142832
Tufm	96.5315	1.86135	0.595357	3.12644	0.00176936	0.0143507
Stox1	9.93945	5.97967	1.91314	3.12557	0.00177458	0.0143778
Glmn	9.87944	5.97281	1.91311	3.12205	0.00179597	0.014528
Mthfd1l	19.048	3.70725	1.18815	3.1202	0.00180729	0.0146041
Chmp2b	241.607	1.12627	0.361013	3.11975	0.00181002	0.0146185
Bax	18.2979	5.85943	1.87887	3.1186	0.00181714	0.0146606
Myom1	11.3191	6.16685	1.97829	3.11726	0.0018254	0.0147031
Rnf130	391.324	1.44653	0.464059	3.11712	0.00182625	0.0147031
Cmc1	12.6869	5.32296	1.70797	3.11655	0.00182982	0.0147089
Tef	361.611	1.34874	0.432769	3.11654	0.00182985	0.0147089
Cntrob	10.8529	6.10825	1.96035	3.1159	0.00183386	0.01473
Slc25a11	65.2422	3.55306	1.14033	3.11581	0.00183439	0.01473
Capn10	10.2098	6.02056	1.93256	3.11533	0.00183738	0.014742
Gm21781	10.2027	6.01926	1.93218	3.11526	0.00183782	0.014742
Snai2	13.2888	6.39837	2.05465	3.11409	0.00184516	0.0147929
Arsa	140.418	2.73959	0.879783	3.11394	0.0018461	0.0147929
Pgap6	11.1391	5.1681	1.66095	3.11153	0.00186121	0.0148751
9930120I10Rik	12.696	5.31534	1.70879	3.11059	0.00186712	0.0148991
Fkbp14	24.7403	3.86335	1.24303	3.10802	0.00188348	0.0149983
Cd99l2	135.688	1.38905	0.446982	3.10763	0.00188595	0.0150102
Lrrc29	15.9629	6.66311	2.14509	3.10622	0.00189496	0.015071
Swsap1	10.6837	6.08591	1.95933	3.10613	0.00189556	0.015071
Ebna1bp2	58.3359	2.85274	0.918748	3.10504	0.00190256	0.0150876
Shisa9	15.8889	6.65638	2.14448	3.10396	0.00190951	0.0151313
Creb3l4	13.9962	5.46399	1.76038	3.10387	0.00191005	0.0151313
Tex2	218.519	1.44447	0.465406	3.10368	0.00191127	0.0151331
Edil3	9.33427	5.88997	1.8986	3.10228	0.00192038	0.0151793
Gm38218	9.45914	5.90864	1.90463	3.10226	0.00192052	0.0151793
Gngt2	59.1763	4.68025	1.5087	3.10217	0.00192106	0.0151793
Foxo3	248.38	1.87906	0.605785	3.10185	0.00192314	0.0151879
Gtf2a2	134.677	1.30873	0.422097	3.10054	0.00193167	0.0152473
Nlrp5-ps	13.3477	5.39016	1.73898	3.09962	0.00193771	0.0152871
Tmem234	150.701	1.97165	0.636188	3.09917	0.00194066	0.0153026
Acap1	16.7333	4.76862	1.53977	3.09697	0.00195511	0.0153886
Mamdc2	10.1683	6.01231	1.94179	3.09628	0.00195965	0.0154127
Gm21092	15.0555	6.5786	2.12489	3.09597	0.00196168	0.0154207
Ccdc34	13.4046	5.40063	1.74538	3.09424	0.00197319	0.0155032
Fbxl21	12.7502	6.34159	2.05015	3.09323	0.00197992	0.0155417
Gm2011	9.4116	5.90187	1.90802	3.0932	0.00198012	0.0155417
Tyro3	10.6439	6.07838	1.96525	3.09293	0.00198189	0.0155477
Pcgf1	10.8715	6.11145	1.97692	3.0914	0.00199213	0.01562
Lyrm4	11.5566	5.18281	1.6767	3.09108	0.00199428	0.0156209
Col7a1	10.7192	6.09097	1.97067	3.09082	0.00199607	0.0156269
Rasa4	149.616	1.4011	0.45349	3.0896	0.00200427	0.015683
Vps28	140.846	1.80433	0.584055	3.08931	0.00200622	0.0156903
Sars	155.036	1.09006	0.352899	3.08886	0.00200923	0.0156993
Tmem204	766.012	1.34659	0.435982	3.08862	0.00201086	0.0157025
Ifi35	61.1142	3.82873	1.24003	3.08761	0.00201775	0.0157334
Tmem240	9.92531	5.97745	1.93771	3.0848	0.00203689	0.0158527
C030006K11Rik	10.43	6.05135	1.96176	3.08465	0.00203794	0.0158527
Sh3tc2	137.064	1.61064	0.522569	3.08216	0.00205506	0.0159609
Ppp1r2	2341.85	1.1139	0.361407	3.08211	0.0020554	0.0159609
Dnajc12	9.44642	5.90754	1.91684	3.08192	0.0020567	0.0159629
Gm12258	13.2248	6.3942	2.07556	3.0807	0.00206511	0.0160039
Dnaja2	328.845	1.10298	0.358236	3.07892	0.00207754	0.0160839
Rpl13a	12.5343	6.31683	2.05201	3.07836	0.00208144	0.0161059
Pfkfb3	314.738	1.03162	0.335233	3.07733	0.00208863	0.0161453
Cnp	47.5312	1.81542	0.590013	3.07692	0.00209153	0.0161595
Pym1	12.3057	5.27778	1.71545	3.07661	0.0020937	0.0161681
Dhrs13	15.1828	5.58296	1.81566	3.0749	0.00210573	0.0162365
Xdh	1490.2	1.55989	0.507595	3.07311	0.0021184	0.0163171
Gar1	19.4046	5.94434	1.93481	3.07231	0.00212412	0.0163347
Cadm3	9.37434	5.89645	1.91929	3.0722	0.00212487	0.0163347
Setd6	19.6195	3.60186	1.17247	3.07203	0.00212605	0.0163356
Cip2a	11.0786	5.12236	1.66863	3.0698	0.00214204	0.0164337
Chn1	9.31196	5.88611	1.91817	3.06861	0.00215061	0.0164912
Cd82	100.733	3.16711	1.03218	3.06838	0.00215224	0.0164955
Ginm1	139.051	1.50704	0.491207	3.06804	0.00215468	0.0165059
Aptx	21.7126	6.10769	1.99233	3.0656	0.00217234	0.0166246
4632428C04Rik	11.4119	6.17859	2.01602	3.06475	0.00217851	0.0166635
Csrnp1	330.295	2.03167	0.662995	3.06438	0.00218121	0.0166758
E230020A03Rik	10.06	5.99693	1.95771	3.06324	0.00218956	0.016723
Prrg4	9.21245	5.87136	1.91688	3.06297	0.00219151	0.0167271
Rpl4	1055.35	1.25666	0.410465	3.06156	0.0022019	0.0167921
Washc2	233.79	1.29141	0.421881	3.06109	0.00220536	0.0168101
4930516B21Rik	10.4096	6.04596	1.97686	3.05836	0.00222552	0.0169386
Wdr81	127.443	1.47466	0.482179	3.05832	0.00222584	0.0169386
Wls	426.238	2.01702	0.659685	3.05755	0.00223154	0.0169675
Zfp346	77.8838	1.97207	0.645295	3.05608	0.00224251	0.0170262
Cd320	15.0238	5.57089	1.82296	3.05596	0.00224339	0.0170262
Tm2d1	32.8312	4.49404	1.47121	3.05466	0.00225315	0.0170809
Frem1	20.0139	4.40354	1.44186	3.05406	0.00225763	0.017098
Micos13	9.16503	5.86403	1.92024	3.0538	0.00225964	0.0171047
Dnd1	10.3407	6.03887	1.97921	3.05115	0.00227965	0.0172061
Tmem259	257.965	1.67248	0.54815	3.05114	0.00227976	0.0172061
Thap6	13.1361	6.38462	2.09264	3.05099	0.00228089	0.0172061
Gm15542	11.7796	5.24964	1.7208	3.0507	0.00228311	0.0172143
Twf2	111.089	1.27303	0.417327	3.05043	0.00228517	0.0172214
Oxsm	13.511	5.45097	1.78712	3.05014	0.00228736	0.0172294
Cldn15	10.6018	5.05693	1.65805	3.04993	0.00228894	0.0172329
Cdkn1a	189.607	2.18623	0.716853	3.04976	0.00229023	0.0172341
Zfp418	9.05908	5.84707	1.918	3.04852	0.00229968	0.0172715
Ppil4	138.291	2.57345	0.844344	3.04787	0.00230472	0.0172922
Nupr1	10.8612	6.11015	2.00572	3.04636	0.00231628	0.0173621
Prx	9.27717	5.88189	1.93079	3.04636	0.00231631	0.0173621
Ccdc167	20.8195	3.53251	1.15991	3.0455	0.00232291	0.0173946
Trmo	11.2845	6.16527	2.02508	3.04446	0.002331	0.0174466
Epb41l5	15.1766	6.59029	2.16561	3.04315	0.00234115	0.0174969
Clp1	11.897	5.22524	1.71815	3.0412	0.0023564	0.0175852
Atp6v1e1	225.899	1.22	0.401183	3.04101	0.00235785	0.0175874
Gm36423	9.08523	5.85049	1.92478	3.03956	0.00236923	0.0176465
Scamp2	165.874	1.4905	0.490461	3.03897	0.00237385	0.0176724
1700017B05Rik	112.459	2.33061	0.766954	3.03879	0.00237527	0.0176744
5330406M23Rik	10.8948	6.11167	2.01182	3.03788	0.00238252	0.0176871
Ift88	31.9991	2.75237	0.906028	3.03785	0.00238275	0.0176871
Cep128	18.3845	4.67978	1.54081	3.03722	0.00238773	0.0177069
9830144P21Rik	9.93201	5.98057	1.97075	3.03466	0.00240808	0.0178147
5730480H06Rik	33.5116	3.5592	1.17323	3.03368	0.00241592	0.0178641
Bbs5	12.3755	6.29835	2.07701	3.03241	0.00242606	0.0179304
Gm42659	9.58633	5.92729	1.95872	3.02609	0.00247735	0.0182478
Tubb4b-ps1	9.07018	5.84924	1.93313	3.02579	0.00247986	0.0182575
Rdm1	11.0916	6.1405	2.03066	3.0239	0.00249542	0.0183633
Eef1akmt1	8.95849	5.83031	1.92831	3.02354	0.00249837	0.0183762
Impa2	10.7457	6.09479	2.01674	3.02209	0.00251033	0.0184376
mt-Co2	543.727	1.16168	0.384609	3.02042	0.00252428	0.0185285
Rps27l	11.5116	5.17918	1.71478	3.02031	0.00252513	0.0185285
Hnrnpf	322.334	1.68663	0.558485	3.02001	0.00252768	0.0185295
Gm10382	11.6289	6.20885	2.06081	3.01282	0.00258835	0.0188867
Gvin-ps4	8.81622	5.80757	1.92765	3.01277	0.00258874	0.0188867
Il1r1	203.966	2.2387	0.744438	3.00724	0.00263634	0.0191701
B9d2	9.27739	5.88115	1.95603	3.00668	0.00264115	0.0191959
Vps11	218.346	1.07001	0.355929	3.00624	0.00264502	0.019215
Odf3b	11.42	6.18268	2.05727	3.00528	0.00265337	0.0192665
Gm49747	8.9801	5.83413	1.94174	3.00458	0.00265945	0.0192923
Msh5	21.7976	4.22381	1.40647	3.00314	0.00267209	0.0193749
2410006H16Rik	11.5267	6.19566	2.06351	3.00249	0.00267781	0.0194071
Cd37	10.3802	5.02556	1.67455	3.00115	0.00268966	0.0194838
Gm28809	8.88293	5.81895	1.93994	2.99954	0.00270384	0.019563
Commd1	15.274	4.56837	1.52309	2.99941	0.00270507	0.019563
Dync2li1	12.6708	6.3326	2.11133	2.99933	0.0027057	0.019563
Gm47558	8.86984	5.81638	1.94038	2.99754	0.00272164	0.019669
Bckdk	108.543	1.33433	0.445371	2.99599	0.00273559	0.019704
Hecw2	316.571	2.25548	0.752866	2.99585	0.00273677	0.019704
Gm47469	15.0353	5.57117	1.85988	2.99544	0.00274046	0.0197213
Uqcc3	9.25578	5.87834	1.9626	2.99517	0.00274291	0.0197267
Dcbld2	170.402	1.43959	0.480879	2.99367	0.00275647	0.0198086
Zfp68	156.123	2.04461	0.683155	2.9929	0.00276344	0.0198466
Lzts1	10.8465	6.10524	2.04101	2.99128	0.00277814	0.0199176
Klhl3	213.029	1.68054	0.562118	2.98965	0.00279295	0.0200051
Tmod3	508.02	1.10116	0.368527	2.98801	0.00280802	0.0200889
Alg8	13.071	5.36596	1.79587	2.98795	0.00280859	0.0200889
Marchf9	8.81483	5.80784	1.94478	2.98637	0.00282315	0.0201836
Lepr	1076.43	1.23712	0.414876	2.98191	0.00286459	0.0204512
Pou6f1	143.234	2.5182	0.844571	2.98163	0.00286714	0.0204599
Smco4	15.5093	3.56619	1.19618	2.98133	0.00287002	0.0204709
Abhd11	10.9948	6.12794	2.05588	2.98069	0.00287596	0.0204943
Atp1a1	1139.43	1.03473	0.347169	2.9805	0.00287783	0.020498
Gm46565	100.167	1.65721	0.556086	2.98013	0.0028813	0.0205132
Nsmce1	17.4243	4.98372	1.67275	2.97936	0.00288851	0.0205405
Ttbk1	8.78573	5.80194	1.94789	2.97858	0.00289586	0.0205786
Sorbs3	718.67	1.04783	0.352077	2.97613	0.00291908	0.0206979
Borcs7	11.4213	5.20556	1.74921	2.97596	0.00292075	0.0206979
Serinc2	13.7744	6.45019	2.16777	2.97549	0.00292519	0.0207102
Rbm41	38.27	2.49052	0.837217	2.97476	0.00293216	0.0207471
Ikzf5	8.64544	5.77908	1.94337	2.97375	0.00294188	0.0207995
F13a1	47.9518	7.25133	2.43919	2.97285	0.00295053	0.0208415
Arfgap1	107.066	1.37927	0.46434	2.97039	0.00297424	0.0209799
Polr2i	8.88094	5.81859	1.95923	2.96984	0.00297952	0.0210075
Slu7	172.749	1.25182	0.421564	2.96946	0.0029832	0.0210237
Gm12946	8.60818	5.77319	1.94547	2.9675	0.00300229	0.0211486
Shld1	10.1507	6.01257	2.02637	2.96717	0.00300558	0.021162
Irgq	64.824	3.31418	1.11725	2.96637	0.00301335	0.0211877
Ccm2	65.1226	1.63769	0.552124	2.96616	0.00301539	0.0211877
Grhpr	8.63774	5.77856	1.94839	2.96581	0.00301891	0.0211877
Hddc2	10.2226	5.00272	1.68746	2.96464	0.0030304	0.0212586
Dpy19l3	87.5199	2.41971	0.816604	2.96314	0.00304519	0.0213331
Slc4a8	8.90954	5.82184	1.96497	2.96282	0.00304835	0.0213454
Plk-ps1	9.32596	5.88749	1.98744	2.96235	0.003053	0.0213682
Ruvbl2	33.7271	3.34941	1.13091	2.96168	0.00305966	0.0213961
4732496C06Rik	12.3988	5.28416	1.78418	2.96167	0.00305978	0.0213961
Slc30a1	186.803	1.58574	0.535682	2.96023	0.00307408	0.0214863
Arf5	146.168	1.39834	0.472443	2.9598	0.00307838	0.0215066
F8a	8.57337	5.76695	1.94864	2.95948	0.00308159	0.0215191
Sgip1	9.1086	5.85444	1.97859	2.9589	0.00308744	0.0215502
Hic2	8.77031	5.79925	1.96077	2.95763	0.00310013	0.0216289
Cytl1	87.5481	3.99526	1.351	2.95725	0.00310394	0.0216456
Cfdp1	49.5713	3.40109	1.15027	2.95676	0.00310889	0.0216667
Gm10548	8.94049	5.82678	1.97072	2.95667	0.00310979	0.0216667
Zcchc7	161.755	1.36188	0.460839	2.95523	0.00312438	0.0217486
Pcdhga2	10.1358	6.0074	2.03333	2.95446	0.00313216	0.0217928
Khnyn	114.492	1.40489	0.475662	2.95354	0.00314155	0.0218342
Ndufs5	14.7972	4.58249	1.55155	2.95348	0.00314209	0.0218342
Prkch	805.845	1.12025	0.379301	2.95346	0.00314238	0.0218342
Islr2	11.1748	6.15137	2.08308	2.95301	0.0031469	0.0218557
Clec14a	585.861	1.42909	0.484046	2.95238	0.00315333	0.0218904
Meox2	8.81611	5.80796	1.96824	2.95083	0.00316919	0.0219707
Ccdc107	11.1853	6.15268	2.08567	2.94997	0.00317804	0.0220171
Scamp3	58.7353	4.19172	1.42097	2.9499	0.00317877	0.0220171
Isyna1	35.6396	5.67508	1.92431	2.94915	0.00318649	0.0220606
Adam15	286.423	1.9439	0.659188	2.94893	0.00318874	0.0220662
Anks1	252.314	1.24971	0.423814	2.94873	0.00319079	0.0220705
Aldh1b1	10.4867	6.05669	2.0543	2.9483	0.00319532	0.0220918
Gm19221	35.5436	4.46513	1.51545	2.9464	0.00321496	0.0221976
Etaa1	15.3794	5.60008	1.90165	2.94486	0.00323106	0.0222987
Tecpr1	375.104	1.57883	0.536211	2.94442	0.00323561	0.02232
Gm17655	9.23653	5.87616	1.99592	2.94408	0.00323915	0.0223242
Rpp25l	11.1454	6.14443	2.08734	2.94367	0.00324351	0.0223242
Fam221a	9.31059	5.8877	2.00049	2.94313	0.00324914	0.022353
Ciao2b	12.5694	5.30803	1.80377	2.94273	0.00325328	0.0223714
Gm41442	99.5373	3.50331	1.19186	2.93936	0.0032889	0.0225883
Tmcc3	239.564	1.88027	0.639695	2.93933	0.00328925	0.0225883
Aph1b	286.432	3.69898	1.25873	2.93866	0.00329637	0.0226271
Eif3j2	9.03619	5.84401	1.98902	2.93813	0.00330198	0.0226555
Il21r	10.105	4.9854	1.69719	2.93745	0.00330924	0.022685
Gbp5	127.202	1.70717	0.581346	2.93657	0.00331859	0.0227335
Mustn1	11.9336	6.24614	2.1281	2.93508	0.00333458	0.0228178
Fxn	8.86106	5.81429	1.98289	2.93223	0.00336533	0.0229872
Fbxo38	229.122	1.73322	0.59147	2.93037	0.00338564	0.0231053
Gcnt7	10.5232	6.0615	2.06974	2.92863	0.00340457	0.0232138
Gm527	8.55738	5.76526	1.96901	2.92799	0.00341156	0.0232511
Hvcn1	17.0702	4.15956	1.42192	2.92531	0.00344116	0.0234118
Bcl2l12	8.44337	5.74508	1.96393	2.9253	0.00344125	0.0234118
Rbfa	8.49931	5.75438	1.96757	2.92461	0.00344893	0.0234536
Gm42636	10.1543	6.01006	2.0556	2.92375	0.00345846	0.0234976
Gpr35	10.0367	5.01459	1.71521	2.92361	0.00346003	0.0234978
Gm16148	10.3152	6.03266	2.06451	2.92208	0.00347708	0.0236031
1700001L05Rik	10.1325	6.00702	2.05597	2.92174	0.00348082	0.0236181
Cd3eap	15.5407	4.65051	1.59191	2.92134	0.00348535	0.0236383
1810030O07Rik	134.374	1.79996	0.616199	2.92107	0.00348837	0.0236484
Ndufaf3	8.40611	5.73904	1.96553	2.91984	0.00350206	0.0237307
Rpl30	116.973	3.0683	1.05106	2.91924	0.00350885	0.0237659
Cpm	9.7555	4.97284	1.70355	2.91911	0.00351035	0.0237659
Pcdhgb5	35.632	4.80619	1.64742	2.9174	0.00352965	0.023869
Elapor2	8.3373	5.72708	1.96311	2.91734	0.00353026	0.023869
Zfp273	10.1956	5.03762	1.72728	2.9165	0.00353978	0.0239228
Ccdc17	8.3074	5.72177	1.9625	2.91555	0.00355059	0.023956
Ist1	291.37	1.49723	0.513641	2.91494	0.00355754	0.0239899
Hoxb3	10.2955	6.02996	2.06929	2.91402	0.00356808	0.0240504
Gm10226	8.80032	5.80394	1.99205	2.91356	0.00357338	0.0240755
H2ax	12.8883	5.34443	1.83451	2.91328	0.00357649	0.0240859
Ppp2cb	258.638	1.25919	0.432279	2.91291	0.00358072	0.0240913
Ppp1r35	8.45143	5.74709	1.97314	2.91267	0.00358359	0.0240913
Mtmr2	249.606	1.55421	0.533717	2.91206	0.00359057	0.0241277
Noc4l	31.2873	3.44986	1.18544	2.9102	0.00361202	0.0242506
Apex2	8.50025	5.75477	1.97794	2.90947	0.00362041	0.0242755
Cenpv	9.01108	5.84046	2.00783	2.90885	0.00362766	0.024313
Gm29585	8.43987	5.74542	1.97557	2.90823	0.00363478	0.0243393
Recql	17.242	5.77008	1.98592	2.9055	0.0036667	0.024515
Gm37902	9.5917	5.92788	2.04027	2.90544	0.00366741	0.024515
Fkbp5	183.536	3.52971	1.21507	2.90493	0.00367331	0.0245331
Phyhd1	8.43448	5.74326	1.97864	2.90263	0.0037004	0.0246924
Wipf3	771.485	1.03965	0.358248	2.90202	0.00370762	0.0247298
Sema6c	12.129	6.2696	2.16228	2.89953	0.00373724	0.0249027
Snhg4	10.3566	5.01855	1.73084	2.89948	0.00373777	0.0249027
D130020L05Rik	8.98173	5.83323	2.01221	2.89891	0.0037446	0.0249186
Ccdc14	10.019	5.99358	2.06773	2.89864	0.0037479	0.0249186
Gm9958	8.28508	5.71741	1.97251	2.89855	0.00374893	0.0249186
Epor	8.99947	5.83599	2.01409	2.89758	0.00376055	0.0249741
Svbp	8.5797	5.76941	1.99185	2.89651	0.00377334	0.0250157
Zfp64	25.9457	4.33771	1.49818	2.89532	0.00378777	0.0250856
Zfp658	11.7387	6.22244	2.14919	2.89525	0.00378853	0.0250856
Myrip	38.5757	4.30804	1.48805	2.8951	0.00379044	0.0250856
Mterf4	16.6019	6.71988	2.32148	2.89465	0.00379587	0.0251107
Tgif2	8.59228	5.76944	1.99329	2.89443	0.00379848	0.0251172
Smpdl3b	8.21057	5.70509	1.97365	2.89063	0.00384475	0.0253684
Tmem126b	12.3584	5.28233	1.82816	2.88943	0.00385943	0.0254434
Cyp2d22	470.977	2.86792	0.99296	2.88826	0.00387383	0.0254944
Itpkc	10.8407	5.08941	1.76349	2.88599	0.00390182	0.0256566
Cd2bp2	80.1129	2.10587	0.729867	2.88527	0.00391072	0.025682
Herpud2	236.167	1.16823	0.404929	2.88503	0.00391372	0.0256907
Lpar4	8.25319	5.71171	1.98066	2.88375	0.00392975	0.0257738
Btk	9.29657	4.9029	1.70036	2.88345	0.00393347	0.0257872
Stx11	14.9298	6.56665	2.27765	2.88308	0.00393806	0.0258063
Tardbp	330.398	1.32355	0.459102	2.88291	0.00394021	0.0258093
Slc35a2	21.1689	5.02017	1.74164	2.88244	0.00394606	0.0258366
Gm50069	8.17973	5.69929	1.97762	2.8819	0.00395283	0.0258698
Cldn34c1	8.68892	5.78773	2.00912	2.88073	0.0039676	0.0259439
BC065397	10.0292	5.99515	2.08122	2.8806	0.00396923	0.0259439
Gpank1	8.22366	5.70787	1.98308	2.87828	0.00399846	0.0260905
Mri1	14.5171	4.55107	1.58133	2.87801	0.00400195	0.0261021
Llgl1	126.39	1.88903	0.656668	2.87669	0.00401869	0.0262001
Dusp10	20.2663	3.83241	1.33273	2.87562	0.0040324	0.026258
Eml5	31.8762	4.15942	1.44683	2.87485	0.00404219	0.0262977
Rpl26	179.053	1.41682	0.492904	2.87443	0.00404762	0.0263215
Bdkrb2	9.02915	5.84077	2.03218	2.87414	0.00405129	0.0263231
Ankrd29	14.7454	6.5487	2.27873	2.87383	0.00405523	0.026335
Tmem186	10.3241	5.01693	1.74579	2.87373	0.00405656	0.026335
Gm4524	8.78292	5.80095	2.01887	2.87336	0.00406131	0.0263505
Cdin1	8.20426	5.70425	1.98528	2.87328	0.00406239	0.0263505
Coq3	14.3593	6.51275	2.26728	2.87249	0.00407247	0.0263936
Ajm1	12.2725	6.28355	2.18806	2.87175	0.00408205	0.0264444
Khsrp	262.443	1.46983	0.512083	2.8703	0.00410082	0.0265324
Gja4	186.956	1.86894	0.651513	2.86861	0.00412278	0.0266118
Hand2os1	9.38979	5.90011	2.05755	2.86754	0.00413677	0.0266749
6230400D17Rik	8.74324	5.79682	2.02179	2.86718	0.00414148	0.0266864
Zfand3	270.502	1.38159	0.482188	2.86524	0.00416691	0.026824
Hilpda	9.23687	5.87588	2.0509	2.86502	0.0041698	0.0268314
Rgs13	8.95509	5.82883	2.03469	2.86472	0.0041738	0.0268346
Dguok	54.5019	1.67737	0.585633	2.8642	0.00418065	0.026845
Ndufaf2	11.2616	6.15953	2.15053	2.86419	0.00418075	0.026845
2810029C07Rik	9.9413	5.97937	2.0877	2.8641	0.00418196	0.026845
Exph5	14.5371	4.70877	1.64411	2.86402	0.00418296	0.026845
Snrpb2	43.8199	3.49278	1.22062	2.86149	0.00421654	0.0269961
Cdkn2c	11.6833	5.19055	1.81427	2.86096	0.00422363	0.0270301
Nipa1	11.1319	5.12827	1.79279	2.8605	0.00422975	0.0270581
Higd1a	9.82501	4.98525	1.74393	2.85863	0.00425475	0.0271952
Gm37893	8.12798	5.69055	1.99082	2.8584	0.00425787	0.0272038
Retreg2	177.942	1.86927	0.654334	2.85675	0.00427996	0.0273336
A930005H10Rik	11.0625	6.1339	2.14825	2.85531	0.00429954	0.0274472
Smim9	8.78981	5.80234	2.03232	2.85504	0.00430318	0.0274479
Tyr	8.90374	5.82339	2.03969	2.85503	0.00430324	0.0274479
Papln	10.0805	5.9994	2.10208	2.85403	0.00431689	0.0275121
Lactb	9.00723	4.8564	1.7033	2.85116	0.00435596	0.027715
Chek1	11.0904	5.11855	1.79695	2.84847	0.00439297	0.027877
Slco2a1	2665.38	1.41433	0.496537	2.84839	0.00439415	0.027877
Ublcp1	14.0518	4.50038	1.58174	2.84521	0.00443825	0.0281218
Fermt1	10.5469	5.04486	1.77618	2.84029	0.00450732	0.028524
Sin3a	274.884	1.30852	0.461052	2.83812	0.00453804	0.0287066
Zfp108	10.9598	6.12032	2.1567	2.83782	0.00454232	0.0287218
Rpl17	126.84	2.14446	0.755972	2.8367	0.0045583	0.028811
Ccl28	8.45958	5.74705	2.02632	2.8362	0.00456543	0.0288441
Gm44210	7.94261	5.65752	1.99494	2.83594	0.0045691	0.0288554
Siva1	8.42769	5.74147	2.02557	2.8345	0.00458977	0.028974
Snx33	200.142	1.77298	0.625746	2.83338	0.00460589	0.0290133
Prr29	9.73	5.94842	2.09956	2.83317	0.0046089	0.0290133
Gm44200	8.78529	5.80398	2.0486	2.83314	0.00460926	0.0290133
Lrp2	7.99679	5.66612	2.0014	2.83107	0.00463921	0.029142
4930579G18Rik	14.3611	4.69548	1.65914	2.83007	0.00465381	0.0292217
Vcam1	553.335	1.35761	0.479843	2.82927	0.00466536	0.0292703
Wdr45	11.5231	5.17883	1.83056	2.8291	0.00466791	0.0292743
Lgals2	8.92845	5.82443	2.06265	2.82377	0.00474631	0.0297052
Gps2	75.9966	3.02409	1.07179	2.82152	0.00477959	0.029889
Vps13a	222.768	2.25437	0.799408	2.82005	0.00480164	0.0299906
Akr1b10	15.3464	5.59893	1.98593	2.8193	0.0048128	0.0300232
Ikzf4	9.18875	4.88523	1.73311	2.81877	0.00482079	0.0300608
Trmt61a	9.80741	4.93988	1.75274	2.81837	0.00482681	0.0300861
Rpl10-ps5	10.6336	4.23777	1.50445	2.81683	0.00485002	0.0302023
Gm49774	8.69111	5.78587	2.0541	2.81674	0.00485137	0.0302023
Gm37499	12.8857	6.35394	2.25873	2.81306	0.00490726	0.0304883
Gm8522	10.2385	5.00011	1.77826	2.81181	0.00492639	0.0305727
Tarsl2	10.2873	6.02884	2.14414	2.81178	0.00492683	0.0305727
Ak1	8.68386	5.78469	2.05785	2.81104	0.00493817	0.0306306
Lrrc32	1871.14	1.00303	0.35684	2.81086	0.0049409	0.0306352
Ltv1	52.9479	2.54584	0.905984	2.81003	0.00495366	0.0306971
Gm7592	8.13673	5.69111	2.02534	2.80995	0.00495489	0.0306971
Gm43268	8.98278	5.83334	2.07634	2.80944	0.00496285	0.030734
Zfp87	12.2966	3.74504	1.33359	2.80824	0.00498124	0.0308229
Hint2	12.0169	5.23151	1.8633	2.80765	0.00499044	0.0308674
Tk1	10.7107	5.05698	1.80154	2.80704	0.00499995	0.0309137
Zwint	103.96	2.33183	0.830749	2.8069	0.00500211	0.0309146
H2aj	8.13372	5.69248	2.02823	2.80662	0.00500646	0.030929
Shisa2	8.12458	5.68872	2.02783	2.80533	0.00502658	0.0310268
A130014A01Rik	9.22668	5.87215	2.0933	2.80521	0.00502836	0.0310268
Gm10734	7.86083	5.64149	2.01187	2.80411	0.00504563	0.0311208
Gm21926	12.5956	5.30941	1.89388	2.80345	0.00505592	0.0311717
Gm47483	9.10227	5.8524	2.08887	2.80171	0.00508331	0.0313154
Crebrf	452.94	1.69524	0.605184	2.80119	0.00509142	0.0313528
Adamts17	8.15553	5.69414	2.03409	2.79935	0.00512048	0.0314667
Fut9	8.1101	5.6862	2.03198	2.79836	0.00513631	0.0315278
Gm42715	9.837	5.96428	2.13319	2.79594	0.00517484	0.0316746
Cd300lg	1184.35	2.52261	0.902485	2.79518	0.00518713	0.0317254
Pdzk1ip1	7.89729	5.64893	2.0211	2.79498	0.00519023	0.0317316
Gm37109	17.1769	6.76907	2.42269	2.79403	0.00520562	0.0317877
Tmc6	157.665	1.92216	0.688138	2.79327	0.0052178	0.0318494
Chordc1	135.475	1.64462	0.589235	2.79112	0.00525262	0.0319527
Dazap2	896.869	1.08898	0.390161	2.7911	0.00525285	0.0319527
Rell1	140.939	1.78245	0.638702	2.79074	0.0052588	0.0319697
Cd55b	8.12586	5.68889	2.03856	2.79064	0.00526047	0.0319697
Nr2c1	29.2402	3.37905	1.21104	2.7902	0.00526752	0.0319998
Gm4017	9.053	5.84631	2.0954	2.79007	0.0052696	0.0319998
Kazald1	7.90007	5.64835	2.02482	2.78955	0.00527815	0.032039
Cd36	1525.06	1.4827	0.531665	2.78879	0.00529051	0.0321014
Srfbp1	21.1071	3.92616	1.40809	2.78828	0.00529888	0.0321272
Hcn1	9.174	5.86401	2.10316	2.7882	0.00530023	0.0321272
Otulinl	9.32874	4.85201	1.74027	2.78808	0.00530218	0.0321272
Enpp4	350.393	1.17141	0.42016	2.78802	0.00530317	0.0321272
Usp5	127.407	3.39497	1.21819	2.78689	0.00532164	0.0322265
Zfp938	8.08431	5.68378	2.04057	2.78539	0.00534638	0.0323507
Fancl	7.82064	5.6342	2.02304	2.78502	0.0053524	0.0323743
9430034N14Rik	14.5687	6.53128	2.34565	2.78442	0.0053623	0.0324214
Prkn	9.20728	5.86899	2.10837	2.78366	0.00537487	0.0324822
Rasip1	378.505	1.55226	0.55766	2.78352	0.00537719	0.0324822
Gng7	7.87437	5.64369	2.0276	2.78343	0.00537872	0.0324822
Gm14410	7.61519	5.59648	2.01083	2.78317	0.00538313	0.0324879
Gm28229	7.83291	5.63625	2.02516	2.78312	0.0053839	0.0324879
Gm47694	9.38126	4.87098	1.75078	2.78217	0.00539964	0.03257
Pde4c	9.97098	5.98379	2.15118	2.78164	0.00540855	0.0326109
Ncbp3	89.2081	2.93644	1.0567	2.77889	0.00545452	0.0328494
Tnip2	72.8381	4.18472	1.50646	2.77785	0.00547202	0.0328687
Pdss1	27.1471	3.90898	1.40733	2.77759	0.0054764	0.0328687
Zfp763	19.0713	4.77095	1.71768	2.77755	0.00547704	0.0328687
Zdhhc17	209.93	3.34311	1.20371	2.77734	0.00548051	0.0328766
Mastl	7.58761	5.59077	2.01368	2.77639	0.00549662	0.0329604
Gm42967	8.50187	5.75387	2.07272	2.776	0.00550328	0.0329874
Cd1d2	7.99983	5.66651	2.04156	2.77558	0.00551027	0.0330164
Mrm3	8.73999	4.76692	1.7185	2.77389	0.00553913	0.0331057
Nit2	10.0255	5.99488	2.16144	2.77355	0.00554477	0.0331057
Mrps6	10.0377	4.14936	1.49606	2.77353	0.00554517	0.0331057
Lyrm1	8.70587	5.79115	2.09135	2.7691	0.00562115	0.0334713
2610035D17Rik	7.94741	5.65906	2.04529	2.76688	0.00565962	0.0336518
Cct7	281.228	1.29018	0.466311	2.76679	0.00566108	0.0336518
Vwa3a	20.7026	3.85465	1.39323	2.7667	0.00566264	0.0336518
Aqp1	14039.4	1.76372	0.637507	2.76659	0.00566464	0.0336518
Ccdc69	7.57699	5.58936	2.0204	2.76645	0.00566695	0.0336524
Whamm	77.7962	4.13753	1.49682	2.76421	0.00570605	0.0338061
Lars	136.01	1.96515	0.711092	2.76357	0.00571733	0.0338468
Mertk	337.249	2.80979	1.01672	2.76357	0.00571736	0.0338468
Gm48529	10.4348	5.0317	1.82109	2.76302	0.0057269	0.0338903
Wdr83	13.6347	5.47022	1.9808	2.76163	0.00575139	0.034022
Gm24119	8.55553	5.76586	2.09039	2.75827	0.00581076	0.0343334
Pars2	8.13813	5.69091	2.06335	2.75809	0.00581395	0.0343391
Mcm2	35.7708	4.4698	1.62121	2.75707	0.00583211	0.03438
Lyrm9	18.3659	3.97152	1.44086	2.75636	0.00584478	0.0344283
Plcxd1	7.80395	5.63103	2.04336	2.75576	0.00585555	0.0344524
Brdt	8.42435	4.75783	1.72669	2.75547	0.00586077	0.0344694
Krtcap3	12.7299	6.33916	2.30244	2.75324	0.00590094	0.034679
Atp6v0c-ps2	11.7853	4.39703	1.59724	2.7529	0.00590697	0.0347012
1810019D21Rik	7.9162	5.6516	2.05408	2.75141	0.00593397	0.0348197
Kri1	11.8692	6.23836	2.26828	2.75026	0.00595471	0.0349043
Tmem237	21.5212	3.66712	1.33338	2.75024	0.00595521	0.0349043
Naglu	152.631	1.04976	0.381729	2.75003	0.00595902	0.0349133
Cd5	13.58	4.44503	1.61658	2.74965	0.00596592	0.0349403
B3gnt3	124.907	3.57383	1.29996	2.74919	0.00597432	0.0349761
Tmem165	192.153	1.06928	0.389081	2.74822	0.0059919	0.0350523
Pbdc1	12.9944	6.36891	2.31902	2.74638	0.00602574	0.0352119
Foxk2	111.023	1.59954	0.582556	2.74572	0.00603777	0.0352667
Dnhd1	7.77007	5.62458	2.0487	2.74545	0.00604285	0.0352829
Nudt1	9.51503	4.94044	1.801	2.74317	0.00608491	0.0354475
Madd	218.123	1.3721	0.500213	2.74304	0.00608741	0.0354486
Ostm1	175.76	1.70199	0.620581	2.74257	0.00609606	0.0354854
Gm15787	9.87718	5.9702	2.17887	2.74004	0.00614311	0.0357212
Zfp937	11.8989	6.23893	2.27717	2.73977	0.00614823	0.0357348
Pdlim2	7.5653	5.58601	2.03915	2.73938	0.00615556	0.0357639
Cdca7l	7.65619	5.60484	2.04685	2.73828	0.00617622	0.0358431
Tspan8	9.9858	5.98581	2.18616	2.73805	0.00618049	0.0358543
Tomm20	132.68	1.57787	0.576428	2.73732	0.00619416	0.03592
Atg4b	101.705	2.69941	0.986654	2.73593	0.00622048	0.03605
Trappc6a	8.33931	5.72889	2.09398	2.73588	0.00622128	0.03605
Rtn4	535.858	1.78273	0.651875	2.73477	0.00624243	0.0361589
Rep15	8.85819	5.81624	2.12782	2.73342	0.006268	0.0362663
Gm53048	10.6023	6.07252	2.222	2.73291	0.0062778	0.0362791
Endou	11.6728	6.21136	2.27289	2.7328	0.00627976	0.0362791
Mtf2	78.6358	3.45558	1.26472	2.73228	0.00628968	0.0363227
Nsun2	91.8899	2.93857	1.07604	2.73091	0.00631604	0.0364475
Prr5	10.0297	5.99549	2.19592	2.73028	0.00632798	0.0364968
Galnt10	57.0904	2.75312	1.00839	2.73021	0.00632935	0.0364968
Frs3	9.44891	5.90944	2.16589	2.72841	0.00636406	0.0366418
Bst1	11.8248	6.22989	2.28455	2.72697	0.00639183	0.036749
Arap2	22.9269	4.58783	1.68245	2.72687	0.00639374	0.036749
Ndufa5	7.87088	5.64404	2.07028	2.72621	0.00640654	0.0368034
Zmpste24	280.037	1.61205	0.591387	2.72589	0.00641287	0.0368233
Ano1	18.3709	5.25013	1.9261	2.72579	0.00641481	0.0368233
Cdkl1	7.37665	5.54988	2.03767	2.72363	0.00645685	0.0369978
Haus1	13.5819	6.43004	2.36085	2.72361	0.00645729	0.0369978
Zfp811	7.36416	5.54751	2.03733	2.72294	0.00647043	0.0370315
Sptlc1	197.57	1.34243	0.493347	2.72106	0.00650723	0.0372282
Gm11870	8.81623	4.82407	1.77324	2.72049	0.00651856	0.0372792
Cdc34	26.5897	3.32846	1.22402	2.71928	0.00654234	0.0373872
Zfp128	13.495	6.42085	2.36204	2.71835	0.00656088	0.0374475
Atpif1	7.95149	5.65935	2.08198	2.71826	0.00656267	0.0374475
P2rx4	94.214	1.66724	0.614456	2.71336	0.00666054	0.0378791
Tmem14a	7.90407	5.65085	2.08309	2.71272	0.00667327	0.0379233
C1qtnf7	8.43485	5.74455	2.11837	2.71178	0.00669238	0.0380037
Gm35876	7.66928	5.60776	2.06817	2.71145	0.0066989	0.0380266
Ccdc25	78.2443	1.94515	0.717439	2.71125	0.00670309	0.0380363
Gm14168	7.68351	5.60844	2.06984	2.7096	0.00673641	0.0381829
Nup37	8.55542	5.7661	2.12834	2.7092	0.00674461	0.0382101
Arhgef16	34.6479	4.10199	1.51414	2.70912	0.00674618	0.0382101
Gca	7.99398	5.66505	2.0919	2.70809	0.00676727	0.0382886
Golga7	259.296	1.83849	0.678906	2.70802	0.00676868	0.0382886
Gm20276	30.3366	7.59006	2.80288	2.70795	0.00677004	0.0382886
Slc28a2	13.2583	6.39526	2.36398	2.70529	0.00682449	0.0385396
Gm43813	30.1539	7.58135	2.80387	2.70389	0.00685329	0.0386738
Prpf31	55.4492	1.73183	0.641024	2.70167	0.00689932	0.0389048
Hint3	8.79021	5.80478	2.14875	2.70146	0.00690348	0.038914
1700096K18Rik	7.80829	5.63329	2.08719	2.69899	0.00695503	0.0391247
Zbtb8os	8.17964	5.70117	2.11238	2.69893	0.00695624	0.0391247
Scn2a	7.31148	5.53735	2.05209	2.69839	0.00696756	0.0391312
Adipor1	497.495	1.03472	0.383519	2.69797	0.00697644	0.0391668
Colec12	222.491	1.63067	0.605205	2.6944	0.00705146	0.0395589
Dnah3	7.79318	5.62833	2.08944	2.69369	0.00706648	0.0396142
Gm37510	8.69085	5.78534	2.14862	2.69258	0.00709015	0.0397201
Purg	20.1553	3.86068	1.43392	2.6924	0.00709399	0.0397248
Lypla2	86.253	3.58621	1.33274	2.69085	0.00712696	0.039865
Pitpnm2	481.884	1.78322	0.662725	2.69074	0.00712943	0.039865
Ovca2	7.79988	5.63239	2.09386	2.68996	0.00714601	0.0399431
Prpf38b	206.188	1.61967	0.602175	2.6897	0.00715165	0.0399469
Nr1h2	250.768	1.55948	0.579801	2.68969	0.00715191	0.0399469
Gm9795	7.4402	5.56244	2.07174	2.68492	0.00725476	0.0404919
Ndufaf6	7.14689	5.50439	2.05074	2.6841	0.00727264	0.0405692
Pcdhb10	7.68817	5.60875	2.09003	2.68358	0.00728391	0.040597
Arl8a	138.669	1.36093	0.507184	2.68331	0.00728972	0.0405982
Msh6	70.8311	1.27887	0.476733	2.68256	0.00730601	0.0406447
Gm12250	12.3816	4.30671	1.60576	2.68204	0.00731742	0.0406933
Ctnnbip1	7.72781	5.61898	2.09538	2.6816	0.007327	0.040721
Mfge8	474.731	1.0539	0.393015	2.68157	0.00732771	0.040721
Tmcc2	156.433	1.75043	0.653126	2.68007	0.00736057	0.040877
Gm37420	29.1888	7.53441	2.81231	2.67909	0.00738236	0.0409653
Rhoh	7.86704	5.6445	2.10864	2.67685	0.00743183	0.0412099
Tmem101	11.0713	6.13784	2.29497	2.67448	0.00748461	0.0413845
Scara3	81.5089	3.35426	1.25428	2.67426	0.00748954	0.0413845
Brk1	53.431	4.39182	1.64228	2.67422	0.00749033	0.0413845
Kdelr1	202.509	1.54205	0.576977	2.67263	0.00752586	0.0415509
Gkn3	8.71171	5.79229	2.16749	2.67235	0.00753228	0.0415713
Mettl22	10.5531	4.38738	1.64213	2.67176	0.00754551	0.0416013
Nnat	7.94635	5.65895	2.11811	2.6717	0.00754675	0.0416013
Mapk15	8.87055	4.83383	1.80933	2.67162	0.00754857	0.0416013
Gin1	10.4481	5.03174	1.88358	2.67137	0.00755426	0.0416177
Rps2-ps10	7.86997	5.64526	2.11355	2.67098	0.00756294	0.0416368
Grap	154.003	2.64934	0.9919	2.67097	0.00756317	0.0416368
Maf	1885.96	1.22793	0.460053	2.66911	0.00760518	0.0418381
Tmx2	97.2459	3.28754	1.23221	2.668	0.00763038	0.0419466
Rchy1	104.239	1.26522	0.474492	2.66647	0.00766526	0.0421232
Mtmr11	8.61043	4.7921	1.79787	2.66543	0.00768893	0.0422381
Egr2	143.802	2.41359	0.905837	2.66449	0.00771054	0.0423416
Zfp184	7.45083	5.56394	2.08953	2.66278	0.0077499	0.0425273
Slx1b	33.9186	2.13341	0.80146	2.6619	0.00777013	0.0426078
Zfp583	11.4235	6.18286	2.32339	2.66114	0.00778765	0.0426733
Ifi207	262.482	3.87147	1.45622	2.65858	0.00784704	0.042968
Morn4	7.05835	5.48639	2.06394	2.65822	0.00785558	0.0429994
Gm43011	7.87156	5.64265	2.12357	2.65716	0.00788024	0.0431036
Ssu2	9.8338	5.96714	2.24691	2.65571	0.00791425	0.043215
Otud3	8.79197	5.80561	2.1861	2.65569	0.00791471	0.043215
Rbm26	228.828	1.29357	0.487441	2.6538	0.00795909	0.0433955
Gm5112	10.6924	6.08781	2.29474	2.65294	0.00797929	0.0434592
Iqank1	7.43143	5.55996	2.09687	2.65155	0.00801239	0.043593
Ccdc12	23.2004	4.06058	1.53227	2.65005	0.00804804	0.0437558
Mgll	1452.1	1.13211	0.427269	2.64963	0.00805799	0.043789
Pheta2	7.58912	5.59012	2.11025	2.64903	0.00807236	0.0438329
Nemp1	7.31918	5.53802	2.09063	2.64897	0.00807366	0.0438329
Ppfia3	8.59481	4.7268	1.78455	2.64873	0.00807947	0.0438489
Rpsa-ps2	8.70216	4.76078	1.79763	2.64836	0.00808822	0.0438809
Myo19	37.0524	3.09259	1.16795	2.64788	0.00809972	0.0439183
Dcp1a	146.963	1.24848	0.47151	2.64784	0.00810084	0.0439183
Nyap1	8.82221	5.80973	2.19459	2.64729	0.00811395	0.0439737
Slfn4	7.82811	5.63481	2.12901	2.64668	0.00812853	0.0440372
0610009L18Rik	8.74191	5.79403	2.18952	2.64625	0.00813891	0.0440779
Arl14ep	39.4287	3.91274	1.47882	2.64585	0.00814848	0.0441141
Spred3	50.9821	3.88744	1.46973	2.64501	0.00816879	0.0441928
Anks1b	7.04142	5.48389	2.0734	2.64487	0.00817215	0.0441954
Zfp455	6.92005	5.45835	2.06395	2.64461	0.00817847	0.0441964
Tusc1	7.13474	5.50166	2.08045	2.64445	0.0081823	0.0441964
Eid2	7.27996	5.53256	2.09227	2.64428	0.00818644	0.0441964
Mad2l1bp	12.3861	3.62061	1.36935	2.64403	0.00819259	0.0442113
Coq10a	31.4038	2.60527	0.985574	2.64341	0.00820759	0.044262
Pik3c2b	133.334	3.84413	1.45486	2.64226	0.00823549	0.044392
H2-T23	831.834	1.30006	0.49204	2.64218	0.00823748	0.044392
Rpl21	92.5618	3.36067	1.27218	2.64166	0.00825018	0.0444292
Stx16	90.3683	3.66241	1.38726	2.64004	0.00828968	0.0445792
Rdh12	6.90557	5.45539	2.06721	2.63902	0.00831471	0.0446981
Cspg5	7.49512	5.57483	2.11267	2.63877	0.0083208	0.0447144
Tent5c	8.03622	4.64102	1.75893	2.63855	0.00832611	0.0447144
Tlk1	225.801	1.42897	0.541632	2.63827	0.00833308	0.0447341
Nrgn	6.94714	5.46327	2.07139	2.63749	0.00835222	0.0448211
Prmt9	74.9334	2.37601	0.900952	2.63723	0.00835871	0.0448403
Tm6sf2	8.09402	5.68613	2.15635	2.63692	0.00836614	0.0448644
Rem1	9.14186	5.85848	2.2222	2.63634	0.00838051	0.0449258
Pigh	9.36025	5.89595	2.23681	2.63588	0.00839199	0.0449558
Isoc2a	7.53471	5.58177	2.11803	2.63535	0.00840499	0.0450098
A430033K04Rik	26.5566	4.15221	1.57577	2.63503	0.00841296	0.0450347
Fam241a	9.33853	5.89265	2.23636	2.63493	0.00841552	0.0450347
Cdpf1	9.32571	4.86385	1.84681	2.63364	0.00844741	0.0451634
Hcls1	22.8933	3.4746	1.31954	2.63319	0.00845863	0.0451751
Gm609	8.12702	5.68872	2.16324	2.62973	0.00854539	0.0455071
Cubn	7.74939	5.6207	2.13809	2.62885	0.0085675	0.045609
Ppfia2	14.0194	6.47595	2.46508	2.62707	0.00861225	0.0457887
1700109K24Rik	7.65103	5.60173	2.13234	2.62704	0.00861321	0.0457887
Adamtsl4	179.007	1.19999	0.457029	2.62564	0.00864864	0.0459451
Gm15545	10.3696	6.04052	2.30086	2.62533	0.00865638	0.0459703
A330009N23Rik	6.97332	5.46986	2.0837	2.62507	0.00866316	0.0459904
Gm38374	12.0961	6.2629	2.38673	2.62405	0.00868912	0.0460963
Cutal	7.99625	5.66863	2.16126	2.62283	0.00872026	0.0462454
AW209491	9.99382	5.99005	2.28523	2.6212	0.00876214	0.0464354
2500004C02Rik	7.7557	5.62258	2.14534	2.62083	0.0087715	0.0464689
Ube2v2	39.5166	3.12571	1.19292	2.62021	0.00878766	0.0465224
Tmod4	8.66032	5.78374	2.20776	2.61973	0.00880004	0.0465557
BC004004	102.89	1.45167	0.554229	2.61926	0.00881205	0.0465557
Snx14	82.2868	3.51331	1.34134	2.61926	0.00881218	0.0465557
Pex5	91.0952	2.83568	1.08333	2.61755	0.00885638	0.046773
Gm10575	7.3921	5.55493	2.12471	2.61444	0.00893743	0.0471037
Snora41	7.38485	5.55354	2.12439	2.61418	0.00894409	0.0471226
Ess2	59.1544	1.2803	0.489952	2.61311	0.0089722	0.0472382
Calml4	7.10858	5.49729	2.10617	2.61009	0.00905195	0.047609
Ntf3	6.91468	5.45783	2.09139	2.60966	0.00906325	0.0476521
Gm45094	6.99888	5.47352	2.09769	2.60931	0.00907261	0.0476821
Abhd14a	11.4111	6.18143	2.36908	2.60921	0.00907518	0.0476821
Zfp335os	6.99692	5.47517	2.09938	2.60799	0.00910749	0.047819
Ifi206	7.97091	4.62665	1.7749	2.60672	0.0091415	0.0479811
Gm16617	7.43321	5.56303	2.13432	2.60646	0.00914835	0.0480006
Sec61a1	266.02	1.22417	0.469838	2.60552	0.00917342	0.0480955
Ilf3	184.005	1.01076	0.387945	2.60543	0.00917585	0.0480955
Gm10123	16.1295	2.61604	1.00448	2.60438	0.00920404	0.0482069
Slc9b2	10.229	6.02395	2.3137	2.60359	0.00922522	0.0482812
BC028528	10.3331	4.14706	1.59286	2.60353	0.00922703	0.0482812
Plxna3	13.5984	6.43189	2.47067	2.60329	0.00923328	0.0482974
Ptrh2	13.2156	4.39772	1.68961	2.6028	0.00924666	0.0483509
Slc26a10	199.922	3.48623	1.33961	2.60243	0.00925663	0.0483865
Ackr1	8.32092	5.72262	2.19926	2.60206	0.00926644	0.0484213
Zfp91	103.132	1.61842	0.622297	2.60071	0.00930298	0.0485568
Eif2b3	20.8126	3.99969	1.53802	2.60055	0.00930749	0.0485568
Gm12655	7.78003	5.62906	2.16464	2.60046	0.00930987	0.0485568
Mapk12	291.767	1.04148	0.400507	2.6004	0.00931139	0.0485568
Sat1	928.97	1.61501	0.621314	2.59934	0.00934041	0.048675
Igsf6	9.20105	4.01549	1.54542	2.59832	0.00936804	0.048772
Gm47550	7.55669	5.58666	2.15012	2.5983	0.00936857	0.048772
Gm49417	7.74914	5.61992	2.16411	2.59688	0.00940758	0.0489418
Haus5	8.47114	4.7066	1.81388	2.59476	0.00946563	0.0491436
Pid1	9.12212	5.85547	2.25758	2.5937	0.00949496	0.0492431
Sars2	13.5026	5.45682	2.10393	2.59363	0.00949673	0.0492431
Gm12394	8.05393	4.69103	1.80869	2.5936	0.00949764	0.0492431
Rsph10b	9.23657	4.84841	1.87026	2.59237	0.00953166	0.049336
Twist1	19.8972	4.9905	1.92553	2.59175	0.00954883	0.0494082
Fbxo31	79.5841	3.30086	1.27371	2.59154	0.00955483	0.0494225
P4ha1	146.785	1.17722	0.454396	2.59073	0.00957731	0.0495054
Stac3	6.91233	5.45557	2.10594	2.59056	0.00958187	0.0495123
Arsg	6.70815	5.41295	2.09054	2.58926	0.00961838	0.0496674
Gm8355	31.1462	2.00862	0.776585	2.58648	0.00969607	0.0499797
Serpina1e	840.082	-8.97278	0.642259	-13.9707	2.35426e-44	3.60697e-40
Col1a1	993.257	-4.54333	0.330138	-13.7619	4.32047e-43	3.3097e-39
Hpd	351.319	-4.1614	0.400463	-10.3915	2.71188e-25	1.38496e-21
G6pc	279.569	-4.06839	0.39616	-10.2696	9.66485e-25	3.70188e-21
Slc27a5	189.085	-5.56827	0.578886	-9.61894	6.65158e-22	2.03818e-18
Col15a1	152.535	-3.61371	0.397132	-9.09953	9.07276e-20	2.31673e-16
Cyp2c50	414.149	-5.96262	0.661184	-9.0181	1.91387e-19	4.18891e-16
Xist	3558.65	-9.8486	1.09603	-8.98571	2.57074e-19	4.92328e-16
Cyp2c40	111.895	-11.1509	1.32762	-8.39918	4.4961e-17	6.88848e-14
Gm43314	122.049	-11.2762	1.34455	-8.38658	5.00471e-17	6.97066e-14
Shmt1	193.348	-3.96993	0.488547	-8.12599	4.43733e-16	5.66536e-13
Fn1	5553.1	-2.02581	0.249707	-8.11276	4.94826e-16	5.83172e-13
Col3a1	1216.62	-4.55854	0.570722	-7.98732	1.379e-15	1.50912e-12
Bckdhb	87.7571	-4.1157	0.532336	-7.7314	1.06369e-14	1.08646e-11
Col8a1	112.751	-4.09948	0.537505	-7.62687	2.40521e-14	2.30314e-11
Inhbc	80.4764	-10.671	1.41487	-7.54204	4.62673e-14	4.16977e-11
Cyp2d37-ps	93.5152	-9.92914	1.33224	-7.45297	9.12616e-14	7.35905e-11
AI182371	152.639	-3.98037	0.544593	-7.3089	2.69337e-13	1.965e-10
Ppp1r3b	366.266	-4.99627	0.685057	-7.29322	3.0264e-13	2.01597e-10
Slc10a5	131.899	-11.3848	1.57103	-7.24672	4.26984e-13	2.72576e-10
Mup3	251.154	-7.08313	0.985721	-7.18573	6.68474e-13	3.93911e-10
Crb2	74.5757	-8.68774	1.21989	-7.12176	1.06556e-12	6.04644e-10
Hao1	95.143	-9.94918	1.39925	-7.11036	1.15743e-12	6.3332e-10
Col6a1	231.694	-2.44701	0.350487	-6.98174	2.91543e-12	1.48891e-09
Gpr20	65.486	-10.3804	1.48834	-6.97452	3.06908e-12	1.51682e-09
Apoc3	245.584	-5.47712	0.792315	-6.91281	4.75149e-12	2.20599e-09
Idi1	161.288	-3.93914	0.572475	-6.88089	5.94819e-12	2.68036e-09
Stra6l	240.854	-3.34478	0.488341	-6.84928	7.42246e-12	3.2254e-09
Fsd1	46.4514	-9.88435	1.44375	-6.84629	7.57878e-12	3.2254e-09
Cyp2c69	267.377	-7.43514	1.08672	-6.84179	7.82093e-12	3.2385e-09
Cyp2c54	111.065	-11.1413	1.64144	-6.78751	1.14084e-11	4.5997e-09
Cyp27a1	288.909	-2.40306	0.354501	-6.77869	1.21268e-11	4.71637e-09
Hmgcs1	499.423	-3.19083	0.470868	-6.77648	1.23135e-11	4.71637e-09
Cyp3a59	40.8355	-9.69556	1.43478	-6.75753	1.4036e-11	5.24502e-09
Gm42658	50.0851	-4.01188	0.59431	-6.75049	1.47347e-11	5.3339e-09
Hapln1	102.535	-6.3935	0.947692	-6.74639	1.51573e-11	5.3339e-09
Tcp11l1	131.878	-3.72691	0.552556	-6.74485	1.53183e-11	5.3339e-09
Vegfc	139.927	-2.62022	0.38983	-6.72146	1.79915e-11	6.09887e-09
Lipc	78.9764	-4.85785	0.723674	-6.71277	1.90969e-11	6.22518e-09
Fam186a	39.2127	-9.63829	1.44461	-6.67188	2.52551e-11	7.73866e-09
Hpn	189.553	-2.84639	0.42785	-6.65278	2.87608e-11	8.64008e-09
Col1a2	622.669	-3.82501	0.575655	-6.64463	3.03975e-11	8.78718e-09
Amph	44.8964	-7.34581	1.13002	-6.50059	8.00076e-11	2.07762e-08
Tomm7	70.0751	-3.21157	0.49794	-6.44972	1.12056e-10	2.70668e-08
Morrbid	157.682	-3.87469	0.60088	-6.44836	1.13065e-10	2.70668e-08
Cobll1	360.159	-2.53272	0.39544	-6.40482	1.50543e-10	3.49466e-08
Zfp469	44.8621	-8.86394	1.38542	-6.398	1.5743e-10	3.54704e-08
Cyp4f15	51.5054	-6.49585	1.02254	-6.35266	2.11618e-10	4.44136e-08
Inmt	183.258	-4.54237	0.717096	-6.33439	2.38282e-10	4.9334e-08
Epha1	245.938	-2.42631	0.383715	-6.32321	2.5619e-10	5.23344e-08
Prg4	113.524	-6.30361	0.999803	-6.30485	2.88465e-10	5.81523e-08
Col6a2	214.791	-3.59648	0.570812	-6.30065	2.964e-10	5.8976e-08
Prodh	113.601	-4.54802	0.724967	-6.27342	3.53204e-10	6.84992e-08
Ncoa4-ps	85.936	-3.64891	0.582376	-6.26556	3.71482e-10	7.11435e-08
Mup22	48.8804	-6.70462	1.07092	-6.26063	3.83435e-10	7.16415e-08
Mapkapk3	128.15	-2.55925	0.410905	-6.22833	4.7142e-10	8.49721e-08
Kdm6a	468.894	-1.90803	0.307521	-6.20454	5.48554e-10	9.66023e-08
Tppp	263.302	-2.24624	0.362501	-6.19651	5.77295e-10	1.00508e-07
C1s1	114.249	-2.88429	0.46617	-6.1872	6.12417e-10	1.05425e-07
Rnf43	190.578	-5.15999	0.83626	-6.17032	6.81523e-10	1.14743e-07
Sec14l4	245.591	-3.22273	0.53351	-6.04061	1.53529e-09	2.47603e-07
Col6a6	81.3255	-3.78668	0.629174	-6.01849	1.76056e-09	2.80974e-07
Pms1	72.7586	-3.89162	0.646897	-6.01583	1.78964e-09	2.8267e-07
5730414N17Rik	29.8085	-9.24461	1.54453	-5.9854	2.15856e-09	3.30713e-07
Nrep	92.3938	-3.22762	0.540247	-5.97433	2.31036e-09	3.4323e-07
Gucy2g	27.3559	-9.11953	1.52826	-5.96727	2.41253e-09	3.52022e-07
Fut8	427.279	-2.38394	0.400768	-5.94843	2.70732e-09	3.84064e-07
Apom	45.2283	-4.48396	0.756572	-5.92668	3.09115e-09	4.34491e-07
Dpys	63.9782	-6.58891	1.11543	-5.90705	3.4829e-09	4.80734e-07
Nudt7	170.577	-3.22337	0.547768	-5.88454	3.99155e-09	5.35293e-07
Keg1	26.497	-9.06808	1.54765	-5.85925	4.64956e-09	6.08854e-07
Cyp2b13	59.5288	-9.27098	1.58273	-5.85758	4.69648e-09	6.09787e-07
Atp1b2	46.5285	-4.16302	0.711635	-5.84993	4.91768e-09	6.33141e-07
Cyp2c70	230.217	-3.7225	0.639428	-5.82161	5.8283e-09	7.3193e-07
Loxl1	79.7881	-4.25813	0.736127	-5.78451	7.27258e-09	8.70558e-07
Adgra3	213.252	-2.00949	0.347946	-5.7753	7.68167e-09	9.04636e-07
Ncf1	54.0368	-3.27591	0.567343	-5.77413	7.73496e-09	9.04636e-07
Efnb3	55.2978	-9.17434	1.60395	-5.71983	1.06628e-08	1.20251e-06
Pah	324.113	-3.0451	0.532393	-5.71965	1.06744e-08	1.20251e-06
Sord	734.858	-1.74686	0.305587	-5.71642	1.0879e-08	1.21662e-06
Oat	1062.89	-2.48646	0.435256	-5.71263	1.11244e-08	1.23505e-06
AI597479	103.091	-2.45142	0.429221	-5.71132	1.12101e-08	1.23562e-06
Lect2	33.1528	-8.4333	1.47927	-5.70098	1.19119e-08	1.29434e-06
Haao	47.1861	-2.99019	0.525878	-5.68609	1.2998e-08	1.38294e-06
Phyh	236.568	-2.19159	0.386212	-5.67459	1.39022e-08	1.44895e-06
Scd1	1905.03	-5.37531	0.948705	-5.66595	1.46213e-08	1.50345e-06
Tnfrsf11b	39.5452	-9.65426	1.70798	-5.65246	1.58171e-08	1.61556e-06
Acsl1	563.179	-2.75236	0.488503	-5.63427	1.75806e-08	1.77868e-06
Bphl	97.0824	-3.53352	0.62722	-5.63362	1.76463e-08	1.77868e-06
Gm47644	28.3679	-7.32069	1.30356	-5.61594	1.95494e-08	1.94491e-06
Gm5424	290.151	-4.1535	0.741881	-5.59861	2.16073e-08	2.12208e-06
Klhl26	150.617	-2.93264	0.525724	-5.57829	2.42891e-08	2.33366e-06
Abca2	410.487	-1.70066	0.30678	-5.5436	2.96312e-08	2.75139e-06
Syt1	51.6778	-7.11483	1.28369	-5.54246	2.98246e-08	2.75267e-06
Cyp2c29	297.03	-3.14443	0.569011	-5.52613	3.27378e-08	2.95045e-06
Slco1b2	773.312	-4.17726	0.760694	-5.49138	3.98813e-08	3.47171e-06
Gm37125	56.9681	-5.87453	1.07177	-5.48116	4.22556e-08	3.59665e-06
Syt17	30.3978	-9.27063	1.70476	-5.43809	5.38551e-08	4.50882e-06
Zfp536	38.6127	-6.89675	1.27278	-5.41863	6.00568e-08	4.94694e-06
Cfap97d1	30.5797	-7.42697	1.37424	-5.4044	6.50249e-08	5.18878e-06
Mbl2	36.3094	-6.6203	1.23041	-5.38058	7.42481e-08	5.74523e-06
Cilp	74.8127	-3.11599	0.58007	-5.37175	7.79756e-08	6.00334e-06
Sema4g	252.788	-2.56481	0.478886	-5.35579	8.51855e-08	6.49317e-06
Acp4	38.9112	-7.08374	1.32388	-5.35073	8.75978e-08	6.64399e-06
C730036E19Rik	47.2468	-5.32115	0.995674	-5.34427	9.07805e-08	6.75753e-06
4930553I21Rik	28.0658	-7.25644	1.35784	-5.34412	9.0859e-08	6.75753e-06
Snx10	120.947	-3.04586	0.57116	-5.33275	9.67362e-08	6.99102e-06
Dglucy	64.6301	-2.55166	0.478765	-5.32967	9.83919e-08	7.07729e-06
Gsn	842.515	-2.6742	0.501839	-5.3288	9.88627e-08	7.07792e-06
Cyp3a44	177.502	-6.14407	1.15558	-5.31685	1.05576e-07	7.38601e-06
Hsd17b7	150.982	-2.67555	0.503444	-5.31449	1.06954e-07	7.44838e-06
Cyp3a41a	22.9576	-7.89804	1.49176	-5.29443	1.19388e-07	8.16585e-06
Nfatc2	158.115	-2.50085	0.474803	-5.26714	1.38564e-07	9.20097e-06
Clasp1	614.208	-1.66131	0.315888	-5.25917	1.44711e-07	9.55654e-06
4933431G14Rik	42.466	-6.78848	1.2932	-5.24936	1.5263e-07	9.99334e-06
Tmem258	51.2507	-3.19685	0.609523	-5.24484	1.5642e-07	1.01979e-05
Adgrd1	135.415	-3.09612	0.591032	-5.2385	1.61887e-07	1.03777e-05
Pdia4	535.728	-1.55279	0.296872	-5.2305	1.69051e-07	1.0634e-05
Ugt2b1	57.9854	-7.66637	1.46579	-5.23018	1.69344e-07	1.0634e-05
Acot4	157.157	-4.46227	0.854928	-5.21947	1.79438e-07	1.11302e-05
Dhtkd1	21.9149	-7.83014	1.50417	-5.2056	1.93367e-07	1.16637e-05
Lins1	139.855	-3.03404	0.58309	-5.20337	1.95702e-07	1.17583e-05
Gm45552	61.2329	-4.73832	0.914833	-5.17944	2.22554e-07	1.32161e-05
Cul4b	295.818	-1.63575	0.316266	-5.17206	2.31533e-07	1.35913e-05
Lilrb4a	86.5381	-4.94384	0.957797	-5.16168	2.44745e-07	1.42035e-05
Tmtc2	186.607	-1.72905	0.335076	-5.16019	2.46701e-07	1.4263e-05
Kctd1	84.0827	-3.15868	0.614594	-5.13946	2.75533e-07	1.56931e-05
Dcxr	64.6433	-7.14906	1.39744	-5.11581	3.1239e-07	1.74041e-05
Gm44164	97.7275	-2.88171	0.566428	-5.08752	3.62781e-07	1.95023e-05
Nepro	126.485	-2.49954	0.491864	-5.08176	3.73947e-07	2.00323e-05
Sephs2	140.202	-2.42369	0.478209	-5.06826	4.01478e-07	2.12839e-05
Esr1	278.078	-3.03436	0.605287	-5.0131	5.35595e-07	2.68165e-05
Insig1	428.373	-2.01345	0.402174	-5.0064	5.54563e-07	2.74922e-05
Acta2	188.594	-3.27699	0.655413	-4.99989	5.73636e-07	2.80596e-05
Cd244a	41.3467	-7.42455	1.48509	-4.99941	5.75074e-07	2.80596e-05
Abcb11	691.305	-4.85818	0.974973	-4.98288	6.26447e-07	2.99931e-05
Casc1	31.8497	-3.21475	0.646861	-4.96978	6.70295e-07	3.18931e-05
Gm43787	43.3572	-6.78816	1.36799	-4.96215	6.97188e-07	3.2968e-05
Plbd1	139.858	-2.96881	0.599458	-4.95249	7.32704e-07	3.45408e-05
Pex11a	25.7858	-8.07457	1.63223	-4.94694	7.53881e-07	3.53218e-05
Cxxc5	268.507	-1.82572	0.369387	-4.94257	7.71001e-07	3.59043e-05
Sugt1	349.219	-1.42183	0.288351	-4.9309	8.18502e-07	3.77719e-05
Rcan2	78.1601	-3.68679	0.748448	-4.92591	8.39688e-07	3.84025e-05
Ptprc	152.539	-2.65229	0.539642	-4.91491	8.88228e-07	4.01432e-05
Slc17a3	20.8606	-8.71958	1.77663	-4.90794	9.20373e-07	4.11109e-05
Gm37566	36.3313	-5.52819	1.12917	-4.89579	9.79139e-07	4.31075e-05
Zfp385a	73.1102	-2.34583	0.479391	-4.89335	9.9135e-07	4.352e-05
Igkc	45.0683	-5.69153	1.16957	-4.86634	1.13683e-06	4.89251e-05
Lrrc72	29.9314	-9.24207	1.90316	-4.85617	1.19675e-06	5.09317e-05
Gm10862	18.4824	-8.55682	1.76333	-4.85264	1.2183e-06	5.15622e-05
Osbpl6	64.4429	-4.26303	0.88049	-4.84165	1.28765e-06	5.40495e-05
Fam210a	177.122	-2.50038	0.517585	-4.83086	1.35943e-06	5.62915e-05
Rpusd2	21.5063	-5.2356	1.08416	-4.82916	1.37112e-06	5.64701e-05
Gm24644	15.3227	-8.2802	1.72036	-4.81306	1.48635e-06	6.02445e-05
Efr3b	96.1319	-3.06208	0.636391	-4.81163	1.49702e-06	6.05165e-05
Gm5976	39.0565	-6.37224	1.32754	-4.80005	1.58628e-06	6.34554e-05
Clca4a	18.4751	-8.55739	1.79006	-4.78049	1.74865e-06	6.92276e-05
Rdh16f2	22.4434	-6.99669	1.46533	-4.77482	1.79867e-06	7.08418e-05
Ms4a7	24.3128	-7.04128	1.47506	-4.77355	1.81007e-06	7.11078e-05
Ifi47	405.363	-2.76003	0.580507	-4.75453	1.98913e-06	7.59988e-05
Ccdc189	15.8156	-8.32805	1.75257	-4.75191	2.01506e-06	7.67977e-05
Pml	581.165	-1.24937	0.263196	-4.74691	2.0655e-06	7.83306e-05
Hcar1	33.4872	-9.40545	1.98173	-4.74608	2.074e-06	7.84586e-05
Angptl8	61.7903	-2.24665	0.47348	-4.74497	2.08537e-06	7.86946e-05
Scp2	563.067	-1.50996	0.319565	-4.72505	2.30058e-06	8.5494e-05
Pfn2	41.4194	-2.88372	0.611792	-4.71356	2.43425e-06	8.98679e-05
Impg2	48.6316	-4.97293	1.05635	-4.70764	2.50601e-06	9.22948e-05
Ckap2l	22.5341	-7.09136	1.50654	-4.70704	2.51343e-06	9.23458e-05
Txndc11	344.317	-1.92002	0.408529	-4.69983	2.60382e-06	9.4758e-05
Sardh	352.429	-2.16561	0.460983	-4.69782	2.62954e-06	9.52417e-05
Ldlr	400.179	-2.27528	0.486916	-4.67285	2.97054e-06	0.000104866
Gm6548	118.228	-2.16225	0.46286	-4.6715	2.99008e-06	0.000105313
Carmil2	94.5523	-3.31553	0.710231	-4.66824	3.03784e-06	0.000106505
Pgpep1	160.975	-1.67159	0.358943	-4.65698	3.20883e-06	0.000111479
Kdm4a	324.466	-1.53837	0.331537	-4.64011	3.4823e-06	0.000119893
Gm11581	15.4614	-8.28887	1.78741	-4.63738	3.52861e-06	0.000121215
Slit3	291.186	-3.88891	0.838863	-4.63593	3.55339e-06	0.000121793
Acss2	183.245	-2.54709	0.550302	-4.62852	3.68285e-06	0.000125668
Mbl1	44.6918	-4.47967	0.969178	-4.62214	3.7981e-06	0.000128456
Srms	18.1954	-8.53143	1.84648	-4.62038	3.83042e-06	0.00012898
Adam12	607.74	-1.25707	0.27341	-4.59773	4.27112e-06	0.000141948
Fasn	793.049	-1.96394	0.4277	-4.59186	4.39312e-06	0.000144746
Trim59	73.7027	-4.03802	0.879728	-4.59008	4.43082e-06	0.000145387
Iws1	396.24	-1.45633	0.317279	-4.59004	4.43156e-06	0.000145387
Col4a5	131.666	-2.48636	0.541984	-4.58752	4.48548e-06	0.000146842
Mrps22	80.7253	-2.62351	0.572733	-4.58068	4.63458e-06	0.000150757
4930455J16Rik	28.7588	-8.21806	1.79867	-4.56896	4.90145e-06	0.000157566
Igfn1	13.9139	-8.14486	1.78495	-4.56307	5.04107e-06	0.000161578
Zfp831	61.027	-3.59107	0.787365	-4.56087	5.09411e-06	0.000162598
Acad11	149.847	-2.07623	0.455956	-4.55358	5.27398e-06	0.000166603
Ndrg2	321.236	-1.82346	0.402019	-4.53577	5.73947e-06	0.000179093
Gm44399	15.2034	-8.26409	1.842	-4.48647	7.24123e-06	0.000213763
Olfr1349	13.1269	-8.05989	1.79843	-4.48163	7.40762e-06	0.000217002
Palmd	165.015	-2.05751	0.46148	-4.45851	8.25328e-06	0.000238133
Ms4a14	110.49	-10.1674	2.28159	-4.45626	8.34e-06	0.000238884
Dnajc4	87.5056	-3.31691	0.744384	-4.45591	8.35389e-06	0.000238884
Hsd11b1	180.47	-3.26609	0.732993	-4.45582	8.35726e-06	0.000238884
Ankrd27	231.059	-1.43575	0.322941	-4.44587	8.75388e-06	0.000247073
Pafah2	111.338	-1.83014	0.412031	-4.44175	8.92309e-06	0.000249928
Rarres2	43.8577	-2.85938	0.643833	-4.44118	8.94667e-06	0.000250058
Col14a1	374.858	-1.56174	0.351675	-4.44085	8.96037e-06	0.000250058
Oaf	114.979	-2.13899	0.482148	-4.43637	9.14873e-06	0.000254388
Cd74	581.19	-1.21854	0.274858	-4.43334	9.2784e-06	0.000257526
C3	8285.44	-2.31647	0.523055	-4.42873	9.47904e-06	0.000262619
Egfros	40.2039	-9.67026	2.18606	-4.4236	9.70718e-06	0.000268454
Ptpn21	269.785	-2.11881	0.479498	-4.41882	9.92428e-06	0.000272043
Galnt6	30.2903	-4.19761	0.950307	-4.41711	1.0003e-05	0.000272833
Nup93	118.411	-1.99987	0.453851	-4.40644	1.05082e-05	0.000283608
Rasl12	102.124	-11.017	2.50291	-4.40169	1.07413e-05	0.000288714
Alkbh3	188.798	-1.69001	0.38595	-4.37882	1.19323e-05	0.000314732
Acads	74.1271	-2.16643	0.495295	-4.37401	1.21986e-05	0.00031839
2810428J06Rik	97.6426	-10.9522	2.50569	-4.37094	1.23716e-05	0.000321539
Sc5d	399.193	-1.71575	0.392557	-4.37072	1.2384e-05	0.000321539
Ccnh	213.574	-2.26584	0.519167	-4.36438	1.27484e-05	0.000327715
Serpina3k	2440.02	-4.98992	1.14451	-4.35986	1.30144e-05	0.000333992
Ythdc2	169.019	-1.74363	0.40133	-4.34463	1.39513e-05	0.000351559
Lox	92.9191	-2.30902	0.531661	-4.34303	1.4053e-05	0.000353541
Mlxipl	257.876	-3.82924	0.883448	-4.33443	1.46139e-05	0.000367049
Dnajb14	204.834	-1.47354	0.340333	-4.3297	1.49312e-05	0.000373182
Nxpe1-ps	36.7053	-9.53843	2.20552	-4.3248	1.52672e-05	0.000380958
[truncated: 919 more rows]

## Sheet: LyECs_BDL
	baseMean	log2FoldChange	lfcSE	stat	pvalue	padj
Ddx3y	313.951	8.00937	0.884836	9.05181	1.40615e-19	4.18514e-17
Slc35a3	187.398	3.46811	0.389433	8.90553	5.31326e-19	1.50232e-16
Krt18	151.825	6.56534	0.845833	7.76198	8.36148e-15	1.4624e-12
2510039O18Rik	96.4088	6.01084	0.776244	7.7435	9.67203e-15	1.67435e-12
Cd14	366.175	7.51801	0.98814	7.60824	2.77845e-14	4.48919e-12
Rnf114	166.137	7.01007	0.928209	7.55226	4.27773e-14	6.69398e-12
Kdm5d	126.537	7.12538	0.949489	7.50444	6.16939e-14	9.18103e-12
Ints6l	131.897	6.79129	0.911681	7.44919	9.39115e-14	1.33883e-11
Castor2	93.1384	4.45411	0.600518	7.4171	1.19713e-13	1.66469e-11
Hspa1a	624.627	3.63647	0.493422	7.36989	1.70772e-13	2.28122e-11
Spp1	1163.96	3.87636	0.529674	7.31839	2.50971e-13	3.30057e-11
Lyz2	7483.97	6.66481	0.917024	7.26787	3.65208e-13	4.6237e-11
Slc8b1	105.568	9.25824	1.2794	7.23637	4.60842e-13	5.66535e-11
Vps26c	122.895	7.00162	0.97813	7.15817	8.17639e-13	9.63281e-11
Sap18	89.5834	4.50049	0.630802	7.13456	9.70986e-13	1.11303e-10
Cdipt	169.395	4.82128	0.676662	7.1251	1.04008e-12	1.18423e-10
Gltp	146.434	3.6923	0.5225	7.06659	1.58786e-12	1.78398e-10
Uckl1	89.6024	5.04322	0.716043	7.04318	1.87902e-12	2.09721e-10
Gpnmb	345.495	9.99897	1.42612	7.01131	2.36105e-12	2.56764e-10
Ctsz	407.082	2.95553	0.423806	6.97378	3.08526e-12	3.27134e-10
Prc1	75.5939	8.77647	1.28981	6.80447	1.01424e-11	9.61261e-10
Dhx40	115.723	7.54496	1.11463	6.76904	1.29643e-11	1.20846e-09
Nol9	68.3987	5.27633	0.782429	6.74353	1.54589e-11	1.43311e-09
Set	311.019	1.89318	0.281349	6.72891	1.70934e-11	1.56751e-09
Gmip	146.464	7.9265	1.18004	6.71713	1.85344e-11	1.65492e-09
Pla2g15	117.731	9.41477	1.40713	6.69075	2.22025e-11	1.97207e-09
Hinfp	86.3242	8.96949	1.34746	6.65661	2.80219e-11	2.476e-09
Tmem201	92.6953	6.28289	0.946191	6.64019	3.13279e-11	2.75377e-09
Orai2	69.4054	8.65363	1.30472	6.63254	3.29962e-11	2.87067e-09
Vrk3	68.936	3.93036	0.594081	6.61587	3.69379e-11	3.18097e-09
Plekhb2	182.178	4.17289	0.631356	6.60941	3.85867e-11	3.30618e-09
Rbbp7	240.479	2.83428	0.429338	6.6015	4.07026e-11	3.4526e-09
Osbpl3	77.9753	8.81998	1.3408	6.57815	4.76353e-11	4.00066e-09
Gcnt1	123.494	9.48378	1.44315	6.57158	4.97852e-11	4.16062e-09
Ric8a	129.768	3.56383	0.54259	6.56818	5.09342e-11	4.23578e-09
Nnt	118.704	3.15031	0.481773	6.539	6.19317e-11	5.0757e-09
Commd7	68.1984	8.62932	1.32031	6.53582	6.32613e-11	5.15975e-09
Slc26a11	63.8162	8.53168	1.31161	6.50475	7.7825e-11	6.1986e-09
Wdr62	58.9761	8.41888	1.29673	6.49242	8.44707e-11	6.69647e-09
Ssh3	130.283	3.06008	0.47186	6.48515	8.86448e-11	6.96231e-09
Serinc2	57.8725	8.39118	1.29488	6.48029	9.15477e-11	7.12434e-09
G6pc3	58.6093	8.41008	1.29869	6.47583	9.42911e-11	7.23823e-09
Esco1	93.4099	7.28615	1.12752	6.46212	1.03245e-10	7.78465e-09
Ankrd1	60.5558	8.45713	1.31154	6.44826	1.13142e-10	8.49312e-09
Tfam	56.0135	8.34412	1.29878	6.4246	1.3222e-10	9.79526e-09
Apobec1	296.187	8.34766	1.30092	6.41673	1.39233e-10	1.02699e-08
Cops4	98.8133	8.19465	1.2783	6.41058	1.44964e-10	1.05099e-08
Pex2	54.9077	8.3156	1.29884	6.40235	1.53e-10	1.09985e-08
Grk3	133.078	9.59178	1.50161	6.38764	1.68464e-10	1.20084e-08
Slc17a5	57.3501	8.37945	1.31342	6.37989	1.77213e-10	1.25792e-08
Inhbb	87.8821	8.02531	1.26094	6.36452	1.95902e-10	1.37333e-08
Tmem222	53.3712	8.27511	1.30193	6.35602	2.07046e-10	1.44549e-08
Frem1	81.7481	6.20374	0.977762	6.34484	2.22662e-10	1.54182e-08
Eif2ak3	110.15	6.79638	1.07264	6.3361	2.35661e-10	1.61862e-08
Igsf8	97.3281	9.14005	1.44517	6.32456	2.53959e-10	1.73028e-08
Sgsh	70.7746	8.68008	1.37587	6.30881	2.81187e-10	1.89299e-08
Xylt2	86.0183	7.10726	1.12893	6.2956	3.06217e-10	2.02928e-08
Ap2s1	80.7141	3.99358	0.634424	6.29481	3.07767e-10	2.03162e-08
Nagk	54.6445	8.30957	1.32259	6.2828	3.3252e-10	2.16138e-08
Gpkow	179.395	2.55748	0.408528	6.26022	3.84424e-10	2.47036e-08
Ubtd1	58.9541	8.4197	1.34551	6.25764	3.90849e-10	2.50217e-08
2610021A01Rik	55.9568	8.34136	1.33493	6.24852	4.14368e-10	2.62833e-08
Zfp318	134.23	6.29588	1.00763	6.2482	4.15204e-10	2.62833e-08
Zfp41	50.7678	8.20115	1.31317	6.24529	4.23028e-10	2.6679e-08
Atat1	49.3949	8.16165	1.31055	6.22767	4.73431e-10	2.97473e-08
Tatdn2	103.595	3.26029	0.523935	6.2227	4.88686e-10	3.05925e-08
Rpgrip1l	47.2796	8.09998	1.30492	6.20726	5.39169e-10	3.36287e-08
Nemp1	48.0826	8.12316	1.30878	6.20668	5.41161e-10	3.36293e-08
Hpgds	159.991	9.85767	1.59262	6.1896	6.03181e-10	3.73466e-08
Zfp263	130.674	6.55913	1.0624	6.17387	6.66384e-10	4.11099e-08
Tmem209	77.1103	7.83588	1.27114	6.16448	7.0717e-10	4.31552e-08
Spint1	55.719	8.33469	1.35336	6.15849	7.34409e-10	4.46568e-08
Uck1	51.9414	8.2371	1.33973	6.14835	7.82928e-10	4.7437e-08
Acp6	58.2766	8.40326	1.36939	6.1365	8.43615e-10	5.03506e-08
Eif4e3	47.6677	8.11284	1.32215	6.13607	8.45855e-10	5.03506e-08
Ccna2	74.7557	5.56665	0.907835	6.13179	8.68953e-10	5.15447e-08
Asb6	56.72	8.3642	1.36571	6.12444	9.10033e-10	5.34212e-08
Pnkp	52.0701	8.24031	1.34791	6.11342	9.75195e-10	5.68528e-08
Gabrp	114.436	8.41514	1.37847	6.1047	1.02996e-09	5.956e-08
Mest	119.888	9.44114	1.54662	6.10436	1.03216e-09	5.956e-08
Slc7a6os	55.2145	8.32532	1.36426	6.10244	1.04459e-09	6.00729e-08
Smg9	60.9575	8.46449	1.38836	6.09677	1.08236e-09	6.18256e-08
Pmaip1	53.9462	8.28802	1.36184	6.08591	1.15828e-09	6.59403e-08
Ddr1	74.8378	7.01038	1.15494	6.06991	1.2798e-09	7.23727e-08
Pold3	84.8549	7.97405	1.31406	6.06827	1.29295e-09	7.26758e-08
Trim32	42.4126	7.94281	1.30893	6.06817	1.29373e-09	7.26758e-08
Gpatch2	71.1048	7.71618	1.2731	6.06093	1.35337e-09	7.57754e-08
Plxdc2	87.1509	8.9806	1.48281	6.05645	1.39156e-09	7.76571e-08
Rars2	43.8164	7.9886	1.32024	6.05085	1.44085e-09	8.01441e-08
St6galnac6	51.9326	8.23678	1.36178	6.04854	1.46166e-09	8.10362e-08
Cdh6	68.0732	8.62379	1.42935	6.03335	1.60599e-09	8.84595e-08
Pamr1	92.0753	9.05997	1.50325	6.02693	1.67107e-09	9.14509e-08
Slc11a1	388.936	10.1633	1.68731	6.02337	1.7082e-09	9.30098e-08
Cd33	218.143	10.3052	1.71162	6.02071	1.73658e-09	9.41248e-08
Disp2	43.5973	7.98205	1.3299	6.00199	1.94908e-09	1.05306e-07
Trabd	66.042	6.17555	1.02989	5.99634	2.01818e-09	1.08007e-07
Cep57	75.0906	7.79736	1.30059	5.99524	2.0318e-09	1.08395e-07
Serpinb6b	162.03	2.76159	0.461137	5.98866	2.11575e-09	1.12168e-07
Haus6	44.0499	7.99825	1.34203	5.9598	2.52553e-09	1.32649e-07
Mfsd12	53.8398	8.28533	1.39036	5.95914	2.5357e-09	1.32772e-07
A930004J17Rik	46.641	8.07957	1.35599	5.95845	2.54645e-09	1.32925e-07
Lpcat4	44.8044	8.02396	1.34907	5.94779	2.71788e-09	1.41006e-07
Klhl42	72.1466	8.7078	1.47617	5.89892	3.6589e-09	1.85293e-07
Fam126b	49.6726	8.17304	1.38644	5.89496	3.74769e-09	1.89225e-07
Igha	776.99	10.2066	1.73168	5.89407	3.76806e-09	1.89689e-07
Ncoa1	138.603	5.40148	0.917026	5.89021	3.85709e-09	1.93025e-07
6030458C11Rik	64.2064	6.68005	1.13625	5.87905	4.12619e-09	2.04681e-07
Tk1	68.3368	7.65569	1.30389	5.87144	4.32022e-09	2.12831e-07
Blvra	37.8463	7.77713	1.32499	5.86957	4.36924e-09	2.13614e-07
Coro7	304.735	1.6124	0.274901	5.86539	4.4808e-09	2.18382e-07
Gys1	52.7876	8.25662	1.40779	5.86496	4.49251e-09	2.18382e-07
Socs6	73.3905	6.87809	1.17355	5.86094	4.60259e-09	2.23094e-07
E130309D02Rik	36.7433	7.73608	1.32009	5.86026	4.62148e-09	2.23372e-07
Wdr90	66.5816	6.7431	1.15168	5.85501	4.76987e-09	2.29889e-07
Wfs1	38.1163	7.7873	1.3347	5.83452	5.39471e-09	2.54692e-07
Gla	62.8635	6.69904	1.14823	5.83421	5.40461e-09	2.54692e-07
Hnf1b	39.2634	7.83001	1.34496	5.82173	5.82425e-09	2.73708e-07
Cd300a	161.352	9.86994	1.69641	5.81812	5.95132e-09	2.78906e-07
Etv1	37.3804	7.76184	1.33475	5.81521	6.05584e-09	2.83023e-07
Naip5	110.287	8.34746	1.43619	5.81223	6.16472e-09	2.8732e-07
B4galt7	38.5844	7.80706	1.34626	5.79907	6.66846e-09	3.09099e-07
Mfsd10	65.1117	7.59054	1.30943	5.79681	6.75871e-09	3.1158e-07
Ints10	44.6345	8.01877	1.38381	5.79469	6.84489e-09	3.14698e-07
Tspan8	58.763	8.41142	1.45355	5.78682	7.17328e-09	3.28905e-07
Aspscr1	39.9736	7.85946	1.35905	5.78303	7.33651e-09	3.35482e-07
Mnt	103.963	8.26213	1.42887	5.78227	7.36989e-09	3.36103e-07
Sec61a2	41.66	7.91929	1.36978	5.78145	7.406e-09	3.36844e-07
Tmem241	41.9706	7.92551	1.37149	5.77874	7.52631e-09	3.4049e-07
Epcam	62.3267	7.52369	1.30259	5.77593	7.65284e-09	3.45294e-07
Ly86	104.295	9.24002	1.60014	5.77451	7.7178e-09	3.47301e-07
Rmc1	56.3637	6.55357	1.13569	5.77056	7.9008e-09	3.54595e-07
Il1rn	190.525	10.1098	1.75284	5.76767	8.03751e-09	3.58832e-07
Atpaf2	39.8243	7.85412	1.36219	5.76581	8.12671e-09	3.61195e-07
Cep44	34.7269	7.6536	1.32744	5.76568	8.133e-09	3.61195e-07
Cox7a2l	121.629	2.10452	0.365069	5.76471	8.18e-09	3.62302e-07
Slc35c1	69.6921	8.65789	1.5023	5.76309	8.25893e-09	3.63373e-07
Limk1	65.9353	8.57788	1.48849	5.7628	8.27297e-09	3.63373e-07
Cwc15	56.0403	7.37322	1.27952	5.76247	8.28916e-09	3.63373e-07
Usp35	66.3481	6.79402	1.17922	5.76147	8.33828e-09	3.64585e-07
Arhgap9	63.3083	8.51918	1.4789	5.76048	8.38771e-09	3.65803e-07
Fuca2	73.1987	7.76819	1.35003	5.75411	8.71e-09	3.78885e-07
Syk	442.297	9.33679	1.6275	5.7369	9.64272e-09	4.17318e-07
Ap4m1	44.4441	8.01285	1.39759	5.73333	9.84752e-09	4.25097e-07
Srp19	46.2033	8.06876	1.40781	5.73144	9.95805e-09	4.28124e-07
Rbm19	36.6296	7.73034	1.34995	5.72641	1.02581e-08	4.39466e-07
Bcl7a	37.1738	7.75048	1.35517	5.71917	1.07044e-08	4.54815e-07
Olfml3	147.319	9.73865	1.7029	5.71887	1.07236e-08	4.54815e-07
Tab1	44.2265	8.00551	1.4005	5.71616	1.08955e-08	4.59808e-07
Prps1l3	46.3913	8.0699	1.41215	5.71462	1.09949e-08	4.62848e-07
Nckap1l	555.082	8.05717	1.41017	5.71363	1.10591e-08	4.64402e-07
Krt19	70.8009	7.7057	1.35078	5.70461	1.1661e-08	4.88466e-07
Meaf6	55.4943	7.3566	1.29035	5.70126	1.18922e-08	4.94509e-07
Pdgfd	77.1844	2.45143	0.429981	5.70126	1.18927e-08	4.94509e-07
Hmox2	50.0774	8.18055	1.43598	5.69686	1.22035e-08	5.04958e-07
Dock2	346.185	9.99388	1.75446	5.69626	1.22466e-08	5.05508e-07
H2-Aa	1887.2	4.31986	0.760432	5.68079	1.34072e-08	5.52069e-07
AI467606	34.4911	7.64564	1.34601	5.68022	1.34518e-08	5.52568e-07
Gpr65	173.459	9.97442	1.758	5.67374	1.39714e-08	5.69445e-07
Snip1	40.4289	7.87156	1.38744	5.67343	1.3997e-08	5.69445e-07
Ms4a6b	209.949	7.96394	1.40502	5.66819	1.44317e-08	5.85725e-07
Cdk5	44.17	8.00397	1.41236	5.66709	1.45241e-08	5.88068e-07
Cxcl5	91.9397	8.08401	1.42869	5.65833	1.52855e-08	6.15957e-07
Nemp2	49.3576	7.19701	1.27241	5.65619	1.5477e-08	6.22197e-07
Zfp971	41.5988	7.91278	1.39936	5.65456	1.56248e-08	6.26655e-07
Taf11	32.8293	7.5748	1.34036	5.65131	1.59226e-08	6.37093e-07
Kctd9	56.5908	6.49039	1.14902	5.64864	1.61726e-08	6.45573e-07
Lonrf1	37.6531	7.76865	1.37576	5.64679	1.63468e-08	6.50993e-07
Jak3	431.797	1.86484	0.330289	5.64609	1.64136e-08	6.52124e-07
Lgmn	1344.75	2.82931	0.501282	5.64414	1.66006e-08	6.58013e-07
Ptafr	111.468	9.33612	1.65482	5.64177	1.68314e-08	6.65607e-07
Pfn1	385.053	1.70001	0.301443	5.63958	1.70464e-08	6.7098e-07
Slc15a3	212.136	10.2649	1.82411	5.62734	1.83009e-08	7.15379e-07
Jrkl	31.5714	7.51563	1.33589	5.62594	1.84499e-08	7.19546e-07
Kcnq1	38.1739	7.78876	1.38454	5.62551	1.84963e-08	7.197e-07
Gm21781	52.5783	8.25501	1.4683	5.62218	1.88566e-08	7.32044e-07
Ehf	75.4809	6.87871	1.22583	5.61145	2.00636e-08	7.7535e-07
Pip4k2a	265.918	3.829	0.682682	5.60876	2.03781e-08	7.85713e-07
Umps	58.5195	8.40554	1.4992	5.60669	2.06229e-08	7.93352e-07
Igsf9	30.5285	7.46753	1.33231	5.60495	2.0831e-08	7.99541e-07
Sdad1	54.3131	7.32755	1.30756	5.604	2.09456e-08	8.02125e-07
P2ry6	190.851	10.1123	1.80606	5.59912	2.15446e-08	8.19517e-07
Ccdc149	37.0115	7.74904	1.38481	5.59572	2.19706e-08	8.33849e-07
Tfb2m	34.8052	7.66024	1.37047	5.58951	2.27706e-08	8.55298e-07
Igsf6	121.64	7.6788	1.37382	5.58938	2.27878e-08	8.55298e-07
Map3k8	140.284	1.97336	0.35373	5.57871	2.4231e-08	9.05459e-07
Mfsd8	33.8087	7.61814	1.36577	5.57792	2.43416e-08	9.07595e-07
H2-K2	30.6956	7.47648	1.34072	5.57648	2.45438e-08	9.11676e-07
Pcnx4	32.4933	7.56057	1.35591	5.57603	2.46069e-08	9.11676e-07
Lrp3	40.7122	7.88649	1.41436	5.57599	2.46123e-08	9.11676e-07
Nfam1	227.608	9.38957	1.68476	5.57324	2.5004e-08	9.2307e-07
Lgals3bp	997.858	3.44192	0.617639	5.57269	2.50831e-08	9.2307e-07
B130024G19Rik	80.4289	7.05739	1.26735	5.56862	2.56764e-08	9.42857e-07
Zbtb24	29.3688	7.41307	1.33153	5.56735	2.58648e-08	9.47723e-07
Zfp959	49.741	7.19673	1.29385	5.56226	2.66308e-08	9.73687e-07
Ticam1	46.1088	8.06172	1.45013	5.5593	2.70862e-08	9.83977e-07
Adgb	79.834	8.85411	1.59287	5.55859	2.71962e-08	9.85863e-07
Fastkd3	31.4728	7.51404	1.35359	5.55119	2.83727e-08	1.02632e-06
Nsrp1	30.0221	7.44602	1.34194	5.54872	2.8777e-08	1.03804e-06
BC005624	53.7717	7.31308	1.31804	5.54846	2.88192e-08	1.03804e-06
Erbb2	62.5766	7.5279	1.35704	5.54729	2.90124e-08	1.04279e-06
Foxj1	31.1501	7.49542	1.35166	5.54536	2.93354e-08	1.04995e-06
Pid1	177.951	10.0113	1.80869	5.53513	3.11002e-08	1.11077e-06
Arhgap11a	53.8279	6.41063	1.15843	5.5339	3.13179e-08	1.11354e-06
Gfus	40.3907	7.87512	1.42307	5.53389	3.13209e-08	1.11354e-06
M6pr	454.359	1.72374	0.311525	5.53322	3.14405e-08	1.11354e-06
Zfp37	31.0967	7.49562	1.35658	5.52536	3.28807e-08	1.16213e-06
Tyrobp	95.5801	5.59488	1.01274	5.52448	3.30455e-08	1.16553e-06
Kdsr	45.4029	7.07631	1.28149	5.52195	3.35267e-08	1.1776e-06
Cog2	120.409	4.07275	0.737652	5.52123	3.36629e-08	1.17994e-06
Cip2a	47.9246	7.14284	1.29397	5.52008	3.38836e-08	1.18415e-06
Ift74	32.0764	7.5383	1.36573	5.5196	3.39774e-08	1.18415e-06
C3ar1	597.395	9.82239	1.78399	5.50585	3.67381e-08	1.26166e-06
Tesk1	32.6938	7.56511	1.37531	5.50065	3.78388e-08	1.29684e-06
Mex3b	50.0927	7.20428	1.30987	5.5	3.79781e-08	1.2976e-06
Nuf2	29.9566	7.4424	1.3532	5.49984	3.80141e-08	1.2976e-06
Zfp618	31.6942	7.52	1.36968	5.49035	4.01145e-08	1.36655e-06
Lrrc40	47.1519	7.13028	1.29915	5.48843	4.0553e-08	1.37872e-06
Dok3	49.5595	7.19044	1.31024	5.4879	4.06745e-08	1.37954e-06
Klhl15	29.3714	7.41473	1.35118	5.48761	4.07397e-08	1.37954e-06
Fiz1	43.787	7.02548	1.28479	5.46821	4.54608e-08	1.52721e-06
Zfp143	42.8484	6.99282	1.27922	5.46645	4.59125e-08	1.53934e-06
Tbl3	57.0589	7.39809	1.35507	5.45957	4.77282e-08	1.59706e-06
Ccdc84	36.6593	7.73537	1.41933	5.45001	5.03658e-08	1.682e-06
Snx25	57.3492	7.41462	1.36131	5.44666	5.13245e-08	1.71065e-06
Phospho2	27.2301	7.30359	1.34117	5.44567	5.16106e-08	1.71345e-06
Dbr1	28.1915	7.35541	1.35134	5.44304	5.23786e-08	1.73555e-06
Otulinl	133.845	8.62329	1.58464	5.44179	5.27479e-08	1.74438e-06
Arfgap1	173.151	2.1076	0.387492	5.43907	5.35603e-08	1.7678e-06
Slc37a2	151.482	8.80239	1.61864	5.43814	5.38389e-08	1.77355e-06
Keap1	61.0051	6.60139	1.21423	5.4367	5.4277e-08	1.7817e-06
Snhg17	39.9406	7.85878	1.44552	5.43663	5.42965e-08	1.7817e-06
Cfap410	27.0872	7.29496	1.34366	5.42919	5.66097e-08	1.85402e-06
Nars2	28.1193	7.34871	1.35451	5.42535	5.78426e-08	1.89075e-06
Cyp4f17	27.2818	7.30626	1.34749	5.42212	5.88972e-08	1.92152e-06
Pla2g7	234.497	9.4309	1.74273	5.41157	6.2476e-08	2.02659e-06
Lsm12	49.741	7.19478	1.33195	5.40167	6.60224e-08	2.13347e-06
Hpf1	44.7459	7.04159	1.30453	5.39779	6.74672e-08	2.17188e-06
Supv3l1	40.2615	6.90171	1.28028	5.39078	7.01508e-08	2.25399e-06
Tpgs1	26.0356	7.23912	1.34327	5.38916	7.07866e-08	2.27012e-06
Sdf2l1	26.0953	7.2429	1.34611	5.3806	7.42387e-08	2.37634e-06
Psmd10	28.4224	7.36376	1.36938	5.37746	7.55429e-08	2.41353e-06
Mmp7	25.9591	7.23451	1.34548	5.3769	7.57773e-08	2.41647e-06
Igdcc4	29.4075	7.41271	1.37953	5.37336	7.72842e-08	2.4599e-06
Zfp119a	39.9966	7.85563	1.46249	5.37142	7.81196e-08	2.48183e-06
Dnal4	28.2442	7.35803	1.37066	5.36826	7.95004e-08	2.51293e-06
Cd48	100.457	9.18602	1.7112	5.36816	7.95428e-08	2.51293e-06
Reep4	40.2162	5.44846	1.01526	5.36659	8.02405e-08	2.53026e-06
Gss	27.4096	7.3155	1.36357	5.36495	8.097e-08	2.54853e-06
Sod3	82.7525	7.93023	1.47943	5.36033	8.30691e-08	2.60493e-06
Il16	63.2308	7.54139	1.40747	5.3581	8.41008e-08	2.63242e-06
Nostrin	69.3375	8.6507	1.61639	5.35185	8.70618e-08	2.71198e-06
Dolk	33.7991	7.61272	1.42248	5.35172	8.71224e-08	2.71198e-06
Get1	26.7195	7.277	1.36117	5.34612	8.9858e-08	2.78183e-06
Slc39a4	60.6343	5.3151	0.994306	5.34553	9.0151e-08	2.78581e-06
Tmem126b	40.6788	6.90587	1.29231	5.3438	9.10189e-08	2.80752e-06
Srm	53.0914	7.29307	1.36552	5.34087	9.25038e-08	2.84814e-06
Cftr	49.108	8.15251	1.52678	5.33966	9.31216e-08	2.86197e-06
Tpd52	357.711	3.30381	0.618779	5.33925	9.33327e-08	2.86327e-06
Rbm45	26.2542	7.24961	1.35795	5.33865	9.36401e-08	2.86524e-06
Hmbs	41.2475	6.92486	1.29716	5.33847	9.37347e-08	2.86524e-06
Foxred1	46.8532	8.08897	1.51725	5.33134	9.74919e-08	2.96746e-06
Kcnj2	62.1053	8.49162	1.59284	5.33113	9.76035e-08	2.96746e-06
Syngr2	249.563	1.8507	0.347431	5.32681	9.99538e-08	3.02806e-06
Mitf	103.865	9.23422	1.73497	5.32242	1.02397e-07	3.09104e-06
Ttc21b	40.3969	6.895	1.29568	5.32155	1.02887e-07	3.09413e-06
Isyna1	55.9563	6.42315	1.20707	5.32127	1.03046e-07	3.09413e-06
Tctn1	34.3449	7.64156	1.43717	5.3171	1.05436e-07	3.14915e-06
Morc4	27.0034	7.28889	1.37151	5.31451	1.06944e-07	3.1886e-06
Gpr160	26.8031	7.27847	1.36988	5.31324	1.07695e-07	3.19915e-06
Sla	119.261	7.65279	1.4404	5.31295	1.07864e-07	3.19915e-06
Tlr1	122.747	9.47533	1.78451	5.30976	1.0977e-07	3.23311e-06
Eef2k	47.6498	7.14535	1.34571	5.30971	1.09799e-07	3.23311e-06
Csf2rb2	314.88	6.73845	1.27028	5.30468	1.12872e-07	3.30722e-06
Irf5	121.014	8.47785	1.5993	5.30096	1.15193e-07	3.36406e-06
Vav1	174.088	9.00175	1.69814	5.30094	1.15209e-07	3.36406e-06
F3	28.4194	7.36229	1.38908	5.30013	1.15718e-07	3.37313e-06
Dvl2	41.9127	6.94924	1.3113	5.29951	1.16116e-07	3.3789e-06
Pdcd2l	29.4396	7.41408	1.39957	5.29739	1.1747e-07	3.41247e-06
Fcrls	126.083	8.55951	1.61597	5.29683	1.17832e-07	3.41714e-06
Grb2	254.117	2.00466	0.378559	5.29551	1.18686e-07	3.43603e-06
Snrpa1	34.2308	7.63685	1.44247	5.29429	1.19477e-07	3.45304e-06
Gpr132	92.9301	9.07361	1.71405	5.29367	1.19884e-07	3.45888e-06
F13a1	232.381	9.417	1.77938	5.29229	1.20794e-07	3.47925e-06
Fes	236.125	4.36434	0.825041	5.28985	1.22414e-07	3.51992e-06
Cryzl2	40.3129	7.8725	1.48883	5.28771	1.23859e-07	3.55545e-06
Abcd4	48.2924	7.15639	1.35421	5.28456	1.26009e-07	3.60496e-06
Cfap418	26.7592	7.28122	1.37795	5.28409	1.26329e-07	3.60805e-06
1700123O20Rik	29.012	7.39198	1.399	5.28375	1.26565e-07	3.6087e-06
Nit2	25.0544	7.18384	1.35973	5.28328	1.26894e-07	3.612e-06
Emp3	27.9374	7.33806	1.38928	5.2819	1.27854e-07	3.62717e-06
Adrm1	99.2294	3.26616	0.618495	5.28083	1.28601e-07	3.64017e-06
Lzts3	24.9632	7.18029	1.36064	5.27714	1.31215e-07	3.69777e-06
Lbr	201.63	2.60456	0.494137	5.27093	1.35735e-07	3.81248e-06
Thumpd3	38.2829	6.8194	1.2941	5.2696	1.36724e-07	3.83392e-06
Zfp213	24.273	7.13608	1.35462	5.26794	1.37963e-07	3.86228e-06
Rnaseh1	24.8291	7.17223	1.36167	5.26724	1.38487e-07	3.86954e-06
Syt11	48.7442	7.16223	1.35989	5.26679	1.38833e-07	3.86954e-06
Fntb	23.8207	7.10998	1.35	5.26665	1.38934e-07	3.86954e-06
Zfp938	26.1782	7.24415	1.37571	5.26576	1.39607e-07	3.87014e-06
Coro2b	74.8203	8.76065	1.66554	5.25994	1.44104e-07	3.96872e-06
Armc7	23.8374	7.11086	1.35347	5.25382	1.4898e-07	4.08971e-06
Ttl	44.8163	6.15946	1.17277	5.25207	1.504e-07	4.12203e-06
Mmp12	185.072	9.08947	1.73132	5.25001	1.5209e-07	4.16162e-06
Chrnb1	59.3292	8.42909	1.60609	5.24822	1.53577e-07	4.192e-06
Mamdc4	25.1691	7.1875	1.36955	5.24808	1.53694e-07	4.192e-06
Strada	37.9494	6.80355	1.29718	5.24488	1.56388e-07	4.25832e-06
Ntpcr	50.3377	7.20863	1.37449	5.24459	1.56628e-07	4.25832e-06
Tbc1d9	201.036	7.23038	1.37992	5.2397	1.60837e-07	4.3588e-06
Fam220a	36.6464	7.73495	1.47712	5.2365	1.63652e-07	4.42144e-06
Stxbp2	93.2002	8.12135	1.55092	5.23648	1.6367e-07	4.42144e-06
Plpp2	26.1005	7.24523	1.3851	5.23085	1.68734e-07	4.54378e-06
Krt7	61.3794	7.51434	1.43776	5.22642	1.72826e-07	4.64658e-06
Arrdc2	31.2822	7.50662	1.43637	5.22612	1.73102e-07	4.64663e-06
Slfn4	36.4359	7.72094	1.47825	5.22304	1.76012e-07	4.70985e-06
Wwc1	67.8458	6.38068	1.22173	5.22266	1.7637e-07	4.712e-06
Cox15	46.7275	4.34746	0.832615	5.22145	1.77524e-07	4.73537e-06
Fbxl19	30.1357	7.45275	1.42795	5.21919	1.7971e-07	4.78615e-06
Ddx11	36.3892	7.72498	1.48111	5.21568	1.83148e-07	4.87007e-06
Rad17	56.6473	4.17644	0.800862	5.21494	1.83881e-07	4.87429e-06
D6Wsu163e	45.9754	7.07964	1.35818	5.2126	1.86214e-07	4.92841e-06
Nip7	35.6976	6.71521	1.28872	5.21075	1.88081e-07	4.97009e-06
Il21r	64.0004	7.55791	1.4509	5.20913	1.89729e-07	5.00584e-06
H19	859.424	3.398	0.652415	5.20834	1.90535e-07	5.01152e-06
Atad5	36.5401	6.74796	1.29596	5.20693	1.91992e-07	5.04203e-06
Bid	42.5842	6.96953	1.33885	5.20561	1.93362e-07	5.07014e-06
Plk4	37.8476	6.79957	1.30679	5.20325	1.95836e-07	5.1271e-06
Capn10	25.782	7.22733	1.39058	5.19736	2.02141e-07	5.28401e-06
Telo2	51.1192	6.41762	1.23496	5.19661	2.02951e-07	5.29703e-06
Hsd17b10	25.4707	7.21002	1.38767	5.19577	2.03872e-07	5.31288e-06
Timm22	25.8545	7.23197	1.39279	5.19244	2.0756e-07	5.40069e-06
Blnk	73.4621	8.73422	1.68259	5.19094	2.09232e-07	5.43586e-06
Palb2	23.2285	7.07282	1.363	5.18916	2.11249e-07	5.4715e-06
Gsdme	25.4831	7.20491	1.38856	5.18875	2.11711e-07	5.47511e-06
Polh	36.3772	7.71864	1.48806	5.18704	2.13659e-07	5.51708e-06
Osm	110.254	8.34282	1.60905	5.18493	2.16091e-07	5.5714e-06
Mrps31	22.4147	7.0232	1.35481	5.1839	2.17288e-07	5.58529e-06
Ormdl3	35.5918	7.69308	1.48445	5.18243	2.19015e-07	5.62117e-06
Tifab	126.319	9.51681	1.83699	5.18065	2.21115e-07	5.66544e-06
Nexn	38.4066	6.82033	1.31656	5.1804	2.21408e-07	5.66544e-06
Ccdc9b	127	2.28498	0.441175	5.17931	2.22714e-07	5.68797e-06
Trdmt1	34.0746	7.63034	1.47329	5.1791	2.22959e-07	5.68797e-06
Slc25a19	24.4924	7.152	1.38104	5.17872	2.23415e-07	5.69103e-06
Scube1	45.4775	8.04144	1.55462	5.1726	2.30859e-07	5.87185e-06
Gvin3	297.063	10.7508	2.07942	5.17012	2.33939e-07	5.94128e-06
Cnr2	51.0145	7.22751	1.39808	5.16959	2.34602e-07	5.94922e-06
Mrpl30	24.7131	7.16516	1.38663	5.16733	2.3746e-07	6.01269e-06
Acp5	85.7359	7.97857	1.54663	5.15869	2.48684e-07	6.25954e-06
Katnal1	29.8628	7.43999	1.44313	5.15544	2.53039e-07	6.35971e-06
Ftx	35.1995	6.69279	1.29881	5.15301	2.56333e-07	6.42346e-06
Ccr2	1149.58	4.61552	0.895838	5.15218	2.57478e-07	6.43296e-06
Scamp2	257.041	2.13446	0.414315	5.15178	2.58023e-07	6.43296e-06
Entpd6	35.7365	6.71275	1.30304	5.15163	2.58233e-07	6.43296e-06
Cstb	38.1867	6.81039	1.32205	5.15141	2.58541e-07	6.43296e-06
B3gat3	34.4407	7.64573	1.48422	5.15136	2.58608e-07	6.43296e-06
Twnk	24.6359	7.15636	1.39017	5.14782	2.63528e-07	6.54575e-06
A4galt	23.0524	7.06581	1.37414	5.14198	2.71856e-07	6.73517e-06
Aste1	25.3178	7.20178	1.4006	5.14192	2.71947e-07	6.73517e-06
Uhrf1	88.3531	6.05501	1.1789	5.13614	2.80443e-07	6.92846e-06
Sema3c	41.7963	6.9408	1.35139	5.13605	2.80569e-07	6.92846e-06
Tctn3	25.8916	7.22794	1.40816	5.13291	2.85294e-07	7.0349e-06
Grwd1	23.5678	7.09784	1.38307	5.13196	2.86747e-07	7.06046e-06
AB124611	54.482	8.30249	1.61973	5.12585	2.96198e-07	7.26155e-06
Fam217b	34.0602	7.62411	1.48897	5.12038	3.04927e-07	7.46421e-06
Klf16	40.7472	4.83488	0.944291	5.12012	3.05344e-07	7.46421e-06
Tnfrsf21	84.7642	7.96186	1.55537	5.11894	3.07264e-07	7.50034e-06
Slamf7	82.434	8.90062	1.73996	5.11542	3.13045e-07	7.60098e-06
Fan1	25.7222	7.2192	1.41128	5.11534	3.13179e-07	7.60098e-06
Thumpd1	46.6209	6.28123	1.2298	5.10753	3.26393e-07	7.88252e-06
Kif1a	30.7599	7.47659	1.46388	5.10739	3.26638e-07	7.88252e-06
Slc26a6	24.9038	7.17379	1.40502	5.10584	3.29334e-07	7.92665e-06
Fabp5	56.3499	5.93511	1.16243	5.1058	3.29401e-07	7.92665e-06
Taf13	25.4443	7.20758	1.41314	5.10041	3.38916e-07	8.13091e-06
Rab7b	89.8743	9.02544	1.76963	5.10018	3.39327e-07	8.13091e-06
Ulk3	30.2382	7.45827	1.46406	5.09426	3.5011e-07	8.37746e-06
Phf7	26.5847	7.26829	1.42746	5.09176	3.54763e-07	8.47685e-06
Maip1	23.9994	7.12466	1.39958	5.09059	3.56957e-07	8.51726e-06
Nop14	41.2402	6.92649	1.36139	5.08782	3.62196e-07	8.63014e-06
Cdk9	194.673	1.61224	0.316899	5.08754	3.62737e-07	8.63089e-06
Ppfia4	68.7531	8.63869	1.69851	5.08602	3.65648e-07	8.68797e-06
Rab20	34.4272	7.63996	1.50231	5.08546	3.66744e-07	8.70183e-06
Melk	26.0158	7.23457	1.4229	5.08437	3.68846e-07	8.73949e-06
Pdp1	26.0185	7.24098	1.42426	5.08401	3.6954e-07	8.74372e-06
Tradd	21.2463	6.94535	1.36643	5.08284	3.71842e-07	8.78594e-06
Ccr5	329.335	6.53527	1.28587	5.08236	3.72777e-07	8.79578e-06
Klra2	78.7579	8.83477	1.73892	5.08061	3.76221e-07	8.85776e-06
Fhl2	20.739	6.9108	1.36026	5.08048	3.76484e-07	8.85776e-06
Krt8	315.253	2.14611	0.422443	5.08023	3.7697e-07	8.85776e-06
Stil	22.9833	7.06133	1.39048	5.07834	3.80754e-07	8.92196e-06
Ints5	43.1115	4.43776	0.874487	5.0747	3.88109e-07	9.06346e-06
2610044O15Rik8	29.7182	7.43208	1.46467	5.07425	3.89032e-07	9.06582e-06
Sec22a	24.3244	7.14415	1.40862	5.07173	3.94217e-07	9.17393e-06
Wipi1	133.095	2.3314	0.459708	5.07147	3.94752e-07	9.17393e-06
Dtx4	157.831	7.43425	1.46604	5.07098	3.95782e-07	9.18528e-06
Rasgrp1	107.713	9.2868	1.83326	5.06573	4.06846e-07	9.4163e-06
Pld4	433.386	4.37672	0.864969	5.05998	4.19299e-07	9.66496e-06
Zkscan5	34.2602	6.66721	1.31797	5.05872	4.22086e-07	9.716e-06
Spice1	43.0164	6.98517	1.38125	5.05715	4.25568e-07	9.78288e-06
Gas8	35.665	6.71565	1.3283	5.05581	4.28567e-07	9.83847e-06
H2-Eb1	1343.32	3.86376	0.764404	5.05461	4.31281e-07	9.88741e-06
Lyz1	38.5445	7.80235	1.54412	5.05294	4.35056e-07	9.9458e-06
St6gal1	243.69	6.7413	1.33417	5.05282	4.35335e-07	9.9458e-06
Tuft1	25.372	7.19883	1.42475	5.05271	4.35587e-07	9.9458e-06
Evi2a	114.209	8.41719	1.6672	5.04869	4.44853e-07	1.01301e-05
Obi1	30.8009	7.47819	1.48146	5.04785	4.46812e-07	1.01475e-05
Zfp939	21.8637	6.9882	1.3845	5.04746	4.47714e-07	1.01544e-05
Tmem268	67.3451	7.63051	1.51259	5.04465	4.54343e-07	1.0291e-05
Cars2	48.7588	5.12676	1.01658	5.04315	4.57929e-07	1.03584e-05
Amz1	23.1934	7.06943	1.40243	5.04084	4.63481e-07	1.04561e-05
Ncaph	33.2083	5.77823	1.14664	5.03927	4.67307e-07	1.05144e-05
2700097O09Rik	25.1664	7.19357	1.42828	5.03652	4.74061e-07	1.06522e-05
Phax	26.2702	7.2551	1.44125	5.03389	4.80614e-07	1.0771e-05
BC034090	37.636	6.78607	1.34852	5.03223	4.84801e-07	1.08505e-05
Nod2	38.4856	6.8361	1.35866	5.03148	4.86698e-07	1.08786e-05
Msr1	375.747	7.41651	1.47443	5.0301	4.90231e-07	1.09287e-05
St6galnac2	21.0254	6.93166	1.37967	5.02415	5.05655e-07	1.12578e-05
AU020206	283.686	3.53705	0.704249	5.02244	5.10189e-07	1.13297e-05
Lum	148.323	7.21085	1.43573	5.02243	5.1022e-07	1.13297e-05
Knl1	34.3895	6.65763	1.32575	5.02179	5.11922e-07	1.13526e-05
Cuedc2	91.0936	2.69785	0.537374	5.02043	5.15551e-07	1.14182e-05
Ncf4	53.054	8.26428	1.6467	5.01868	5.20285e-07	1.1508e-05
Osbpl10	20.3989	6.88719	1.3726	5.01764	5.23107e-07	1.15554e-05
Zfp40	30.0875	7.45078	1.48507	5.01713	5.24497e-07	1.1571e-05
Gabarapl1	85.9813	7.01754	1.39906	5.01588	5.27916e-07	1.16313e-05
Mrpl40	20.863	6.92028	1.37976	5.01558	5.28745e-07	1.16344e-05
Pank4	90.6824	2.83926	0.566964	5.00783	5.50478e-07	1.2097e-05
Armcx2	145.501	2.06795	0.413068	5.00632	5.54803e-07	1.21762e-05
Ercc6	87.5127	2.18721	0.436972	5.00539	5.57499e-07	1.22196e-05
Epsti1	66.423	8.58876	1.71735	5.00117	5.69833e-07	1.24578e-05
Ift88	44.6501	3.12355	0.62462	5.00072	5.71158e-07	1.24706e-05
Hsf2	45.546	7.06995	1.41447	4.9983	5.78365e-07	1.26118e-05
Zdhhc4	54.7749	5.00313	1.00122	4.99703	5.82195e-07	1.2679e-05
Dbp	23.9262	7.11343	1.42439	4.99401	5.91368e-07	1.28458e-05
Polr1d	35.319	6.70174	1.34204	4.99371	5.92298e-07	1.28495e-05
Bpgm	23.2208	7.07725	1.41741	4.9931	5.94184e-07	1.2874e-05
Thnsl1	21.7378	6.97541	1.39759	4.99101	6.00644e-07	1.29643e-05
Atp6v1b2	332.215	2.41657	0.484432	4.98845	6.08648e-07	1.31037e-05
Ccr1	266.07	8.65749	1.73623	4.98636	6.15274e-07	1.32296e-05
Mrpl15	32.5966	6.58398	1.32116	4.98348	6.24506e-07	1.34111e-05
Thap11	25.6031	7.21852	1.44875	4.98259	6.27399e-07	1.34392e-05
Lamb3	24.7897	7.16453	1.43845	4.98072	6.33488e-07	1.35354e-05
Snta1	22.5992	7.03618	1.41299	4.97963	6.37061e-07	1.35947e-05
Ccl2	107.976	6.3359	1.27245	4.97929	6.38184e-07	1.36015e-05
Bin2	108.132	7.38191	1.4828	4.97837	6.4121e-07	1.36488e-05
Prkcd	481.13	3.55606	0.714865	4.97445	6.54333e-07	1.38985e-05
Gin1	30.7318	6.49897	1.30649	4.97438	6.54578e-07	1.38985e-05
Cyp4f18	108.874	7.33842	1.47571	4.97281	6.59894e-07	1.39939e-05
Polr3d	28.3177	7.36349	1.48242	4.96721	6.79238e-07	1.4344e-05
Pithd1	31.7191	6.54557	1.31781	4.967	6.79956e-07	1.4344e-05
Tor2a	32.9763	6.5965	1.32812	4.96681	6.80631e-07	1.4344e-05
Zfp868	57.5087	4.08544	0.822696	4.96592	6.83757e-07	1.4392e-05
Bbs4	23.8043	7.10599	1.43108	4.96547	6.85357e-07	1.44078e-05
Zbtb34	90.8644	5.97937	1.20428	4.96509	6.86683e-07	1.4409e-05
Gm21188	78.6566	8.83293	1.77905	4.96497	6.87116e-07	1.4409e-05
Arhgap44	60.0425	2.4488	0.493698	4.96013	7.04468e-07	1.47547e-05
Zfp799	33.4586	7.59779	1.53251	4.95773	7.13231e-07	1.49198e-05
Uqcr10	20.073	6.86114	1.38584	4.95089	7.38733e-07	1.54153e-05
Erp29	166.677	2.72139	0.549762	4.95013	7.41649e-07	1.54571e-05
Gpr35	140.36	8.71654	1.76129	4.94896	7.46105e-07	1.55309e-05
Akr1b8	40.984	7.89136	1.59478	4.94825	7.48829e-07	1.55505e-05
2810013P06Rik	32.6013	6.58182	1.33093	4.94528	7.6035e-07	1.57148e-05
Arhgap28	21.7856	6.98501	1.41247	4.94526	7.60427e-07	1.57148e-05
Atpif1	21.6504	6.9755	1.41055	4.94524	7.60496e-07	1.57148e-05
Rbm14	104.394	2.1048	0.42567	4.94469	7.62647e-07	1.574e-05
P2ry12	57.4679	8.37979	1.69492	4.94407	7.65075e-07	1.57518e-05
Tada2a	37.2511	6.77755	1.37132	4.94236	7.71822e-07	1.58715e-05
Mal	33.8747	5.79161	1.17262	4.93904	7.8508e-07	1.61067e-05
Acap1	36.8564	5.86928	1.18835	4.93902	7.8516e-07	1.61067e-05
Zfp955a	41.3299	6.92294	1.40269	4.93548	7.99537e-07	1.63818e-05
Bbs2	28.6374	6.40903	1.29872	4.93489	8.01971e-07	1.64119e-05
Smpd3	61.9033	6.55494	1.32888	4.93267	8.11115e-07	1.6579e-05
Nadsyn1	18.9741	6.78111	1.37522	4.93094	8.18345e-07	1.67066e-05
Zfp931	23.6188	7.09467	1.43971	4.92785	8.31393e-07	1.69164e-05
LTO1	30.5461	6.49071	1.31715	4.92785	8.31404e-07	1.69164e-05
Pilra	70.6196	8.67737	1.7609	4.9278	8.31612e-07	1.69164e-05
Tmem251	18.8684	6.77467	1.37513	4.92657	8.3686e-07	1.70028e-05
Kif20b	35.6752	5.82155	1.18271	4.92222	8.55681e-07	1.73282e-05
Hic2	20.4019	6.88472	1.39872	4.92216	8.55941e-07	1.73282e-05
Zfp677	20.5295	6.89569	1.40103	4.92188	8.57151e-07	1.7332e-05
Arhgap15	52.8034	8.2574	1.67955	4.91645	8.81295e-07	1.77615e-05
Fcsk	44.3384	6.12823	1.24649	4.91639	8.81532e-07	1.77615e-05
Dgat1	101.261	1.92144	0.390851	4.91605	8.831e-07	1.7772e-05
Lrrc8d	80.4514	7.90943	1.609	4.91575	8.8441e-07	1.77773e-05
Banf1	39.1871	7.83142	1.59325	4.91537	8.86161e-07	1.77914e-05
Tlr8	189.41	10.1015	2.05663	4.91166	9.03084e-07	1.80705e-05
Cep290	33.0525	6.61409	1.34689	4.91064	9.07777e-07	1.81395e-05
Mettl2	29.4577	6.43363	1.3104	4.90968	9.12263e-07	1.82077e-05
Nfs1	40.1129	6.88297	1.40233	4.90826	9.18903e-07	1.83187e-05
B4galt2	27.605	7.32713	1.49462	4.90233	9.47064e-07	1.88579e-05
Cd74	7375.4	3.96056	0.808329	4.89968	9.59914e-07	1.90914e-05
Mad2l2	27.8509	6.35305	1.29756	4.89615	9.77339e-07	1.9405e-05
Eef1aknmt	34.993	5.91989	1.20912	4.89602	9.7797e-07	1.9405e-05
Gm16973	20.8562	6.92248	1.41424	4.89485	9.83788e-07	1.94976e-05
Kif18b	19.9508	6.85767	1.40167	4.8925	9.95645e-07	1.96637e-05
Pfdn5	33.485	6.62415	1.35438	4.8909	1.00377e-06	1.98011e-05
Adgre4	119.802	7.46576	1.52657	4.89056	1.0055e-06	1.98123e-05
Etaa1	28.5449	6.38754	1.30698	4.88724	1.02261e-06	2.00794e-05
Marchf1	125.52	8.55486	1.75174	4.88364	1.04145e-06	2.04256e-05
Wrap73	28.2326	6.37136	1.30486	4.8828	1.04589e-06	2.0489e-05
Cd300lb	61.9233	8.48763	1.7385	4.88216	1.04931e-06	2.05324e-05
Gpr34	61.1676	8.46996	1.73548	4.88046	1.05838e-06	2.0686e-05
Nek2	21.7763	6.98333	1.43119	4.87939	1.06416e-06	2.0775e-05
Aim2	37.3858	7.75833	1.59015	4.87899	1.06629e-06	2.07927e-05
Plekhs1	23.381	7.07995	1.45121	4.87867	1.06804e-06	2.08028e-05
Tlr13	203.718	9.22435	1.89106	4.87787	1.07236e-06	2.0863e-05
Gm21811	35.2682	6.71584	1.37735	4.8759	1.08312e-06	2.10483e-05
Polr2e	44.832	6.14129	1.26097	4.87029	1.11435e-06	2.16304e-05
Clec4a2	57.1326	8.37123	1.7191	4.86954	1.11859e-06	2.16802e-05
Map2k6	20.6077	6.90046	1.41711	4.86938	1.11947e-06	2.16802e-05
Carmil1	45.4195	7.05706	1.44972	4.86788	1.12804e-06	2.18212e-05
Mrpl2	27.2276	7.30639	1.5019	4.86477	1.1459e-06	2.21415e-05
Nuak2	87.7804	8.01173	1.6487	4.85943	1.17724e-06	2.26991e-05
Mrpl13	32.0288	6.55973	1.34991	4.8594	1.17744e-06	2.26991e-05
Ubald2	34.4987	5.2893	1.08895	4.85726	1.19022e-06	2.29195e-05
Ddb2	18.5274	6.74599	1.38979	4.85398	1.2101e-06	2.32759e-05
Cops5	76.349	4.33084	0.892572	4.85209	1.22165e-06	2.34714e-05
Camta1	27.7	6.35887	1.31072	4.85145	1.22565e-06	2.35216e-05
Prr11	33.1071	6.60772	1.36279	4.84868	1.24286e-06	2.3825e-05
Sil1	32.9207	6.5958	1.36045	4.84826	1.24547e-06	2.38481e-05
Ppm1j	19.7985	6.84054	1.41125	4.84716	1.2524e-06	2.39538e-05
Zfand1	23.4627	7.09039	1.4636	4.8445	1.26934e-06	2.42244e-05
Tnfrsf23	23.4963	7.08723	1.46295	4.84448	1.26941e-06	2.42244e-05
Fam199x	29.738	6.44536	1.33156	4.84045	1.29545e-06	2.46658e-05
Mybl2	27.2402	7.30074	1.50849	4.83978	1.29983e-06	2.47216e-05
Slc4a3	29.9177	6.45431	1.33366	4.83955	1.30133e-06	2.47223e-05
Oxsm	34.8156	6.69066	1.38292	4.83807	1.31109e-06	2.48798e-05
Btbd1	174.206	1.5647	0.32343	4.83784	1.31258e-06	2.48803e-05
Tfcp2l1	66.5558	6.69154	1.38375	4.83581	1.32604e-06	2.51074e-05
Tent5c	105.588	8.27789	1.71205	4.83508	1.33092e-06	2.51718e-05
Acod1	50.513	8.19339	1.69528	4.83305	1.34456e-06	2.54014e-05
Fat3	26.4833	6.29555	1.30295	4.83177	1.35324e-06	2.55236e-05
Mefv	79.0317	8.83989	1.82958	4.83165	1.35404e-06	2.55236e-05
Tet1	29.0046	6.415	1.3283	4.82947	1.36894e-06	2.57759e-05
Rhod	33.143	6.60916	1.36881	4.8284	1.37635e-06	2.58866e-05
Fcgr1	196.077	8.07898	1.67336	4.828	1.37913e-06	2.59101e-05
Dixdc1	20.0473	6.8655	1.42228	4.82711	1.38532e-06	2.59977e-05
Trappc4	28.5364	6.39145	1.32418	4.82674	1.38789e-06	2.59987e-05
Pcdhb5	33.501	7.6059	1.57581	4.82666	1.38843e-06	2.59987e-05
4632415L05Rik	29.9034	6.45525	1.33767	4.82575	1.39477e-06	2.60884e-05
Tmem170	27.9859	6.36156	1.31846	4.82498	1.4002e-06	2.61613e-05
Plet1	21.1342	6.94134	1.43899	4.82374	1.40888e-06	2.62945e-05
Gm36161	54.3503	8.29918	1.72117	4.82183	1.42249e-06	2.65044e-05
Mapkbp1	133.545	2.26493	0.469898	4.82005	1.43523e-06	2.6698e-05
Pex16	17.56	6.66961	1.38403	4.81897	1.44298e-06	2.68129e-05
Mir17hg	27.1757	6.3299	1.31363	4.81862	1.44554e-06	2.68311e-05
Trem2	88.3909	7.09044	1.47223	4.81612	1.46377e-06	2.713e-05
Col4a2	1577.23	1.5509	0.322056	4.81563	1.46736e-06	2.713e-05
6530402F18Rik	30.5796	6.48181	1.34601	4.81557	1.46781e-06	2.713e-05
Slc37a4	18.6168	6.75615	1.40349	4.81383	1.48065e-06	2.73331e-05
Etv4	34.3234	7.64075	1.58806	4.81138	1.49894e-06	2.76409e-05
Rpusd4	28.0541	6.36055	1.32211	4.8109	1.50251e-06	2.76766e-05
Sars2	26.2474	6.28114	1.30637	4.80808	1.52389e-06	2.80399e-05
Dguok	68.013	1.90769	0.396996	4.80532	1.54502e-06	2.83672e-05
Chek2	26.4333	6.27252	1.30805	4.79531	1.62421e-06	2.97246e-05
Dna2	44.1645	7.01813	1.4639	4.79415	1.63369e-06	2.98338e-05
Eif4b	601.905	1.67308	0.349048	4.79328	1.64077e-06	2.99083e-05
Aptx	28.5007	6.38774	1.33266	4.79321	1.6413e-06	2.99083e-05
Pbdc1	19.7287	6.84211	1.42777	4.79217	1.64991e-06	3.00008e-05
Slc25a20	70.7208	3.90783	0.816839	4.78409	1.71764e-06	3.10989e-05
Cd300lf	66.0244	8.58024	1.79398	4.7828	1.72874e-06	3.12666e-05
Bambi	42.4394	5.29404	1.10711	4.78184	1.73694e-06	3.13763e-05
Tars2	53.1145	6.37502	1.33342	4.78097	1.74449e-06	3.14508e-05
Sftpd	22.0671	6.99685	1.46373	4.78015	1.75162e-06	3.15458e-05
Nudt18	26.0049	6.25487	1.30892	4.77863	1.76493e-06	3.17519e-05
Serpine1	33.8159	6.63359	1.38885	4.77631	1.78542e-06	3.20762e-05
Cldn4	36.6321	7.73449	1.61939	4.77616	1.78674e-06	3.20762e-05
Gbp8	61.8106	7.50287	1.57111	4.77551	1.79256e-06	3.21468e-05
Zfp658	31.1049	7.49263	1.56907	4.77521	1.79524e-06	3.21608e-05
Scnm1	18.3616	6.73788	1.41119	4.7746	1.80064e-06	3.2198e-05
Zfp605	18.6752	6.75692	1.41525	4.77436	1.80277e-06	3.2198e-05
Samd10	16.9674	6.62107	1.38755	4.77176	1.8262e-06	3.25777e-05
Fcgr4	59.2351	7.44293	1.56012	4.77074	1.83553e-06	3.26959e-05
Oas3	76.5304	7.81315	1.63777	4.77061	1.83667e-06	3.26959e-05
Sirt4	20.1744	6.87278	1.44137	4.76822	1.85865e-06	3.30177e-05
Ccnb1	32.576	6.57982	1.3802	4.76729	1.86716e-06	3.31343e-05
Vash1	48.5363	8.1358	1.70721	4.76554	1.88351e-06	3.33547e-05
Dock11	124.481	6.96333	1.46131	4.76512	1.88742e-06	3.33638e-05
P2rx4	200.553	2.82876	0.593646	4.76506	1.88796e-06	3.33638e-05
Tmem80	23.9892	7.12486	1.49558	4.76396	1.8983e-06	3.35117e-05
Bub1b	38.2204	5.23277	1.09883	4.76212	1.91573e-06	3.37805e-05
Sf3b5	19.4366	6.81636	1.4315	4.76169	1.91982e-06	3.37805e-05
Caap1	22.0017	7.00007	1.47014	4.76151	1.92149e-06	3.37805e-05
Poli	26.8133	6.29569	1.32407	4.75478	1.98659e-06	3.48888e-05
Klf5	40.2456	7.86519	1.65467	4.75331	2.00109e-06	3.50758e-05
Tfec	37.5481	7.7649	1.63359	4.75329	2.00138e-06	3.50758e-05
Mrps25	16.7962	6.6074	1.39071	4.7511	2.02312e-06	3.54202e-05
Cd37	27.807	6.34769	1.33618	4.75062	2.02793e-06	3.54678e-05
Cct7	358.892	1.59622	0.336047	4.74998	2.03434e-06	3.55434e-05
Slc39a1	299.971	1.748	0.368027	4.74964	2.03776e-06	3.55665e-05
Tacc3	39.2538	5.9195	1.24658	4.74859	2.04838e-06	3.5715e-05
Zfp958	24.8085	6.2007	1.30608	4.74758	2.05869e-06	3.58579e-05
Ssna1	26.6552	7.27673	1.53282	4.74728	2.06169e-06	3.58735e-05
Uxs1	39.6788	6.86569	1.44684	4.74532	2.08182e-06	3.61865e-05
Aven	20.2768	6.88244	1.45084	4.74376	2.09786e-06	3.63908e-05
Brca2	35.5192	5.88185	1.24014	4.74287	2.10707e-06	3.65132e-05
Thap4	30.3541	6.47377	1.36502	4.74263	2.10959e-06	3.65195e-05
Spag5	29.0579	6.41782	1.35378	4.74066	2.13027e-06	3.684e-05
Akr1b10	33.6183	6.62178	1.39713	4.73957	2.14168e-06	3.69996e-05
Cdcp1	51.2314	6.39306	1.34965	4.73684	2.17079e-06	3.74084e-05
Apbb1ip	108.339	8.31423	1.75548	4.73614	2.17823e-06	3.74784e-05
Pus1	23.4171	7.09017	1.4973	4.73529	2.18737e-06	3.75976e-05
Rabggtb	70.7495	5.29541	1.11847	4.73452	2.19575e-06	3.76883e-05
Bub1	30.3002	6.47713	1.3681	4.73439	2.1971e-06	3.76883e-05
Kif15	37.6279	5.88734	1.24375	4.73352	2.20655e-06	3.78122e-05
Plin4	17.3144	6.64809	1.405	4.73174	2.22599e-06	3.81068e-05
Tut1	32.7087	5.76476	1.21851	4.73101	2.23409e-06	3.82029e-05
Wdr24	28.2174	6.37489	1.34752	4.73082	2.2361e-06	3.82029e-05
Cxcl2	135.602	6.14534	1.29919	4.73013	2.24374e-06	3.82948e-05
Ebag9	18.1159	6.71331	1.42049	4.72606	2.28916e-06	3.90262e-05
Pabpc4l	20.7804	6.91127	1.46243	4.72588	2.2912e-06	3.90262e-05
Irag2	48.9309	7.16605	1.5167	4.72478	2.30366e-06	3.91992e-05
Rpusd1	24.5115	6.16752	1.30647	4.72073	2.34995e-06	3.99068e-05
Erlin2	165.986	3.58658	0.760009	4.71913	2.36857e-06	4.01828e-05
Tap1	212.643	1.38269	0.29331	4.71408	2.42802e-06	4.11294e-05
Rad51ap1	25.6769	6.23285	1.3222	4.71398	2.42922e-06	4.11294e-05
Tdp1	25.9431	6.26674	1.32948	4.71368	2.43281e-06	4.11492e-05
Taf1b	33.5122	5.3212	1.12904	4.71305	2.44041e-06	4.12366e-05
Trim41	122.698	2.93779	0.623679	4.71042	2.47204e-06	4.16466e-05
Pgap6	73.6678	7.78259	1.6524	4.70986	2.47891e-06	4.1721e-05
Cldn3	17.4025	6.66059	1.41439	4.70918	2.48719e-06	4.18188e-05
Fbxo10	56.7568	3.27614	0.695966	4.70732	2.50989e-06	4.21586e-05
4632404H12Rik	19.8563	6.85114	1.45576	4.70622	2.52358e-06	4.23416e-05
Gm50462	19.2426	6.79934	1.44481	4.70604	2.52577e-06	4.23416e-05
Cep41	23.0648	7.06836	1.50208	4.70571	2.52986e-06	4.23683e-05
Rab3ip	16.236	6.55853	1.39396	4.70498	2.53896e-06	4.24788e-05
Ctss	1292.12	4.93076	1.04809	4.70451	2.54482e-06	4.25349e-05
Gmppb	17.4204	6.66228	1.41652	4.70327	2.56021e-06	4.2708e-05
Fanca	25.849	6.24063	1.32698	4.70289	2.5651e-06	4.27475e-05
Ercc1	22.6921	7.04455	1.4985	4.70107	2.58801e-06	4.3087e-05
Mmp11	15.997	6.53601	1.39045	4.70063	2.59361e-06	4.31378e-05
Spindoc	42.3565	5.6089	1.19329	4.70036	2.59701e-06	4.31521e-05
4933431E20Rik	20.9246	6.92134	1.47285	4.69929	2.61062e-06	4.33358e-05
Pdgfc	43.5082	7.97779	1.69915	4.69516	2.664e-06	4.41355e-05
Alg5	36.5104	5.78091	1.23185	4.69286	2.69412e-06	4.45909e-05
Rap1a	234.445	2.33412	0.497613	4.69063	2.72366e-06	4.5036e-05
Frk	33.3207	7.59219	1.61881	4.68997	2.73249e-06	4.51036e-05
Slc50a1	40.4067	6.07711	1.29638	4.68776	2.76208e-06	4.55381e-05
Bcs1l	28.1333	6.36281	1.35759	4.68683	2.77468e-06	4.57014e-05
Bcar3	26.4843	5.44526	1.16227	4.68504	2.79912e-06	4.60592e-05
P2ry10b	16.3102	6.56188	1.40096	4.68385	2.81529e-06	4.62805e-05
Snrnp70	407.482	2.72733	0.582363	4.68322	2.82407e-06	4.63798e-05
Fth1	4079.35	1.52171	0.325004	4.68213	2.83911e-06	4.65817e-05
Apex2	23.8164	7.11424	1.5196	4.68165	2.84572e-06	4.66451e-05
Cyb5rl	24.2437	6.15238	1.31435	4.68093	2.85574e-06	4.67642e-05
Sirpb1c	42.5601	7.94605	1.69819	4.67913	2.88089e-06	4.71305e-05
Meak7	18.0623	6.70859	1.43395	4.6784	2.89123e-06	4.7254e-05
Mrps5	30.1092	6.46894	1.38352	4.67571	2.92934e-06	4.78308e-05
Ruvbl2	62.9999	4.13543	0.884702	4.67437	2.94854e-06	4.80981e-05
Dld	156.664	1.80535	0.386383	4.67243	2.97654e-06	4.84151e-05
Ano1	69.2223	6.98579	1.49549	4.67123	2.99397e-06	4.86054e-05
Lrfn1	21.3242	6.94794	1.48857	4.66753	3.0484e-06	4.94418e-05
Fermt1	24.4431	6.15952	1.32006	4.6661	3.06964e-06	4.97387e-05
Gadd45g	51.7233	7.24857	1.55372	4.66529	3.08187e-06	4.98892e-05
Etf1	362.545	1.39658	0.299554	4.66219	3.12855e-06	5.05967e-05
Dnal1	20.5462	6.90174	1.48047	4.66184	3.13395e-06	5.06357e-05
Crls1	29.1385	5.50312	1.18085	4.6603	3.15742e-06	5.09663e-05
Dennd1c	59.3303	5.86481	1.25915	4.65776	3.19664e-06	5.15504e-05
Wfdc17	33.2427	7.58871	1.62954	4.65697	3.20892e-06	5.16993e-05
Sco1	24.2811	6.14966	1.32078	4.65607	3.22296e-06	5.18762e-05
Nek9	439.295	1.65578	0.355635	4.65585	3.2264e-06	5.18823e-05
Pak6	19.5741	6.82349	1.46653	4.65282	3.27428e-06	5.25156e-05
H2az2	36.7649	6.75493	1.45181	4.65277	3.27506e-06	5.25156e-05
Gm4924	17.0146	6.62549	1.42479	4.65016	3.31685e-06	5.31353e-05
Zfp626	31.3877	5.62496	1.20984	4.64935	3.32983e-06	5.32432e-05
Slc41a2	19.4474	6.81415	1.46561	4.64935	3.32986e-06	5.32432e-05
Plekhh1	16.7867	6.60257	1.42026	4.64885	3.33792e-06	5.32684e-05
Rap2b	27.8518	7.33299	1.57744	4.64867	3.34085e-06	5.32684e-05
Amigo1	25.3383	7.19604	1.54813	4.64822	3.3482e-06	5.33354e-05
Aaas	40.1963	5.97649	1.28598	4.64743	3.36091e-06	5.34877e-05
Nucb2	50.6531	6.29737	1.35545	4.64596	3.38495e-06	5.38001e-05
Msh6	108.574	1.9197	0.413208	4.64584	3.38688e-06	5.38001e-05
Bud13	27.8643	4.96144	1.06842	4.64372	3.42195e-06	5.42555e-05
Ccl3	107.289	7.35707	1.58484	4.64217	3.44777e-06	5.46138e-05
1700017B05Rik	229.225	3.35161	0.722042	4.64185	3.45298e-06	5.46453e-05
Rpl14	215.816	2.30009	0.495723	4.63987	3.48635e-06	5.51221e-05
Dnaaf10	22.0129	7.00116	1.51017	4.63601	3.55203e-06	5.6056e-05
Adar	258.313	2.30038	0.496502	4.63318	3.60087e-06	5.67739e-05
Wdhd1	30.7742	6.50057	1.40402	4.62996	3.65742e-06	5.7612e-05
4732440D04Rik	16.5969	6.58649	1.42292	4.62885	3.67699e-06	5.78665e-05
Map1lc3a	22.4669	7.02996	1.51906	4.62783	3.69512e-06	5.8098e-05
Ror1	23.6997	7.09991	1.53451	4.62682	3.71325e-06	5.8329e-05
Dmac1	17.8163	6.68774	1.44614	4.62453	3.75445e-06	5.89216e-05
Gm13456	152.258	1.47918	0.319906	4.62381	3.76758e-06	5.90185e-05
Polr2d	18.0535	6.71425	1.45219	4.62352	3.77283e-06	5.90461e-05
Mex3a	22.7664	7.04963	1.52483	4.62324	3.77795e-06	5.90718e-05
Coq4	16.5873	6.59114	1.42612	4.62172	3.80563e-06	5.94499e-05
Impa2	16.1357	6.54596	1.41808	4.61606	3.91085e-06	6.09812e-05
Bst1	15.9493	6.53367	1.41556	4.61561	3.91939e-06	6.10582e-05
Stau2	17.383	6.65991	1.44299	4.61537	3.92404e-06	6.10746e-05
Thap6	47.6563	8.10947	1.75742	4.61441	3.94209e-06	6.12993e-05
Plxna3	20.5437	6.89381	1.49431	4.61337	3.96198e-06	6.15523e-05
Adamts6	24.2391	7.13858	1.54769	4.6124	3.98039e-06	6.17817e-05
Smug1	25.8163	5.41074	1.1734	4.61115	4.00451e-06	6.20635e-05
Gm12258	15.7371	6.51513	1.41293	4.61108	4.00587e-06	6.20635e-05
Mrpl57	15.886	6.52539	1.41649	4.60673	4.09045e-06	6.33162e-05
Atp5md	17.5921	6.67732	1.44974	4.60588	4.10722e-06	6.35177e-05
Itpkc	25.5576	6.22446	1.35163	4.60516	4.12145e-06	6.36797e-05
Caprin2	16.1765	6.54982	1.42245	4.60461	4.13249e-06	6.37923e-05
Tgif1	335.244	2.67547	0.58114	4.60383	4.14797e-06	6.39731e-05
Dcaf13	74.7224	2.80578	0.609562	4.60296	4.16537e-06	6.4183e-05
Fbxo5	19.5858	6.83265	1.48458	4.6024	4.17651e-06	6.42962e-05
Mrpl16	15.485	6.49008	1.41044	4.60146	4.19544e-06	6.45291e-05
Tcaim	18.4139	6.74311	1.46563	4.60081	4.20844e-06	6.46705e-05
Dnhd1	15.0623	6.44962	1.40195	4.60046	4.21556e-06	6.47002e-05
Asf1b	15.7057	6.51105	1.41534	4.60034	4.218e-06	6.47002e-05
Tmem45a	18.743	6.76076	1.47044	4.59779	4.26987e-06	6.54366e-05
Phf19	16.7488	6.60268	1.43623	4.59725	4.28105e-06	6.55488e-05
Fastkd5	16.2673	6.55729	1.42681	4.59578	4.31128e-06	6.5952e-05
Armcx4	243.945	2.7843	0.605886	4.59543	4.31863e-06	6.59964e-05
Kti12	40.0413	5.93428	1.29149	4.59491	4.3293e-06	6.60491e-05
Polr2g	25.443	6.22354	1.3549	4.59335	4.36179e-06	6.6485e-05
Clec4a3	62.2102	7.51066	1.63569	4.59173	4.39584e-06	6.69439e-05
Zfp951	20.2249	6.8709	1.49691	4.59006	4.43115e-06	6.74211e-05
Ctsc	1486.43	4.91248	1.07034	4.58964	4.44011e-06	6.74969e-05
Higd2a	19.5347	6.82902	1.48845	4.58802	4.4746e-06	6.79602e-05
Arid3b	42.5554	6.96014	1.51814	4.58463	4.54781e-06	6.89109e-05
Zfp366	59.4499	8.42887	1.83871	4.58413	4.55886e-06	6.89929e-05
Pdss2	19.3608	6.80795	1.48629	4.5805	4.63865e-06	7.00754e-05
Pkd2l2	14.8848	6.43339	1.40521	4.57824	4.68904e-06	7.07737e-05
Cnp	72.2962	2.40658	0.525766	4.57728	4.71053e-06	7.10348e-05
Mcm2	99.9159	5.88022	1.28511	4.57566	4.74717e-06	7.15238e-05
Lsm4	25.7472	6.24123	1.36441	4.5743	4.77826e-06	7.19283e-05
Snai1	50.4379	7.2114	1.5767	4.57374	4.79083e-06	7.20536e-05
Prr5	22.5079	7.03328	1.53848	4.57157	4.84091e-06	7.27422e-05
Tmem127	310.577	2.15	0.470365	4.57092	4.85592e-06	7.29032e-05
Mrpl47	15.2355	6.46315	1.41408	4.57056	4.86425e-06	7.29637e-05
E2f2	20.9025	6.9266	1.51632	4.56805	4.92288e-06	7.37129e-05
Micos10	30.9777	6.50866	1.42552	4.5658	4.97583e-06	7.43744e-05
Dhodh	33.4535	5.6853	1.24539	4.56509	4.99291e-06	7.45245e-05
Syn2	17.6176	6.67993	1.46329	4.56501	4.99466e-06	7.45245e-05
Gm14295	17.0099	6.6254	1.45268	4.56082	5.09547e-06	7.5962e-05
Adap2	129.105	8.56468	1.87797	4.56061	5.10054e-06	7.59707e-05
Serpinb8	40.5208	7.87513	1.72754	4.55857	5.15032e-06	7.6572e-05
Zfp438	15.8286	6.52035	1.4304	4.5584	5.15445e-06	7.6572e-05
Nlrp1b	47.0879	8.09224	1.77593	4.55661	5.1985e-06	7.70914e-05
Rgs10	34.957	6.69794	1.47006	4.55624	5.20765e-06	7.71596e-05
Gtf3c6	23.3245	6.09645	1.3386	4.55434	5.25511e-06	7.77129e-05
Lrrc25	76.4324	7.83689	1.72081	4.55419	5.25873e-06	7.77129e-05
Pdik1l	29.4921	5.12849	1.1265	4.55258	5.29912e-06	7.81735e-05
Nudt16	17.0994	6.62808	1.45612	4.55189	5.31673e-06	7.83166e-05
Smpdl3b	14.9741	6.44335	1.41659	4.54848	5.40339e-06	7.95043e-05
Pask	21.1512	6.93552	1.525	4.54787	5.41909e-06	7.96662e-05
Napsa	33.9718	7.62073	1.67578	4.54757	5.42685e-06	7.97112e-05
Myo5c	23.6763	7.0987	1.56108	4.54728	5.43428e-06	7.97514e-05
9930012K11Rik	15.0855	6.45189	1.41902	4.54672	5.44885e-06	7.98961e-05
Aif1	36.1074	7.70827	1.69543	4.54649	5.4548e-06	7.99143e-05
Smdt1	26.0442	6.2578	1.3765	4.54615	5.4635e-06	7.99726e-05
Crocc	25.9226	5.3285	1.17255	4.54437	5.5101e-06	8.05573e-05
Rplp0	1311.17	1.41958	0.31239	4.54426	5.51294e-06	8.05573e-05
Cln5	191.853	1.26005	0.277336	4.5434	5.53552e-06	8.08177e-05
Jade3	23.9205	5.29503	1.16735	4.53592	5.73517e-06	8.33737e-05
Hcls1	105.043	5.64523	1.24509	4.53401	5.78742e-06	8.40613e-05
AW209491	17.0203	6.62202	1.46072	4.53339	5.80455e-06	8.4144e-05
Gmpr	32.3561	6.57239	1.4498	4.53331	5.80658e-06	8.4144e-05
Aifm2	17.0623	6.63375	1.46335	4.53326	5.80799e-06	8.4144e-05
Ccne2	23.7575	6.11421	1.34908	4.53212	5.83933e-06	8.45258e-05
Arl6	23.2733	7.08131	1.5638	4.52827	5.94696e-06	8.60104e-05
Gm609	19.0415	6.78499	1.49873	4.52716	5.97828e-06	8.63162e-05
Ms4a6c	52.1159	8.23878	1.82053	4.52549	6.02571e-06	8.6927e-05
Pidd1	24.9467	6.19427	1.369	4.52466	6.04923e-06	8.70585e-05
Nlrp1c-ps	48.2246	8.12655	1.79607	4.52463	6.05022e-06	8.70585e-05
Ptpro	88.7577	8.02494	1.77407	4.52346	6.0836e-06	8.74646e-05
Rad51	24.5508	6.17042	1.36464	4.52164	6.13624e-06	8.81467e-05
Gm14326	19.0801	6.78884	1.50151	4.52135	6.14452e-06	8.8191e-05
Yaf2	59.4357	5.90449	1.30644	4.51953	6.19764e-06	8.88031e-05
Kansl2-ps	14.1674	6.36144	1.40848	4.51652	6.28637e-06	8.99985e-05
Rwdd1	28.4318	6.38394	1.41398	4.51486	6.33584e-06	9.06303e-05
Wnt7b	29.6179	7.42244	1.64419	4.51434	6.35148e-06	9.07775e-05
Dtd2	14.3294	6.37798	1.41335	4.51267	6.40172e-06	9.14185e-05
Arhgap4	71.7413	6.78205	1.50392	4.50957	6.49602e-06	9.26871e-05
Zfp429	16.8295	6.60564	1.46547	4.50753	6.55852e-06	9.35002e-05
2410006H16Rik	16.1819	6.55485	1.45478	4.50574	6.61408e-06	9.41341e-05
Glmn	15.4315	6.48175	1.43887	4.50476	6.64466e-06	9.4332e-05
Tubd1	19.606	6.82589	1.51643	4.50128	6.75445e-06	9.58104e-05
Polr1c	32.0086	5.73589	1.27478	4.49951	6.81096e-06	9.65312e-05
Recql4	14.7868	6.42088	1.42708	4.49931	6.81747e-06	9.65428e-05
Ogfrl1	88.6088	5.615	1.24835	4.49794	6.86135e-06	9.70024e-05
Hck	188.646	5.2677	1.17125	4.49751	6.87542e-06	9.70395e-05
Cfap69	31.1798	6.51128	1.44841	4.49547	6.94159e-06	9.78919e-05
2610307P16Rik	14.3567	6.37986	1.41951	4.49441	6.97635e-06	9.83005e-05
Mrps7	38.486	5.9069	1.31476	4.49277	7.03028e-06	9.89781e-05
Pard6b	24.189	6.14491	1.36808	4.49161	7.06851e-06	9.93515e-05
Ric3	16.8884	6.61119	1.4734	4.48704	7.22203e-06	0.000101361
Alg8	26.5389	6.28465	1.40069	4.48682	7.22938e-06	0.000101361
Itgb6	36.1791	7.71136	1.71904	4.48585	7.26227e-06	0.000101738
Gpr162	29.2567	5.51742	1.23014	4.48519	7.2848e-06	0.000101969
Slamf8	30.6683	7.4723	1.66636	4.48419	7.31903e-06	0.000102364
St7	26.207	5.33959	1.19166	4.48078	7.437e-06	0.000103928
Qpctl	26.6057	7.27381	1.62373	4.4797	7.47494e-06	0.000104372
Chrm3	16.5075	6.58607	1.47094	4.47746	7.55371e-06	0.000105299
1110032F04Rik	23.2816	6.09045	1.361	4.47497	7.64207e-06	0.000106256
D11Wsu47e	15.4712	6.4877	1.4498	4.4749	7.64474e-06	0.000106256
BC003965	27.9869	6.36069	1.42144	4.47482	7.64741e-06	0.000106256
Epb41l5	22.0527	6.99564	1.56393	4.47311	7.70896e-06	0.000107014
Tarbp2	33.1875	6.60851	1.47744	4.47296	7.7146e-06	0.000107014
Phlda3	39.143	6.84679	1.5308	4.47268	7.7245e-06	0.000107052
Fkbp14	45.4518	4.69753	1.05041	4.47209	7.74573e-06	0.000107183
Timm9	21.4916	6.96679	1.55814	4.47122	7.77748e-06	0.000107535
Umad1	20.3287	5.90954	1.3222	4.46947	7.8414e-06	0.000108242
Sh2d4a	15.9259	6.52673	1.46077	4.468	7.89558e-06	0.000108813
Cdc123	37.4549	6.78329	1.51858	4.46686	7.93769e-06	0.000109216
Cenpl	23.3571	6.11654	1.37039	4.46335	8.06897e-06	0.000110842
Zfp91	160.523	2.26601	0.507728	4.46305	8.08026e-06	0.000110896
Kcnt1	27.164	7.3038	1.63656	4.4629	8.08597e-06	0.000110896
Rogdi	45.8508	2.46995	0.554107	4.45754	8.29045e-06	0.000113425
Faap20	23.6261	6.11543	1.37206	4.45711	8.30724e-06	0.000113505
Tsr1	22.3461	5.18067	1.16235	4.45705	8.30964e-06	0.000113505
Gm6206	31.1528	5.60204	1.25766	4.45434	8.41512e-06	0.000114853
Bank1	62.549	8.50234	1.90891	4.45404	8.4271e-06	0.000114924
Ada	16.6374	6.58871	1.47954	4.45322	8.45918e-06	0.000115269
Ptrh2	32.1444	5.64608	1.26812	4.45233	8.49438e-06	0.000115656
Cdkn1a	193.197	2.06751	0.464698	4.44914	8.62153e-06	0.000117293
Nupr1	25.4963	7.21268	1.62133	4.44862	8.64234e-06	0.000117482
Pot1b	118.864	2.62419	0.589974	4.44798	8.66816e-06	0.000117738
Borcs6	15.6678	6.50829	1.46336	4.44751	8.6873e-06	0.000117904
Pqbp1	30.9346	5.56764	1.25237	4.44567	8.76202e-06	0.000118633
9830144P21Rik	21.1065	6.94021	1.56123	4.44534	8.77544e-06	0.00011872
Zfp850	21.4506	5.97315	1.34375	4.44514	8.78364e-06	0.000118737
Zc3hc1	29.9721	6.45565	1.45257	4.44429	8.81825e-06	0.00011911
Zfp668	30.0295	6.456	1.45362	4.44133	8.94052e-06	0.000120618
Slc25a4	142.035	3.61159	0.813193	4.44124	8.94416e-06	0.000120618
Glp1r	18.231	6.72024	1.51419	4.43818	9.07218e-06	0.00012215
Gm16184	16.0879	6.54164	1.47418	4.43748	9.10194e-06	0.000122357
Fbxl8	14.0571	6.34658	1.43022	4.43748	9.10197e-06	0.000122357
3110082I17Rik	14.7877	6.42688	1.44965	4.43341	9.27562e-06	0.000124593
5730409E04Rik	16.4065	6.57235	1.48292	4.43202	9.33543e-06	0.000125297
Nudt9	36.4464	5.79109	1.30726	4.42994	9.426e-06	0.000126413
Flcn	228.32	2.02184	0.45678	4.42629	9.58662e-06	0.000128263
Map4k1	37.5917	7.76684	1.75497	4.42561	9.61682e-06	0.000128464
Ggnbp2	310.953	1.67307	0.378424	4.42116	9.81723e-06	0.000130832
Kptn	29.7976	7.437	1.68251	4.42019	9.86124e-06	0.000131316
Hilpda	18.1844	6.72609	1.52186	4.41964	9.88632e-06	0.000131546
Zkscan6	14.551	6.39826	1.44779	4.41932	9.90121e-06	0.000131641
Pmf1	23.7433	6.12235	1.38608	4.41704	1.00062e-05	0.000132933
Nupl2	18.0881	6.71756	1.52125	4.41583	1.00622e-05	0.000133572
Tamm41	20.7268	5.92236	1.34201	4.41306	1.01922e-05	0.000135191
Lactb	29.2544	6.43862	1.45934	4.41202	1.02411e-05	0.000135734
Rusc1	26.86	5.39374	1.22315	4.4097	1.03512e-05	0.000137087
Ctdsp2-ps	14.8796	6.42777	1.45811	4.40829	1.04189e-05	0.000137832
Zfas1	28.0142	7.34825	1.66695	4.40819	1.04238e-05	0.000137832
Cldn7	15.5844	6.50172	1.47586	4.40539	1.05594e-05	0.000139517
Tmem41a	27.3195	5.41566	1.22946	4.4049	1.05835e-05	0.000139726
Rnf113a2	14.5031	6.39547	1.45217	4.40409	1.0623e-05	0.000140139
Sat1	932.135	1.44308	0.327746	4.40304	1.06743e-05	0.000140598
Cnbd2	13.4877	6.28809	1.42858	4.40165	1.07431e-05	0.000141394
Tmem260	190.582	1.59356	0.362177	4.39994	1.08283e-05	0.000142294
Mfn1	109.205	2.2318	0.507484	4.39778	1.09363e-05	0.000143602
Gm5113	13.2929	6.26799	1.42564	4.3966	1.09959e-05	0.000144273
Tmem192	20.1617	5.87123	1.33575	4.39545	1.10546e-05	0.000144931
Coq3	13.6868	6.31416	1.43689	4.39433	1.11116e-05	0.000145567
Kif12	17.645	6.67368	1.51991	4.39083	1.12916e-05	0.000147583
Rnf146	20.6734	5.91346	1.34723	4.38934	1.13697e-05	0.000148375
Kantr	17.6916	6.68624	1.52392	4.38754	1.14642e-05	0.000149493
Ccdc115	24.8967	7.17847	1.63623	4.3872	1.14818e-05	0.000149608
Commd9	15.4949	6.49449	1.48071	4.38607	1.15418e-05	0.000150274
Fancl	13.2784	6.26819	1.42922	4.38575	1.15588e-05	0.000150379
Naaa	42.4129	4.59268	1.04737	4.38495	1.16015e-05	0.000150637
Gm37254	20.5258	5.90214	1.34645	4.38347	1.16801e-05	0.000151493
Uqcc2	13.281	6.27012	1.43053	4.38306	1.17025e-05	0.000151667
Rhoh	26.6752	7.27078	1.65911	4.38234	1.17414e-05	0.000152055
Cables1	30.2137	4.78639	1.09244	4.38136	1.17938e-05	0.000152618
Sirpb1a	22.8046	7.04411	1.60837	4.37967	1.1886e-05	0.000153693
Rin1	26.5654	6.27369	1.43291	4.3783	1.19611e-05	0.000154547
Wfdc2	14.7376	6.41505	1.46539	4.3777	1.1994e-05	0.000154854
Mosmo	94.6925	2.54135	0.580792	4.37566	1.21068e-05	0.000156191
B430306N03Rik	74.7838	8.7603	2.00255	4.37457	1.21673e-05	0.000156853
Flywch1	61.5337	2.38841	0.546088	4.37367	1.22176e-05	0.000157381
Cluap1	13.8487	6.33109	1.4478	4.37292	1.22598e-05	0.000157783
Csf1r	3388.77	4.45349	1.01847	4.37275	1.22692e-05	0.000157783
Ncapg	33.3454	5.69864	1.30326	4.37262	1.22766e-05	0.000157783
Faim	21.5038	5.97218	1.36606	4.37183	1.23209e-05	0.000158232
Eif1b	18.912	6.78073	1.55172	4.36982	1.24351e-05	0.000159578
Col4a6	18.9171	5.78548	1.32453	4.36796	1.25414e-05	0.00016082
Plxna1	306.193	4.99201	1.14338	4.36603	1.26527e-05	0.000162125
Mgl2	27.2471	7.30161	1.6734	4.36334	1.28092e-05	0.000164007
Ovca2	14.6415	6.40397	1.46916	4.35893	1.30699e-05	0.000167092
Ubp1	306.528	1.22042	0.280063	4.35765	1.31464e-05	0.000167943
Zfp202	13.6411	6.3095	1.44823	4.35671	1.32035e-05	0.000168493
Gm15344	13.5201	6.2969	1.44537	4.35661	1.32093e-05	0.000168493
Gm15587	14.2215	6.3623	1.46056	4.35606	1.32423e-05	0.000168787
Gtf2f2	25.9911	5.34217	1.22734	4.35264	1.34505e-05	0.000171184
H2bc21	15.4881	6.48495	1.49005	4.35216	1.34805e-05	0.000171437
Lrrc47	33.5541	5.08166	1.1685	4.34888	1.36834e-05	0.000173886
F630028O10Rik	72.5419	8.71637	2.0047	4.34796	1.37408e-05	0.000174297
Evl	131.23	3.30048	0.759091	4.34793	1.37426e-05	0.000174297
Them6	18.6283	5.76278	1.32542	4.34787	1.37465e-05	0.000174297
Serhl	13.7903	6.31851	1.45346	4.34721	1.37878e-05	0.00017469
Ift20	24.8931	5.34331	1.22945	4.3461	1.38581e-05	0.000175449
Hcar2	26.082	7.23837	1.66568	4.34559	1.38904e-05	0.000175664
Proser3	14.3987	6.38742	1.47005	4.34502	1.39263e-05	0.000175919
Fbn2	78.5363	6.84099	1.57547	4.3422	1.41063e-05	0.000178061
2310011J03Rik	22.0847	6.01671	1.38604	4.34092	1.41886e-05	0.000178966
Proser2	18.5695	6.747	1.5547	4.33975	1.42645e-05	0.00017979
Lrat	49.436	7.20454	1.66061	4.33848	1.43469e-05	0.000180695
Map3k21	25.4469	6.21445	1.43323	4.33596	1.45127e-05	0.000182646
Coro2a	41.2309	6.91522	1.59535	4.3346	1.46027e-05	0.000183643
Ppa2	22.4812	6.04168	1.39432	4.33305	1.47056e-05	0.000184527
BC028528	24.1388	5.29577	1.22224	4.33283	1.47204e-05	0.000184576
Mrpl55	12.6966	6.20078	1.43214	4.32972	1.49299e-05	0.000187065
E2f1	28.0311	5.45144	1.25923	4.3292	1.49652e-05	0.000187369
H2-T10	25.1167	6.20378	1.43406	4.32602	1.51828e-05	0.000189745
Lrrc70	37.6534	6.78923	1.56943	4.32594	1.51886e-05	0.000189745
Cadm1	56.6765	4.72775	1.09304	4.32534	1.52294e-05	0.000190116
4930565N06Rik	14.4302	6.38911	1.47722	4.32509	1.52467e-05	0.000190191
Magi3	212.225	1.82256	0.421517	4.32382	1.53354e-05	0.000191149
Mroh7	23.785	7.1126	1.64504	4.32366	1.5346e-05	0.000191149
Zmym3	193.62	1.48125	0.342634	4.32313	1.53833e-05	0.000191473
Plscr2	19.0943	6.79496	1.57191	4.32274	1.54103e-05	0.000191668
Mtcl1	15.4414	6.48056	1.4995	4.32182	1.54747e-05	0.000192329
Tspan6	32.9361	7.58075	1.75435	4.32112	1.5524e-05	0.000192694
Zmynd19	20.1827	6.8721	1.59039	4.32102	1.55312e-05	0.000192694
Cntrob	17.6071	6.67953	1.54586	4.32092	1.55382e-05	0.000192694
Axl	1545.49	4.56381	1.05661	4.31929	1.56529e-05	0.000193975
Tmem184a	12.4614	6.17481	1.43024	4.31733	1.57929e-05	0.000195566
Sgtb	17.8426	6.68916	1.54984	4.31604	1.58856e-05	0.000196571
Trim26	161.657	4.35921	1.01011	4.31556	1.59196e-05	0.000196848
Kifc5b	15.9202	6.5304	1.51348	4.31482	1.5973e-05	0.000197364
Kifc1	15.0924	6.45071	1.49515	4.31443	1.60018e-05	0.000197577
Cdh3	21.1149	6.93278	1.60736	4.31315	1.60946e-05	0.000198578
Dnajc28	22.966	7.05456	1.63708	4.30922	1.63831e-05	0.00020199
Six4	12.4788	6.17686	1.43359	4.30865	1.64252e-05	0.000202273
Ypel3	140.822	3.93165	0.912514	4.30859	1.64298e-05	0.000202273
Dmap1	24.5901	5.24007	1.21675	4.30661	1.65775e-05	0.000203942
Swi5	38.2901	7.79789	1.81084	4.30622	1.66071e-05	0.000204022
Sh3bp1	21.7423	6.97582	1.61995	4.3062	1.6608e-05	0.000204022
Mterf4	12.7246	6.20342	1.44078	4.3056	1.66533e-05	0.000204401
Ccdc12	35.7035	4.66827	1.08427	4.30547	1.66629e-05	0.000204401
Gpr153	36.8961	7.74009	1.79975	4.30066	1.70293e-05	0.000208593
Sft2d3	16.2422	6.56214	1.52603	4.30013	1.70699e-05	0.00020894
Gm6563	13.433	6.28717	1.46223	4.2997	1.71031e-05	0.000209195
Card9	21.413	6.95368	1.61734	4.29944	1.71229e-05	0.000209286
Cep112	12.7264	6.20848	1.44412	4.29914	1.71465e-05	0.000209424
Gatm	307.536	4.61191	1.07307	4.29788	1.72442e-05	0.000210467
Hexdc	23.493	6.10488	1.42075	4.29693	1.7318e-05	0.000211214
Tnfsf8	18.2456	6.73096	1.56663	4.29647	1.7354e-05	0.000211502
Hacd4	238.23	2.97082	0.691526	4.29603	1.73882e-05	0.000211767
Chn1	16.5876	6.59346	1.53562	4.29367	1.75741e-05	0.000213877
Nucb1	717.467	1.83736	0.427956	4.29333	1.76012e-05	0.000214013
Brca1	42.9011	3.54406	0.82551	4.29317	1.76139e-05	0.000214013
Mlycd	25.4568	3.87297	0.902148	4.29306	1.76231e-05	0.000214013
AA474408	13.327	6.27155	1.46098	4.29271	1.76507e-05	0.000214195
Ublcp1	29.6474	5.52466	1.28733	4.29158	1.77408e-05	0.000215134
Arv1	14.8645	6.42544	1.49752	4.29071	1.78102e-05	0.000215821
Ap5b1	45.779	7.09314	1.6532	4.29054	1.78236e-05	0.000215829
Lin9	26.0293	5.34234	1.24551	4.28928	1.7925e-05	0.000216902
Mastl	12.2387	6.15054	1.43413	4.28869	1.79731e-05	0.000217329
Kif2c	18.1988	5.73012	1.33626	4.28819	1.80133e-05	0.00021766
C1qa	654.627	6.24411	1.45667	4.28656	1.81459e-05	0.000219106
Clp1	17.841	5.70132	1.33089	4.28385	1.83688e-05	0.00022164
Ccdc136	20.8645	6.92392	1.61666	4.28285	1.84513e-05	0.000222478
Odad1	15.3714	6.47389	1.51181	4.28222	1.85034e-05	0.000222948
2210016F16Rik	32.7589	5.76401	1.34613	4.2819	1.85304e-05	0.000223114
Mzt1	86.1441	5.65935	1.32221	4.28023	1.867e-05	0.000224477
Zfp937	15.93	6.52543	1.52564	4.27718	1.89278e-05	0.000227415
Tasp1	12.3017	6.1576	1.43989	4.27644	1.89906e-05	0.000227847
Gm10791	19.8408	6.84274	1.60088	4.27435	1.91692e-05	0.000229827
Mxi1	79.792	5.54796	1.29824	4.27344	1.92484e-05	0.000230614
Gm17354	14.6566	6.40506	1.50055	4.26846	1.96827e-05	0.000235266
Slc4a11	19.2665	6.80937	1.59537	4.2682	1.9706e-05	0.000235266
Tbc1d25	14.5504	6.40273	1.50027	4.26773	1.97474e-05	0.000235594
Ddx28	12.1771	6.14053	1.43904	4.26711	1.98022e-05	0.000236082
P4ha1	229.813	1.87246	0.439269	4.26268	2.01987e-05	0.000240534
Cdin1	15.4167	6.47798	1.51972	4.26262	2.0204e-05	0.000240534
Vmac	23.6874	3.99193	0.936844	4.26103	2.03483e-05	0.000242082
P2ry13	46.2952	8.06778	1.89351	4.26076	2.03732e-05	0.000242208
Gpatch1	33.9733	4.56011	1.07064	4.25925	2.05112e-05	0.000243678
Slc28a2	27.6314	7.32201	1.71921	4.25894	2.05399e-05	0.000243849
Plxdc1	20.6218	5.90745	1.38753	4.25753	2.06698e-05	0.000245219
Lpar4	13.7931	6.31781	1.48445	4.256	2.08117e-05	0.000246557
Tdrp	19.8376	6.84299	1.60833	4.25472	2.09308e-05	0.000247796
S100a6	41.5277	6.93024	1.62934	4.2534	2.10552e-05	0.000249094
A2m	24.6143	7.155	1.68289	4.25161	2.12242e-05	0.000250919
Stub1	26.3364	5.32908	1.25374	4.25054	2.13259e-05	0.000251889
Ctsk	12.2523	6.15351	1.44774	4.25043	2.13359e-05	0.000251889
Gm830	32.5277	7.55783	1.7783	4.25003	2.13738e-05	0.00025216
Arsg	22.3617	7.01561	1.65086	4.24966	2.14091e-05	0.000252401
Znhit6	19.4861	5.83325	1.37307	4.24834	2.15364e-05	0.000253726
Ccdc88b	99.7894	6.6321	1.56139	4.24757	2.16105e-05	0.000254422
Rtl5	24.5613	7.15179	1.68446	4.24574	2.17869e-05	0.000256321
Mfap2	27.1228	7.30162	1.71995	4.24525	2.18345e-05	0.000256703
Mypopos	17.8908	6.70096	1.57852	4.24508	2.18517e-05	0.000256727
Wdr45	20.1458	5.88159	1.38595	4.24373	2.19839e-05	0.000258102
Mtx1	33.7166	3.53653	0.8334	4.2435	2.20064e-05	0.000258187
Dnajb6	162.891	1.67312	0.394317	4.2431	2.20455e-05	0.000258467
Cox14	24.6661	6.1995	1.46127	4.24255	2.20995e-05	0.000258922
Ramp1	12.1642	6.13817	1.44735	4.24096	2.22562e-05	0.000260578
Castor1	27.6507	7.32935	1.72972	4.23731	2.26218e-05	0.000264675
Ifi206	61.7869	7.49964	1.77012	4.23681	2.26723e-05	0.000265046
Olr1	24.6547	7.15742	1.68939	4.23668	2.26847e-05	0.000265046
Vsig2	13.4366	6.28908	1.48503	4.23497	2.28582e-05	0.000266889
Zfp2	17.7081	5.71233	1.34891	4.23476	2.28792e-05	0.00026695
Shkbp1	88.1547	1.99171	0.470366	4.23439	2.2917e-05	0.000267208
Lsr	20.4834	5.9061	1.39637	4.22961	2.34095e-05	0.000272576
5430403G16Rik	11.8007	6.09869	1.4421	4.22902	2.3471e-05	0.000273104
Mcub	18.2059	5.72522	1.35408	4.22813	2.35642e-05	0.00027391
Saysd1	12.9654	6.23621	1.47512	4.22761	2.36191e-05	0.000274263
Pdzd4	16.6021	6.5849	1.55819	4.226	2.37887e-05	0.000276043
Stk17b	448.354	3.59386	0.850547	4.22536	2.38564e-05	0.00027664
Thap7	17.1927	5.66858	1.34185	4.22444	2.39535e-05	0.000277557
Klhl23	13.0144	6.23691	1.47654	4.22401	2.39997e-05	0.000277732
Dus2	24.6883	4.88084	1.15591	4.22251	2.41592e-05	0.000279197
Lsm8	21.6094	5.98445	1.41734	4.22231	2.41809e-05	0.000279258
Wdr83	25.6576	6.25697	1.48223	4.22133	2.4286e-05	0.000280281
Sppl2b	105.489	3.39434	0.80428	4.22035	2.43925e-05	0.000281318
Dph7	20.3589	5.89621	1.39753	4.21904	2.45345e-05	0.000282763
Kif21b	186.959	6.05118	1.43506	4.21668	2.4792e-05	0.000285537
Jchain	134.514	7.11921	1.68844	4.21644	2.48191e-05	0.000285656
Nsfl1c	93.612	4.02174	0.953995	4.21568	2.49028e-05	0.000286231
Pstpip2	44.3699	8.00645	1.89937	4.21532	2.49424e-05	0.000286491
Zfp28	41.8159	5.39088	1.27953	4.21316	2.51826e-05	0.000289055
Haspin	11.5618	6.06764	1.44113	4.21034	2.54989e-05	0.000292487
Spef1	37.598	4.29693	1.02077	4.20948	2.55956e-05	0.000293399
Hnrnpf	430.186	2.05188	0.488341	4.20174	2.64868e-05	0.000302796
Arpc1b	346.295	3.33444	0.793894	4.20011	2.66788e-05	0.000304785
I830077J02Rik	42.0254	7.92816	1.88843	4.19827	2.68964e-05	0.000307065
Casp3	123.081	1.80461	0.430599	4.19093	2.77815e-05	0.000316317
Arhgap30	189.935	4.08366	0.97448	4.1906	2.78215e-05	0.00031656
Rasal3	21.3798	6.95123	1.65945	4.18888	2.80338e-05	0.000318762
Thoc6	17.1716	6.6438	1.58641	4.18794	2.81497e-05	0.000319866
Khdrbs1	375.626	1.53372	0.366456	4.18528	2.84814e-05	0.000323418
Acss1	30.0124	6.45277	1.54192	4.18488	2.85316e-05	0.000323772
Atf1	89.131	2.62888	0.628745	4.18116	2.90031e-05	0.000328683
Yrdc	37.3871	6.77791	1.62215	4.17836	2.93621e-05	0.000332529
Rpap3	31.9383	5.00323	1.19776	4.17716	2.95168e-05	0.000334058
2610005L07Rik	28.1081	2.39051	0.572343	4.17671	2.95755e-05	0.000334182
Cldn6	16.033	6.5397	1.56576	4.1767	2.95762e-05	0.000334182
Fam98b	20.6528	6.90914	1.65427	4.17656	2.95952e-05	0.000334182
Chaf1a	24.5261	5.25123	1.25736	4.17638	2.96181e-05	0.000334182
Vps36	109.631	3.74326	0.896306	4.17632	2.96263e-05	0.000334182
Kif22	37.8535	4.43518	1.06307	4.17203	3.01893e-05	0.0003403
Gm16153	17.8004	5.68679	1.36312	4.17189	3.02087e-05	0.0003403
Supt5	370.729	1.21354	0.290967	4.17071	3.03657e-05	0.000341745
Rgs1	604.984	3.88936	0.932561	4.17062	3.03774e-05	0.000341745
Exog	12.9624	6.23702	1.49678	4.16696	3.08694e-05	0.000347051
Trmt11	19.2629	4.98256	1.19606	4.16582	3.10234e-05	0.000348325
Dnajb13	18.4675	6.73905	1.6177	4.16582	3.10238e-05	0.000348325
Bdkrb2	12.2369	6.14559	1.47539	4.16541	3.10787e-05	0.00034871
Dkk2	11.3462	6.03897	1.45046	4.16348	3.13434e-05	0.000351448
Adam17	501.047	2.34485	0.563663	4.16003	3.18208e-05	0.00035633
Tmem237	39.6064	4.50022	1.08191	4.15949	3.18955e-05	0.000356931
Parvg	57.0752	5.16323	1.24199	4.15724	3.22122e-05	0.000360237
Stx1b	12.1894	6.14628	1.47877	4.15635	3.23376e-05	0.000361401
Snai2	11.4731	6.05495	1.45685	4.15619	3.23594e-05	0.000361407
Tmem106c	35.7497	4.35144	1.04709	4.15576	3.24202e-05	0.000361848
Stt3a	334.814	1.28596	0.309532	4.15453	3.25962e-05	0.000363183
Stbd1	13.8766	6.33513	1.52492	4.15441	3.2613e-05	0.000363183
Paqr7	18.4212	5.7407	1.38186	4.15434	3.26233e-05	0.000363183
Twf1	404.397	2.21343	0.532905	4.15352	3.27402e-05	0.000363982
Esrp1	21.5321	6.96125	1.67624	4.15289	3.28303e-05	0.00036463
Prpf38b	309.681	2.19522	0.529274	4.14761	3.35968e-05	0.000372773
Gba2	75.0087	2.4177	0.582986	4.1471	3.36717e-05	0.000373359
Pkp3	11.5563	6.06717	1.46315	4.14666	3.37365e-05	0.000373614
Mri1	33.0227	5.67271	1.36802	4.14664	3.37387e-05	0.000373614
Peg10	24.8586	6.17769	1.49072	4.1441	3.41157e-05	0.000376934
Mettl17	23.7164	5.17528	1.24886	4.14402	3.41274e-05	0.000376934
Unc13a	20.7071	5.9112	1.42726	4.14164	3.44838e-05	0.000380623
Ap5s1	16.292	6.56536	1.58532	4.14135	3.45274e-05	0.000380717
Mfsd4b4	21.7989	6.98717	1.68742	4.14075	3.46175e-05	0.000381354
Isg20l2	75.2599	2.16006	0.521691	4.1405	3.46545e-05	0.000381514
Pole2	11.4202	6.05193	1.46194	4.13965	3.47837e-05	0.000382688
Ik	184.541	4.18315	1.01102	4.13754	3.51053e-05	0.000385726
Mtmr11	16.8556	5.63574	1.36224	4.13711	3.51703e-05	0.00038619
Pdcd5	22.7029	6.05349	1.46347	4.13638	3.52821e-05	0.000387168
4933407K13Rik	17.7206	6.68853	1.61735	4.1355	3.54184e-05	0.000388412
Zfp747	18.6503	5.76869	1.39576	4.133	3.5806e-05	0.000392155
Lcmt2	13.6649	6.30436	1.52554	4.13256	3.58749e-05	0.000392657
A130010J15Rik	12.0417	6.12307	1.48182	4.13213	3.59409e-05	0.000393126
Ccnf	19.7824	5.84526	1.41479	4.13155	3.6033e-05	0.000393878
Prf1	11.0374	6.00154	1.4528	4.13102	3.61157e-05	0.000394529
4931414P19Rik	11.1952	6.02349	1.45827	4.13058	3.61844e-05	0.000394991
Aasdh	20.1403	6.87319	1.66406	4.13037	3.62186e-05	0.000394991
Zfp72	12.1417	6.14306	1.48777	4.12904	3.64276e-05	0.000396704
Sinhcaf	27.4413	5.37408	1.30154	4.12902	3.64318e-05	0.000396704
Fdx1	14.2113	6.36903	1.5427	4.12849	3.65153e-05	0.000397358
Mrps30	30.1634	4.91888	1.19181	4.12724	3.67136e-05	0.00039926
Rad50	76.3169	5.47945	1.32891	4.12326	3.73554e-05	0.00040572
Fkbp3	51.8258	2.09748	0.508894	4.12165	3.76171e-05	0.00040804
Gm10382	16.5706	6.59252	1.59973	4.12103	3.77184e-05	0.000408679
Gm19557	13.5777	6.29486	1.52813	4.11933	3.79979e-05	0.000411382
Rbfa	11.9715	6.11766	1.48562	4.11793	3.82295e-05	0.000413624
Dync1li1	156.372	1.4724	0.357703	4.11627	3.8505e-05	0.000416075
Msantd3	12.2442	6.14764	1.4938	4.11542	3.86468e-05	0.000417341
Tnfrsf12a	25.8584	7.23283	1.75816	4.11386	3.89089e-05	0.000419638
Ptch2	18.0926	5.74724	1.3982	4.11044	3.94907e-05	0.000424928
Sbds	75.7149	5.09914	1.24066	4.11001	3.95645e-05	0.000425356
Cxxc4	17.7571	6.68219	1.62682	4.10752	3.99935e-05	0.000429424
Ttc26	15.3162	6.47836	1.57738	4.10704	4.00762e-05	0.000430039
Tmem231	16.9191	5.62014	1.36897	4.10537	4.03675e-05	0.000432892
Tipin	42.0839	5.39529	1.31469	4.10384	4.06354e-05	0.000435489
Bloc1s3	11.7428	6.08761	1.48359	4.1033	4.07294e-05	0.000436221
Gm5431	54.8979	7.35842	1.79412	4.10141	4.10638e-05	0.000439525
Gm35339	16.3737	5.59194	1.36362	4.10079	4.11739e-05	0.000440425
Unc119	14.273	6.36645	1.55298	4.09949	4.14055e-05	0.000442345
Ighmbp2	15.8212	6.52531	1.5927	4.09701	4.18514e-05	0.000446547
Gm18030	11.5685	6.0729	1.48291	4.09525	4.21716e-05	0.00044968
Kif9	17.0436	6.62308	1.61763	4.0943	4.23439e-05	0.000451234
Hps5	188.329	1.43612	0.350799	4.09386	4.24246e-05	0.000451809
Mrpl42	29.1437	4.86831	1.18922	4.09372	4.24511e-05	0.000451809
Tctn2	22.2048	5.10566	1.24808	4.09081	4.29873e-05	0.000456942
Rps27l	26.0611	6.2551	1.5304	4.08724	4.36541e-05	0.000463739
Insl3	12.5827	6.19486	1.51588	4.08665	4.37643e-05	0.00046462
Gm45867	11.0668	6.00131	1.46896	4.08542	4.39975e-05	0.000466803
Spata2l	13.5713	6.29644	1.54176	4.08393	4.4281e-05	0.000469517
Parpbp	11.8793	6.10314	1.49452	4.08367	4.43294e-05	0.000469737
Coprs	10.9072	5.98197	1.46508	4.08304	4.44504e-05	0.000470712
Gm6225	17.1069	6.62846	1.62347	4.0829	4.44769e-05	0.000470712
Pus7	32.1614	5.63168	1.37954	4.08228	4.45959e-05	0.000471677
Fam241a	13.0123	6.24372	1.52977	4.08147	4.47511e-05	0.000473023
Ndufaf3	12.2899	6.15905	1.50976	4.07949	4.5135e-05	0.000476784
Taco1	14.417	6.38111	1.5655	4.07607	4.58024e-05	0.000483533
Zfp174	10.6769	5.95166	1.46034	4.07553	4.59098e-05	0.000484366
9130019O22Rik	12.2236	6.14352	1.5075	4.0753	4.59557e-05	0.000484549
Susd1	27.2751	7.30371	1.79485	4.06927	4.71612e-05	0.000496026
2810025M15Rik	23.7499	5.27344	1.29597	4.06911	4.71925e-05	0.000496048
Borcs7	15.2921	5.4977	1.3514	4.06817	4.73847e-05	0.000497521
Tmem273	20.9138	6.91916	1.70086	4.06804	4.7411e-05	0.000497521
Peli2	98.35	4.1116	1.01072	4.06799	4.74206e-05	0.000497521
Dnaja2	395.463	1.29553	0.318522	4.06732	4.75563e-05	0.000498635
Gm30648	10.9931	5.9928	1.47386	4.06607	4.78131e-05	0.000500759
Xlr3b	11.8633	6.10205	1.50073	4.06604	4.78179e-05	0.000500759
Noc2l	169.513	1.6018	0.394082	4.06465	4.81049e-05	0.000503454
Cmc1	16.2903	5.56465	1.36927	4.06396	4.82473e-05	0.000504634
Gm42793	14.7763	6.41742	1.57951	4.06292	4.84635e-05	0.000506583
Exo1	12.4542	6.1793	1.52127	4.06193	4.86691e-05	0.000508418
Snx8	91.1559	2.23512	0.550666	4.05894	4.92958e-05	0.000514648
Rbm4	12.6065	6.19773	1.52706	4.0586	4.9367e-05	0.00051493
Chad	11.3372	6.03974	1.48816	4.05853	4.93835e-05	0.00051493
Prom1	121.932	6.29001	1.55	4.05808	4.94789e-05	0.000515607
Itgb2	301.131	5.10067	1.25736	4.05666	4.97786e-05	0.000518413
Cyb561d2	10.4643	5.92358	1.46057	4.05565	4.99941e-05	0.000520018
Tnfrsf13b	28.5478	7.36933	1.81764	4.05435	5.02743e-05	0.000522612
Pls1	19.4239	6.81256	1.68053	4.05381	5.03903e-05	0.000523498
Cep55	25.6491	5.30375	1.30839	4.05366	5.04234e-05	0.000523521
Trmt61a	16.5352	5.59047	1.37929	4.05315	5.05328e-05	0.000524335
Ppm1m	58.2428	6.46924	1.59686	4.05123	5.09483e-05	0.000528324
Cryzl1	57.8606	4.2631	1.05266	4.04986	5.12489e-05	0.000531116
Adcy7	378.535	3.21151	0.793111	4.04926	5.13796e-05	0.000532146
Rpp25l	12.6012	6.19453	1.52985	4.0491	5.1414e-05	0.000532177
C5ar1	148.559	6.77082	1.67225	4.04893	5.14525e-05	0.000532251
Kctd7	11.7121	6.08986	1.50459	4.04752	5.17632e-05	0.000535139
Ube2t	10.6122	5.94671	1.47031	4.04453	5.24291e-05	0.000541065
Stap1	18.8622	6.76973	1.67414	4.0437	5.2615e-05	0.000542622
Plk1	20.6139	5.91441	1.46283	4.04314	5.27407e-05	0.000543588
Zfp97	17.1014	5.62424	1.3912	4.04273	5.28329e-05	0.000544091
Clec2i	35.118	6.67688	1.65188	4.04198	5.30019e-05	0.000544956
Uros	18.6095	5.7888	1.43336	4.03864	5.37629e-05	0.000552111
Sdhaf3	10.9272	5.98238	1.48182	4.03719	5.40954e-05	0.000554663
Tmppe	28.5537	4.72444	1.17029	4.03699	5.41422e-05	0.000554663
Cd200r1	33.4038	7.59678	1.88187	4.03683	5.4178e-05	0.000554695
Tefm	14.5767	6.39679	1.58656	4.03187	5.53347e-05	0.000565514
Cmtm6	432.579	1.26289	0.313359	4.03017	5.57354e-05	0.000569266
Mrm1	14.8975	6.43915	1.5982	4.029	5.60156e-05	0.000571783
Gstm5	15.0157	5.47169	1.35878	4.02692	5.65111e-05	0.000576495
Krt80	12.2893	6.15271	1.52804	4.02655	5.66018e-05	0.000577073
Misp	14.6243	6.40199	1.59006	4.02627	5.66698e-05	0.000577419
Cep19	14.4634	6.39672	1.58881	4.02612	5.67043e-05	0.000577424
Mrpl11	16.8932	5.62355	1.39733	4.0245	5.70969e-05	0.000580807
Trmt10b	16.8792	5.62129	1.39678	4.02446	5.7105e-05	0.000580807
Mrpl28	27.1092	6.30743	1.56767	4.02344	5.73544e-05	0.000582994
D17H6S53E	11.7904	6.09116	1.51518	4.02009	5.81758e-05	0.000590282
Ccdc166	11.0535	5.99864	1.49223	4.01991	5.82192e-05	0.00059037
Ercc6l	18.7766	5.76766	1.43499	4.01929	5.83726e-05	0.000591572
Gm42659	14.2599	6.36509	1.58405	4.01824	5.86352e-05	0.000593878
Neurl3	364.202	3.00839	0.748848	4.01736	5.88546e-05	0.000595745
Zfp273	14.7534	5.44022	1.35496	4.01505	5.94339e-05	0.00060125
Runx3	181.445	7.48256	1.86631	4.00927	6.09056e-05	0.000614204
Aoc1	19.8566	6.84465	1.70726	4.00914	6.09407e-05	0.000614204
Zfp563	12.168	6.14709	1.53328	4.00911	6.09476e-05	0.000614204
Tmem221	10.6686	5.94863	1.48381	4.00903	6.09678e-05	0.000614204
Tmem234	170.64	2.02529	0.505333	4.00783	6.12794e-05	0.000616976
Gm50010	12.7944	6.21986	1.55226	4.00698	6.15001e-05	0.000618465
Fars2	20.5521	4.98852	1.24644	4.00223	6.27479e-05	0.000629892
Pdlim2	15.7568	6.50942	1.62683	4.00129	6.29982e-05	0.000632031
Wdr53	12.4258	6.16782	1.54157	4.001	6.30767e-05	0.000632444
Milr1	24.3874	7.14204	1.78661	3.99753	6.40077e-05	0.000640643
Gm32687	10.7951	5.96538	1.49294	3.99572	6.44987e-05	0.000645177
Pfkl	147.747	3.64766	0.913267	3.99408	6.4947e-05	0.000649279
Mkks	14.7909	5.44619	1.36377	3.99348	6.51112e-05	0.000649771
Marveld2	17.1591	5.64337	1.41327	3.99314	6.52035e-05	0.00065031
Arid3a	48.5715	6.14554	1.54014	3.99024	6.60052e-05	0.000657533
Ppid	141.591	5.87296	1.47194	3.98995	6.60862e-05	0.000657953
Tmem223	18.642	5.76662	1.44549	3.98937	6.62487e-05	0.000659184
Star	14.1604	5.38125	1.34925	3.98833	6.6541e-05	0.000661704
Chfr	105.507	1.46926	0.368485	3.98731	6.68275e-05	0.00066375
Dhx33	158.538	2.32728	0.583691	3.98718	6.68641e-05	0.00066375
Fam234a	176.984	2.89847	0.727035	3.98669	6.70012e-05	0.000664723
Mief2	11.7673	6.08854	1.5276	3.9857	6.72829e-05	0.000666898
5930430L01Rik	12.1119	6.12957	1.53811	3.98512	6.74455e-05	0.000667959
Trmt12	22.5299	7.02687	1.76346	3.98471	6.75627e-05	0.000668722
Ctse	25.3838	7.19957	1.80686	3.98457	6.76014e-05	0.000668722
Gpank1	10.8692	5.98285	1.50179	3.9838	6.7821e-05	0.000670504
Btk	29.7561	6.46618	1.62407	3.98147	6.84892e-05	0.000676321
Nt5c	24.2897	5.22864	1.31351	3.98065	6.87275e-05	0.00067828
Mea1	15.4451	5.48298	1.37813	3.97857	6.93307e-05	0.000683498
Gm20939	15.06	6.44412	1.61972	3.97855	6.93369e-05	0.000683498
Mettl14	21.4527	5.96654	1.49975	3.97835	6.93946e-05	0.00068367
Lca5	10.7574	5.96658	1.50041	3.97662	6.99015e-05	0.000688264
Orc6	35.6579	5.77105	1.45443	3.96792	7.25037e-05	0.000712233
Cmtr2	15.4751	6.48363	1.63432	3.96718	7.27291e-05	0.000714033
Gtf2h3	23.4756	5.28344	1.33204	3.96644	7.29544e-05	0.000715831
Kri1	14.8414	6.43384	1.62221	3.9661	7.30596e-05	0.000716449
P4ha2	17.6672	6.68322	1.68691	3.96181	7.43848e-05	0.000728602
Erich1	9.84095	5.83525	1.4734	3.96041	7.48225e-05	0.000732122
Cdc42	1301.93	1.14079	0.288051	3.96038	7.48305e-05	0.000732122
Ccdc34	19.2145	5.81139	1.46801	3.95868	7.5365e-05	0.000736927
Rarb	12.9337	6.23297	1.57481	3.95792	7.56038e-05	0.000738836
4930579G18Rik	19.1157	4.97616	1.25791	3.95589	7.62496e-05	0.000744717
Steap2	55.1763	6.32053	1.59871	3.95351	7.70121e-05	0.000750437
Psap	6902.29	2.08932	0.528748	3.95144	7.76838e-05	0.000755928
Slamf9	29.8119	6.43731	1.6292	3.95121	7.7757e-05	0.000755958
Rrp15	17.8869	4.76692	1.20672	3.95029	7.8055e-05	0.000758421
Ucp2	1147.2	1.74078	0.440851	3.94869	7.85806e-05	0.000763091
Msto1	19.6593	6.83763	1.7319	3.94805	7.87916e-05	0.000764702
Bad	18.8147	5.78057	1.46423	3.94785	7.88568e-05	0.000764898
Rad54b	11.3733	6.04511	1.53133	3.94761	7.89351e-05	0.00076522
Pbk	20.0199	6.86458	1.73954	3.94621	7.93976e-05	0.000769263
Slc19a3	18.8198	5.78075	1.46495	3.94603	7.94573e-05	0.000769403
P2rx7	168.183	4.47909	1.13559	3.94428	8.00411e-05	0.000774613
Gm43071	10.7696	5.96047	1.51128	3.94399	8.01361e-05	0.000774731
Haus1	11.2221	6.02176	1.52701	3.9435	8.03013e-05	0.000775804
Utp23	17.0034	5.62067	1.42536	3.94334	8.03534e-05	0.000775865
Mx1	80.8343	5.80404	1.47278	3.94088	8.11849e-05	0.000783448
Ndst2	160.29	5.23091	1.32744	3.94061	8.12755e-05	0.000783876
Fkbp1b	10.6471	5.95127	1.51032	3.94039	8.13482e-05	0.000784132
Laptm5	1683.39	4.27807	1.08601	3.93925	8.17365e-05	0.000787427
Dph2	20.6007	4.30359	1.09273	3.93838	8.20336e-05	0.000789842
Lat2	14.569	6.39597	1.62412	3.9381	8.2129e-05	0.000790311
Ptpn2	40.8253	4.90566	1.24607	3.93689	8.25437e-05	0.000793851
Tmem141	11.5566	6.07046	1.543	3.9342	8.34745e-05	0.000802348
Mmp25	13.2257	6.2577	1.59141	3.93218	8.41775e-05	0.000808647
Cd34	268.909	1.78094	0.453086	3.93068	8.47048e-05	0.000812333
Pigw	12.0401	6.13115	1.56007	3.93004	8.49314e-05	0.000814023
Pcdhb20	16.8718	6.61846	1.68417	3.92979	8.50192e-05	0.000814023
Dnmt1	397.506	1.27547	0.324565	3.92978	8.5025e-05	0.000814023
Prkrip1	31.6344	3.81815	0.971729	3.92923	8.52185e-05	0.000815222
Recql	21.2923	5.95864	1.51658	3.92899	8.53032e-05	0.000815222
Hoxb3	9.77319	5.82672	1.48305	3.92889	8.53387e-05	0.000815222
Eme1	9.90743	5.84758	1.48836	3.92888	8.53425e-05	0.000815222
Homez	13.9071	5.33286	1.35792	3.92723	8.59304e-05	0.000819916
Clec5a	27.6634	7.32396	1.86513	3.92679	8.60876e-05	0.000820953
Gbgt1	33.0676	7.58207	1.93111	3.92628	8.62706e-05	0.000822236
Zfp994	48.4111	5.15057	1.31191	3.926	8.63685e-05	0.000822707
Sfxn2	18.4184	4.32842	1.10281	3.92489	8.67689e-05	0.000825131
Acvr2b	11.1264	6.00733	1.5324	3.9202	8.84751e-05	0.000840885
Cct4	439.073	1.12049	0.285882	3.9194	8.87686e-05	0.000843202
Senp8	12.8308	6.21274	1.58524	3.91911	8.88776e-05	0.000843765
Bloc1s4	17.1685	5.64636	1.44121	3.91779	8.93632e-05	0.000847427
Vps37b	20.0021	5.12646	1.30899	3.91633	8.99062e-05	0.000851728
A330009N23Rik	12.4103	6.16464	1.57424	3.91596	9.00446e-05	0.000852459
Depdc1a	18.7914	5.80206	1.48239	3.91399	9.07838e-05	0.000858977
Zcchc10	12.0745	6.13499	1.5685	3.91137	9.17726e-05	0.000867849
Ccdc51	9.95254	5.8531	1.49703	3.9098	9.23733e-05	0.000873043
Arhgef39	11.5492	6.06858	1.55224	3.90955	9.2467e-05	0.000873442
Vav2	287.027	2.28351	0.584155	3.90908	9.26493e-05	0.000874677
Cep126	9.5066	5.78599	1.48087	3.90716	9.33857e-05	0.00088114
Dnajc7	146.329	3.21828	0.823749	3.90687	9.34981e-05	0.000881709
Rbmx2	11.2596	6.03495	1.5452	3.90562	9.39833e-05	0.000885301
Apobr	19.9741	5.88228	1.50643	3.90478	9.43131e-05	0.000887914
Zfp873	14.1998	5.35778	1.37239	3.90398	9.46243e-05	0.00089035
6330403L08Rik	12.813	6.21065	1.59109	3.9034	9.48499e-05	0.000891978
Tnfaip8	133.813	2.96933	0.760743	3.90319	9.49332e-05	0.000892042
Triqk	13.803	6.31988	1.61919	3.90312	9.49619e-05	0.000892042
Lefty1	11.5446	6.07158	1.55588	3.90235	9.52615e-05	0.000894003
Gm10134	25.3075	7.19532	1.84386	3.90232	9.5276e-05	0.000894003
Borcs5	10.7198	5.95932	1.52735	3.90173	9.5508e-05	0.000895684
Mthfs	9.56209	5.79219	1.48489	3.90075	9.58962e-05	0.000898332
C1qc	653.044	5.66062	1.45193	3.89868	9.67197e-05	0.000905351
Cep128	21.9948	4.72212	1.21145	3.8979	9.70305e-05	0.000907454
Traf3ip3	10.2451	5.88877	1.51092	3.89747	9.72025e-05	0.000908562
Capn5	184.278	1.32487	0.340146	3.895	9.82004e-05	0.000915871
Galnt3	11.7973	6.09331	1.5652	3.89299	9.90159e-05	0.000921956
Rbm38	13.814	5.32212	1.36753	3.89178	9.95128e-05	0.000926075
Pigh	9.55738	5.79252	1.48908	3.89001	0.00010024	0.000931819
Gpc1	27.4099	7.31071	1.87944	3.88984	0.000100312	0.000931831
Svbp	10.1416	5.88338	1.51254	3.88974	0.000100351	0.000931831
Dpp3	64.8102	1.88189	0.48406	3.88772	0.000101189	0.000939102
Sars	184.002	1.25657	0.32328	3.88694	0.000101517	0.000941622
Npff	12.2993	6.15117	1.58373	3.88397	0.000102767	0.000952177
Dgcr6	12.7801	6.2186	1.60123	3.88363	0.000102908	0.000952964
Gm12966	9.64837	5.80491	1.4951	3.88262	0.000103335	0.000956398
Dok2	19.3025	6.8033	1.75263	3.88177	0.000103699	0.000959241
4930556M19Rik	10.5469	5.94005	1.5308	3.88036	0.000104302	0.0009643
Ap2m1	382.8	1.35703	0.349768	3.87982	0.000104536	0.000965932
Mthfd2l	11.2143	6.02952	1.55475	3.87812	0.000105267	0.000971446
Ptges3-ps	23.942	3.43098	0.885225	3.87583	0.000106261	0.000979209
2900076A07Rik	11.2835	6.03815	1.55819	3.87511	0.000106578	0.000981596
Gm17193	11.9825	6.11351	1.57841	3.87321	0.00010741	0.000988181
Ppil1	13.635	6.31088	1.62961	3.87264	0.000107663	0.000989974
Ccdc14	13.9776	6.33696	1.63661	3.872	0.000107947	0.000992051
Capg	79.6032	4.43002	1.14447	3.87079	0.000108484	0.000996442
Mrpl27	15.9891	5.54239	1.43232	3.86953	0.000109046	0.00100107
Treml4	42.146	6.94294	1.79434	3.86935	0.000109127	0.00100126
Prrg4	12.7775	6.20649	1.60447	3.86826	0.000109616	0.00100466
Siva1	11.4281	6.05638	1.56613	3.8671	0.000110139	0.00100837
Gm49760	9.52003	5.78973	1.49836	3.86403	0.000111529	0.00101944
Rars	139.258	1.56554	0.405169	3.86391	0.000111585	0.00101944
Esm1	62.2284	5.22445	1.35212	3.8639	0.000111589	0.00101944
Anxa13	16.9887	6.6198	1.71421	3.86173	0.000112589	0.00102803
Zfp68	150.574	1.80492	0.467575	3.86018	0.000113303	0.00103343
Mad2l1	18.7014	5.77084	1.4955	3.85879	0.000113948	0.00103876
Anxa3	377.567	2.41153	0.625045	3.85817	0.000114239	0.00104007
Adap1	31.4377	5.70932	1.47981	3.85814	0.000114254	0.00104007
Zdhhc8	232.552	1.1516	0.298619	3.85641	0.000115066	0.0010467
Rnf152	22.4516	6.06469	1.57282	3.85594	0.000115286	0.00104814
BC024063	10.0092	5.8603	1.52023	3.85488	0.000115785	0.00105169
Rtn4rl1	52.348	2.38146	0.617782	3.85485	0.000115801	0.00105169
Sh2d5	11.9786	6.1243	1.58885	3.85455	0.000115942	0.00105241
Pgap3	10.2904	5.89478	1.52942	3.85427	0.000116077	0.00105307
Snf8	49.7389	2.3274	0.604022	3.85318	0.000116596	0.00105721
Fanci	13.2033	5.25654	1.36472	3.85175	0.000117279	0.00106227
Exoc3l4	10.3221	5.90938	1.53469	3.85054	0.000117857	0.00106694
Fcna	11.9313	6.1078	1.58684	3.84902	0.000118589	0.001073
Rack1	1152.84	1.06305	0.27622	3.84857	0.000118808	0.0010744
Tlr6	21.1605	6.93671	1.80299	3.84734	0.000119407	0.00107924
Slc2a6	19.528	5.8223	1.51366	3.84652	0.000119809	0.0010823
Rad51c	12.4909	6.17439	1.60554	3.84568	0.000120218	0.00108484
Mmp13	32.6456	7.56342	1.96752	3.84414	0.000120974	0.00109108
Asz1	9.57906	5.79455	1.50817	3.84212	0.000121978	0.00109786
Mettl8	15.17	6.46552	1.6828	3.84211	0.000121979	0.00109786
Xrcc2	22.6212	4.77211	1.24206	3.8421	0.000121985	0.00109786
Gpatch3	10.5334	5.92915	1.54376	3.84073	0.000122671	0.00110345
Clpp	18.1917	5.73033	1.49206	3.84055	0.000122759	0.00110366
Primpol	26.2974	4.22946	1.10138	3.84015	0.000122958	0.00110486
Aoc2	12.4682	6.1831	1.6104	3.83948	0.000123297	0.00110674
Cda	22.3549	7.02314	1.82943	3.83897	0.000123552	0.00110844
Capza2	839.164	1.94324	0.506279	3.83828	0.0001239	0.00111097
Arf3	403.592	1.28944	0.335959	3.83807	0.000124004	0.00111132
Shc2	11.8995	6.11551	1.5937	3.83732	0.000124386	0.00111415
Sfmbt2	10.6736	5.95303	1.55164	3.83661	0.000124744	0.00111677
Ephb3	11.6942	6.07843	1.58465	3.83581	0.00012515	0.00111982
Tmem69	20.3406	5.88206	1.53361	3.83544	0.000125338	0.0011208
Ly75	11.1841	6.01537	1.56841	3.83534	0.000125392	0.0011208
Mtrf1	9.84828	5.83293	1.52108	3.83473	0.000125702	0.00112298
Slc25a29	17.2633	6.65141	1.73477	3.83416	0.000125992	0.00112498
Slc35a2	28.5195	5.40004	1.40867	3.83342	0.000126373	0.00112745
Il1a	180.473	4.13034	1.07754	3.83313	0.000126522	0.00112753
Fam117b	163.057	3.5967	0.938329	3.83309	0.000126544	0.00112753
Bloc1s5	15.8598	6.52831	1.70458	3.82986	0.000128214	0.00114181
Cmtr1	10.3335	5.90284	1.5416	3.82905	0.000128641	0.00114441
Tnfaip8l2	23.2099	7.07033	1.84737	3.82723	0.000129592	0.001152
Grhpr	9.63594	5.80732	1.51747	3.82699	0.000129721	0.00115221
Ogg1	9.72183	5.81945	1.52086	3.82642	0.00013002	0.00115426
Ccn5	9.37463	5.76657	1.50805	3.82387	0.000131373	0.00116505
Acot8	14.2243	5.39621	1.41146	3.82314	0.000131761	0.00116789
Slc2a1	124.148	2.34838	0.614292	3.8229	0.000131893	0.00116844
Zc3h6	12.4708	6.18209	1.61744	3.82213	0.000132301	0.00117145
Chchd1	12.4986	6.18482	1.62013	3.81747	0.000134826	0.00119115
Pars2	9.85977	5.83464	1.52842	3.81744	0.000134846	0.00119115
Med30	13.2395	5.25672	1.37705	3.81738	0.000134877	0.00119115
Gm50107	15.0282	6.45129	1.69008	3.81714	0.000135007	0.00119168
Gpr141	24.9282	7.1734	1.87966	3.81633	0.000135454	0.001195
Zfp472	10.4161	5.92315	1.55236	3.81558	0.000135864	0.00119799
Cirbp	20.2093	5.87721	1.54057	3.81494	0.000136213	0.00120045
Tnfsf9	14.5434	6.39347	1.6763	3.81404	0.000136714	0.00120423
Shd	9.58701	5.79767	1.5203	3.8135	0.00013701	0.00120561
AI662270	36.0069	5.77115	1.51335	3.8135	0.000137013	0.00120561
Gm5086	22.6928	7.03788	1.84563	3.81326	0.000137145	0.00120615
Ccdc125	40.6727	4.24634	1.11383	3.81236	0.000137644	0.00120992
Oscp1	9.13332	5.72455	1.50227	3.81061	0.000138625	0.0012164
Acot11	15.006	6.43923	1.68985	3.81053	0.000138669	0.0012164
Zdhhc12	23.1326	4.01701	1.05431	3.81009	0.000138915	0.00121782
Polr2h	14.034	5.37682	1.41133	3.80976	0.000139104	0.00121782
Noc4l	31.042	3.31234	0.869598	3.80905	0.000139501	0.00122055
Zfp763	19.368	4.52418	1.18783	3.80878	0.000139656	0.00122127
Epor	13.8663	6.33623	1.66374	3.80843	0.000139851	0.00122234
Ticrr	14.8088	5.41799	1.42301	3.80742	0.000140426	0.00122674
Il18	13.537	6.29011	1.65252	3.80639	0.000141012	0.00123059
H2-Ob	13.7322	6.31065	1.65839	3.80529	0.000141639	0.00123491
C1qb	956.47	3.15123	0.828124	3.80526	0.000141653	0.00123491
Higd1a	17.576	5.70744	1.50083	3.80286	0.000143035	0.00124622
Eid2	10.8269	5.96877	1.56959	3.80275	0.000143097	0.00124622
Gm43305	31.013	4.85295	1.27688	3.80064	0.000144324	0.00125626
Pglyrp1	20.7775	6.91773	1.82157	3.79766	0.000146067	0.0012699
Ccdc17	9.45698	5.7804	1.52218	3.79744	0.000146196	0.00126995
Tes3-ps	8.8979	5.68813	1.49819	3.79667	0.000146651	0.0012726
Enc1	314.686	1.46154	0.384982	3.79638	0.000146825	0.00127346
Yy1	457.385	1.78951	0.471538	3.79506	0.00014761	0.00127961
Mettl22	15.5964	4.74664	1.25085	3.79472	0.000147807	0.00128067
Slc39a3	59.1682	4.11343	1.0843	3.79362	0.000148466	0.00128554
Fam163a	9.00537	5.70908	1.50588	3.79119	0.000149925	0.00129507
Lyrm9	28.7101	4.44149	1.17154	3.79114	0.000149956	0.00129507
Bag6	694.763	1.10386	0.29118	3.79098	0.000150054	0.00129507
Impdh1	74.1896	2.59761	0.685212	3.79096	0.000150064	0.00129507
Nsmce1	21.4885	5.15419	1.35961	3.79094	0.00015008	0.00129507
Kcnb1	48.6724	5.47772	1.44559	3.78926	0.0001511	0.00130254
Cklf	61.4185	2.13218	0.562743	3.78889	0.000151319	0.00130377
Fcgr2b	1424.72	4.36148	1.15122	3.78859	0.000151508	0.00130474
Bcorl1	117.607	2.94502	0.778577	3.78256	0.000155223	0.00133606
Gm12276	9.02821	5.71244	1.51078	3.78112	0.000156127	0.00134195
Elapor2	11.7486	6.08661	1.60975	3.78109	0.000156146	0.00134195
Zfp87	19.7924	4.34358	1.14895	3.78047	0.000156532	0.00134459
Ccdc8	16.8289	6.60573	1.74807	3.77888	0.000157534	0.00135251
Atp6v0e2	16.0748	5.56444	1.47259	3.77867	0.000157668	0.00135298
Klhl17	73.8589	1.99856	0.529098	3.7773	0.000158536	0.00135974
Nmral1	12.4596	5.16644	1.36833	3.77572	0.000159544	0.0013666
Gm14494	8.79711	5.67506	1.50306	3.77567	0.000159577	0.0013666
Uba3	155.161	1.76535	0.467637	3.77504	0.000159982	0.00136937
AA986860	13.5822	5.28585	1.40092	3.77312	0.000161217	0.00137889
Abhd11	12.6769	6.20654	1.64496	3.77306	0.000161257	0.00137889
Zfp39	9.02331	5.71249	1.51418	3.77265	0.00016152	0.00138045
Foxk2	159.117	2.09668	0.55582	3.77222	0.0001618	0.00138148
Gm38253	9.52296	5.78277	1.53299	3.77222	0.000161804	0.00138148
Gtse1	12.4898	5.17122	1.3711	3.77159	0.000162208	0.00138354
Bax	27.5919	6.33441	1.68035	3.7697	0.000163444	0.00139338
Pcdhga2	10.3285	5.89917	1.56508	3.76924	0.000163742	0.00139485
Swsap1	11.5213	6.06516	1.60914	3.76919	0.000163781	0.00139485
Nup37	12.3173	6.16071	1.63465	3.76883	0.000164014	0.00139613
Snx2	402.371	1.74832	0.463965	3.76821	0.000164424	0.00139893
Polr1e	15.006	5.44317	1.44475	3.76755	0.000164859	0.00140192
Zfp85	12.4101	5.19307	1.37863	3.76683	0.00016533	0.00140523
Lbhd1	9.10145	5.72229	1.51918	3.76669	0.000165423	0.00140531
Hdac11	9.09959	5.72567	1.52126	3.76378	0.000167363	0.00141966
Hpgd	163.94	3.34156	0.888225	3.76206	0.000168518	0.00142874
Asb4	11.3414	6.03391	1.60487	3.75975	0.000170086	0.00144131
Zfp647	14.4991	6.38975	1.7002	3.75824	0.000171113	0.00144857
Rad54l	13.9886	5.33646	1.42074	3.75611	0.000172576	0.00146022
Batf2	13.9623	6.33491	1.68685	3.75546	0.000173022	0.00146263
Atp6v0b	237.899	1.10574	0.294441	3.75538	0.000173077	0.00146263
Snhg4	16.1959	5.56037	1.48066	3.75532	0.000173119	0.00146263
Il1r2	13.9012	6.32914	1.68543	3.7552	0.000173205	0.00146263
Cep78	12.8235	6.2217	1.65695	3.75491	0.000173401	0.00146356
Haghl	15.257	5.47308	1.45785	3.7542	0.000173894	0.00146698
Clec4d	19.4709	6.81644	1.81596	3.75362	0.000174298	0.00146966
Slc13a3	27.9294	7.33792	1.95524	3.75295	0.000174769	0.0014719
Ppm1b	101.074	2.57049	0.685007	3.7525	0.000175078	0.0014719
Pdzk1ip1	8.62209	5.64417	1.50412	3.75247	0.0001751	0.0014719
Pisd-ps2	8.62209	5.64417	1.50412	3.75247	0.0001751	0.0014719
Gabra3	18.1973	5.74662	1.53145	3.7524	0.000175147	0.0014719
Fam110b	11.9967	6.11704	1.63018	3.75237	0.000175171	0.0014719
Myom1	11.704	6.07943	1.62136	3.74958	0.000177132	0.00148765
Spn	22.8042	6.04859	1.61389	3.74782	0.000178375	0.00149735
Tmem144	8.8626	5.68183	1.51618	3.74745	0.000178643	0.00149828
Lrrc29	10.5181	5.92524	1.58115	3.74742	0.000178663	0.00149828
Angpt1	10.8596	5.97234	1.59409	3.74655	0.000179282	0.00150273
Bcdin3d	12.1008	6.1385	1.63851	3.74639	0.000179394	0.00150293
Mapk14	441.6	1.74226	0.465081	3.74614	0.000179573	0.00150368
Id4	31.0577	7.4914	2.00008	3.74556	0.000179994	0.00150572
Cspg4b	9.37853	5.76061	1.5387	3.74381	0.000181248	0.00151505
Nr2c1	48.0563	4.02707	1.0757	3.74369	0.00018134	0.00151505
Casp8	257.54	1.41891	0.379018	3.74363	0.000181378	0.00151505
Gm8355	42.8468	2.39124	0.638861	3.74297	0.000181861	0.00151835
Gm43268	10.0816	5.8764	1.57012	3.74265	0.000182089	0.0015195
Arhgap45	341.201	3.23327	0.864095	3.7418	0.000182705	0.00152314
Ascc3	205.021	2.55184	0.682506	3.73893	0.000184808	0.00153992
Slfn1	24.4424	6.15001	1.64586	3.73665	0.000186487	0.00155314
Ybx1	693.06	1.13539	0.303889	3.73621	0.000186815	0.00155511
Cyp1a1	36.956	6.75112	1.80709	3.73591	0.000187036	0.00155619
Lonrf3	12.7539	6.20437	1.66101	3.73531	0.000187484	0.00155915
Vac14	165.365	2.06145	0.552126	3.73366	0.000188717	0.00156787
Rdm1	11.9741	6.12353	1.64207	3.72914	0.000192134	0.00159469
Tmem86a	130.894	4.07827	1.09373	3.72877	0.000192414	0.00159624
Ung	9.51347	5.79218	1.55488	3.72516	0.000195193	0.00161771
Casp8ap2	162.544	1.82486	0.489909	3.7249	0.00019539	0.00161813
Coq10a	30.0658	2.40494	0.645649	3.72485	0.000195435	0.00161813
Sdcbp2	8.89095	5.69158	1.52822	3.72432	0.00019584	0.00162069
Cds1	18.3287	6.7289	1.80725	3.72328	0.000196648	0.00162659
Dnm3os	13.2355	6.2574	1.68289	3.71825	0.000200605	0.00165609
Tasl	26.0625	7.23793	1.94713	3.71723	0.000201417	0.00166198
Mtrfr	16.8814	4.69343	1.26274	3.71688	0.000201702	0.00166353
Gm49747	8.52257	5.62596	1.51556	3.71214	0.000205516	0.00169334
Abhd14a	20.0855	6.86902	1.85067	3.71165	0.000205914	0.00169579
Gm19144	9.01555	5.70929	1.53889	3.71001	0.000207252	0.00170558
Lmnb1	84.8614	4.18543	1.12816	3.70995	0.000207303	0.00170558
Slc27a3	14.377	6.38778	1.72277	3.70785	0.000209023	0.00171889
Gm13391	13.1016	5.23901	1.41304	3.70761	0.000209224	0.00171954
Mtif3	8.86399	5.68896	1.53444	3.70751	0.000209304	0.00171954
Rccd1	11.7385	6.0955	1.64424	3.70719	0.000209568	0.00172087
Srfbp1	31.4175	4.33491	1.16945	3.70678	0.000209914	0.00172288
Cinp	30.5704	4.91927	1.32747	3.70574	0.000210775	0.00172833
Pygo1	12.9035	6.2213	1.67888	3.70563	0.000210864	0.00172833
Nhej1	9.27871	5.74869	1.55135	3.70561	0.000210884	0.00172833
Ninl	9.63887	5.80111	1.56579	3.70491	0.000211469	0.00173229
Npepl1	113.212	3.86958	1.0445	3.70472	0.000211627	0.00173275
Commd2	19.3929	4.89069	1.32042	3.70388	0.000212328	0.00173765
Smim4	14.5882	6.39818	1.7275	3.70372	0.000212464	0.00173793
Ubiad1	17.3943	5.6617	1.52949	3.7017	0.000214156	0.00174923
Arrb2	418.105	2.62131	0.708161	3.70157	0.000214266	0.00174929
Gm16011	11.3912	6.04233	1.63275	3.70071	0.000214995	0.0017544
Cacnb1	11.951	5.10938	1.38099	3.69979	0.000215781	0.00175912
Man2b2	306.16	2.40124	0.649286	3.69827	0.000217073	0.00176796
Tmem38a	9.42962	5.7771	1.5622	3.69805	0.000217261	0.00176847
Zfp991	16.4287	6.57077	1.77687	3.69795	0.000217345	0.00176847
5430437J10Rik	17.4751	6.65985	1.80167	3.6965	0.000218593	0.00177777
Aga	23.0016	6.06506	1.64109	3.69574	0.000219248	0.00178139
Sertad3	10.9512	5.99569	1.6234	3.69328	0.000221378	0.00179526
Mthfd1l	19.5639	3.60797	0.977148	3.69234	0.000222197	0.00180104
Anxa9	13.0957	5.24764	1.42206	3.69016	0.000224112	0.00181569
Abhd14b	15.209	5.49656	1.48968	3.68975	0.000224472	0.00181774
9530068E07Rik	407.364	1.40794	0.381747	3.68816	0.000225884	0.00182748
Pygb	247.658	1.78285	0.483401	3.68815	0.00022589	0.00182748
Acox3	241.462	1.58159	0.429054	3.68623	0.000227598	0.00183779
Cthrc1	13.2355	6.26875	1.70109	3.68514	0.000228578	0.00184395
Zbtb8os	10.674	5.95317	1.61559	3.68482	0.000228863	0.00184537
Depdc1b	10.2568	5.90166	1.60196	3.68402	0.000229584	0.00184943
Pdxdc1	195.222	2.03612	0.552832	3.68308	0.000230435	0.0018554
Utp3	51.5392	4.89758	1.33009	3.68213	0.000231289	0.0018614
Ighv1-81	23.0732	7.06186	1.91812	3.68165	0.000231725	0.00186204
Oas1g	39.8677	6.01805	1.63466	3.68152	0.000231845	0.00186204
Cdc7	22.6331	7.04073	1.91248	3.68146	0.000231904	0.00186204
Tha1	11.0909	6.01417	1.63364	3.68144	0.000231918	0.00186204
Cxcr2	9.30452	5.75032	1.56298	3.67908	0.000234078	0.0018785
Sanbr	76.5555	5.26831	1.4326	3.67745	0.000235579	0.00188786
Nudt2	10.7251	5.95375	1.6194	3.67652	0.000236437	0.00189384
Abcf1	171.647	2.49411	0.678576	3.6755	0.00023738	0.00189879
2810021J22Rik	13.2072	6.25467	1.70172	3.67549	0.000237391	0.00189879
1810014B01Rik	8.53766	5.62628	1.53088	3.67518	0.000237679	0.0019002
Usp47	425.87	1.83718	0.500194	3.67293	0.000239787	0.00191524
Zfp995	8.55719	5.63774	1.53579	3.67091	0.000241687	0.00192952
Thtpa	10.1223	5.87146	1.59969	3.67038	0.000242194	0.00193265
Gm37637	9.44119	5.77013	1.57249	3.66943	0.000243096	0.00193894
Bend7	8.41461	5.6095	1.5291	3.66851	0.000243972	0.00194501
Nmnat2	14.9242	6.43173	1.75354	3.66786	0.000244593	0.00194905
Trpt1	8.4454	5.61679	1.53156	3.66736	0.000245067	0.00195099
Gm14137	8.25509	5.58436	1.52384	3.66467	0.000247657	0.00196509
C030015A19Rik	8.34303	5.59468	1.52669	3.66457	0.00024775	0.00196509
Dynlt2b	9.93151	5.84359	1.59462	3.66456	0.000247764	0.00196509
Cys1	10.3629	5.90456	1.6141	3.65811	0.000254085	0.00200985
Sirpb1b	12.8271	6.21254	1.69831	3.65807	0.00025412	0.00200985
Vnn1	8.79044	5.66757	1.54941	3.65789	0.000254302	0.00201036
Nt5m	18.2227	5.73117	1.56859	3.6537	0.000258486	0.00204154
Mxd3	12.9693	6.23943	1.70838	3.65225	0.000259951	0.00205215
Gm5150	14.1217	6.35138	1.7391	3.65211	0.000260095	0.00205233
Gm10509	8.60052	5.63642	1.54423	3.64999	0.000262249	0.00206741
Gm47071	11.0365	5.9954	1.64291	3.64926	0.000263001	0.00207237
Car13	10.6338	5.94197	1.62842	3.64891	0.000263353	0.00207418
6430562O15Rik	13.0714	5.27437	1.44627	3.64688	0.000265448	0.00208874
Cybb	1907.86	4.12375	1.13095	3.64628	0.000266064	0.00209262
Gm15832	8.80467	5.67763	1.5577	3.64489	0.000267504	0.00210199
Ggt5	15.8938	6.52323	1.79081	3.64261	0.000269891	0.00211879
P2ry1	21.826	6.98179	1.91839	3.63939	0.000273283	0.00214244
Spaar	9.79052	5.8251	1.60098	3.63846	0.000274271	0.0021492
Ppih	8.13351	5.56264	1.52967	3.6365	0.000276363	0.00216259
Lrrc61	9.5605	5.78728	1.59241	3.63428	0.000278755	0.00217919
Optn	41.4522	3.82161	1.05158	3.63418	0.00027887	0.00217919
Ptgr1	15.924	6.52623	1.79588	3.63401	0.000279051	0.0021796
1500004A13Rik	13.6954	6.30849	1.73612	3.63367	0.000279421	0.00218081
Mios	62.7441	4.49211	1.23626	3.63363	0.000279462	0.00218081
D730003I15Rik	12.4329	6.1667	1.69747	3.63287	0.000280283	0.0021862
Neurl4	138.802	1.92202	0.529312	3.63117	0.000282142	0.0021997
Ak6	11.4578	5.07708	1.39837	3.6307	0.00028265	0.00220163
Arl11	19.2252	6.79807	1.87257	3.63034	0.000283045	0.0022037
Slc25a11	104.672	4.14264	1.14133	3.62965	0.000283802	0.00220839
Zfr2	10.4156	5.91868	1.63069	3.62956	0.000283908	0.00220839
Gm10052	22.8483	4.821	1.32832	3.62941	0.00028407	0.00220864
Ccdc112	8.61965	5.64693	1.5567	3.62749	0.000286186	0.00222305
Gm17907	8.53708	5.62585	1.55095	3.62736	0.000286337	0.0022232
Gm17066	15.4909	5.49164	1.51406	3.6271	0.000286618	0.00222437
Mpg	9.8523	5.83677	1.6096	3.62623	0.000287588	0.00223088
4833438C02Rik	9.05398	5.70906	1.57471	3.62547	0.000288433	0.00223641
Sms-ps	12.0546	6.12261	1.68909	3.62479	0.000289191	0.00224127
Olfml2a	864.775	1.38647	0.382695	3.62291	0.000291309	0.00225665
9930120I10Rik	11.6472	5.05583	1.39576	3.62228	0.000292016	0.00226109
Kcnk13	20.7308	6.90689	1.90715	3.62157	0.000292818	0.00226626
Slc4a8	11.0113	5.99133	1.65462	3.62096	0.000293511	0.00227059
Gm17491	15.0069	6.44969	1.78145	3.62046	0.000294077	0.00227394
Khnyn	129.222	1.46226	0.404009	3.61937	0.00029532	0.00228251
Mmp3	8.68641	5.65038	1.56131	3.61901	0.000295734	0.00228466
Gm6545	22.8828	7.05002	1.94921	3.61686	0.000298204	0.00230165
Lypd6	18.8036	4.83642	1.33761	3.61571	0.000299529	0.00231083
Ccdc167	23.0829	3.54879	0.981569	3.61542	0.000299856	0.00231144
Pknox2	10.5805	5.9342	1.64147	3.61517	0.000300147	0.00231144
Ring1	19.3682	5.81964	1.60983	3.61507	0.000300272	0.00231144
Nek8	13.5744	5.29166	1.46383	3.61493	0.000300425	0.00231144
Spdl1	13.0916	5.23296	1.44773	3.6146	0.000300808	0.00231333
Zfp51	22.8476	3.94728	1.09268	3.61248	0.000303282	0.00232708
Cd22	36.1933	6.71674	1.85987	3.61139	0.000304556	0.0023358
Hint3	9.65928	5.80666	1.60864	3.60966	0.000306601	0.00235042
Hvcn1	31.8789	4.94426	1.36988	3.60927	0.000307056	0.00235285
Zfp691	9.48649	5.77686	1.60085	3.60862	0.000307831	0.00235772
Kif24	15.1577	5.44821	1.51038	3.60719	0.000309536	0.00236865
Ighg2b	60.664	7.46569	2.07085	3.60513	0.000311996	0.00238639
Ubqln4	154.258	1.49459	0.414599	3.6049	0.000312272	0.00238743
Micos13	8.59817	5.64474	1.56594	3.60469	0.000312527	0.0023883
Rtl6	19.6046	5.82622	1.61637	3.60451	0.000312742	0.00238886
Gm19721	7.94525	5.52485	1.53301	3.60393	0.000313443	0.00239314
Zfp109	8.8085	5.68128	1.57866	3.5988	0.00031969	0.00243974
Brk1	89.3538	4.99777	1.38904	3.598	0.000320676	0.00244616
Bola2	8.22048	5.57207	1.54961	3.59578	0.000323419	0.00246376
Lad1	15.2936	5.46253	1.51977	3.59432	0.000325237	0.00247539
Zfp235	20.9472	5.23964	1.45804	3.59361	0.000326129	0.00247996
Dtwd2	9.9224	5.84068	1.626	3.59204	0.000328094	0.00249266
Trem1	18.4112	6.73599	1.87569	3.59121	0.000329143	0.00249951
Trpm6	10.7174	5.95228	1.65767	3.59074	0.000329736	0.00250205
9130023H24Rik	15.2346	5.44817	1.51869	3.58741	0.000333981	0.0025298
Slit2	23.446	6.08273	1.69585	3.58683	0.00033472	0.00253392
Ftl1	920.877	1.36361	0.380195	3.58661	0.000335007	0.00253497
Zfp772	18.7948	5.77555	1.61102	3.58504	0.000337032	0.00254886
Runx1	135.58	5.40217	1.50698	3.58477	0.000337377	0.00254949
Tarsl2	16.0472	6.5462	1.82695	3.58313	0.000339503	0.00256151
Reep2	10.5784	5.9331	1.65587	3.58308	0.000339571	0.00256151
Pdzrn3	22.4564	6.05716	1.69055	3.58294	0.000339747	0.0025617
Gm49327	8.56945	5.63998	1.57424	3.58268	0.000340088	0.00256312
Sytl5	15.063	6.44556	1.79931	3.58224	0.000340657	0.00256627
Gm44860	24.9001	7.17256	2.00256	3.58169	0.000341376	0.00256941
Nxpe5	26.6485	7.27049	2.02998	3.58155	0.000341558	0.00256963
Fhad1	8.38038	5.59837	1.56322	3.58131	0.000341872	0.00257086
Ogfod2	9.98627	5.86333	1.63813	3.57929	0.000344532	0.00258524
Bmper	21.4582	6.95742	1.9438	3.57928	0.000344546	0.00258524
Zgrf1	21.4186	4.39731	1.22895	3.5781	0.000346105	0.00259579
Chd3	323.852	2.57965	0.721042	3.57767	0.000346677	0.00259893
1700096K18Rik	9.12213	5.71947	1.5988	3.57735	0.000347089	0.00260087
Gen1	12.7759	6.20891	1.73684	3.57484	0.000350445	0.00262244
Rcan3	109.553	1.45161	0.406068	3.5748	0.0003505	0.00262244
Tcaf2	10.1432	5.88597	1.64655	3.57473	0.000350586	0.00262244
N4bp2os	7.78268	5.49392	1.53713	3.57415	0.000351368	0.00262627
Sh2d1b1	21.1426	6.93568	1.94053	3.57412	0.000351408	0.00262627
Lcp2	202.491	6.38704	1.78711	3.57395	0.000351638	0.00262683
Faxc	8.22793	5.58103	1.56391	3.56863	0.000358848	0.00267951
Polr2f	13.7264	5.31668	1.48997	3.56831	0.000359295	0.00268167
Ncs1	8.70682	5.65674	1.58613	3.56639	0.000361936	0.00270019
Adat2	7.84465	5.51042	1.54528	3.56598	0.000362501	0.00270322
Gm17705	15.3037	6.46835	1.81501	3.56382	0.000365502	0.00272321
Vps13a	191.081	1.81278	0.508693	3.56361	0.000365793	0.00272417
Asns	12.5365	5.18244	1.45465	3.56266	0.000367113	0.00273161
H2ax	13.8253	5.32725	1.49542	3.56238	0.000367509	0.00273336
Sec61a1	337.964	1.51936	0.426841	3.55954	0.000371502	0.00276185
Casc3	246.625	1.30039	0.365471	3.55813	0.00037351	0.00277556
Gm2629	9.0887	5.71518	1.6063	3.55798	0.000373722	0.00277592
Gm45606	13.2379	6.25767	1.75954	3.55642	0.000375948	0.00279001
4932442E05Rik	10.3249	5.89811	1.65907	3.55508	0.000377866	0.00280302
Kazn	18.3057	5.72494	1.61097	3.55371	0.000379837	0.00281395
Gna15	24.1534	7.12844	2.00599	3.55357	0.000380041	0.00281423
Gm26873	7.94937	5.52387	1.55558	3.55101	0.000383758	0.00284051
Gipc3	28.6622	3.07631	0.866654	3.54964	0.000385752	0.00285403
Zfp248	13.9138	6.34109	1.78716	3.54813	0.000387972	0.00286795
Fam71a	8.07841	5.55534	1.56636	3.54667	0.000390139	0.00288271
Nipa1	12.8335	5.21738	1.47113	3.54651	0.000390373	0.00288318
Scand1	7.75857	5.49515	1.55014	3.54494	0.000392701	0.00289911
B230217C12Rik	11.3806	6.04198	1.70471	3.54429	0.000393676	0.00290505
Vipr1	17.5752	6.66886	1.88166	3.54413	0.000393916	0.00290556
Il6	11.4597	6.0617	1.71106	3.54266	0.000396115	0.00291797
Gm17201	10.5674	5.94524	1.67871	3.54155	0.000397784	0.00292736
Rfx1	131.482	1.65529	0.46753	3.54051	0.00039935	0.0029367
Gm10297	8.04781	5.54812	1.56725	3.54003	0.000400078	0.00294078
Zfp184	8.14705	5.56094	1.57093	3.53992	0.000400254	0.0029408
Cap1	846.65	1.72118	0.486274	3.53954	0.000400824	0.00294372
Lurap1	7.83308	5.50161	1.55607	3.53557	0.000406895	0.00298443
Rbfox3	10.5306	4.91503	1.39055	3.53461	0.000408383	0.00299275
Kif14	14.5669	5.39676	1.52744	3.53321	0.000410551	0.00300604
Srd5a3	93.9691	2.46364	0.697388	3.53266	0.000411394	0.00301092
Tmem186	16.6383	5.59739	1.58495	3.53158	0.000413086	0.00302199
Vsig10l	7.49707	5.44389	1.54205	3.53029	0.000415102	0.00303523
Tiparp	140.67	4.80623	1.36156	3.52995	0.000415645	0.00303679
Rcc1l	21.8296	4.34382	1.23071	3.52952	0.000416308	0.00303901
Gmpr2	8.04036	5.53902	1.56943	3.52932	0.000416621	0.00303999
Pafah1b1	750.521	1.0255	0.29061	3.52877	0.0004175	0.00304379
Tomm20	174.208	1.92014	0.544242	3.5281	0.000418549	0.00305012
Gm37893	12.0638	6.13411	1.73949	3.52638	0.000421278	0.00306606
Tmem176a	399.249	1.88532	0.534821	3.52514	0.000423266	0.0030792
Nbl1	25.0224	6.18997	1.75638	3.52428	0.000424642	0.00308789
Pprc1	248.937	1.551	0.440499	3.52102	0.000429896	0.00312342
Slc2a3	25.9427	4.62152	1.31307	3.51962	0.000432159	0.00313852
C430049B03Rik	13.0672	6.2396	1.77314	3.51895	0.000433258	0.00314515
Epm2a	11.4146	6.05629	1.72111	3.51883	0.000433458	0.00314526
Col7a1	12.7107	6.20278	1.76315	3.51801	0.000434795	0.00315361
Cd72	54.0673	4.32831	1.23075	3.51681	0.000436767	0.00316656
Plekhg6	15.3343	5.46445	1.55404	3.51628	0.000437631	0.00317147
Pafah1b3	7.68394	5.47494	1.55723	3.51583	0.000438389	0.00317561
Fam98c	8.43807	5.61878	1.59837	3.51531	0.000439235	0.00318038
A930033H14Rik	7.46932	5.43997	1.5478	3.51464	0.000440355	0.00318577
Nlrp5-ps	13.2204	5.25027	1.4943	3.51353	0.00044219	0.00319499
Pcdhga9	11.7831	6.09	1.7333	3.51352	0.000442204	0.00319499
Dvl3	177.445	1.53485	0.436845	3.5135	0.000442248	0.00319499
Raver2	7.47098	5.43502	1.54693	3.51342	0.000442384	0.00319499
Gm15931	13.604	6.29813	1.79326	3.51212	0.000444552	0.00320656
Entpd2	7.91368	5.51639	1.57122	3.5109	0.000446593	0.00321854
2700062C07Rik	12.1259	5.1327	1.46217	3.51032	0.000447561	0.00322415
Kif16b	92.0256	4.15216	1.18326	3.50907	0.000449676	0.00323801
Nxt1	11.9792	5.14705	1.46693	3.50872	0.000450265	0.00324088
Inava	10.7244	5.95428	1.69717	3.50835	0.000450896	0.00324404
Gm12216	7.53786	5.45211	1.55425	3.50788	0.000451694	0.00324841
Rgs14	12.4084	6.16577	1.75787	3.50751	0.000452314	0.00325149
Cdkn2c	23.0392	6.06517	1.72967	3.50656	0.000453942	0.00326181
Serpini1	11.8968	6.10343	1.74127	3.50517	0.000456312	0.00327745
Adora1	13.4856	6.2848	1.79333	3.50455	0.00045738	0.00328293
1700001L05Rik	7.87938	5.51665	1.57416	3.5045	0.000457462	0.00328293
Exosc9	30.9082	4.48395	1.27985	3.5035	0.000459181	0.00329248
Atrip	41.7002	2.14042	0.610998	3.50315	0.000459783	0.00329401
Gm5165	8.92106	5.70075	1.62761	3.50253	0.000460854	0.0032989
Rtn4	740.484	2.20335	0.629374	3.50086	0.000463756	0.00331827
Lif	37.8965	3.61291	1.03279	3.4982	0.00046841	0.00334875
Ist1	387.687	1.86649	0.533677	3.49742	0.000469777	0.00335668
C920009B18Rik	21.8566	6.98387	1.99691	3.49734	0.000469916	0.00335668
Lacc1	189.623	4.83801	1.38399	3.49569	0.000472845	0.00337618
Gm47585	12.6644	6.19447	1.77215	3.49545	0.000473259	0.00337721
Zfp963	7.72592	5.49114	1.57102	3.49527	0.000473585	0.00337721
Gm38257	13.4575	6.28198	1.7977	3.49446	0.000475024	0.00338604
Zfp970	48.3733	4.95169	1.41756	3.4931	0.000477449	0.0034019
Gng2	177.523	1.86015	0.532591	3.49265	0.00047825	0.00340618
Cytip	105.267	4.11645	1.17875	3.49222	0.000479015	0.00340923
Gm43660	9.82336	5.82939	1.66927	3.49219	0.000479081	0.00340923
Panx1	18.9912	4.84076	1.38626	3.49196	0.000479492	0.00341073
Cx3cr1	1256.41	3.67155	1.05172	3.49099	0.000481243	0.00342174
Gtf3a	8.13205	5.56601	1.5946	3.49054	0.000482048	0.00342603
Gm44103	8.05781	5.5482	1.59001	3.48942	0.000484077	0.00343758
Gm46224	19.6098	6.827	1.95733	3.4879	0.000486822	0.00345562
Atp6v0c-ps2	12.9985	4.38629	1.25859	3.48507	0.000492002	0.00348655
C130050O18Rik	13.1813	6.25206	1.79418	3.48464	0.000492799	0.00349075
Slc17a9	9.99752	5.85247	1.67966	3.48432	0.000493381	0.00349289
Dcps	13.5834	6.30619	1.80991	3.48425	0.000493513	0.00349289
BC055308	7.62502	5.46251	1.56812	3.48348	0.000494948	0.00350158
Hoxd3os1	10.0472	4.84673	1.3917	3.48258	0.0004966	0.00350945
Zscan30	10.094	5.86563	1.6843	3.48254	0.000496681	0.00350945
Hoxa5	17.6216	5.68066	1.63129	3.4823	0.000497121	0.00350993
Ap1s3	8.83801	5.67737	1.63036	3.48228	0.000497162	0.00350993
Vrk2	18.9342	4.83578	1.3901	3.47872	0.000503808	0.00355241
Cfap54	13.8707	5.31609	1.52834	3.47834	0.000504533	0.00355605
Gm17435	9.47156	5.77331	1.66022	3.47745	0.000506211	0.00356639
Ttc12	15.4518	4.66457	1.34161	3.47684	0.000507352	0.00357295
Nsl1	22.06	5.05355	1.45365	3.47646	0.000508076	0.00357359
Tcirg1	740.755	1.01378	0.2918	3.47422	0.000512334	0.00360006
Cracdl	9.21272	5.73346	1.65032	3.47415	0.000512476	0.00360006
Onecut1	9.86575	5.83374	1.68002	3.47243	0.000515772	0.00362022
Perm1	10.1035	5.88	1.69363	3.47183	0.000516923	0.0036268
Timm13	18.7108	4.82666	1.39037	3.47149	0.00051758	0.00362991
Pld3	205.054	1.94013	0.558966	3.47093	0.000518653	0.00363443
6820431F20Rik	70.314	2.08907	0.601904	3.47077	0.000518963	0.00363509
Glipr1	30.4617	5.51452	1.58894	3.47057	0.000519361	0.00363638
Lingo1	8.19069	5.57174	1.60554	3.47033	0.00051982	0.00363701
Gm43461	7.88328	5.50943	1.58815	3.46908	0.000522243	0.00365074
2210408F21Rik	7.75679	5.48641	1.58154	3.46904	0.00052232	0.00365074
Ap1m2	8.25783	5.57643	1.60753	3.46895	0.000522488	0.00365074
Snapc5	11.9431	6.12125	1.76569	3.46678	0.000526736	0.00367588
Gm16059	9.77457	5.8209	1.6797	3.46544	0.000529366	0.00369272
Akap17b	7.30225	5.40787	1.56059	3.46528	0.000529681	0.0036934
Fcgbp	20.2672	5.90779	1.70501	3.46496	0.000530316	0.00369631
Gm44891	9.79495	5.82248	1.68063	3.46447	0.000531287	0.00369852
Naa50	179.3	1.56129	0.450726	3.46395	0.000532311	0.00370413
Pcgf1	9.37287	5.77156	1.66624	3.46383	0.000532545	0.00370423
Plekhh2	12.2541	6.14661	1.77505	3.46279	0.000534613	0.0037171
Sptb	10.8775	4.96841	1.43538	3.4614	0.000537366	0.00373471
St8sia1	10.9778	5.00421	1.44835	3.45511	0.00055006	0.003812
Uba5	183.541	1.34989	0.390708	3.45498	0.000550333	0.00381233
Prr7	7.09114	5.36135	1.55381	3.45045	0.000559647	0.0038709
Zdhhc15	17.3849	6.66047	1.93034	3.45042	0.000559725	0.0038709
Pde1c	10.6305	5.9412	1.72265	3.44886	0.000562953	0.00388864
Tmem50a	200.318	1.28968	0.373973	3.4486	0.000563505	0.00389087
Sh3yl1	7.26802	5.39419	1.5643	3.44832	0.000564085	0.00389329
Ube2n-ps1	8.52196	5.6213	1.63043	3.44774	0.000565299	0.00389857
Gm38077	11.5222	6.05738	1.75717	3.44723	0.000566357	0.00390421
Tob2	330.753	1.20841	0.350573	3.44696	0.000566938	0.00390662
Gm10767	7.45196	5.43637	1.57755	3.44609	0.00056877	0.00391606
4930563E22Rik	10.1999	5.88205	1.70771	3.44441	0.000572305	0.00393881
Ccm2	73.1189	1.69145	0.491134	3.44396	0.000573254	0.00394214
Inppl1	296.002	2.49946	0.725859	3.44345	0.000574338	0.00394777
Sumf2	17.6779	4.86389	1.41255	3.44335	0.00057456	0.00394777
Wdyhv1	31.8605	2.5837	0.751005	3.44032	0.000581027	0.00398362
Ccdc32	14.0672	5.35159	1.55558	3.44026	0.000581164	0.00398362
Eef1e1	11.3027	5.02694	1.46129	3.44008	0.000581541	0.00398459
Ctsb	5762.65	2.36333	0.687178	3.43918	0.00058347	0.00399397
Car5b	17.9418	4.03285	1.17264	3.43912	0.000583616	0.00399397
Top1mt	8.22342	5.58069	1.62411	3.43614	0.000590055	0.00403641
Gm37902	8.56405	5.62989	1.63866	3.43566	0.000591106	0.00404034
Trim45	7.18556	5.38314	1.56762	3.43396	0.000594842	0.0040626
Rpl13a	14.5665	6.40687	1.86592	3.43362	0.000595587	0.00406605
Gm36043	21.4193	6.95517	2.02574	3.4334	0.000596052	0.00406758
Chil3	15.6633	6.50195	1.89439	3.43221	0.000598688	0.00407901
Mrpl35	15.0906	4.51618	1.31603	3.43168	0.000599857	0.00408441
Rrs1	15.2244	5.46612	1.59291	3.43152	0.000600202	0.00408441
Ppil6	8.01486	5.53268	1.6125	3.43112	0.000601098	0.00408887
Cdh23	15.0446	6.44416	1.87867	3.43016	0.000603216	0.00410162
Lamtor2	8.45413	5.61998	1.63874	3.42945	0.000604805	0.00411079
Sgo2a	10.2605	4.87706	1.42218	3.42929	0.000605155	0.00411152
Thg1l	7.536	5.45591	1.59141	3.42836	0.000607236	0.0041226
Gadd45a	12.1562	6.14605	1.79315	3.42752	0.00060913	0.0041319
Cblc	9.95466	5.84535	1.70556	3.42723	0.000609765	0.00413426
Srrd	8.7081	5.66628	1.65346	3.42691	0.000610482	0.00413611
Arrdc1	111.287	4.30727	1.25707	3.42644	0.000611549	0.0041407
Ifnlr1	15.8273	6.51743	1.90212	3.4264	0.000611647	0.0041407
Pcna-ps2	7.37714	5.41525	1.58075	3.42575	0.000613102	0.0041489
Ighv1-53	26.5244	7.26388	2.12087	3.42496	0.000614895	0.00415937
Zcwpw1	7.35588	5.42015	1.5827	3.42462	0.000615657	0.00416286
Trmt2a	101.786	4.68335	1.3677	3.42425	0.000616503	0.00416461
Oas1c	9.28654	5.74474	1.67773	3.42412	0.000616798	0.00416461
Slfn10-ps	14.5229	5.38425	1.57247	3.42407	0.000616897	0.00416461
A730011C13Rik	6.97751	5.34066	1.56097	3.42138	0.000623041	0.00420274
Gm21092	10.1521	5.88749	1.72123	3.4205	0.000625053	0.00421129
Gm28809	13.8694	6.32655	1.85055	3.41874	0.000629117	0.00423474
Tox2	19.564	5.81593	1.70227	3.41656	0.000634173	0.00426375
Dnajc17	9.95838	5.8505	1.71243	3.41649	0.000634347	0.00426375
Stx11	9.89077	5.84972	1.71311	3.41468	0.00063858	0.0042888
Zfp74	53.4179	4.19939	1.23044	3.4129	0.000642744	0.00431299
Gm37607	10.2564	4.88405	1.43109	3.41282	0.000642945	0.00431299
Rrad	10.5215	5.93592	1.73945	3.41253	0.000643628	0.00431587
Txndc16	159.132	1.64459	0.481955	3.41233	0.000644109	0.00431653
Cpxm2	15.338	5.49871	1.61145	3.41227	0.000644236	0.00431653
Fcho1	15.6451	4.5592	1.33641	3.41153	0.00064599	0.00432658
D030028A08Rik	8.65334	5.64287	1.65417	3.41129	0.000646554	0.00432865
Gm20513	14.6884	6.40878	1.8796	3.40965	0.000650458	0.00435135
Zfp750	8.40187	5.6018	1.64314	3.40921	0.000651524	0.00435535
Ptn	15.8439	5.5176	1.61853	3.40901	0.000651983	0.00435535
Xndc1	17.1801	6.64366	1.94892	3.40889	0.000652286	0.00435535
Arsa	172.874	2.93178	0.860117	3.40858	0.000653015	0.00435815
Gm37499	7.60179	5.45836	1.60179	3.40766	0.000655234	0.00436917
Gramd1c	8.30198	5.59688	1.64254	3.40746	0.000655698	0.00436917
Ppp1ca	349.278	1.23269	0.361779	3.40731	0.000656067	0.00436992
Rrn3	78.8671	2.13319	0.626102	3.4071	0.000656574	0.00437158
Rpl4	1165.33	1.27366	0.373921	3.40621	0.000658709	0.00438236
Atp6v0d2	22.6308	7.03451	2.06717	3.40297	0.00066658	0.00442431
Gpr176	15.9778	6.53054	1.91922	3.4027	0.000667231	0.00442517
Sap30	21.6533	4.96724	1.46014	3.40188	0.00066923	0.00443669
Eif2s3y	107.658	4.08846	1.20232	3.40046	0.00067272	0.0044574
Dpep2	17.8788	5.68936	1.67321	3.40026	0.000673229	0.0044574
Pdk3	34.8305	3.27677	0.963683	3.40025	0.000673234	0.0044574
Cdca5	9.9192	4.83256	1.42131	3.40008	0.000673667	0.0044574
F8a	8.2652	5.57952	1.64199	3.39802	0.000678755	0.00448756
Gm49911	13.8298	6.32154	1.86289	3.39341	0.000690276	0.00456195
Arl14ep	74.8348	4.73409	1.39551	3.39238	0.000692878	0.00457736
Hmgb3	25.6661	6.22025	1.83397	3.39169	0.000694619	0.00458459
Comp	29.9982	7.44569	2.19558	3.39122	0.000695816	0.00458963
Gask1a	10.871	5.97337	1.76168	3.39073	0.000697078	0.00459616
Tyk2	255.692	1.28791	0.379912	3.39001	0.000698889	0.00460538
Otub1	86.5772	1.57512	0.464641	3.38996	0.000699018	0.00460538
Cdca7l	10.3943	5.92066	1.74681	3.38941	0.000700434	0.00461292
Mid1-ps1	8.22765	5.5753	1.64508	3.38907	0.000701312	0.00461511
Irf2bp1	53.0947	3.73494	1.10218	3.38867	0.000702322	0.00461996
Macrod1	8.32031	5.60061	1.65349	3.38715	0.000706228	0.00464386
Trim6	9.55687	5.78639	1.70949	3.38486	0.000712146	0.00467925
Gm36445	6.9677	5.3409	1.57801	3.38458	0.000712881	0.00468105
Shisa2	8.01447	5.53263	1.63489	3.38409	0.000714148	0.00468378
Art2a	17.8942	6.69495	1.97838	3.38406	0.000714231	0.00468378
Trmo	8.67638	5.64693	1.66906	3.38331	0.000716176	0.00469472
Stmn1	69.6863	3.5804	1.05946	3.37946	0.000726283	0.00475913
Polr2j	6.86514	5.31352	1.57255	3.37891	0.000727731	0.00476448
Prnp	48.1988	4.04596	1.19749	3.37871	0.000728274	0.00476448
Smad9	9.71357	5.81059	1.71978	3.37869	0.000728325	0.00476448
Prss8	7.11321	5.36463	1.58782	3.37862	0.000728503	0.00476448
Mad1l1	75.0658	1.21212	0.358786	3.37841	0.000729066	0.00476632
Abcg1	479.527	1.96677	0.582314	3.37751	0.000731441	0.00478001
Prkcsh	247.016	1.31055	0.388118	3.37669	0.000733641	0.00479254
Setd4	10.8204	4.9503	1.46622	3.37623	0.000734853	0.0047986
Znhit2	9.60507	5.80642	1.72028	3.37527	0.00073743	0.00481173
Efhd2	288.652	2.32022	0.687816	3.37331	0.000742694	0.00484185
Fam83h	27.1452	5.49824	1.62996	3.37324	0.000742902	0.00484185
Actr3-ps	23.447	2.97907	0.883857	3.37053	0.000750226	0.00488583
Tagln2	791.223	1.11201	0.329955	3.37019	0.000751172	0.00489011
Ctsa	647.038	2.11832	0.628913	3.36823	0.000756512	0.0049211
Trim13	11.0713	4.98219	1.47963	3.36718	0.000759424	0.00493815
Emc2	75.491	1.79543	0.533463	3.36561	0.000763751	0.00496438
Slc25a53	7.62984	5.47452	1.62749	3.36377	0.000768847	0.00499512
Frs3	13.088	6.25275	1.8589	3.36369	0.000769069	0.00499512
Grhl2	12.5453	6.18044	1.83819	3.36224	0.00077312	0.00501567
Ctnnbip1	11.3372	6.04657	1.79868	3.36167	0.000774736	0.00502404
Mab21l3	8.54893	5.62518	1.67382	3.36068	0.000777506	0.00503518
Gm45540	16.5829	6.58452	1.95957	3.36019	0.00077888	0.00504147
Ddo	6.76474	5.29731	1.57692	3.35928	0.000781447	0.00505556
Rgs18	12.3045	6.15269	1.83159	3.35921	0.000781652	0.00505556
Fgf2	28.7478	5.29592	1.57721	3.35777	0.000785742	0.00507814
Ciao3	35.9311	3.63296	1.08199	3.35766	0.000786043	0.00507815
Tbc1d7	8.29766	5.59681	1.66703	3.35736	0.000786907	0.00508179
Lzic	36.8865	3.56368	1.06156	3.35701	0.000787889	0.0050862
Smpd5	9.94305	5.85692	1.74532	3.35578	0.000791407	0.00510697
Trim17	11.0079	5.99122	1.78581	3.3549	0.000793926	0.00511933
Ddhd2	124.642	1.44279	0.430126	3.35435	0.000795507	0.00512563
Gabre	8.73356	5.65638	1.68654	3.35384	0.000796973	0.00513118
Rpl17	160.759	2.40041	0.715779	3.35357	0.000797765	0.00513433
Psd4	118.659	4.81327	1.43567	3.35262	0.000800509	0.00514808
Gm49338	16.5423	3.96495	1.18326	3.35087	0.000805577	0.00517479
Zfp217	235.728	1.80492	0.538905	3.34924	0.000810335	0.00520338
Klhl35	6.8017	5.30027	1.58279	3.3487	0.00081192	0.00520962
Exosc2	21.7741	5.03565	1.50389	3.34841	0.000812774	0.00521313
Gm50012	9.32844	5.75269	1.71834	3.34782	0.000814502	0.00522224
Zc3h8	13.997	5.34208	1.59607	3.34703	0.000816827	0.00523516
Mlxip	418.434	2.03476	0.608786	3.34232	0.000830807	0.00531672
Tspyl3	18.5855	5.74557	1.71925	3.3419	0.000832078	0.00531908
Dact1	9.38431	5.76044	1.72383	3.34165	0.000832809	0.0053195
Gm8113	9.70319	5.80984	1.73893	3.34103	0.000834668	0.00532937
Epdr1	10.8359	5.98058	1.79032	3.3405	0.000836264	0.00533755
Chek1	9.30139	4.72956	1.41595	3.34021	0.000837153	0.00533921
Tnfrsf1b	582.12	2.99788	0.89759	3.33992	0.000838014	0.00534269
Pif1	9.02323	5.71803	1.71254	3.33891	0.000841078	0.00535684
B9d2	9.45444	5.7834	1.73214	3.33888	0.000841179	0.00535684
Dync2li1	11.3931	6.05285	1.8138	3.3371	0.00084656	0.00538503
Rhot1	206.582	2.07951	0.623287	3.33637	0.000848814	0.00539735
Cdh24	13.4253	5.28161	1.58312	3.3362	0.000849327	0.00539859
Atp2c1	322.006	1.51398	0.453887	3.33558	0.000851206	0.0054085
Stn1	55.6091	1.75499	0.52624	3.33496	0.000853112	0.00541656
1700047M11Rik	13.8471	6.32363	1.89685	3.33375	0.000856841	0.00542805
B3gat2	7.42302	5.4244	1.62745	3.33307	0.000858927	0.0054372
Dmbt1	705.549	4.24614	1.27398	3.33296	0.000859265	0.00543731
Cdc45	13.9891	5.34211	1.60291	3.33276	0.000859877	0.00543916
Rfesd	10.977	4.14166	1.24321	3.33143	0.000863998	0.00546115
Madd	327.193	1.9704	0.591515	3.3311	0.00086503	0.00546564
Gm45235	12.6615	6.19422	1.85979	3.3306	0.000866588	0.00547344
Ccdc107	11.5353	6.07147	1.82416	3.32837	0.000873573	0.0055114
H2-T-ps	7.05467	5.35184	1.60855	3.32712	0.000877492	0.00553202
Hand2os1	11.9141	6.1065	1.83573	3.32647	0.000879533	0.00554282
Trim30b	7.78376	5.49064	1.65073	3.32618	0.000880455	0.00554657
Rims2	7.96349	5.52459	1.66107	3.32593	0.000881239	0.00554739
Churc1	10.7054	5.96204	1.79298	3.32521	0.000883521	0.00555799
Insyn2b	20.8707	6.91745	2.08079	3.32443	0.000885996	0.00556907
Prpf31	61.5683	1.74716	0.525758	3.32313	0.000890137	0.00558476
Gm14276	12.076	5.11218	1.5385	3.32283	0.000891099	0.00558826
Rab3b	13.6851	6.30652	1.89891	3.32113	0.00089654	0.00561662
Gm34220	7.12556	5.37488	1.61858	3.32074	0.000897783	0.00562233
Cystm1	8.95571	4.71464	1.42004	3.32007	0.000899938	0.00563166
Ildr1	6.88004	5.31365	1.60059	3.31981	0.000900795	0.00563495
Plagl2	123.057	4.30651	1.29831	3.31702	0.00090983	0.00568937
Srp54b	17.8538	4.45176	1.34265	3.31565	0.000914318	0.00571162
Pcdhga7	6.58971	5.25698	1.58552	3.31562	0.000914397	0.00571162
Rrp9	15.9507	5.53227	1.66862	3.31547	0.000914886	0.00571257
Atp1a1	1436.54	1.32686	0.400362	3.31416	0.000919187	0.00573731
Pmp22	105.755	2.35002	0.709138	3.31391	0.000919997	0.00574025
Mamdc2	11.0077	5.99138	1.80812	3.31359	0.000921052	0.00574261
Epb41l3	18.2895	6.72655	2.03027	3.31312	0.000922604	0.00574806
Tstd2	63.9127	1.6829	0.50807	3.31234	0.000925184	0.00575821
Sytl2	11.7646	6.08835	1.83837	3.31182	0.000926926	0.0057644
Tmem30b	14.0386	5.36844	1.62117	3.31145	0.000928123	0.00576973
Gm11696	7.12907	5.36638	1.62121	3.31011	0.000932607	0.00579336
Rasa4	244.464	2.14194	0.64733	3.30888	0.000936698	0.00581452
Zswim3	6.49853	5.23874	1.58383	3.30765	0.000940838	0.00583382
Fam221a	7.18784	5.38583	1.62917	3.30587	0.000946827	0.00586666
Bcl7c	28.4633	4.3155	1.30567	3.3052	0.000949094	0.00587642
Ccdc18	7.70211	5.48504	1.66026	3.30373	0.000954085	0.00590516
Gm12989	8.76216	4.6781	1.41652	3.30253	0.000958174	0.00592071
Gngt2	48.4624	4.25483	1.28838	3.30248	0.000958342	0.00592071
C1qtnf7	11.2433	6.02196	1.82418	3.30118	0.000962782	0.00594564
Hectd2	6.86475	5.31315	1.60951	3.3011	0.000963079	0.00594564
Stx16	180.747	4.58264	1.38835	3.3008	0.000964109	0.00594692
Vtcn1	10.0402	5.8582	1.77479	3.30079	0.000964135	0.00594692
Gm44751	12.6334	6.19128	1.87603	3.3002	0.000966165	0.00595603
Dhrs13	8.85889	4.65973	1.41225	3.2995	0.000968584	0.00596877
Cd83	391.827	5.31172	1.61027	3.29865	0.00097152	0.00598469
Bbs5	8.59709	5.64618	1.71223	3.29757	0.000975256	0.00600251
Rhpn2	9.91706	4.80894	1.45836	3.29751	0.000975474	0.00600251
Zfyve28	8.36598	5.59537	1.69786	3.29554	0.000982328	0.00603896
Stxbp3-ps	6.75718	5.29313	1.60661	3.29461	0.000985593	0.00605379
Zfp418	8.84233	5.67778	1.72388	3.2936	0.000989141	0.00607339
Nsun5	14.0461	5.38339	1.63483	3.29294	0.000991471	0.00608239
Gm26648	14.5812	5.38811	1.63634	3.29277	0.000992041	0.00608239
Gm10130	6.75945	5.29658	1.60882	3.29221	0.000994047	0.00609249
Stxbp3	127.567	3.70065	1.12483	3.28995	0.00100203	0.00613898
Csf3r	243.264	4.75714	1.446	3.28986	0.00100236	0.00613898
Gm30122	8.8756	4.69436	1.42703	3.28961	0.00100328	0.0061424
Frat1	11.6285	6.07062	1.84557	3.28929	0.00100439	0.00614698
Ccn3	16.316	6.56956	1.99806	3.28797	0.00100914	0.00617162
Mtus2	17.651	5.66346	1.72389	3.28529	0.00101879	0.00620842
Tigd3	6.52647	5.24348	1.59609	3.2852	0.0010191	0.00620842
S100a9	6.64952	5.26484	1.60263	3.28513	0.00101936	0.00620842
Stard6	6.82366	5.31096	1.61669	3.28508	0.00101955	0.00620842
Tmem101	11.4316	6.05838	1.84553	3.28274	0.00102804	0.00625071
Adam23	424.93	4.5496	1.38595	3.28266	0.00102834	0.00625071
Pdgfrl	11.6073	5.08714	1.55086	3.28021	0.00103729	0.00630033
Rragd	52.7706	3.62652	1.1056	3.28012	0.00103761	0.00630033
Arl16	8.09508	5.5607	1.69534	3.28	0.00103807	0.00630084
Syde2	6.92121	5.32353	1.62317	3.27971	0.00103912	0.00630498
Kazald1	11.1297	6.01981	1.83626	3.27831	0.00104431	0.00633111
Eid2b	9.15446	4.74275	1.44683	3.27802	0.00104538	0.00633161
Cant1	329.077	1.14677	0.349988	3.27659	0.00105069	0.00636149
Ing4	6.59874	5.25539	1.60414	3.27613	0.00105238	0.00636495
Slc5a1	6.93957	5.33548	1.62868	3.27595	0.00105309	0.00636694
Chordc1	175.027	1.95251	0.596032	3.27584	0.00105346	0.00636695
Id3	430.385	2.0589	0.628581	3.27547	0.00105486	0.00637313
Zc3h12b	9.13982	4.68795	1.43129	3.27533	0.00105539	0.00637403
Arntl2	7.7424	5.49708	1.67885	3.27431	0.0010592	0.00639375
A530017D24Rik	6.85141	5.31533	1.62345	3.27409	0.00106001	0.00639514
Gstt2	20.2399	5.87911	1.79573	3.27393	0.00106062	0.00639652
Oip5	7.05448	5.35179	1.63486	3.27354	0.00106209	0.00640167
Mafk	134.106	2.4798	0.757548	3.27345	0.00106244	0.00640167
Ccdc85b	22.2778	6.05588	1.85023	3.27305	0.00106394	0.0064057
Tufm	98.825	1.74094	0.532267	3.27081	0.00107241	0.00644244
Igsf23	13.4897	6.28599	1.92207	3.27043	0.00107384	0.00644877
H2-DMb2	11.4965	6.05432	1.85161	3.26977	0.00107636	0.00646156
Cdk5r1	7.07466	5.35267	1.6374	3.26901	0.00107925	0.00647438
Galnt10	83.0287	3.21136	0.982543	3.26841	0.00108152	0.00648566
Dus4l	6.34126	5.20136	1.5917	3.26781	0.00108384	0.00649729
Shroom3	128.172	2.03249	0.622262	3.2663	0.00108964	0.00651885
Gm37127	15.1696	6.45564	1.97646	3.26627	0.00108974	0.00651885
Elapor1	17.8564	6.69192	2.04888	3.26614	0.00109026	0.00651966
Hsdl2	57.511	4.7719	1.46164	3.26476	0.00109555	0.00654439
Dusp18	8.14567	5.56845	1.70601	3.26402	0.00109842	0.00655459
Clmp	13.7348	6.31262	1.93492	3.26247	0.00110447	0.00658141
Rubcnl	19.2154	5.83122	1.78817	3.261	0.00111021	0.00661331
Mgst3	7.43973	5.43824	1.668	3.26034	0.00111279	0.00662403
Ak1	7.03662	5.35402	1.64245	3.25978	0.00111498	0.00663244
Hunk	6.55649	5.25162	1.61207	3.25769	0.00112323	0.00667448
Eif2b3	26.3678	4.24004	1.30205	3.25644	0.00112818	0.00670155
Ap2m1-ps	48.3806	2.74341	0.842523	3.25618	0.00112922	0.00670534
Aldh1b1	7.58099	5.45201	1.67477	3.25538	0.00113241	0.00672193
Grn	2095.64	1.51628	0.465825	3.25504	0.00113376	0.00672759
Sh3bgrl3	70.9547	3.68045	1.13077	3.25482	0.00113463	0.00672806
Atf3	800.833	1.36744	0.420152	3.25463	0.00113542	0.00672993
Iqck	7.2848	5.39782	1.65866	3.25433	0.00113659	0.00672993
Nmt1	273.732	1.35095	0.415331	3.2527	0.00114316	0.00675738
Akap8	327.291	1.14769	0.353305	3.24843	0.00116042	0.00685227
Dcp1a	159.674	1.23171	0.379308	3.24726	0.00116521	0.00687572
Prr15l	8.68012	5.64731	1.73953	3.24646	0.00116851	0.00689285
Cisd3	8.9295	4.67249	1.43952	3.24587	0.00117093	0.00690472
Rpl31-ps8	8.71369	4.63319	1.4275	3.24567	0.00117175	0.00690716
Slc18a1	10.2527	4.88159	1.50484	3.24392	0.00117897	0.00694731
Nsun2	132.788	3.3817	1.04282	3.24284	0.00118344	0.00696737
Mtf1	80.2747	1.24121	0.382757	3.2428	0.00118361	0.00696737
Ndufs6	9.48828	5.79009	1.78581	3.24228	0.00118576	0.00697695
H2aw	7.22674	5.39175	1.66299	3.24221	0.00118606	0.00697695
Morn4	9.44769	5.78391	1.78436	3.24145	0.00118924	0.00699321
Il10ra	387.487	5.12877	1.58257	3.24079	0.00119197	0.00700686
Tmem259	247.693	1.42082	0.438485	3.24029	0.00119408	0.00701353
Alkbh1	87.8371	1.2383	0.3822	3.23992	0.00119563	0.00701862
Arf2	165.71	1.37602	0.424806	3.23917	0.00119878	0.00703472
Lrfn4	11.0893	6.01436	1.85689	3.23894	0.00119977	0.00703693
[truncated: 2,661 more rows]

## Sheet: LSECS_Fib
	baseMean	log2FoldChange	lfcSE	stat	pvalue	padj
Fbln2	363.913	3.197	0.356824	8.95959	3.25897e-19	2.48321e-16
Ddx3y	108.623	7.31502	0.880779	8.30516	9.96814e-17	4.88273e-14
Wnt9b	235.783	2.95911	0.380452	7.77789	7.37443e-15	3.03428e-12
Synpo	176.946	2.7564	0.361315	7.6288	2.36941e-14	8.5519e-12
Gpnmb	78.9677	3.33899	0.447602	7.45974	8.66966e-14	2.97268e-11
Uty	73.5711	7.72727	1.14435	6.75257	1.45253e-11	3.39577e-09
Eif2s3y	34.1993	8.47508	1.29917	6.52346	6.87028e-11	1.39943e-08
Kdm5d	53.8951	7.28765	1.12503	6.47775	9.30977e-11	1.84163e-08
Esm1	198.028	3.53255	0.567163	6.22846	4.71048e-10	8.35419e-08
Vwf	1133.32	2.07467	0.348994	5.94473	2.76919e-09	4.25154e-07
Megf6	174.303	2.0022	0.352808	5.67503	1.38664e-08	1.8768e-06
Hspa1a	273.916	2.27287	0.425686	5.33931	9.33005e-08	1.07835e-05
Rspo3	307.28	1.95995	0.376375	5.20743	1.91469e-07	2.11779e-05
Hspa1b	584.982	2.20861	0.433814	5.09115	3.55901e-07	3.63783e-05
Bcam	245.853	1.97203	0.395737	4.98318	6.25487e-07	6.01316e-05
Edn1	54.4042	2.64944	0.534373	4.95804	7.12069e-07	6.78212e-05
Slc52a3	79.8694	2.41754	0.500675	4.82855	1.3753e-06	0.000121957
Adam15	267.507	1.87006	0.388596	4.81236	1.49162e-06	0.000131704
Nr1d1	76.3866	1.98295	0.422915	4.68877	2.74856e-06	0.000234631
Tgfb2	44.7935	2.7739	0.592588	4.681	2.85479e-06	0.000241322
Nts	36.9236	2.84124	0.61131	4.64779	3.35503e-06	0.000271744
Jag2	25.5881	3.22377	0.699824	4.60654	4.09416e-06	0.000323958
Lama5	574.231	1.57122	0.342962	4.58132	4.62058e-06	0.000361441
Plec	1088.35	1.64208	0.361032	4.54831	5.40782e-06	0.000413588
Ednrb	513.283	2.17868	0.479472	4.54392	5.52179e-06	0.00042074
Cyp1a1	44.8449	2.64938	0.590783	4.48453	7.30755e-06	0.000546684
Disp2	86.4044	1.82617	0.415164	4.39867	1.08915e-05	0.00079177
Fndc1	82.414	1.95876	0.447975	4.37248	1.22845e-05	0.000883666
Per1	168.304	1.81331	0.416414	4.35459	1.33317e-05	0.000945772
Thbd	630.685	1.71385	0.397782	4.30851	1.64359e-05	0.00112712
Sh3pxd2a	211.719	1.38687	0.326984	4.24139	2.22136e-05	0.00146475
Dennd6b	40.2211	2.47133	0.585024	4.22433	2.39657e-05	0.00156028
Cyp2d9	28.3258	2.66757	0.63183	4.22198	2.42167e-05	0.00157164
Lhx6	141.027	1.53918	0.36834	4.17869	2.93187e-05	0.00184983
Glp1r	49.3204	2.04144	0.488611	4.17805	2.94024e-05	0.00184983
Sele	55.5465	2.27871	0.54638	4.17055	3.03861e-05	0.00189482
Armcx4	634.79	2.02092	0.485102	4.16597	3.1003e-05	0.00192697
Cyp1b1	40.2257	2.17678	0.531162	4.09815	4.16463e-05	0.00250523
Ptpre	154.326	1.53435	0.375916	4.08164	4.47191e-05	0.00267443
Ptpru	71.5961	1.9179	0.470057	4.08015	4.50064e-05	0.00268382
Carmil3	27.2896	2.91536	0.721333	4.04163	5.30813e-05	0.0030936
Adamts4	95.0319	1.63806	0.40551	4.0395	5.35644e-05	0.00311294
Gm43246	7.3748	6.2589	1.55778	4.01784	5.87337e-05	0.00338467
Gm46603	11.615	5.92787	1.47971	4.00609	6.17316e-05	0.00351802
Lrg1	129.625	2.06357	0.516695	3.9938	6.50228e-05	0.00368516
Pole	83.7071	1.56794	0.399265	3.92706	8.59899e-05	0.00474282
AI661453	35.1619	2.22791	0.567855	3.92339	8.73117e-05	0.00480285
Wdr90	58.6363	1.83402	0.475944	3.85344	0.000116471	0.00627269
Insr	908.4	1.56258	0.40643	3.84465	0.000120722	0.00644899
Pitpnm3	36.927	2.17448	0.567224	3.83355	0.00012631	0.006663
Pcdh1	62.3548	1.67582	0.43937	3.81416	0.000136648	0.00715336
Ackr3	89.8815	1.80594	0.477707	3.78043	0.000156558	0.00805215
A330074K22Rik	7.03821	6.18648	1.63711	3.7789	0.000157523	0.00808159
Ddit4	66.124	2.02629	0.536498	3.77688	0.000158807	0.00812722
Depp1	108.284	1.97938	0.524715	3.77229	0.000161753	0.008237
Col8a1	26.0376	2.50405	0.666299	3.75816	0.00017117	0.0086523
Muc5ac	54.0696	1.87008	0.499246	3.74582	0.000179807	0.00902239
Sdk1	60.0136	1.72738	0.462005	3.73888	0.00018484	0.00925234
Cyb561	25.0787	2.52724	0.683236	3.69893	0.00021651	0.0105551
Fgfr3	104.028	1.47354	0.402077	3.66483	0.000247502	0.0118969
Csf2rb2	139.134	1.66766	0.458274	3.63901	0.000273683	0.0129607
Xlr3b	14.3186	3.3935	0.939885	3.61055	0.00030555	0.0142542
Cacna1h	35.3239	2.27091	0.63188	3.5939	0.000325766	0.0150606
Gja5	51.5375	2.01981	0.564951	3.5752	0.000349956	0.0159992
Tox2	68.9305	1.58454	0.444726	3.56296	0.0003667	0.0165805
Olfr523	15.9875	3.34799	0.94221	3.55334	0.000380376	0.0170862
Gm44851	8.19496	5.4123	1.52756	3.54311	0.000395435	0.017647
Qrfp	12.6171	3.7564	1.0609	3.54076	0.00039897	0.0177663
Dnah17	71.1433	1.61026	0.455801	3.53281	0.000411174	0.0181916
Mn1	55.0804	1.75884	0.50278	3.49822	0.000468373	0.0204582
Mybl2	34.0582	1.88092	0.538192	3.49488	0.00047428	0.0205851
Saa3	14.3191	3.19627	0.922284	3.4656	0.000529043	0.0225342
Spef1	40.7615	1.83207	0.528828	3.4644	0.000531417	0.0225885
Apba1	43.5281	1.74601	0.504853	3.45846	0.000543273	0.0229502
Ahdc1	97.7717	1.35535	0.39225	3.45532	0.00054964	0.0231716
Ace	65.3806	1.54728	0.449211	3.44443	0.000572259	0.023929
Sema3f	1010.67	1.32488	0.384796	3.44308	0.000575135	0.0240005
Aox1	108.669	1.50328	0.438265	3.43008	0.000603401	0.0249774
Gm10599	33.0011	1.96833	0.574525	3.42601	0.000612513	0.0250521
Mmp28	35.0042	1.99318	0.585145	3.4063	0.000658486	0.0265628
Ltbp1	76.1468	1.45981	0.430156	3.39368	0.000689602	0.0276203
Chd5	39.3941	1.92724	0.568107	3.39239	0.000692846	0.0276775
Defb3	6.17027	6.00049	1.76973	3.39061	0.000697365	0.0278041
Myo15	66.063	1.59881	0.472972	3.38035	0.000723947	0.0287187
Mcm2	121.213	1.43405	0.424391	3.37908	0.000727286	0.0287187
Galnt15	208.982	1.39877	0.415097	3.36974	0.00075239	0.0294276
Pi16	44.23	1.90178	0.565308	3.36414	0.000767814	0.0298606
Ccl19	11.0165	3.25872	0.977219	3.33469	0.000853946	0.0326547
Muc5b	80.8722	1.75231	0.525948	3.33172	0.0008631	0.0328825
Gm52981	9.83624	4.18522	1.25722	3.32893	0.000871788	0.03303
Robo1	242.899	1.2179	0.3668	3.32034	0.000899069	0.0337666
Mcm5	91.0661	1.55085	0.468691	3.30891	0.00093661	0.0347814
Rnf157	188.462	1.44062	0.43597	3.30441	0.000951769	0.0352806
Mycn	11.1792	3.5626	1.08049	3.29722	0.000976484	0.0359669
Map3k6	53.4381	1.85235	0.56183	3.29699	0.000977275	0.0359669
P2ry2	11.4521	3.96403	1.20283	3.29558	0.000982183	0.0360487
Ier3	69.053	1.6258	0.493574	3.29393	0.000987971	0.0360487
Cd34	147.026	1.32445	0.402098	3.29385	0.00098826	0.0360487
Gm9316	19.1032	2.43919	0.741084	3.29138	0.00099696	0.0362376
Lgals1	140.131	1.39224	0.42313	3.29032	0.00100072	0.0362779
Col1a1	113.225	1.48738	0.45208	3.29008	0.0010016	0.0362779
Ltbp2	45.5109	1.88376	0.572703	3.28925	0.00100456	0.0363214
Hk1	237.651	1.17487	0.357477	3.28655	0.00101423	0.0366064
E330035G20Rik	11.0531	3.55544	1.08328	3.28209	0.00103041	0.0370604
Ptprn	13.1888	3.07941	0.941535	3.27063	0.00107308	0.0381948
Lgi2	14.4783	2.93108	0.896661	3.26888	0.00107975	0.0383568
Gm20276	38.511	1.698	0.519986	3.26547	0.00109282	0.03863
Olfr1414	11.4258	3.33531	1.02461	3.25522	0.00113305	0.0395776
Slc12a7	281.647	1.26034	0.387214	3.25489	0.00113437	0.0395776
Dbhos	11.766	3.09675	0.953563	3.24756	0.00116399	0.0404508
Gm42858	7.05536	5.18672	1.59814	3.24548	0.00117253	0.0406788
Gstm3	21.6218	2.22317	0.686851	3.23675	0.00120898	0.0416623
Ly6c1	24.7261	2.31734	0.716147	3.23584	0.00121285	0.0416707
Lingo3	9.91966	4.1262	1.27519	3.23574	0.00121328	0.0416707
Col26a1	23.6456	2.50462	0.77519	3.23097	0.00123371	0.0420915
Cilp2	16.121	2.92216	0.907268	3.22084	0.00127817	0.0432496
Asic3	10.4208	3.76085	1.169	3.21715	0.00129472	0.0437376
Gm26583	11.5304	3.61318	1.12413	3.21421	0.00130806	0.044116
Zfp202	26.2705	1.98782	0.619925	3.20655	0.00134335	0.045232
Rem2	6.97281	5.1727	1.61552	3.20189	0.00136529	0.0458658
Obsl1	59.1459	1.59164	0.4998	3.18456	0.00144973	0.0483392
Zfhx2	193.222	1.08555	0.341099	3.18251	0.00146006	0.0486048
Tmem125	10.9268	3.4999	1.10025	3.181	0.00146769	0.04878
Cd63	43.5035	1.65384	0.520496	3.17744	0.00148581	0.0491441
Kif1a	45.7401	1.69562	0.533743	3.17685	0.00148884	0.0491652
Clec4f	634.18	-5.80032	0.340958	-17.0118	6.71176e-65	1.38081e-60
Cd5l	670.615	-4.02019	0.292015	-13.7671	4.02161e-43	4.13682e-39
Ctsc	358.113	-4.94702	0.362136	-13.6607	1.74372e-42	1.19578e-38
Csf1r	690.666	-4.33265	0.339218	-12.7724	2.33712e-37	1.20204e-33
Lyz2	1191.46	-3.38415	0.273941	-12.3536	4.65818e-35	1.91666e-31
Cd74	644.438	-3.53203	0.290219	-12.1703	4.47694e-34	1.53507e-30
Adgre4	164.019	-4.93286	0.423921	-11.6363	2.6954e-31	7.92178e-28
Ptprc	433.546	-3.73473	0.325194	-11.4846	1.57622e-30	4.05344e-27
Cfp	301.654	-4.00075	0.366317	-10.9215	9.09347e-28	2.07867e-24
C1qc	352.217	-3.9937	0.370213	-10.7876	3.94036e-27	8.10651e-24
C1qa	247.4	-4.08916	0.38164	-10.7147	8.68309e-27	1.62397e-23
Serpina3k	1344.32	-2.97027	0.279846	-10.6139	2.56769e-26	4.40209e-23
Marco	111.233	-4.87888	0.465325	-10.4849	1.01356e-25	1.60399e-22
Vsig4	347.336	-4.49155	0.438452	-10.2441	1.2578e-24	1.84834e-21
Cybb	252.373	-3.53029	0.349472	-10.1018	5.42487e-24	7.44039e-21
H2-Ab1	232.53	-3.51491	0.349904	-10.0454	9.62917e-24	1.23813e-20
Ctss	289.866	-3.34247	0.333186	-10.0318	1.1043e-23	1.33639e-20
Adgre1	252.443	-3.76116	0.377883	-9.95324	2.44095e-23	2.78987e-20
H2-Aa	261.48	-3.53223	0.359511	-9.82509	8.77993e-23	9.50681e-20
Coro1a	169.973	-3.46111	0.368891	-9.38247	6.44423e-21	6.62886e-18
Il1b	123.453	-4.09047	0.439391	-9.30941	1.28549e-20	1.25935e-17
Mid1	87.0994	-4.83395	0.519734	-9.30082	1.39362e-20	1.30322e-17
Igkc	253.724	-3.92505	0.42323	-9.27402	1.79257e-20	1.60342e-17
Cdo1	147.449	-3.50068	0.383205	-9.13527	6.52457e-20	5.59292e-17
Serpina1d	349.004	-2.88012	0.318229	-9.05047	1.42358e-19	1.17149e-16
Wfdc17	124.128	-3.71549	0.411398	-9.03137	1.69535e-19	1.34148e-16
Cd300ld	94.6325	-3.88783	0.436151	-8.91397	4.92381e-19	3.61777e-16
S100a9	72.6082	-5.3187	0.600855	-8.85189	8.60518e-19	6.10463e-16
Bhmt	544.171	-3.64762	0.413481	-8.82173	1.12707e-18	7.72907e-16
Gm28439	3388.82	-2.59933	0.29587	-8.78537	1.55855e-18	1.03433e-15
C1qb	380.983	-2.90702	0.340656	-8.5336	1.41868e-17	9.12079e-15
H2-Eb1	151.241	-3.60573	0.4264	-8.4562	2.76221e-17	1.72203e-14
Mpeg1	303.242	-2.73845	0.324764	-8.43213	3.39426e-17	2.05382e-14
Cxcl13	62.4888	-5.66337	0.672123	-8.42609	3.5742e-17	2.10092e-14
Plbd1	120.059	-4.08773	0.485734	-8.41556	3.91027e-17	2.23461e-14
Rgs1	151.38	-3.09779	0.368367	-8.40953	4.11653e-17	2.2889e-14
Cd44	186.612	-2.93145	0.349394	-8.3901	4.8574e-17	2.62977e-14
Ifi209	119.543	-4.14458	0.494233	-8.38589	5.0344e-17	2.65571e-14
Mat1a	498.791	-2.49182	0.29793	-8.36379	6.07368e-17	3.12385e-14
Sult2a8	147.669	-3.91045	0.467822	-8.35885	6.33352e-17	3.17804e-14
Laptm5	288.864	-2.74135	0.331241	-8.27601	1.27375e-16	6.09416e-14
Xist	3867	-7.97267	0.964422	-8.26679	1.37617e-16	6.43454e-14
Fcna	128.663	-3.5492	0.437433	-8.11372	4.90943e-16	2.24448e-13
mt-Cytb	76274.2	-2.30776	0.288833	-7.98995	1.34989e-15	6.03724e-13
Fgl2	71.2338	-3.8984	0.490085	-7.95453	1.79809e-15	7.87067e-13
C6	127.734	-3.39894	0.430033	-7.90389	2.70323e-15	1.15861e-12
Stk17b	159.62	-3.04501	0.388699	-7.83384	4.73183e-15	1.98669e-12
Gm13340	180.414	-3.05996	0.39535	-7.73987	9.95198e-15	4.01455e-12
Serpina1b	681.755	-2.47526	0.322399	-7.67764	1.62041e-14	6.41092e-12
Ighm	160.465	-3.31597	0.432688	-7.66365	1.80727e-14	6.92277e-12
Cth	100.454	-3.16917	0.41365	-7.66148	1.83802e-14	6.92277e-12
Cd53	176.982	-4.01962	0.524713	-7.66059	1.85074e-14	6.92277e-12
Alb	14816.5	-2.84091	0.371134	-7.65469	1.93786e-14	7.11923e-12
Gm10925	6384.51	-2.25435	0.295707	-7.62361	2.4667e-14	8.74955e-12
Dock10	192.603	-2.97207	0.391225	-7.59681	3.03512e-14	1.05833e-11
F630028O10Rik	74.0889	-4.64735	0.624554	-7.44108	9.98641e-14	3.36804e-11
Akr1c6	171.198	-2.5094	0.34035	-7.37299	1.66837e-13	5.53604e-11
Rida	152.169	-2.88694	0.393322	-7.3399	2.13753e-13	6.98022e-11
Jchain	117.329	-3.8479	0.526991	-7.30164	2.84282e-13	9.13835e-11
Mup3	262.241	-2.82815	0.387648	-7.29566	2.972e-13	9.40661e-11
mt-Atp6	4186.68	-2.25295	0.309227	-7.28575	3.19877e-13	9.97097e-11
mt-Co3	3708.14	-2.10456	0.289261	-7.27562	3.44834e-13	1.05851e-10
Ahsg	563.161	-2.45305	0.337251	-7.27366	3.49871e-13	1.05851e-10
Timd4	69.6154	-3.56338	0.490671	-7.26226	3.80681e-13	1.13504e-10
Fpr1	46.1522	-6.27268	0.866954	-7.23531	4.64466e-13	1.36506e-10
Hpx	593.898	-2.51911	0.348637	-7.22559	4.98934e-13	1.44571e-10
Serpina1a	303.224	-2.22714	0.308866	-7.21069	5.56701e-13	1.5907e-10
mt-Nd5	51036.5	-2.13669	0.302565	-7.06192	1.6422e-12	4.62808e-10
Gm28437	4048.57	-2.06588	0.294977	-7.00353	2.49585e-12	6.93879e-10
Lilrb4a	62.3788	-3.83349	0.549329	-6.97851	2.98328e-12	8.18335e-10
Hpd	226.281	-2.80495	0.404199	-6.93953	3.93404e-12	1.06493e-09
Gnmt	217.647	-2.46827	0.357104	-6.9119	4.78214e-12	1.2777e-09
Dcn	625.71	-2.1665	0.314123	-6.89699	5.31159e-12	1.40097e-09
Tyrobp	114.475	-2.82156	0.409317	-6.89333	5.45014e-12	1.40286e-09
Arg1	155.331	-2.47024	0.358359	-6.8932	5.45513e-12	1.40286e-09
Tdo2	157.959	-2.45651	0.358631	-6.84969	7.40086e-12	1.87973e-09
Siglec1	267.908	-2.58832	0.378637	-6.8359	8.14892e-12	2.04449e-09
Gm10222	364.635	-2.07503	0.303831	-6.82955	8.51797e-12	2.11133e-09
mt-Nd4	58032.2	-2.02182	0.296269	-6.82428	8.83657e-12	2.16422e-09
mt-Co2	2573.32	-1.8557	0.272687	-6.80522	1.00894e-11	2.44198e-09
Fcgr3	69.9531	-3.75651	0.553492	-6.78694	1.14539e-11	2.74e-09
Ass1	413.566	-2.06388	0.305497	-6.75581	1.4204e-11	3.35883e-09
mt-Rnr2	821050	-2.14498	0.318699	-6.73041	1.69185e-11	3.87056e-09
Cyp2c40	41.323	-5.27927	0.784404	-6.73029	1.69324e-11	3.87056e-09
Gm5424	132.783	-2.5771	0.385229	-6.68979	2.23489e-11	5.05258e-09
Acp5	54.9448	-3.42259	0.514893	-6.64718	2.98756e-11	6.68077e-09
Cyp2c69	38.1265	-4.94616	0.744631	-6.64244	3.08538e-11	6.82533e-09
Tat	233.332	-2.1099	0.31778	-6.6395	3.14739e-11	6.88844e-09
Aldob	470.423	-1.93483	0.292058	-6.62481	3.47694e-11	7.5296e-09
Ifit1	131.852	-2.4788	0.375581	-6.59991	4.11397e-11	8.81632e-09
Tlr7	48.344	-3.84334	0.582591	-6.59698	4.19612e-11	8.89966e-09
Gm6377	46.6524	-4.19544	0.636483	-6.5916	4.35109e-11	9.13417e-09
Slc15a2	132.298	-2.57141	0.391371	-6.57025	5.02312e-11	1.04385e-08
Pld4	93.3662	-2.84852	0.434605	-6.55428	5.59116e-11	1.15027e-08
Serpina1e	527.71	-1.95254	0.299882	-6.51103	7.46352e-11	1.4988e-08
Angptl3	104.131	-2.67646	0.411117	-6.51023	7.50383e-11	1.4988e-08
Gm28661	2525.71	-1.76537	0.272689	-6.47391	9.5498e-11	1.87112e-08
Igf1	154.999	-2.31237	0.358048	-6.45828	1.059e-10	2.05536e-08
Serpinc1	193.663	-2.32397	0.36037	-6.44883	1.12718e-10	2.16725e-08
S100a8	51.2797	-3.96741	0.62186	-6.37991	1.77197e-10	3.37544e-08
Marchf1	67.9688	-3.25123	0.509842	-6.37695	1.80655e-10	3.40973e-08
Ddx60	263.14	-2.08479	0.327316	-6.36933	1.89853e-10	3.55077e-08
Ifi205	36.3274	-4.00603	0.629188	-6.36698	1.92784e-10	3.57311e-08
Lrrc25	40.3944	-4.20482	0.667161	-6.30256	2.92778e-10	5.37796e-08
Rgn	161.319	-2.40072	0.381301	-6.29612	3.05184e-10	5.55623e-08
Fcgr4	42.626	-4.6096	0.733899	-6.28097	3.36469e-10	6.07208e-08
Ms4a6b	48.7013	-3.94402	0.628268	-6.27761	3.43819e-10	6.15077e-08
Gpr65	32.7733	-4.31528	0.700571	-6.15966	7.29035e-10	1.28192e-07
Ugt2b5	62.2612	-3.55721	0.577731	-6.15721	7.40399e-10	1.29087e-07
Fyb	87.7625	-2.77074	0.450376	-6.15206	7.64843e-10	1.31269e-07
Apoa2	138.846	-2.38077	0.386999	-6.15188	7.65676e-10	1.31269e-07
Gvin-ps7	287.358	-1.97304	0.32135	-6.13983	8.26091e-10	1.40456e-07
Pon1	82.3317	-2.61977	0.426973	-6.1357	8.47862e-10	1.42976e-07
Fbp1	112.895	-2.29178	0.373762	-6.13165	8.69715e-10	1.45469e-07
Gm2a	161.75	-2.30907	0.378507	-6.10047	1.05759e-09	1.75465e-07
mt-Nd6	5434.27	-2.08894	0.343511	-6.08115	1.19321e-09	1.96383e-07
Apoc1	94.2725	-2.56632	0.423512	-6.05962	1.36444e-09	2.22782e-07
Selplg	66.5768	-3.15528	0.526109	-5.99739	2.00514e-09	3.24817e-07
Cd48	49.0612	-3.38933	0.565739	-5.99098	2.08584e-09	3.3525e-07
Ces1c	266.043	-2.21213	0.370412	-5.97207	2.34265e-09	3.73608e-07
Cyp2b9	30.4444	-4.08887	0.685546	-5.9644	2.45536e-09	3.8857e-07
Sult1d1	40.419	-3.78123	0.634413	-5.9602	2.51922e-09	3.93696e-07
Ptpn6	71.8827	-2.55517	0.428736	-5.95976	2.52602e-09	3.93696e-07
Cyp2c50	44.1696	-4.02566	0.67638	-5.95178	2.65243e-09	4.10289e-07
Ptprj	128.863	-2.28576	0.387158	-5.90394	3.54915e-09	5.40865e-07
Rac2	110.294	-3.21633	0.546352	-5.88692	3.93464e-09	5.95202e-07
Nr1h3	76.5417	-2.51138	0.430544	-5.83304	5.44253e-09	8.17294e-07
Iglc2	37.4597	-3.7053	0.636423	-5.82208	5.8121e-09	8.66466e-07
Fgr	76.8442	-2.63497	0.454311	-5.79993	6.63445e-09	9.81946e-07
Ccl6	73.1276	-2.78527	0.481108	-5.78928	7.06869e-09	1.03874e-06
Ttpa	123.91	-2.279	0.394049	-5.78356	7.31354e-09	1.0671e-06
Axl	213.354	-1.929	0.334648	-5.76425	8.20216e-09	1.18833e-06
Mup22	30.0472	-4.38562	0.761119	-5.76206	8.30916e-09	1.19541e-06
Apoa1	453.489	-1.88486	0.327693	-5.75191	8.82417e-09	1.26069e-06
Hck	77.6081	-3.03	0.527316	-5.74607	9.1339e-09	1.29594e-06
Ugt2b36	52.7866	-2.95642	0.515039	-5.74018	9.45776e-09	1.3327e-06
Agt	63.9444	-3.0988	0.541287	-5.72488	1.03505e-08	1.43999e-06
Tlr13	44.7976	-3.403	0.594438	-5.72474	1.03591e-08	1.43999e-06
Cd52	50.9475	-3.13737	0.548639	-5.71845	1.07497e-08	1.48426e-06
Sell	61.666	-2.76752	0.487233	-5.68008	1.34635e-08	1.84656e-06
Igha	154.434	-2.88524	0.508372	-5.67546	1.38313e-08	1.8768e-06
Ifi30	80.0721	-2.47631	0.439435	-5.63522	1.74837e-08	2.35093e-06
Dleu2	213.452	-1.89959	0.3376	-5.62676	1.83621e-08	2.45301e-06
Apbb1ip	53.8796	-2.97191	0.529189	-5.61596	1.95471e-08	2.59446e-06
mt-Nd4l	601.368	-1.74173	0.311876	-5.58467	2.34139e-08	3.08778e-06
Ahcy	175.464	-1.92302	0.3447	-5.57883	2.42137e-08	3.17293e-06
Aif1	36.2622	-3.72615	0.668336	-5.57527	2.4715e-08	3.21811e-06
Gm29216	7104.39	-1.66409	0.299288	-5.56016	2.69534e-08	3.4875e-06
Dock11	75.5191	-2.57346	0.462953	-5.5588	2.71632e-08	3.49267e-06
Gzma	46.7596	-3.44136	0.620127	-5.54943	2.86598e-08	3.66222e-06
mt-Co1	212254	-1.70313	0.307191	-5.54419	2.95315e-08	3.75032e-06
Gc	639.642	-2.06837	0.37335	-5.54002	3.02433e-08	3.81715e-06
Cyp2c68	47.3451	-3.20555	0.582648	-5.5017	3.76152e-08	4.71865e-06
Ighg2c	63.1831	-2.83506	0.516009	-5.4942	3.92478e-08	4.8936e-06
Aadac	69.4638	-2.58918	0.473142	-5.47231	4.44197e-08	5.5051e-06
Ncf1	61.7168	-2.59312	0.474579	-5.46405	4.65394e-08	5.73326e-06
Slc11a1	73.2754	-2.31225	0.424008	-5.45332	4.94381e-08	6.05411e-06
Slc40a1	916.835	-2.13382	0.391766	-5.44666	5.13239e-08	6.24785e-06
Trbc2	25.0953	-6.41857	1.18183	-5.43105	5.60249e-08	6.78001e-06
Ikzf1	76.3557	-2.57037	0.473753	-5.42554	5.77787e-08	6.95135e-06
Iglc3	22.4042	-4.39818	0.812056	-5.41611	6.09097e-08	7.28544e-06
Cpb2	48.4642	-2.68441	0.496556	-5.40605	6.44298e-08	7.66194e-06
Cps1	435.85	-1.76793	0.327366	-5.40046	6.64708e-08	7.85922e-06
Otc	95.8935	-2.08546	0.389207	-5.35824	8.40383e-08	9.87955e-06
Il2rb	74.0994	-2.40112	0.448503	-5.35364	8.62008e-08	1.00762e-05
Itgal	199.497	-2.36338	0.442137	-5.34537	9.02334e-08	1.0488e-05
Tlr8	32.1474	-3.33896	0.62637	-5.33065	9.78615e-08	1.12475e-05
Vtn	181.315	-2.09969	0.39654	-5.29502	1.19e-07	1.36011e-05
mt-Nd2	37640.5	-1.73667	0.329304	-5.27377	1.33652e-07	1.51913e-05
Cfhr2	72.6238	-2.19276	0.416412	-5.26583	1.39557e-07	1.57753e-05
Themis2	60.1115	-2.57866	0.491024	-5.25159	1.50789e-07	1.69518e-05
Ugt2a3	40.4937	-2.97591	0.566828	-5.25011	1.52006e-07	1.69958e-05
Apof	46.2992	-2.98427	0.571362	-5.22309	1.75965e-07	1.95682e-05
Ccr5	79.4983	-3.01027	0.578379	-5.20466	1.94355e-07	2.13821e-05
Syk	118.339	-2.00282	0.385866	-5.19045	2.0979e-07	2.29575e-05
mt-Rnr1	421354	-1.64897	0.318685	-5.17431	2.28759e-07	2.49009e-05
Ifi213	273.823	-1.77479	0.343176	-5.17166	2.32019e-07	2.51153e-05
Clec12a	77.363	-2.1835	0.422323	-5.17022	2.33822e-07	2.51153e-05
Ear2	25.0193	-4.44565	0.859932	-5.16976	2.34391e-07	2.51153e-05
Trf	2358.54	-1.36911	0.265449	-5.15772	2.49969e-07	2.66456e-05
Igsf6	59.4331	-2.56751	0.498014	-5.15549	2.52963e-07	2.68259e-05
Apob	1134.44	-1.70248	0.330586	-5.14988	2.60649e-07	2.74992e-05
Cd83	51.5694	-2.60411	0.506286	-5.14355	2.69589e-07	2.82973e-05
Car3	175.998	-1.86002	0.362314	-5.1337	2.84095e-07	2.96684e-05
Ctsh	134.35	-1.90853	0.373242	-5.11339	3.16425e-07	3.28778e-05
Sash3	25.4005	-3.53753	0.693227	-5.10299	3.3433e-07	3.44125e-05
Kng1	234.51	-1.83463	0.35953	-5.10287	3.3454e-07	3.44125e-05
Ttr	249.741	-1.63386	0.320965	-5.09046	3.57187e-07	3.63783e-05
Tfrc	54.5496	-2.39121	0.470085	-5.08676	3.64226e-07	3.69125e-05
Cd79b	44.4384	-2.85312	0.561514	-5.08112	3.75214e-07	3.78396e-05
Cd163	48.0783	-2.50645	0.493946	-5.07435	3.88828e-07	3.88358e-05
Lair1	64.2205	-2.58679	0.50978	-5.07433	3.88868e-07	3.88358e-05
Plg	151.029	-2.05073	0.404794	-5.06611	4.06033e-07	4.03542e-05
Akr1c14	69.3131	-2.25609	0.445712	-5.06177	4.15382e-07	4.10849e-05
Slfn2	63.6492	-2.22108	0.440663	-5.04031	4.64767e-07	4.57496e-05
Iglv2	12.0234	-7.23828	1.43818	-5.03293	4.83041e-07	4.7322e-05
Gbp3	161.073	-1.78506	0.35532	-5.02382	5.06548e-07	4.93896e-05
Pigr	111.814	-2.11403	0.42099	-5.02157	5.12509e-07	4.97351e-05
Bank1	77.2061	-2.68497	0.537151	-4.99853	5.77693e-07	5.57975e-05
Apoh	129.692	-1.86315	0.375696	-4.95919	7.07882e-07	6.77361e-05
C4b	304.799	-1.56743	0.317284	-4.94016	7.80585e-07	7.40045e-05
Irf7	250.457	-1.57394	0.318673	-4.93905	7.85023e-07	7.40839e-05
Fga	191.975	-1.80884	0.367136	-4.92691	8.35415e-07	7.84794e-05
Hgd	78.8492	-2.19775	0.447845	-4.90739	9.22946e-07	8.63081e-05
Gsta3	104.05	-1.94155	0.396909	-4.89167	9.99863e-07	9.30777e-05
Azgp1	104.562	-1.90122	0.388936	-4.88826	1.01733e-06	9.42775e-05
Rbp4	148.486	-1.71913	0.352193	-4.8812	1.0544e-06	9.7274e-05
Ifi203-ps	758.257	-1.56781	0.321571	-4.87547	1.08552e-06	9.96985e-05
Stard10	127.609	-1.96737	0.40415	-4.86792	1.12777e-06	0.000102859
Hp	246.111	-1.76393	0.362386	-4.86754	1.12993e-06	0.000102859
Gpx1	321.559	-1.72503	0.354472	-4.86649	1.13596e-06	0.000102952
Mafb	78.0805	-2.22398	0.457164	-4.86474	1.14608e-06	0.000103414
Lrp1	737.861	-1.55797	0.321752	-4.84213	1.28453e-06	0.0001154
Pik3ap1	97.3574	-2.40863	0.498279	-4.83388	1.33895e-06	0.000119766
Slfn8	57.8531	-2.60451	0.539169	-4.83061	1.36117e-06	0.000121226
Plek	136.357	-1.7859	0.371185	-4.81135	1.49916e-06	0.000131804
Ms4a6d	30.1391	-2.92089	0.608272	-4.80195	1.57129e-06	0.000137558
Sult1a1	152.68	-1.62811	0.34278	-4.74974	2.03683e-06	0.000176949
Gm5096	59.7508	-3.0385	0.639742	-4.74958	2.03844e-06	0.000176949
Clec4a3	33.9044	-2.74466	0.579506	-4.73622	2.17746e-06	0.000188222
Itga4	99.115	-2.89383	0.611561	-4.73187	2.22458e-06	0.000191491
Chil3	34.1774	-2.78293	0.589066	-4.72432	2.30888e-06	0.000197919
Serpina1c	136.172	-1.76099	0.376145	-4.68167	2.84545e-06	0.000241322
Fmo3	27.6376	-3.06111	0.654017	-4.68047	2.86213e-06	0.000241322
Itgb2	92.3564	-2.16744	0.463335	-4.67792	2.89805e-06	0.000243353
Fgg	268.383	-2.09374	0.447715	-4.67651	2.91805e-06	0.000244037
Kmo	66.479	-2.03343	0.435055	-4.67396	2.95454e-06	0.000246088
P2ry12	30.8066	-3.01207	0.645226	-4.66824	3.03795e-06	0.000252015
Ifit3	203.43	-1.50967	0.323537	-4.66615	3.06898e-06	0.000253567
Itih4	189.175	-1.79509	0.38515	-4.66075	3.15066e-06	0.000259274
Gvin1	107.818	-1.86949	0.401208	-4.65965	3.16741e-06	0.000259614
Phyh	148.193	-1.63329	0.350688	-4.65738	3.20258e-06	0.000261455
Cyp2c70	72.11	-2.0147	0.43329	-4.64978	3.32286e-06	0.000270202
Slco1b2	83.0802	-1.99761	0.430041	-4.64517	3.39793e-06	0.000274139
Ly6c2	56.8166	-2.34968	0.507617	-4.62884	3.67718e-06	0.00029551
Fgb	407.976	-1.66166	0.359205	-4.62595	3.72884e-06	0.000298496
Gm5431	66.1063	-2.19915	0.475915	-4.62088	3.82115e-06	0.000304699
Ly86	60.8867	-2.24006	0.486232	-4.60698	4.08556e-06	0.000323958
Mug2	111.605	-1.79866	0.392071	-4.58758	4.48413e-06	0.000352894
Cp	205.583	-1.47883	0.322388	-4.58711	4.49415e-06	0.000352894
Mug1	300.997	-1.82855	0.399278	-4.57965	4.65756e-06	0.000362954
Slc27a5	82.8751	-2.07057	0.452851	-4.57231	4.82378e-06	0.000374489
Ccr2	69.5662	-2.85221	0.625114	-4.5627	5.04997e-06	0.000390575
Pirb	65.4905	-2.58338	0.566378	-4.56123	5.08543e-06	0.000391845
Postn	96.3711	-1.83631	0.403726	-4.5484	5.40548e-06	0.000413588
Cd86	47.5514	-3.00824	0.664153	-4.52944	5.91408e-06	0.000448968
Cpq	28.2649	-2.97233	0.656926	-4.52461	6.05065e-06	0.000457647
Dock2	141.603	-2.02148	0.448023	-4.51201	6.42162e-06	0.000483927
C3	1354.06	-1.35795	0.302192	-4.49366	7.00084e-06	0.00052565
Adk	194.524	-1.70175	0.380743	-4.46954	7.83877e-06	0.000582536
Herc6	139.089	-1.55348	0.347581	-4.46941	7.84341e-06	0.000582536
Iglc1	16.7792	-4.71679	1.05596	-4.46682	7.9392e-06	0.00058753
Gbp2b	27.3158	-3.29935	0.738965	-4.46483	8.0131e-06	0.000588903
F2	160.139	-1.62913	0.364943	-4.46406	8.04213e-06	0.000588903
Gimap3	32.8622	-3.18582	0.713667	-4.46402	8.04364e-06	0.000588903
Hsd11b1	101.7	-1.80557	0.408246	-4.42276	9.74462e-06	0.000710908
Gstz1	126.123	-1.61216	0.366743	-4.39589	1.10321e-05	0.000799166
Samhd1	392.233	-1.37309	0.313274	-4.38303	1.17039e-05	0.00084486
Ifi47	157.192	-2.03247	0.464985	-4.37104	1.23655e-05	0.000886393
Siglece	36.3857	-2.48453	0.570165	-4.35756	1.31521e-05	0.000939511
Reln	314.423	-1.43012	0.328299	-4.35614	1.32374e-05	0.000942327
Fcgr1	38.2409	-2.62829	0.604341	-4.34903	1.36743e-05	0.000966741
Gvin2	118.384	-1.92402	0.442623	-4.34686	1.38102e-05	0.000973003
Uox	139.721	-1.57273	0.361904	-4.34571	1.38823e-05	0.000974744
Cyp2e1	106.932	-1.7742	0.40877	-4.34034	1.42263e-05	0.000995501
Gimap7	11.4879	-6.1833	1.42583	-4.33663	1.44682e-05	0.00100899
Lpl	100.495	-1.78304	0.411827	-4.32959	1.49384e-05	0.00103827
Adh1	179.637	-1.59864	0.37035	-4.31657	1.58475e-05	0.00109774
Spi1	58.8181	-2.23815	0.519338	-4.30962	1.63535e-05	0.00112712
Nckap1l	97.7193	-2.18446	0.506947	-4.30906	1.63948e-05	0.00112712
Pltp	68.6259	-2.13032	0.494627	-4.30692	1.65545e-05	0.00113148
Cyp2a12	40.2733	-2.22525	0.517638	-4.29884	1.71691e-05	0.0011696
Tlcd4	174.505	-1.48853	0.347697	-4.28112	1.85957e-05	0.00126261
Pzp	411.653	-1.55109	0.362826	-4.27503	1.9111e-05	0.00129333
Maob	66.7497	-1.88558	0.44141	-4.27172	1.93967e-05	0.00130415
Gpr174	18.3062	-3.47138	0.812644	-4.27171	1.93978e-05	0.00130415
Trac	17.4372	-3.53994	0.82887	-4.2708	1.94769e-05	0.00130521
Wdfy4	125.866	-1.91581	0.449032	-4.26654	1.98529e-05	0.00132608
Arhgap15	44.863	-3.01892	0.709439	-4.25537	2.08705e-05	0.00138954
Pah	102.393	-2.06055	0.484791	-4.25038	2.13405e-05	0.00141625
Trbc1	23.6941	-3.26701	0.768843	-4.24926	2.14482e-05	0.00141882
H2-Q10	150.208	-1.52592	0.359959	-4.23916	2.24361e-05	0.00147469
Cd68	64.8682	-1.87809	0.443307	-4.23655	2.26982e-05	0.00148717
Ugt2b1	31.8007	-3.01402	0.712291	-4.23145	2.3219e-05	0.00151646
Gzmb	21.8613	-3.30953	0.784279	-4.21983	2.44486e-05	0.0015817
Gvin3	118.61	-4.54525	1.07853	-4.2143	2.50551e-05	0.00161586
Ces1d	48.9038	-1.99743	0.474049	-4.21355	2.51393e-05	0.00161622
Mir6236	775.476	-1.31996	0.313708	-4.20761	2.58088e-05	0.00165409
Itih2	96.303	-1.65036	0.392418	-4.20563	2.60357e-05	0.00166345
[truncated: 212 more rows]

## Sheet: LSECS_NASH
	baseMean	log2FoldChange	lfcSE	stat	pvalue	padj
[truncated: 3,432 more rows]

[truncated: 1 more sheets: LSECS_BDL]
