# Supplementary material for: Three-dimensional mapping of hepatic lymphatic vessels and transcriptome profiling of lymphatic endothelial cells in healthy and diseased livers
Source: Theranostics. 2023 Jan 1;13(2):639–58. doi: 10.7150/thno.79953 (PMC9830445; doi:10.7150/thno.79953)
Supplement: Supplementary file 2 — Supplementary tables 2-7. [file thnov13p0639s2.zip › table/Table S4.xlsx]

## Sheet: LyECs_Fib
ID	Description	setSize	enrichmentScore	NES	pvalue	p.adjust	qvalues	rank	leading_edge	core_enrichment
GO:0042738	exogenous drug catabolic process	14	-0.674221	-2.61643	2.84151e-05	0.0255357	0.0238886	368	tags=71%, list=10%, signal=65%	Cyp2f2/Cyp2c37/Cyp2c38/Cyp2b13/Cyp2c69/Cyp2c40/Cyp2a4/Cyp2ab1/Cyp2a22/Cyp2b9
GO:0019369	arachidonic acid metabolic process	20	-0.567334	-2.53684	2.63021e-05	0.0255357	0.0238886	368	tags=50%, list=10%, signal=45%	Cyp2c37/Cyp4a10/Cyp2c38/Cyp4a14/Cyp2b13/Cyp2c69/Cyp2c40/Cyp2a4/Cyp2a22/Cyp2b9
GO:0007606	sensory perception of chemical stimulus	34	-0.463605	-2.40966	1.41848e-05	0.0255357	0.0238886	282	tags=47%, list=8%, signal=44%	Tas1r3/Olfr1349/Olfr31/Olfr768/Olfr1213/Olfr632/Olfr615/Olfr1387/Olfr912/Olfr1414/Olfr1420/Olfr1258/Vmn1r10/Olfr1257/Olfr122/Olfr1161
GO:0042737	drug catabolic process	15	-0.618278	-2.44414	4.74828e-05	0.0320034	0.0299391	368	tags=60%, list=10%, signal=54%	Cyp2c37/Cyp2c38/Cyp2b13/Cyp2c69/Cyp2c40/Cyp2a4/Cyp2ab1/Cyp2a22/Cyp2b9
GO:0017144	drug metabolic process	21	-0.528815	-2.37962	8.61892e-05	0.0464732	0.0434756	416	tags=52%, list=11%, signal=47%	Abcb11/Cyp2c37/Cyp2c38/Cyp2b13/Cyp2c69/Cyp2c40/Cyp2a4/Cyp2ab1/Cyp2a22/Fmo3/Cyp2b9
GO:0007608	sensory perception of smell	30	-0.458914	-2.28016	0.000128784	0.0496003	0.046401	273	tags=47%, list=7%, signal=44%	Olfr1349/Olfr31/Olfr768/Olfr1213/Olfr632/Olfr615/Olfr1387/Olfr912/Olfr1414/Olfr1420/Olfr1258/Olfr1257/Olfr122/Olfr1161
GO:1901890	positive regulation of cell junction assembly	24	0.559528	2.01136	0.000116418	0.0496003	0.046401	1078	tags=67%, list=29%, signal=48%	Epb41l5/Stau2/Musk/Cldn3/Clstn3/Flrt1/Ephb3/Lrrn3/Adgrb2/Amigo1/Ntrk3/Ephb2/Eef2k/Tpbg/Adgrl3/Slitrk4

## Sheet: LyECs_NASH
ID	Description	setSize	enrichmentScore	NES	pvalue	p.adjust	qvalues	rank	leading_edge	core_enrichment
GO:0007606	sensory perception of chemical stimulus	28	-0.742537	-3.37202	1e-10	1.47198e-07	1.32938e-07	316	tags=71%, list=11%, signal=64%	Olfr1307/Olfr801/Olfr31/Olfr828/Olfr1349/Olfr1213/Olfr632/Olfr1034/Olfr156/Olfr1258/Vmn1r10/Olfr615/Olfr1200/Olfr1387/Olfr1257/Olfr768/Olfr122/Olfr78/Olfr1161/Olfr285
GO:0007608	sensory perception of smell	23	-0.770684	-3.24845	1.29862e-10	1.47198e-07	1.32938e-07	316	tags=83%, list=11%, signal=74%	Olfr1307/Olfr801/Olfr31/Olfr828/Olfr1349/Olfr1213/Olfr632/Olfr1034/Olfr156/Olfr1258/Olfr615/Olfr1200/Olfr1387/Olfr1257/Olfr768/Olfr122/Olfr78/Olfr1161/Olfr285
GO:0019438	aromatic compound biosynthetic process	473	0.286558	2.00856	2.1658e-10	1.63663e-07	1.47807e-07	1214	tags=53%, list=44%, signal=35%	Zfp366/Hinfp/Nostrin/Ada/Tfec/Tfam/Pex2/Id4/Zfp41/Zfp971/Dbp/P2ry1/Commd7/Ticam1/Pnkp/Wfs1/Thap11/Zfp119a/Ercc1/Mnt/Zbtb24/Prdm5/Hsf2/Prps1l3/Zfp959/Zfp143/Pfdn5/Cdk5/Trim32/2610021A01Rik/H2az2/Taf13/Esrrb/Tfb2m/Ighmbp2/Nog/Acvr2b/Fam220a/Snai1/Pold3/Gfus/Ift74/Zfp472/Zfp799/Hoxa5/Psmd10/Polr3d/Nadsyn1/Erbb2/2610044O15Rik8/Rarb/Snip1/Ebf4/Mthfd2l/Zfp429/Zfp677/Polh/Glp1r/Ttc21b/Taf11/Zfp248/Zfp93…
GO:0018130	heterocycle biosynthetic process	470	0.289624	2.02551	8.78514e-10	4.97898e-07	4.4966e-07	1214	tags=53%, list=44%, signal=36%	Zfp366/Hinfp/Nostrin/Ada/Tfec/Tfam/Pex2/Id4/Zfp41/Zfp971/Dbp/P2ry1/Commd7/Ticam1/Pnkp/Wfs1/Thap11/Zfp119a/Ercc1/Mnt/Zbtb24/Prdm5/Hsf2/Prps1l3/Zfp959/Zfp143/Pfdn5/Cdk5/Trim32/2610021A01Rik/H2az2/Taf13/Esrrb/Tfb2m/Ighmbp2/Nog/Acvr2b/Fam220a/Snai1/Pold3/Gfus/Ift74/Zfp472/Zfp799/Hoxa5/Psmd10/Polr3d/Nadsyn1/Erbb2/2610044O15Rik8/Rarb/Snip1/Ebf4/Mthfd2l/Zfp429/Zfp677/Polh/Glp1r/Ttc21b/Taf11/Zfp248/Zfp93…
GO:0034654	nucleobase-containing compound biosynthetic process	458	0.291027	2.03223	1.10616e-09	5.01535e-07	4.52945e-07	1214	tags=53%, list=44%, signal=36%	Zfp366/Hinfp/Nostrin/Ada/Tfec/Tfam/Pex2/Id4/Zfp41/Zfp971/Dbp/P2ry1/Commd7/Ticam1/Pnkp/Wfs1/Thap11/Zfp119a/Ercc1/Mnt/Zbtb24/Prdm5/Hsf2/Prps1l3/Zfp959/Zfp143/Pfdn5/Cdk5/Trim32/2610021A01Rik/H2az2/Taf13/Esrrb/Tfb2m/Ighmbp2/Nog/Acvr2b/Fam220a/Snai1/Pold3/Gfus/Ift74/Zfp472/Zfp799/Hoxa5/Psmd10/Polr3d/Nadsyn1/Erbb2/2610044O15Rik8/Rarb/Snip1/Ebf4/Mthfd2l/Zfp429/Zfp677/Polh/Glp1r/Ttc21b/Taf11/Zfp248/Zfp93…
GO:0006351	transcription, DNA-templated	403	0.296733	2.04287	2.03171e-09	5.75736e-07	5.19957e-07	1214	tags=54%, list=44%, signal=35%	Zfp366/Hinfp/Nostrin/Tfec/Tfam/Pex2/Id4/Zfp41/Zfp971/Dbp/P2ry1/Commd7/Ticam1/Wfs1/Thap11/Zfp119a/Ercc1/Mnt/Zbtb24/Prdm5/Hsf2/Zfp959/Zfp143/Pfdn5/Cdk5/Trim32/2610021A01Rik/H2az2/Taf13/Esrrb/Tfb2m/Ighmbp2/Nog/Acvr2b/Fam220a/Snai1/Ift74/Zfp472/Zfp799/Hoxa5/Psmd10/Polr3d/Erbb2/2610044O15Rik8/Rarb/Snip1/Ebf4/Zfp429/Zfp677/Glp1r/Ttc21b/Taf11/Zfp248/Zfp931/Camta1/Etv1/Zfp39/Zfp72/Zfp2/Zfp37/Zfp563/Ankrd…
GO:0097659	nucleic acid-templated transcription	403	0.296733	2.04287	2.03171e-09	5.75736e-07	5.19957e-07	1214	tags=54%, list=44%, signal=35%	Zfp366/Hinfp/Nostrin/Tfec/Tfam/Pex2/Id4/Zfp41/Zfp971/Dbp/P2ry1/Commd7/Ticam1/Wfs1/Thap11/Zfp119a/Ercc1/Mnt/Zbtb24/Prdm5/Hsf2/Zfp959/Zfp143/Pfdn5/Cdk5/Trim32/2610021A01Rik/H2az2/Taf13/Esrrb/Tfb2m/Ighmbp2/Nog/Acvr2b/Fam220a/Snai1/Ift74/Zfp472/Zfp799/Hoxa5/Psmd10/Polr3d/Erbb2/2610044O15Rik8/Rarb/Snip1/Ebf4/Zfp429/Zfp677/Glp1r/Ttc21b/Taf11/Zfp248/Zfp931/Camta1/Etv1/Zfp39/Zfp72/Zfp2/Zfp37/Zfp563/Ankrd…
GO:0010556	regulation of macromolecule biosynthetic process	452	0.28449	1.98198	1.93524e-09	5.75736e-07	5.19957e-07	1189	tags=51%, list=43%, signal=35%	Zfp366/Hinfp/Inhbb/Nostrin/Tfec/Tfam/Pex2/Eif4e3/Id4/Zfp41/Zfp971/Dbp/P2ry1/Commd7/Ticam1/Pnkp/Wfs1/Thap11/Zfp119a/Ercc1/Mnt/Zbtb24/Prdm5/Hsf2/Zfp959/Zfp143/Pfdn5/Esco1/Cdk5/Trim32/2610021A01Rik/H2az2/Esrrb/Fastkd3/Tfb2m/Ighmbp2/Nog/Acvr2b/Fam220a/Snai1/Ift74/Zfp472/Zfp799/Hoxa5/Psmd10/Erbb2/2610044O15Rik8/Tarbp2/Rarb/Snip1/Ebf4/Zfp429/Zfp677/Glp1r/Ttc21b/Cirbp/Zfp248/Zfp931/Camta1/Etv1/Zfp39/Zfp…
GO:0032774	RNA biosynthetic process	405	0.294269	2.03286	2.37323e-09	5.97791e-07	5.39876e-07	1214	tags=54%, list=44%, signal=35%	Zfp366/Hinfp/Nostrin/Tfec/Tfam/Pex2/Id4/Zfp41/Zfp971/Dbp/P2ry1/Commd7/Ticam1/Wfs1/Thap11/Zfp119a/Ercc1/Mnt/Zbtb24/Prdm5/Hsf2/Zfp959/Zfp143/Pfdn5/Cdk5/Trim32/2610021A01Rik/H2az2/Taf13/Esrrb/Tfb2m/Ighmbp2/Nog/Acvr2b/Fam220a/Snai1/Ift74/Zfp472/Zfp799/Hoxa5/Psmd10/Polr3d/Erbb2/2610044O15Rik8/Rarb/Snip1/Ebf4/Zfp429/Zfp677/Glp1r/Ttc21b/Taf11/Zfp248/Zfp931/Camta1/Etv1/Zfp39/Zfp72/Zfp2/Zfp37/Zfp563/Ankrd…
GO:0051252	regulation of RNA metabolic process	414	0.291156	2.01505	3.03052e-09	6.8702e-07	6.2046e-07	1214	tags=53%, list=44%, signal=35%	Zfp366/Hinfp/Nostrin/Tfec/Tfam/Pex2/Id4/Zfp41/Zfp971/Dbp/P2ry1/Commd7/Ticam1/Wfs1/Thap11/Zfp119a/Ercc1/Mnt/Zbtb24/Prdm5/Hsf2/Nsrp1/Zfp959/Zfp143/Pfdn5/Trdmt1/Cdk5/Trim32/2610021A01Rik/H2az2/Esrrb/Supv3l1/Fastkd3/Tfb2m/Ighmbp2/Nog/Rbm19/Acvr2b/Fam220a/Snai1/Oas1c/Ift74/Zfp472/Zfp799/Hoxa5/Psmd10/Erbb2/2610044O15Rik8/Tarbp2/Rarb/Snip1/Ebf4/Zfp429/Zfp677/Glp1r/Ttc21b/Cirbp/Zfp248/Zfp931/Camta1/Etv1/…
GO:2000112	regulation of cellular macromolecule biosynthetic process	446	0.28314	1.97022	5.36805e-09	1.10631e-06	9.99126e-07	1189	tags=51%, list=43%, signal=35%	Zfp366/Hinfp/Nostrin/Tfec/Tfam/Pex2/Eif4e3/Id4/Zfp41/Zfp971/Dbp/P2ry1/Commd7/Ticam1/Pnkp/Wfs1/Thap11/Zfp119a/Ercc1/Mnt/Zbtb24/Prdm5/Hsf2/Zfp959/Zfp143/Pfdn5/Esco1/Cdk5/Trim32/2610021A01Rik/H2az2/Esrrb/Fastkd3/Tfb2m/Ighmbp2/Nog/Acvr2b/Fam220a/Snai1/Ift74/Zfp472/Zfp799/Hoxa5/Psmd10/Erbb2/2610044O15Rik8/Tarbp2/Rarb/Snip1/Ebf4/Zfp429/Zfp677/Glp1r/Ttc21b/Cirbp/Zfp248/Zfp931/Camta1/Etv1/Zfp39/Zfp72/Zfp…
GO:0006996	organelle organization	450	0.277419	1.93023	8.84952e-09	1.67182e-06	1.50985e-06	1149	tags=49%, list=42%, signal=34%	Coro2b/Mfsd8/Map1lc3a/Tfam/Pex2/Katnal1/Wdr62/Foxred1/Gabarapl1/Tesk1/Pnkp/Cep57/Haus6/Mtcl1/Ercc1/Prdm5/Tbc1d25/Esco1/Cdk5/Trim32/H2az2/Tctn1/Zfand1/Supv3l1/Timm22/Fastkd3/Tctn3/Rab3ip/Cep41/Rpgrip1l/Lca5/Kptn/Snai1/Sdad1/Ftx/Rhod/Dnal1/BC034090/Ift74/Psmd10/Stau2/Anapc15/Hsd17b10/Spice1/Banf1/Epm2a/Timm9/Ttc21b/Cirbp/Cluap1/Ddb2/Get1/Nuak2/Wrap73/Gas2/Meaf6/Zdhhc15/Aif1l/Erbb4/Msto1/Higd2a/Tmem…
GO:0019219	regulation of nucleobase-containing compound metabolic process	442	0.282449	1.96641	1.04522e-08	1.8227e-06	1.64612e-06	1214	tags=52%, list=44%, signal=35%	Zfp366/Hinfp/Nostrin/Tfec/Tfam/Pex2/Klhl15/Id4/Zfp41/Zfp971/Dbp/P2ry1/Commd7/Ticam1/Pnkp/Wfs1/Thap11/Zfp119a/Ercc1/Mnt/Zbtb24/Prdm5/Hsf2/Nsrp1/Zfp959/Zfp143/Pfdn5/Trdmt1/Cdk5/Trim32/2610021A01Rik/H2az2/Esrrb/Supv3l1/Fastkd3/Tfb2m/Ighmbp2/Nog/Rbm19/Acvr2b/Fam220a/Snai1/Oas1c/Ftx/Ift74/Zfp472/Zfp799/Hoxa5/Psmd10/Erbb2/Cda/2610044O15Rik8/Tarbp2/Rarb/Snip1/Ebf4/Zfp429/Zfp677/Glp1r/Ttc21b/Cirbp/Zfp248…
GO:1901362	organic cyclic compound biosynthetic process	500	0.270731	1.90857	1.78059e-08	2.88329e-06	2.60395e-06	1214	tags=51%, list=44%, signal=35%	Zfp366/Hinfp/Nostrin/Ada/Tfec/Tfam/Pex2/Id4/Zfp41/Zfp971/Dbp/P2ry1/Commd7/Ticam1/Pnkp/Wfs1/Thap11/Zfp119a/Ercc1/Mnt/Zbtb24/Prdm5/Hsf2/Prps1l3/Zfp959/Zfp143/Pfdn5/Cdk5/Trim32/2610021A01Rik/H2az2/Taf13/Esrrb/Pmvk/Tfb2m/Ighmbp2/Fdx1/Nog/Acvr2b/Fam220a/Snai1/Pold3/Gfus/Ift74/Zfp472/Zfp799/Hoxa5/Psmd10/Polr3d/Nadsyn1/Erbb2/2610044O15Rik8/Rarb/Snip1/Ebf4/Mthfd2l/Zfp429/Zfp677/Polh/Glp1r/Ttc21b/Taf11/Zf…
GO:0006366	transcription by RNA polymerase II	305	0.303361	2.02429	2.77894e-08	4.1999e-06	3.793e-06	1184	tags=54%, list=43%, signal=35%	Zfp366/Hinfp/Tfec/Tfam/Pex2/Id4/Zfp41/Zfp971/Dbp/P2ry1/Wfs1/Thap11/Zfp119a/Ercc1/Mnt/Zbtb24/Prdm5/Hsf2/Zfp959/Zfp143/2610021A01Rik/Taf13/Esrrb/Ighmbp2/Nog/Acvr2b/Fam220a/Snai1/Ift74/Zfp472/Zfp799/Hoxa5/Psmd10/2610044O15Rik8/Rarb/Snip1/Ebf4/Zfp429/Zfp677/Glp1r/Ttc21b/Taf11/Zfp248/Zfp931/Camta1/Etv1/Zfp39/Zfp72/Zfp2/Zfp37/Zfp563/Ankrd1/Polr2d/Hmgb3/Zfp213/9130019O22Rik/Hnf1b/Il6/Zfp40/Tet1/Zfp850/S…
GO:0006355	regulation of transcription, DNA-templated	384	0.283258	1.94092	3.30695e-08	4.40991e-06	3.98267e-06	1214	tags=53%, list=44%, signal=34%	Zfp366/Hinfp/Nostrin/Tfec/Tfam/Pex2/Id4/Zfp41/Zfp971/Dbp/P2ry1/Commd7/Ticam1/Wfs1/Thap11/Zfp119a/Ercc1/Mnt/Zbtb24/Prdm5/Hsf2/Zfp959/Zfp143/Pfdn5/Cdk5/Trim32/2610021A01Rik/H2az2/Esrrb/Tfb2m/Ighmbp2/Nog/Acvr2b/Fam220a/Snai1/Ift74/Zfp472/Zfp799/Hoxa5/Psmd10/Erbb2/2610044O15Rik8/Rarb/Snip1/Ebf4/Zfp429/Zfp677/Glp1r/Ttc21b/Zfp248/Zfp931/Camta1/Etv1/Zfp39/Zfp72/Zfp2/Zfp37/Zfp563/Ankrd1/Tasp1/Erbb4/Hmgb3…
GO:1903506	regulation of nucleic acid-templated transcription	384	0.283258	1.94092	3.30695e-08	4.40991e-06	3.98267e-06	1214	tags=53%, list=44%, signal=34%	Zfp366/Hinfp/Nostrin/Tfec/Tfam/Pex2/Id4/Zfp41/Zfp971/Dbp/P2ry1/Commd7/Ticam1/Wfs1/Thap11/Zfp119a/Ercc1/Mnt/Zbtb24/Prdm5/Hsf2/Zfp959/Zfp143/Pfdn5/Cdk5/Trim32/2610021A01Rik/H2az2/Esrrb/Tfb2m/Ighmbp2/Nog/Acvr2b/Fam220a/Snai1/Ift74/Zfp472/Zfp799/Hoxa5/Psmd10/Erbb2/2610044O15Rik8/Rarb/Snip1/Ebf4/Zfp429/Zfp677/Glp1r/Ttc21b/Zfp248/Zfp931/Camta1/Etv1/Zfp39/Zfp72/Zfp2/Zfp37/Zfp563/Ankrd1/Tasp1/Erbb4/Hmgb3…
GO:0031326	regulation of cellular biosynthetic process	468	0.2727	1.90529	5.58302e-08	7.0315e-06	6.35028e-06	1189	tags=50%, list=43%, signal=34%	Zfp366/Hinfp/Inhbb/Nostrin/Tfec/Tfam/Pex2/Eif4e3/Id4/Zfp41/Zfp971/Dbp/P2ry1/Commd7/Ticam1/Pnkp/Wfs1/Thap11/Zfp119a/Ercc1/Mnt/Zbtb24/Prdm5/Hsf2/Zfp959/Zfp143/Pfdn5/Esco1/Cdk5/Trim32/2610021A01Rik/H2az2/Esrrb/Fastkd3/Tfb2m/Ighmbp2/Nog/Acvr2b/Fam220a/Snai1/Ift74/Zfp472/Zfp799/Hoxa5/Psmd10/Erbb2/2610044O15Rik8/Tarbp2/Rarb/Snip1/Ebf4/Zfp429/Zfp677/Glp1r/Ttc21b/Cirbp/Zfp248/Zfp931/Camta1/Etv1/Zfp39/Zfp…
GO:2001141	regulation of RNA biosynthetic process	385	0.281452	1.93062	6.12106e-08	7.30339e-06	6.59582e-06	1214	tags=53%, list=44%, signal=34%	Zfp366/Hinfp/Nostrin/Tfec/Tfam/Pex2/Id4/Zfp41/Zfp971/Dbp/P2ry1/Commd7/Ticam1/Wfs1/Thap11/Zfp119a/Ercc1/Mnt/Zbtb24/Prdm5/Hsf2/Zfp959/Zfp143/Pfdn5/Cdk5/Trim32/2610021A01Rik/H2az2/Esrrb/Tfb2m/Ighmbp2/Nog/Acvr2b/Fam220a/Snai1/Ift74/Zfp472/Zfp799/Hoxa5/Psmd10/Erbb2/2610044O15Rik8/Rarb/Snip1/Ebf4/Zfp429/Zfp677/Glp1r/Ttc21b/Zfp248/Zfp931/Camta1/Etv1/Zfp39/Zfp72/Zfp2/Zfp37/Zfp563/Ankrd1/Tasp1/Erbb4/Hmgb3…
GO:0009889	regulation of biosynthetic process	482	0.264646	1.85769	7.81562e-08	8.859e-06	8.00072e-06	1189	tags=49%, list=43%, signal=34%	Zfp366/Hinfp/Inhbb/Nostrin/Tfec/Tfam/Pex2/Eif4e3/Id4/Zfp41/Zfp971/Dbp/P2ry1/Commd7/Ticam1/Pnkp/Wfs1/Thap11/Zfp119a/Ercc1/Mnt/Zbtb24/Prdm5/Hsf2/Zfp959/Zfp143/Pfdn5/Esco1/Cdk5/Trim32/2610021A01Rik/H2az2/Esrrb/Fastkd3/Tfb2m/Ighmbp2/Nog/Acvr2b/Fam220a/Snai1/Ift74/Zfp472/Zfp799/Hoxa5/Psmd10/Erbb2/2610044O15Rik8/Tarbp2/Rarb/Snip1/Ebf4/Zfp429/Zfp677/Glp1r/Ttc21b/Cirbp/Zfp248/Zfp931/Camta1/Etv1/Zfp39/Zfp…
GO:0001676	long-chain fatty acid metabolic process	23	-0.679968	-2.86608	2.67177e-07	2.65247e-05	2.3955e-05	658	tags=78%, list=24%, signal=60%	Ephx2/Acsl1/Cyp2a22/Cyp2c29/Cyp4a10/Cyp2c70/Cyp2c37/Acot4/Cyp2b9/Cyp4f14/Slc27a5/Cyp2c50/Cyp4f15/Cyp2c67/Cyp2c69/Cyp2b13/Cyp2c54/Cyp2c40
GO:0006396	RNA processing	135	0.365183	2.17128	2.69109e-07	2.65247e-05	2.3955e-05	1237	tags=60%, list=45%, signal=35%	Nsrp1/Trdmt1/Raver2/Supv3l1/Tfb2m/Rbm19/Snrpa1/Ints10/Tbl3/Thumpd3/Hsd17b10/Cwc15/Tarbp2/Snip1/Sf3b5/Thoc6/Cirbp/Dus4l/Polr2d/Rbm4/Dbr1/Mterf4/Cmtr1/Il6/Mettl2/Pus1/Nop14/Tert/Esrp1/Rbmx2/Lcmt2/BC005624/Fastkd5/Scnm1/Dcps/Mrm1/Akap17b/Lsm8/Rpusd4/Pus7/Kti12/Lsm4/Kri1/Nsun5/Tfb1m/Trmo/Rnf113a2/Rpp25l/Aplp1/Trmt10b/Trmt11/Mettl14/Tut1/Gar1/Ints6l/Sbds/Znhit6/2210016F16Rik/Prx/Rbfa/Zbtb8os/Apobec1/T…
GO:0006357	regulation of transcription by RNA polymerase II	293	0.292128	1.93071	2.57629e-07	2.65247e-05	2.3955e-05	1275	tags=57%, list=46%, signal=34%	Zfp366/Hinfp/Tfec/Tfam/Pex2/Id4/Zfp41/Zfp971/Dbp/P2ry1/Wfs1/Thap11/Zfp119a/Ercc1/Mnt/Zbtb24/Prdm5/Hsf2/Zfp959/Zfp143/2610021A01Rik/Esrrb/Ighmbp2/Nog/Acvr2b/Fam220a/Snai1/Ift74/Zfp472/Zfp799/Hoxa5/Psmd10/2610044O15Rik8/Rarb/Snip1/Ebf4/Zfp429/Zfp677/Glp1r/Ttc21b/Zfp248/Zfp931/Camta1/Etv1/Zfp39/Zfp72/Zfp2/Zfp37/Zfp563/Ankrd1/Hmgb3/Zfp213/9130019O22Rik/Hnf1b/Il6/Zfp40/Tet1/Zfp850/Smad9/Pus1/Abhd14b/T…
GO:0007600	sensory perception	84	-0.401865	-2.35895	4.29777e-07	4.05961e-05	3.6663e-05	428	tags=39%, list=16%, signal=34%	Col1a1/Impg2/Grin2a/Ngfr/Slc1a3/Olfr1307/Olfr801/Olfr31/Olfr828/Olfr1349/Clrn1/Otoa/Mir467a-9/Olfr1213/Olfr632/Olfr1034/Otof/Olfr156/Olfr1258/Vmn1r10/Mir181a-2/Olfr615/Olfr1200/Olfr1387/Olfr1257/Zic2/Gjc3/Olfr768/Olfr122/Cacnb4/Olfr78/Olfr1161/Olfr285
GO:0019369	arachidonic acid metabolic process	17	-0.727812	-2.77065	4.87494e-07	4.42059e-05	3.99232e-05	571	tags=82%, list=21%, signal=66%	Cyp2a22/Cyp2c29/Cyp4a10/Cyp2c70/Cyp2c37/Cyp2b9/Cyp4f14/Cyp2c50/Cyp4f15/Cyp2c67/Cyp2c69/Cyp2b13/Cyp2c54/Cyp2c40
GO:0070925	organelle assembly	99	0.398567	2.23078	5.08985e-07	4.43796e-05	4.008e-05	1128	tags=63%, list=41%, signal=38%	Map1lc3a/Wdr62/Gabarapl1/Haus6/Tctn1/Tctn3/Rab3ip/Cep41/Rpgrip1l/Dnal1/Ift74/Spice1/Epm2a/Cirbp/Cluap1/Wrap73/Msto1/Tmem138/Mterf4/Ttc26/Tpgs1/Dnah5/Bbs2/Mpv17l2/Cep19/Nrxn1/Map10/Tmem80/Haus1/Lrfn1/Mrps7/Dync2li1/Bbs5/Cep290/Lsm4/Aaas/Ccdc136/Nip7/Mkks/Cfap410/Nupr1/Cntrob/Bbs4/Lrfn4/Arl6/Sbds/B9d2/Plk4/Wdr90/Tmod4/Trappc6a/Mrpl11/Ift20/Chek2/Kif24/Pqbp1/Mzt1/Atg9b/Gas8/Rps27l/Wdr45/Tctn2
GO:0120254	olefinic compound metabolic process	24	-0.644174	-2.77991	1.2379e-06	0.000103937	9.38678e-05	571	tags=71%, list=21%, signal=57%	Cyp2a22/Cyp2c29/Cyp4a10/Akr1c6/Cyp2c70/Akr1c20/Cyp2c37/Cyp2b9/Cyp4f14/Cyp17a1/Cyp2c50/Cyp4f15/Cyp2c67/Cyp2c69/Cyp2b13/Cyp2c54/Cyp2c40
GO:0034660	ncRNA metabolic process	79	0.422088	2.24552	1.81759e-06	0.00014716	0.000132903	1237	tags=68%, list=45%, signal=39%	Trdmt1/Rars2/Tfb2m/Ints10/Tbl3/Thumpd3/Hsd17b10/Tarbp2/Nars2/Dtd1/Dus4l/Mterf4/Il6/Mettl2/Pus1/Nop14/Lcmt2/Mrm1/Rpusd4/Pus7/Kti12/Tars2/Kri1/Nsun5/Tfb1m/Dtd2/Trmo/Rnf113a2/Rpp25l/Trmt10b/Trmt11/Tut1/Tarsl2/Gar1/Ints6l/Sbds/Znhit6/2210016F16Rik/Rbfa/Zbtb8os/Pars2/Thumpd1/Sars2/Exosc9/Rpusd1/Utp3/Exosc2/Clp1/Trmt61a/Cars2/Mrm3/Mrpl1/Nol9/Ints5
GO:0006082	organic acid metabolic process	177	-0.296101	-1.98928	3.06844e-06	0.000239867	0.000216628	805	tags=62%, list=29%, signal=47%	Elovl6/Aldh6a1/Cygb/Amt/Gpam/Tyms/Etfa/Acaa2/Ivd/Amacr/Abcd3/Kyat3/Khk/Fasn/Ddah1/Ghr/Gfpt1/Hnf4a/Insig1/Acad11/Adh1/Sardh/Acads/Pm20d1/Phyh/Ehhadh/Gk/C3/Ahcy/Cyp27a1/Dhfr/Sephs2/Cd44/Fbp1/Pnkd/Oat/Ephx2/Gpd1/Apoa1/Baat/Acss2/Dglucy/Ass1/Cdo1/Acsl1/Tdo2/Ces1d/Irs2/Haao/Acadvl/Pah/Cyp2a22/Cyp2c29/Acnat1/Cth/Bhmt/Ncf1/Pecr/Cyp4a10/Pon1/Igf1/Akr1c6/Acox2/Cyp2c70/Cyp1a2/Ftcd/Hgd/Mlxipl/Shmt1/Ugt2a3/A…
GO:1901568	fatty acid derivative metabolic process	27	-0.599095	-2.69313	3.31062e-06	0.000250173	0.000225935	611	tags=70%, list=22%, signal=55%	Acsl1/Cyp2a22/Cyp2c29/Ncf1/Cyp4a10/Akr1c6/Cyp2c70/Akr1c20/Cyp2c37/Cyp2b9/Cyp4f14/Slc27a5/Cyp2c50/Cyp4f15/Cyp2c67/Cyp2c69/Cyp2b13/Cyp2c54/Cyp2c40
GO:0019373	epoxygenase P450 pathway	11	-0.795762	-2.58227	3.98027e-06	0.000291073	0.000262874	571	tags=100%, list=21%, signal=80%	Cyp2c29/Cyp2c70/Cyp2c37/Cyp2b9/Cyp2c50/Cyp2c67/Cyp2c69/Cyp2b13/Cyp2c54/Cyp2c40
GO:0043043	peptide biosynthetic process	99	0.379115	2.12191	4.18515e-06	0.000296491	0.000267767	743	tags=44%, list=27%, signal=34%	Eif4e3/Mrpl2/Gss/Eef2k/Rars2/Fastkd3/Ighmbp2/Mrps5/Erbb2/Tarbp2/Eif1b/Cirbp/Nars2/Aasdh/Mrpl16/Mrpl30/Polr2d/Rbm4/Mrpl15/Il6/LTO1/Mapkapk5/Mrpl13/Mpv17l2/Dph7/Pstk/Mtrf1/Mrps7/Rpusd4/Rpl13a/Pus7/Ptafr/Mrpl27/Rwdd1/Uqcc2/Tars2/Nsun5/Mrpl47/Polr2g/Aplp1/Eif2ak3/Dnd1/Mettl14/Tarsl2
GO:0006690	icosanoid metabolic process	24	-0.616163	-2.65903	6.50518e-06	0.000446886	0.000403591	571	tags=71%, list=21%, signal=57%	Cyp2a22/Cyp2c29/Ncf1/Cyp4a10/Akr1c6/Cyp2c70/Akr1c20/Cyp2c37/Cyp2b9/Cyp4f14/Cyp2c50/Cyp4f15/Cyp2c67/Cyp2c69/Cyp2b13/Cyp2c54/Cyp2c40
GO:0033559	unsaturated fatty acid metabolic process	25	-0.602264	-2.64775	9.67744e-06	0.000626539	0.000565839	571	tags=68%, list=21%, signal=54%	Cyp2a22/Cyp2c29/Cyp4a10/Akr1c6/Cyp2c70/Akr1c20/Cyp2c37/Cyp2b9/Cyp4f14/Scd1/Cyp2c50/Cyp4f15/Cyp2c67/Cyp2c69/Cyp2b13/Cyp2c54/Cyp2c40
GO:0042738	exogenous drug catabolic process	14	-0.732862	-2.56558	9.94946e-06	0.000626539	0.000565839	571	tags=86%, list=21%, signal=68%	Cyp2a22/Cyp2c29/Cyp2c70/Cyp1a2/Cyp2c37/Cyp2b9/Cyp2c50/Cyp2c67/Cyp2c69/Cyp2b13/Cyp2c54/Cyp2c40
GO:0019752	carboxylic acid metabolic process	167	-0.289658	-1.92819	9.78445e-06	0.000626539	0.000565839	869	tags=62%, list=32%, signal=45%	Elovl6/Aldh6a1/Cygb/Amt/Gpam/Tyms/Etfa/Acaa2/Ivd/Amacr/Abcd3/Kyat3/Khk/Fasn/Ddah1/Gfpt1/Hnf4a/Insig1/Acad11/Adh1/Sardh/Acads/Pm20d1/Phyh/Ehhadh/Gk/C3/Ahcy/Cyp27a1/Dhfr/Sephs2/Cd44/Fbp1/Pnkd/Oat/Ephx2/Gpd1/Apoa1/Baat/Acss2/Dglucy/Ass1/Cdo1/Acsl1/Tdo2/Ces1d/Irs2/Haao/Acadvl/Pah/Cyp2a22/Cyp2c29/Acnat1/Cth/Bhmt/Ncf1/Pecr/Cyp4a10/Pon1/Igf1/Akr1c6/Acox2/Cyp2c70/Cyp1a2/Ftcd/Hgd/Mlxipl/Shmt1/Ugt2a3/Akr1c…
GO:0006518	peptide metabolic process	117	0.352467	2.03528	1.3409e-05	0.00082157	0.000741975	743	tags=41%, list=27%, signal=31%	Eif4e3/Mrpl2/Gss/Eef2k/Rars2/Fastkd3/Ighmbp2/Gstt2/Mrps5/Erbb2/Tarbp2/Eif1b/Cirbp/Nars2/Aasdh/Hpgds/Mrpl16/Mrpl30/Polr2d/Rbm4/Mrpl15/Il6/LTO1/Mapkapk5/Mrpl13/Mpv17l2/Txnrd3/Dph7/Pstk/Mtrf1/Mrps7/Rpusd4/Rpl13a/Pus7/Ptafr/Mrpl27/Rwdd1/Uqcc2/Tars2/Gstm5/Nsun5/Mrpl47/Polr2g/Aplp1/Eif2ak3/Dnd1/Mettl14/Tarsl2
GO:0007186	G protein-coupled receptor signaling pathway	84	-0.363579	-2.13421	1.44901e-05	0.000864449	0.000780699	382	tags=33%, list=14%, signal=30%	Adgra1/Gpr150/Gabrq/Olfr1307/Olfr801/Ccl26/Olfr31/Olfr828/Olfr1349/Olfr1213/Olfr632/Ms4a2/Olfr1034/Ptgir/Olfr156/Olfr1258/Olfr615/Olfr1200/Olfr1387/Olfr1257/Olfr768/Olfr122/Hcar1/Cacnb4/Olfr78/Olfr1161/Olfr285/Gpr20
GO:0006399	tRNA metabolic process	39	0.502762	2.24957	1.87734e-05	0.00103002	0.000930229	1159	tags=77%, list=42%, signal=45%	Trdmt1/Rars2/Thumpd3/Hsd17b10/Nars2/Dtd1/Dus4l/Mettl2/Pus1/Lcmt2/Rpusd4/Pus7/Kti12/Tars2/Dtd2/Trmo/Rpp25l/Trmt10b/Trmt11/Tarsl2/2210016F16Rik/Zbtb8os/Pars2/Thumpd1/Sars2/Exosc9/Exosc2/Clp1/Trmt61a/Cars2
GO:0006631	fatty acid metabolic process	83	-0.3669	-2.14108	1.85918e-05	0.00103002	0.000930229	869	tags=66%, list=32%, signal=47%	Elovl6/Cygb/Gpam/Etfa/Acaa2/Ivd/Abcd3/Fasn/Hnf4a/Insig1/Acad11/Acads/Phyh/Ehhadh/Gk/C3/Ephx2/Apoa1/Baat/Acss2/Acsl1/Ces1d/Irs2/Acadvl/Cyp2a22/Cyp2c29/Acnat1/Pecr/Cyp4a10/Akr1c6/Acox2/Cyp2c70/Cyp1a2/Mlxipl/Akr1c20/Cyp2c37/Rgn/Acsm5/Acot4/Cyp2b9/Acsm1/Cyp4f14/Lipc/Abcb11/Scd1/Slc27a5/Cyp2c50/Cyp4f15/Cyp2c67/Cyp2c69/Slc22a13/Cyp2b13/Hao1/Cyp2c54/Cyp2c40
GO:0006412	translation	96	0.375057	2.07878	1.90828e-05	0.00103002	0.000930229	743	tags=44%, list=27%, signal=33%	Eif4e3/Mrpl2/Eef2k/Rars2/Fastkd3/Ighmbp2/Mrps5/Erbb2/Tarbp2/Eif1b/Cirbp/Nars2/Mrpl16/Mrpl30/Polr2d/Rbm4/Mrpl15/Il6/LTO1/Mapkapk5/Mrpl13/Mpv17l2/Dph7/Pstk/Mtrf1/Mrps7/Rpusd4/Rpl13a/Pus7/Ptafr/Mrpl27/Rwdd1/Uqcc2/Tars2/Nsun5/Mrpl47/Polr2g/Aplp1/Eif2ak3/Dnd1/Mettl14/Tarsl2
GO:0043436	oxoacid metabolic process	172	-0.285372	-1.91447	1.80929e-05	0.00103002	0.000930229	869	tags=61%, list=32%, signal=45%	Elovl6/Aldh6a1/Cygb/Amt/Gpam/Tyms/Etfa/Acaa2/Ivd/Amacr/Abcd3/Kyat3/Khk/Fasn/Ddah1/Gfpt1/Hnf4a/Insig1/Acad11/Adh1/Sardh/Acads/Pm20d1/Phyh/Ehhadh/Gk/C3/Ahcy/Cyp27a1/Dhfr/Sephs2/Cd44/Fbp1/Pnkd/Oat/Ephx2/Gpd1/Apoa1/Baat/Acss2/Dglucy/Ass1/Cdo1/Acsl1/Tdo2/Ces1d/Irs2/Haao/Acadvl/Pah/Cyp2a22/Cyp2c29/Acnat1/Cth/Bhmt/Ncf1/Pecr/Cyp4a10/Pon1/Igf1/Akr1c6/Acox2/Cyp2c70/Cyp1a2/Ftcd/Hgd/Mlxipl/Shmt1/Ugt2a3/Akr1c…
GO:0009063	cellular amino acid catabolic process	18	-0.638599	-2.47539	2.19317e-05	0.00115626	0.00104424	863	tags=89%, list=31%, signal=61%	Aldh6a1/Amt/Ivd/Ddah1/Sardh/Ahcy/Oat/Cdo1/Tdo2/Pah/Ftcd/Hgd/Shmt1/Bckdhb/Hpd/Prodh
GO:0034470	ncRNA processing	65	0.417228	2.1285	3.24986e-05	0.00166621	0.00150478	1237	tags=69%, list=45%, signal=39%	Trdmt1/Tfb2m/Ints10/Tbl3/Thumpd3/Hsd17b10/Tarbp2/Dus4l/Mterf4/Il6/Mettl2/Pus1/Nop14/Lcmt2/Mrm1/Rpusd4/Pus7/Kti12/Kri1/Nsun5/Tfb1m/Trmo/Rnf113a2/Rpp25l/Trmt10b/Trmt11/Tut1/Gar1/Ints6l/Sbds/Znhit6/2210016F16Rik/Rbfa/Zbtb8os/Thumpd1/Exosc9/Rpusd1/Utp3/Exosc2/Clp1/Trmt61a/Mrm3/Mrpl1/Nol9/Ints5
GO:0007005	mitochondrion organization	88	0.369999	2.02498	3.30742e-05	0.00166621	0.00150478	1208	tags=64%, list=44%, signal=37%	Map1lc3a/Tfam/Foxred1/Gabarapl1/Cdk5/Supv3l1/Timm22/Fastkd3/Psmd10/Hsd17b10/Epm2a/Timm9/Erbb4/Msto1/Higd2a/Maip1/Dmac1/Mterf4/Mrpl15/Pmaip1/Tert/Dhodh/Bid/Lyrm7/Aifm2/Uqcc2/Sco1/Bcs1l/Mief2/Uqcr10/Capn10/Stox1/Uqcc3/Cox14/Prkn/Micos13/Bax/Pid1/Fxn/Pdcd5/Siva1/Ndufaf3/Atpif1/Bad/Tmem14a/Ndufa5/Ndufaf6/Tomm5/Atg9b/Tmem126b/Wdr45/Timm13/Higd1a/Pde2a/Optn/Ndufs5
GO:0016071	mRNA metabolic process	88	0.368266	2.0155	4.11827e-05	0.00198641	0.00179396	1234	tags=58%, list=45%, signal=33%	Smg9/Nsrp1/Raver2/Supv3l1/Fastkd3/Rbm19/Snrpa1/Cwc15/Snip1/Sf3b5/Thoc6/Cirbp/Polr2d/Rbm4/Dbr1/Cmtr1/Pus1/Esrp1/Mettl8/Rbmx2/BC005624/Fastkd5/Scnm1/Dcps/Akap17b/Lsm8/Pus7/Lsm4/Polr2g/Rnf113a2/Aplp1/Dnd1/Mettl14/Tut1/Polr2i/Apobec1/Gspt2/Wdr83/Pqbp1/Rbfox3/Exosc9/Pym1/Exosc2/Clp1/Bud13/Gpatch1/Trmt61a/Brdt/Tent5c/Nudt12/Zfp64
GO:0043604	amide biosynthetic process	116	0.343668	1.97994	4.03208e-05	0.00198641	0.00179396	743	tags=41%, list=27%, signal=31%	Eif4e3/Mrpl2/Gss/St6galnac6/Eef2k/Rars2/Fastkd3/Ighmbp2/Mrps5/Erbb2/Tarbp2/Eif1b/Cirbp/Nars2/Aasdh/Mrpl16/Mrpl30/Polr2d/Rbm4/Mrpl15/Il6/Ormdl3/LTO1/Mapkapk5/Mrpl13/Mpv17l2/Degs2/Dph7/Pstk/Mtrf1/Mrps7/Rpusd4/Rpl13a/Pus7/Ptafr/Mrpl27/Rwdd1/Uqcc2/Tars2/Nsun5/Mrpl47/Polr2g/Aplp1/Eif2ak3/Dnd1/Mettl14/Tarsl2
GO:0006886	intracellular protein transport	137	0.329691	1.95342	4.52951e-05	0.00213925	0.001932	599	tags=34%, list=22%, signal=28%	Kcnb1/Pex2/Srp19/Mtcl1/Tbc1d25/Cdk5/Ap4m1/Zfand1/Timm22/Rab3ip/Vps26c/B3gat3/Lca5/Sdad1/Rhod/Ift74/Aspscr1/Stau2/Erbb2/Epm2a/Thoc6/Timm9/Ttc21b/Cluap1/Strada/Get1/Zdhhc15/Angpt1/Sec61a2/Maip1/Polr2d/Mterf4/Il6/Ttc26/Stx1b/Pmaip1/Stx11/Snx16/Bid/Nupl2/Ssna1/Pex16/Stxbp2/Pmm1/Dync2li1/Cep290
GO:0044085	cellular component biogenesis	381	0.24165	1.65314	6.03643e-05	0.00279277	0.0025222	1128	tags=45%, list=41%, signal=31%	Coro2b/Map1lc3a/Kcnb1/Tfam/Wdr62/Foxred1/Gabarapl1/Srp19/Ticam1/Tesk1/Cep57/Amigo1/Haus6/Ercc1/Ric3/Cdk5/Tctn1/Eef2k/Fastkd3/Tfb2m/Tctn3/Rab3ip/Cep41/Swi5/Rpgrip1l/Snai1/Sdad1/Rhod/Dnal1/Ift74/Tbl3/Psmd10/Stau2/Hsd17b10/Tarbp2/Spice1/Epm2a/Ncmap/Cirbp/Taf11/Cluap1/Wrap73/Angpt1/Aif1l/Erbb4/Msto1/Higd2a/Dmac1/Polr2d/Tmem138/Grwd1/Atat1/Mterf4/Hnf1b/Ormdl3/Ttc26/Tpgs1/LTO1/Tet1/Nfs1/Stx1b/Epb41l5/N…
GO:1901606	alpha-amino acid catabolic process	16	-0.66239	-2.45738	6.19984e-05	0.00281101	0.00253867	863	tags=94%, list=31%, signal=65%	Aldh6a1/Amt/Ivd/Ddah1/Sardh/Ahcy/Oat/Cdo1/Tdo2/Pah/Ftcd/Hgd/Shmt1/Hpd/Prodh
GO:0022607	cellular component assembly	336	0.246426	1.67101	8.51196e-05	0.00378365	0.00341708	1128	tags=46%, list=41%, signal=31%	Coro2b/Map1lc3a/Kcnb1/Tfam/Wdr62/Foxred1/Gabarapl1/Srp19/Ticam1/Tesk1/Cep57/Amigo1/Haus6/Ercc1/Ric3/Cdk5/Tctn1/Eef2k/Fastkd3/Tctn3/Rab3ip/Cep41/Swi5/Rpgrip1l/Snai1/Rhod/Dnal1/Ift74/Psmd10/Stau2/Hsd17b10/Tarbp2/Spice1/Epm2a/Ncmap/Cirbp/Taf11/Cluap1/Wrap73/Angpt1/Aif1l/Erbb4/Msto1/Higd2a/Dmac1/Polr2d/Tmem138/Grwd1/Atat1/Mterf4/Hnf1b/Ttc26/Tpgs1/Tet1/Nfs1/Stx1b/Epb41l5/Dnah5/Limk1/Bbs2/Mpv17l2/Bid/F…
GO:0046907	intracellular transport	198	0.277865	1.74464	8.97106e-05	0.00391104	0.00353213	704	tags=33%, list=26%, signal=26%	Kcnb1/Pex2/Srp19/Mtcl1/Tbc1d25/Cdk5/Ap4m1/Zfand1/Timm22/Sec22a/Rab3ip/Vps26c/B3gat3/Lca5/Sdad1/Rhod/Ift74/Bloc1s5/Aspscr1/Stau2/Erbb2/Epm2a/Thoc6/Timm9/Ttc21b/Cluap1/Strada/Get1/Zdhhc15/Angpt1/Sec61a2/Maip1/Phax/Polr2d/Rbm4/Mterf4/Il6/Ttc26/Trappc4/Bloc1s3/Ap5s1/Stbd1/Abcd4/Stx1b/Pmaip1/Stx11/Borcs5/Snx16/Bid/Ppfia2/Nupl2/Ssna1/Pex16/Stxbp2/Pmm1/Dync2li1/Bbs5/Tmem201/Cep290/Aaas/Rita1/Bcs1l/Ap5b1…
GO:0042737	drug catabolic process	15	-0.66205	-2.38122	9.24429e-05	0.00395412	0.00357103	571	tags=80%, list=21%, signal=64%	Cyp2a22/Cyp2c29/Cyp2c70/Cyp1a2/Cyp2c37/Cyp2b9/Cyp2c50/Cyp2c67/Cyp2c69/Cyp2b13/Cyp2c54/Cyp2c40
GO:0006417	regulation of translation	54	0.423009	2.05408	0.000105144	0.00433386	0.00391399	737	tags=44%, list=27%, signal=33%	Eif4e3/Fastkd3/Erbb2/Tarbp2/Cirbp/Polr2d/Rbm4/Il6/Mapkapk5/Mrpl13/Mpv17l2/Dph7/Pstk/Rpusd4/Rpl13a/Pus7/Ptafr/Uqcc2/Nsun5/Polr2g/Aplp1/Eif2ak3/Dnd1/Mettl14
GO:0032787	monocarboxylic acid metabolic process	112	-0.312512	-1.95962	0.000105022	0.00433386	0.00391399	805	tags=62%, list=29%, signal=46%	Elovl6/Cygb/Gpam/Etfa/Acaa2/Ivd/Amacr/Abcd3/Khk/Fasn/Hnf4a/Insig1/Acad11/Adh1/Acads/Phyh/Ehhadh/Gk/C3/Cyp27a1/Fbp1/Pnkd/Ephx2/Gpd1/Apoa1/Baat/Acss2/Acsl1/Ces1d/Irs2/Acadvl/Cyp2a22/Cyp2c29/Acnat1/Pecr/Cyp4a10/Igf1/Akr1c6/Acox2/Cyp2c70/Cyp1a2/Mlxipl/Ugt2a3/Akr1c20/Cyp2c37/Rgn/Acsm5/Acot4/Cyp2b9/Cyp3a13/Acsm1/Cyp4f14/Lipc/Abcb11/Scd1/Slc27a5/Cyp2c50/Slc1a3/Cyp4f15/Cyp2c67/Aldoart1/Cyp2c69/Ugt2b1/Dht…
GO:0006805	xenobiotic metabolic process	19	-0.593493	-2.3343	0.000115756	0.00444778	0.00401687	611	tags=74%, list=22%, signal=58%	Acsl1/Cyp2a22/Cyp2c29/Cyp2c70/Cyp2c37/Gsto2/Cyp2b9/Cyp2c50/Cyp2c67/Cyp2c69/Ugt2b1/Cyp2b13/Cyp2c54/Cyp2c40
GO:0009410	response to xenobiotic stimulus	19	-0.593493	-2.3343	0.000115756	0.00444778	0.00401687	611	tags=74%, list=22%, signal=58%	Acsl1/Cyp2a22/Cyp2c29/Cyp2c70/Cyp2c37/Gsto2/Cyp2b9/Cyp2c50/Cyp2c67/Cyp2c69/Ugt2b1/Cyp2b13/Cyp2c54/Cyp2c40
GO:0071466	cellular response to xenobiotic stimulus	19	-0.593493	-2.3343	0.000115756	0.00444778	0.00401687	611	tags=74%, list=22%, signal=58%	Acsl1/Cyp2a22/Cyp2c29/Cyp2c70/Cyp2c37/Gsto2/Cyp2b9/Cyp2c50/Cyp2c67/Cyp2c69/Ugt2b1/Cyp2b13/Cyp2c54/Cyp2c40
GO:0008016	regulation of heart contraction	16	0.625331	2.16212	0.000115318	0.00444778	0.00401687	644	tags=56%, list=23%, signal=43%	Ada/Snta1/Cacna1e/Kcnq1/Glp1r/Tmem38a/Rnf207/Fgf13/Kcnj2
GO:0008104	protein localization	364	0.241211	1.64544	0.000135218	0.005109	0.00461403	599	tags=28%, list=22%, signal=25%	Hinfp/Coro2b/Fam126b/Slc8b1/Inhbb/Kcnb1/Pex2/Id4/Ccn3/Srp19/P2ry1/Tesk1/Mtcl1/Grin2c/Ric3/Tbc1d25/Comp/Cdk5/Ap4m1/Tctn1/Zfand1/Slc7a6os/Timm22/Sec22a/Rab3ip/Cep41/Vps26c/B3gat3/Acvr2b/Lca5/Kptn/Sdad1/Rhod/Arrdc2/Cacna1e/Kcnq1/Ift74/Tspan17/Sft2d3/Psmd10/Aspscr1/Sil1/Stau2/Erbb2/Pde1c/Epm2a/Thoc6/Timm9/Glp1r/Ttc21b/Cluap1/Strada/Get1/Wrap73/Snx25/Zdhhc15/Angpt1/Ankrd1/Abcb9/Erbb4/Sec61a2/Maip1/Pha…
GO:0017144	drug metabolic process	19	-0.581359	-2.28657	0.000188199	0.00677219	0.00611609	571	tags=68%, list=21%, signal=55%	Cyp2a22/Cyp2c29/Cyp2c70/Cyp1a2/Cyp2c37/Cyp2b9/Abcb11/Cyp2c50/Cyp2c67/Cyp2c69/Cyp2b13/Cyp2c54/Cyp2c40
GO:0140053	mitochondrial gene expression	25	0.551174	2.16865	0.000184107	0.00677219	0.00611609	724	tags=64%, list=26%, signal=48%	Tfam/Mrpl2/Rars2/Supv3l1/Fastkd3/Tfb2m/Hsd17b10/Mrpl16/Mterf4/Mpv17l2/Fastkd5/Mtrf1/Rpusd4/Uqcc2/Mrpl47/Trmt10b
GO:0060047	heart contraction	20	0.584231	2.15411	0.000186635	0.00677219	0.00611609	644	tags=50%, list=23%, signal=39%	Ada/Snta1/Cacna1e/Kcnq1/Glp1r/Tmem38a/Map2k6/Rnf207/Fgf13/Kcnj2
GO:0050877	nervous system process	150	-0.273689	-1.78701	0.000230144	0.00815212	0.00736233	405	tags=27%, list=15%, signal=25%	Impg2/Grin2a/Ngfr/Snap25/Slc1a3/Cacna1i/2700046G09Rik/Gabrq/Amph/Olfr1307/Chat/Olfr801/Olfr31/Esr2/Olfr828/Olfr1349/Clrn1/Otoa/Mir467a-9/Olfr1213/Olfr632/Olfr1034/Otof/Slc8a2/Olfr156/Olfr1258/Vmn1r10/Mir181a-2/Ndrg4/Olfr615/Olfr1200/Olfr1387/Olfr1257/Zic2/Gjc3/Olfr768/Olfr122/Cacnb4/Olfr78/Olfr1161/Olfr285
GO:0045184	establishment of protein localization	284	0.248741	1.63839	0.000255242	0.00890204	0.0080396	599	tags=29%, list=22%, signal=25%	Hinfp/Coro2b/Slc8b1/Inhbb/Kcnb1/Pex2/Ccn3/Srp19/Mtcl1/Tbc1d25/Comp/Cdk5/Ap4m1/Zfand1/Slc7a6os/Timm22/Sec22a/Rab3ip/Cep41/Vps26c/B3gat3/Acvr2b/Lca5/Sdad1/Rhod/Arrdc2/Cacna1e/Kcnq1/Ift74/Tspan17/Sft2d3/Aspscr1/Sil1/Stau2/Erbb2/Pde1c/Epm2a/Thoc6/Timm9/Glp1r/Ttc21b/Cluap1/Strada/Get1/Snx25/Zdhhc15/Angpt1/Ankrd1/Abcb9/Sec61a2/Maip1/Phax/Polr2d/Rbm4/Mterf4/Hnf1b/Il6/Ttc26/Bloc1s3/Ap5s1/Stx1b/Pmaip1/Epb…
GO:0034248	regulation of cellular amide metabolic process	61	0.380316	1.92268	0.000287952	0.0098907	0.00893247	737	tags=41%, list=27%, signal=31%	Eif4e3/Fastkd3/Erbb2/Tarbp2/Cirbp/Polr2d/Rbm4/Il6/Ormdl3/Mapkapk5/Mrpl13/Mpv17l2/Dph7/Pstk/Rpusd4/Rpl13a/Pus7/Ptafr/Uqcc2/Nsun5/Polr2g/Aplp1/Eif2ak3/Dnd1/Mettl14
GO:0045727	positive regulation of translation	21	0.542413	2.02857	0.000359033	0.0121482	0.0109712	656	tags=62%, list=24%, signal=47%	Fastkd3/Erbb2/Tarbp2/Cirbp/Polr2d/Rbm4/Il6/Mpv17l2/Rpusd4/Ptafr/Uqcc2/Nsun5/Polr2g
GO:0002764	immune response-regulating signaling pathway	29	-0.478205	-2.17427	0.000428375	0.0140743	0.0127108	378	tags=41%, list=14%, signal=36%	Myo1g/Igkc/Cd160/Btla/Txk/Ermap/Ptpn22/Ms4a2/Mog/Cacnb4/Ms4a1/Clec4e
GO:0002768	immune response-regulating cell surface receptor signaling pathway	29	-0.478205	-2.17427	0.000428375	0.0140743	0.0127108	378	tags=41%, list=14%, signal=36%	Myo1g/Igkc/Cd160/Btla/Txk/Ermap/Ptpn22/Ms4a2/Mog/Cacnb4/Ms4a1/Clec4e
GO:0070727	cellular macromolecule localization	232	0.251321	1.62357	0.000444944	0.0144098	0.0130138	599	tags=28%, list=22%, signal=24%	Fam126b/Kcnb1/Pex2/Id4/Srp19/P2ry1/Mtcl1/Grin2c/Ric3/Tbc1d25/Cdk5/Ap4m1/Tctn1/Zfand1/Timm22/Rab3ip/Vps26c/B3gat3/Lca5/Kptn/Sdad1/Rhod/Ift74/Tspan17/Aspscr1/Stau2/Erbb2/Epm2a/Thoc6/Timm9/Ttc21b/Cluap1/Strada/Get1/Wrap73/Zdhhc15/Angpt1/Erbb4/Sec61a2/Maip1/Polr2d/Mterf4/Il6/Ormdl3/Ttc26/Stx1b/Pmaip1/Stx11/Tert/Bbs2/Snx16/Bid/Fgf13/Meak7/Nrxn1/Nupl2/Ssna1/Pex16/Stxbp2/Slc28a2/Pmm1/Syt11/Paqr3/Dync2li…
GO:0043603	cellular amide metabolic process	164	0.284204	1.73522	0.000462908	0.0147804	0.0133485	1159	tags=47%, list=42%, signal=29%	Nagk/Eif4e3/Mrpl2/Gss/Pla2g15/St6galnac6/Eef2k/Rars2/Fastkd3/Pmvk/Ighmbp2/Gstt2/Mrps5/Erbb2/Tarbp2/Mthfd2l/Eif1b/Cirbp/Nars2/Aasdh/Hpgds/Mrpl16/Mrpl30/Polr2d/Rbm4/Mrpl15/Il6/Ormdl3/LTO1/Mapkapk5/Mrpl13/Plpp2/Mpv17l2/Degs2/Txnrd3/Dph7/Pstk/Mtrf1/Mrps7/Rpusd4/Rpl13a/Pus7/Ptafr/Mrpl27/Rwdd1/Uqcc2/Tars2/Gstm5/Nsun5/Mrpl47/Polr2g/Aplp1/Eif2ak3/Dnd1/Mettl14/Tarsl2/Nit2/Nod2/Asns/Smpdl3b/Pars2/Mrpl11/Un…
GO:0010970	transport along microtubule	21	0.531186	1.98658	0.000579534	0.0182473	0.0164794	587	tags=57%, list=21%, signal=45%	Lca5/Ift74/Bloc1s5/Stau2/Ttc21b/Cluap1/Ttc26/Bloc1s3/Borcs5/Ssna1/Dync2li1/Tmem201
GO:0034613	cellular protein localization	230	0.25502	1.6438	0.000706763	0.0219484	0.019822	599	tags=29%, list=22%, signal=24%	Fam126b/Kcnb1/Pex2/Id4/Srp19/P2ry1/Mtcl1/Grin2c/Ric3/Tbc1d25/Cdk5/Ap4m1/Tctn1/Zfand1/Timm22/Rab3ip/Vps26c/B3gat3/Lca5/Kptn/Sdad1/Rhod/Ift74/Tspan17/Aspscr1/Stau2/Erbb2/Epm2a/Thoc6/Timm9/Ttc21b/Cluap1/Strada/Get1/Wrap73/Zdhhc15/Angpt1/Erbb4/Sec61a2/Maip1/Polr2d/Mterf4/Il6/Ormdl3/Ttc26/Stx1b/Pmaip1/Stx11/Tert/Bbs2/Snx16/Bid/Fgf13/Meak7/Nrxn1/Nupl2/Ssna1/Pex16/Stxbp2/Slc28a2/Pmm1/Syt11/Paqr3/Dync2li…
GO:0051216	cartilage development	25	0.519838	2.04536	0.000736091	0.0222496	0.020094	744	tags=56%, list=27%, signal=41%	Ccn3/Comp/Nog/Snai1/Hoxa5/Rarb/Smad9/Bbs2/Snai2/Mustn1/Mkks/Eif2ak3/Hoxb3/Gli2
GO:0051641	cellular localization	361	0.225766	1.53925	0.000735237	0.0222496	0.020094	766	tags=32%, list=28%, signal=27%	Fam126b/Slc8b1/Kcnb1/Pex2/Snta1/Id4/Srp19/P2ry1/Mtcl1/Grin2c/Ric3/Tbc1d25/Cdk5/Ap4m1/Tctn1/Zfand1/Timm22/Sec22a/Rab3ip/Vps26c/B3gat3/Lca5/Kptn/Sdad1/Rhod/Cacna1e/Kcnq1/BC034090/Ift74/Bloc1s5/Tspan17/Aspscr1/Borcs6/Stau2/Erbb2/Pde1c/Spice1/Epm2a/Thoc6/Timm9/Glp1r/Ttc21b/Cluap1/Strada/Get1/Wrap73/Zdhhc15/Angpt1/Erbb4/Msto1/Sec61a2/Tmem38a/Maip1/Phax/Polr2d/Rbm4/Mterf4/Il6/Ormdl3/Ttc26/Trappc4/Bloc1…
GO:0030073	insulin secretion	34	0.45874	1.96342	0.000746626	0.0222711	0.0201134	950	tags=62%, list=35%, signal=41%	Slc8b1/Inhbb/Kcnb1/Ccn3/Acvr2b/Cacna1e/Kcnq1/Pde1c/Glp1r/Rbm4/Hnf1b/Il6/Nrxn1/Uqcc2/Ndufaf2/Slc9b2/Capn10/Pde4c/Prkn/Nnat/Bad
GO:0022613	ribonucleoprotein complex biogenesis	59	0.37084	1.85995	0.000815095	0.0239977	0.0216727	1457	tags=75%, list=53%, signal=36%	Tfb2m/Sdad1/Tbl3/Tarbp2/Polr2d/Mterf4/LTO1/Nop14/Mpv17l2/Mrm1/Mrps7/Rpusd4/Rpl13a/Lsm4/Kri1/Nsun5/Tfb1m/Nip7/Gar1/Sbds/Znhit6/Rbfa/Mrpl11/Mettl17/Exosc9/Rpusd1/Utp3/Exosc2/Clp1/Rps27l/Mrm3/Mrpl1/Nol9/Eif2s3y/Srfbp1/Noc4l/Ruvbl2/Dcaf13/Rrn3/Ebna1bp2/Ltv1/Nol11/Isg20l2/Pwp2
GO:0008033	tRNA processing	24	0.504777	1.97685	0.000904842	0.025657	0.0231713	1157	tags=79%, list=42%, signal=46%	Trdmt1/Thumpd3/Hsd17b10/Dus4l/Mettl2/Pus1/Lcmt2/Rpusd4/Pus7/Kti12/Trmo/Rpp25l/Trmt10b/Trmt11/2210016F16Rik/Zbtb8os/Thumpd1/Clp1/Trmt61a
GO:0006605	protein targeting	49	0.399714	1.89566	0.000888378	0.025657	0.0231713	561	tags=39%, list=20%, signal=31%	Kcnb1/Pex2/Srp19/Mtcl1/Cdk5/Ap4m1/Timm22/Rab3ip/Rhod/Erbb2/Timm9/Get1/Zdhhc15/Sec61a2/Mterf4/Snx16/Bid/Pex16/Pmm1
GO:0071702	organic substance transport	387	0.221183	1.51903	0.000905407	0.025657	0.0231713	599	tags=27%, list=22%, signal=24%	Slc17a5/Slc8b1/Inhbb/Ada/Kcnb1/Pex2/Ccn3/G6pc3/Slc35c1/Srp19/P2ry1/Slc25a29/Mtcl1/Tbc1d25/Comp/Cdk5/Mfsd10/Ap4m1/Abca4/Gramd1c/Zfand1/Slc7a6os/Timm22/Sec22a/Rab3ip/Cep41/Vps26c/B3gat3/Acvr2b/Plscr2/Lca5/Sdad1/Nmb/Rhod/Arrdc2/Slc37a4/Cacna1e/Slc25a19/Kcnq1/Ift74/Sft2d3/Lrrc8d/Aspscr1/Sil1/Stau2/Erbb2/Pde1c/Epm2a/Thoc6/Timm9/Glp1r/Ttc21b/Cluap1/Strada/Get1/Slc4a11/Snx25/Slc50a1/Mfsd12/Zdhhc15/Angpt…
GO:0001510	RNA methylation	16	0.572597	1.97979	0.00105612	0.0295584	0.0266947	737	tags=75%, list=27%, signal=55%	Trdmt1/Tfb2m/Thumpd3/Hsd17b10/Cmtr1/Mettl2/Mettl8/Lcmt2/Nsun5/Tfb1m/Trmo/Mettl14
GO:0015031	protein transport	272	0.239268	1.5751	0.00111538	0.0308361	0.0278486	599	tags=28%, list=22%, signal=24%	Slc8b1/Inhbb/Kcnb1/Pex2/Ccn3/Srp19/Mtcl1/Tbc1d25/Comp/Cdk5/Ap4m1/Zfand1/Slc7a6os/Timm22/Sec22a/Rab3ip/Cep41/Vps26c/B3gat3/Acvr2b/Lca5/Sdad1/Rhod/Arrdc2/Cacna1e/Kcnq1/Ift74/Sft2d3/Aspscr1/Sil1/Stau2/Erbb2/Pde1c/Epm2a/Thoc6/Timm9/Glp1r/Ttc21b/Cluap1/Strada/Get1/Snx25/Zdhhc15/Angpt1/Ankrd1/Abcb9/Sec61a2/Maip1/Phax/Polr2d/Rbm4/Mterf4/Hnf1b/Il6/Ttc26/Bloc1s3/Ap5s1/Stx1b/Pmaip1/Stx11/Bbs2/Snx16/Bid/Nrx…
GO:1901888	regulation of cell junction assembly	23	0.518763	2.00448	0.00124476	0.0331986	0.0299822	742	tags=52%, list=27%, signal=38%	Amigo1/Eef2k/Snai1/Rhod/Stau2/Epb41l5/Nrxn1/Lrfn1/Snai2/Cldn3/Fam107a/Lrfn4
GO:0009451	RNA modification	31	0.4601	1.92766	0.001228	0.0331986	0.0299822	1182	tags=74%, list=43%, signal=43%	Trdmt1/Tfb2m/Thumpd3/Hsd17b10/Cmtr1/Mettl2/Pus1/Mettl8/Lcmt2/Rpusd4/Pus7/Kti12/Nsun5/Tfb1m/Trmo/Mettl14/Gar1/2210016F16Rik/Apobec1/Thumpd1/Rpusd1/Trmt61a/Mrm3
GO:0033036	macromolecule localization	423	0.220183	1.52324	0.00123536	0.0331986	0.0299822	599	tags=26%, list=22%, signal=24%	Hinfp/Coro2b/Fam126b/Slc8b1/Inhbb/Mest/Kcnb1/Pex2/Id4/Ccn3/Srp19/P2ry1/Tesk1/Mtcl1/Grin2c/Ric3/Tbc1d25/Comp/Cdk5/Ap4m1/Abca4/Tctn1/Gramd1c/Zfand1/Slc7a6os/Timm22/Sec22a/Rab3ip/Cep41/Vps26c/B3gat3/Acvr2b/Plscr2/Lca5/Kptn/Sdad1/Nmb/Rhod/Arrdc2/Cacna1e/Kcnq1/Ift74/Tspan17/Sft2d3/Psmd10/Aspscr1/Sil1/Stau2/Erbb2/Pde1c/Epm2a/Thoc6/Timm9/Glp1r/Ttc21b/Cluap1/Strada/Get1/Wrap73/Snx25/Zdhhc15/Angpt1/Ankrd1…
GO:0006936	muscle contraction	36	0.438866	1.91608	0.00126634	0.0333814	0.0301473	884	tags=53%, list=32%, signal=36%	Chrnb1/Ada/Snta1/Chrm3/Comp/Kcnq1/Tmem38a/Ormdl3/Map2k6/Rnf207/Bbs2/Fgf13/Ptafr/Kcnj2/Myom1/Mkks/Slc8a3/Bdkrb2/Tmod4
GO:0030900	forebrain development	56	0.375938	1.85046	0.00132676	0.0345721	0.0312227	744	tags=43%, list=27%, signal=32%	Wdr62/Id4/Cdk5/Tctn1/Nog/Rpgrip1l/Rarb/Ttc21b/Erbb4/Dixdc1/Atat1/Rtn4rl2/Dnah5/Bbs2/Fgf13/Plxna3/Tox/Nsun5/Mkks/Aplp1/Bbs4/Tyro3/Mettl14/Gli2
GO:0003015	heart process	23	0.51478	1.98909	0.00145346	0.0374432	0.0338157	644	tags=43%, list=23%, signal=34%	Ada/Snta1/Cacna1e/Kcnq1/Glp1r/Tmem38a/Map2k6/Rnf207/Fgf13/Kcnj2
GO:0044782	cilium organization	49	0.390887	1.85379	0.00147128	0.0374764	0.0338456	1075	tags=69%, list=39%, signal=43%	Tctn1/Tctn3/Rab3ip/Cep41/Rpgrip1l/Lca5/Dnal1/Ift74/Ttc21b/Cluap1/Wrap73/Tmem138/Cep78/Ttc26/Tpgs1/Dnah5/Bbs2/Cep19/Tmem80/Ssna1/Dync2li1/Bbs5/Cep290/Mkks/Cfap410/Cntrob/Bbs4/Arl6/B9d2/Wdr90/Ift20/Kif24/Pqbp1/Gas8
GO:0010629	negative regulation of gene expression	276	0.23017	1.51646	0.0014923	0.0375895	0.0339477	1206	tags=46%, list=44%, signal=29%	Zfp366/Hinfp/Lrp3/Smg9/Inhbb/Nostrin/Tfec/Pex2/Id4/Zfp41/Zfp971/Commd7/Wfs1/Thap11/Mnt/Prdm5/Kantr/Pfdn5/Cdk5/H2az2/Esrrb/Supv3l1/Fastkd3/Ighmbp2/Nog/Acvr2b/Fam220a/Snai1/Slc37a4/Kcnq1/Psmd10/Tarbp2/Rarb/Snip1/Pglyrp1/Epm2a/Cirbp/Zfp248/Olr1/Zfp37/Angpt1/Ankrd1/Polr2d/Rbm4/Zfp318/Hnf1b/Il6/Tet1/Smad9/Ccdc85b/Tert/Mrpl13/Thap7/Bbs2/Zfp202/Keap1/Nrxn1/Dcps/Zfp128/Irx3/Snai2/Zfp174/Phf19/Cldn3/Syt11…
GO:0000375	RNA splicing, via transesterification reactions	37	0.432964	1.89738	0.00163294	0.0393816	0.0355662	737	tags=51%, list=27%, signal=38%	Nsrp1/Raver2/Rbm19/Snrpa1/Cwc15/Snip1/Sf3b5/Cirbp/Rbm4/Dbr1/Esrp1/Rbmx2/BC005624/Scnm1/Dcps/Lsm8/Lsm4/Rnf113a2/Mettl14
GO:0000377	RNA splicing, via transesterification reactions with bulged adenosine as nucleophile	37	0.432964	1.89738	0.00163294	0.0393816	0.0355662	737	tags=51%, list=27%, signal=38%	Nsrp1/Raver2/Rbm19/Snrpa1/Cwc15/Snip1/Sf3b5/Cirbp/Rbm4/Dbr1/Esrp1/Rbmx2/BC005624/Scnm1/Dcps/Lsm8/Lsm4/Rnf113a2/Mettl14
GO:0000398	mRNA splicing, via spliceosome	37	0.432964	1.89738	0.00163294	0.0393816	0.0355662	737	tags=51%, list=27%, signal=38%	Nsrp1/Raver2/Rbm19/Snrpa1/Cwc15/Snip1/Sf3b5/Cirbp/Rbm4/Dbr1/Esrp1/Rbmx2/BC005624/Scnm1/Dcps/Lsm8/Lsm4/Rnf113a2/Mettl14
GO:0010608	posttranscriptional regulation of gene expression	70	0.346018	1.78601	0.00160418	0.0393816	0.0355662	737	tags=40%, list=27%, signal=30%	Eif4e3/Trdmt1/Fastkd3/Erbb2/Tarbp2/Snip1/Cirbp/Polr2d/Rbm4/Il6/Mapkapk5/Epb41l5/Tert/Mrpl13/Mpv17l2/Dph7/Pstk/Rpusd4/Rpl13a/Pus7/Ptafr/Uqcc2/Nsun5/Polr2g/Aplp1/Eif2ak3/Dnd1/Mettl14
GO:0060271	cilium assembly	43	0.407483	1.88659	0.00167385	0.0396418	0.0358012	1172	tags=74%, list=43%, signal=43%	Tctn1/Tctn3/Rab3ip/Cep41/Rpgrip1l/Dnal1/Ift74/Cluap1/Wrap73/Tmem138/Ttc26/Tpgs1/Dnah5/Bbs2/Cep19/Tmem80/Dync2li1/Bbs5/Cep290/Mkks/Cfap410/Cntrob/Bbs4/Arl6/B9d2/Wdr90/Ift20/Kif24/Pqbp1/Gas8/Tctn2/Mapk15
GO:0042886	amide transport	279	0.230658	1.51981	0.0016787	0.0396418	0.0358012	599	tags=27%, list=22%, signal=24%	Slc8b1/Inhbb/Kcnb1/Pex2/Ccn3/Srp19/Mtcl1/Tbc1d25/Comp/Cdk5/Ap4m1/Zfand1/Slc7a6os/Timm22/Sec22a/Rab3ip/Cep41/Vps26c/B3gat3/Acvr2b/Lca5/Sdad1/Rhod/Arrdc2/Cacna1e/Kcnq1/Ift74/Sft2d3/Aspscr1/Sil1/Stau2/Erbb2/Pde1c/Epm2a/Thoc6/Timm9/Glp1r/Ttc21b/Cluap1/Strada/Get1/Snx25/Zdhhc15/Angpt1/Ankrd1/Abcb9/Sec61a2/Maip1/Phax/Polr2d/Rbm4/Mterf4/Hnf1b/Il6/Ttc26/Bloc1s3/Ap5s1/Stx1b/Pmaip1/Stx11/Bbs2/Snx16/Bid/Nrx…
GO:0046888	negative regulation of hormone secretion	18	0.546957	1.96109	0.0018517	0.0432218	0.0390344	824	tags=61%, list=30%, signal=43%	Inhbb/Kcnb1/Ccn3/Nmb/Kcnq1/Pde1c/Il6/Ndufaf2/Pde4c/Nucb2/Prkn
GO:0071705	nitrogen compound transport	317	0.226553	1.52042	0.00186843	0.0432218	0.0390344	599	tags=27%, list=22%, signal=24%	Slc17a5/Slc8b1/Inhbb/Ada/Kcnb1/Pex2/Ccn3/Slc35c1/Srp19/P2ry1/Slc25a29/Mtcl1/Tbc1d25/Comp/Cdk5/Ap4m1/Zfand1/Slc7a6os/Timm22/Sec22a/Rab3ip/Cep41/Vps26c/B3gat3/Acvr2b/Lca5/Sdad1/Rhod/Arrdc2/Cacna1e/Slc25a19/Kcnq1/Ift74/Sft2d3/Lrrc8d/Aspscr1/Sil1/Stau2/Erbb2/Pde1c/Epm2a/Thoc6/Timm9/Glp1r/Ttc21b/Cluap1/Strada/Get1/Snx25/Zdhhc15/Angpt1/Ankrd1/Abcb9/Sec61a2/Maip1/Phax/Polr2d/Rbm4/Mterf4/Hnf1b/Il6/Ttc26/…
GO:0007017	microtubule-based process	105	0.304688	1.73121	0.00194473	0.0445323	0.0402179	789	tags=44%, list=29%, signal=32%	Katnal1/Wdr62/Cep57/Haus6/Mtcl1/Lca5/Dnal1/Cacna1e/BC034090/Ift74/Bloc1s5/Klhl42/Stau2/Erbb2/Spice1/Ttc21b/Cluap1/Wrap73/Gas2/Msto1/Dixdc1/Ttc26/Bloc1s3/Tpgs1/Borcs5/Dnah5/Bbs2/Fgf13/Cep19/Map10/Ssna1/Haus1/Dnal4/Dync2li1/Tmem201/Cep290/Aaas/Tubd1/Mkks/Cntrob/Bbs4/Brca2/Fam107a/Slc9b2/Gadd45a/Sbds
GO:0099111	microtubule-based transport	22	0.497023	1.9048	0.00196689	0.0445634	0.040246	587	tags=55%, list=21%, signal=43%	Lca5/Ift74/Bloc1s5/Stau2/Ttc21b/Cluap1/Ttc26/Bloc1s3/Borcs5/Ssna1/Dync2li1/Tmem201
GO:0015833	peptide transport	275	0.234547	1.54396	0.0019854	0.0445634	0.040246	599	tags=28%, list=22%, signal=24%	Slc8b1/Inhbb/Kcnb1/Pex2/Ccn3/Srp19/Mtcl1/Tbc1d25/Comp/Cdk5/Ap4m1/Zfand1/Slc7a6os/Timm22/Sec22a/Rab3ip/Cep41/Vps26c/B3gat3/Acvr2b/Lca5/Sdad1/Rhod/Arrdc2/Cacna1e/Kcnq1/Ift74/Sft2d3/Aspscr1/Sil1/Stau2/Erbb2/Pde1c/Epm2a/Thoc6/Timm9/Glp1r/Ttc21b/Cluap1/Strada/Get1/Snx25/Zdhhc15/Angpt1/Ankrd1/Abcb9/Sec61a2/Maip1/Phax/Polr2d/Rbm4/Mterf4/Hnf1b/Il6/Ttc26/Bloc1s3/Ap5s1/Stx1b/Pmaip1/Stx11/Bbs2/Snx16/Bid/Nrx…
GO:0071825	protein-lipid complex subunit organization	10	-0.653622	-2.04619	0.00210616	0.0463561	0.041865	692	tags=80%, list=25%, signal=60%	Apoa2/Apoa1/Mttp/Ces1d/Lcat/Apom/Lipc/Mpo
GO:0071827	plasma lipoprotein particle organization	10	-0.653622	-2.04619	0.00210616	0.0463561	0.041865	692	tags=80%, list=25%, signal=60%	Apoa2/Apoa1/Mttp/Ces1d/Lcat/Apom/Lipc/Mpo

## Sheet: LyECs_BDL
ID	Description	setSize	enrichmentScore	NES	pvalue	p.adjust	qvalues	rank	leading_edge	core_enrichment
GO:0120254	olefinic compound metabolic process	42	-0.727466	-3.97408	1e-10	1.37388e-08	1.0309e-08	762	tags=81%, list=18%, signal=67%	Cyp4f15/Ephx2/Kcnma1/Cyp2a5/Rbp4/Grin1/Cyp2a12/Cyp2d9/Cyp17a1/Cyp2c70/Akr1c14/Cyp2e1/Cyp2d10/Akr1c6/Cyp4a10/Cyp2f2/Cyp2d26/Aldh8a1/Cyp2a4/Cyp4a14/Akr1c20/Cyp2c67/Cyp2c37/Cyp2c50/Cyp2c40/Cyp2c68/Cyp4f14/Cyp2c29/Cyp2c54/Cyp4a31/Cyp2b13/Cyp2c69/Cyp2b9/Cyp2a22
GO:0001676	long-chain fatty acid metabolic process	36	-0.730239	-3.81771	1e-10	1.37388e-08	1.0309e-08	762	tags=81%, list=18%, signal=67%	Cyp4f15/Ephx2/Cyp2a5/Cyp2a12/Cyp2d9/Cyp2c70/Cyp2e1/Cyp2d10/Slc27a2/Slc27a5/Cyp4a10/Cyp2f2/Cyp2d26/Cyp2a4/Cyp4a14/Cyp2c67/Cyp2c37/Cyp2c50/Cyp2c40/Cyp2c68/Cyp4f14/Cyp2c29/Cyp2c54/Acot4/Cyp4a31/Cyp2b13/Cyp2c69/Cyp2b9/Cyp2a22
GO:0042737	drug catabolic process	24	-0.813382	-3.72344	1e-10	1.37388e-08	1.0309e-08	705	tags=96%, list=16%, signal=81%	Cyp2a5/Cyp2a12/Cyp2d9/Cyp2c70/Cyp2j5/Cyp2e1/Cyp2d10/Cyp2f2/Cyp2d26/Cyp2a4/Cyp2c67/Cyp2c37/Cyp2c50/Cyp2c40/Cyp1a2/Cyp2c68/Cyp2c29/Cyp2c54/Cyp2j12/Cyp2b13/Cyp2c69/Cyp2b9/Cyp2a22
GO:0042738	exogenous drug catabolic process	24	-0.813382	-3.72344	1e-10	1.37388e-08	1.0309e-08	705	tags=96%, list=16%, signal=81%	Cyp2a5/Cyp2a12/Cyp2d9/Cyp2c70/Cyp2j5/Cyp2e1/Cyp2d10/Cyp2f2/Cyp2d26/Cyp2a4/Cyp2c67/Cyp2c37/Cyp2c50/Cyp2c40/Cyp1a2/Cyp2c68/Cyp2c29/Cyp2c54/Cyp2j12/Cyp2b13/Cyp2c69/Cyp2b9/Cyp2a22
GO:0019369	arachidonic acid metabolic process	28	-0.774968	-3.72095	1e-10	1.37388e-08	1.0309e-08	762	tags=89%, list=18%, signal=74%	Cyp4f15/Cyp2a5/Cyp2a12/Cyp2d9/Cyp2c70/Cyp2e1/Cyp2d10/Cyp4a10/Cyp2f2/Cyp2d26/Cyp2a4/Cyp4a14/Cyp2c67/Cyp2c37/Cyp2c50/Cyp2c40/Cyp2c68/Cyp4f14/Cyp2c29/Cyp2c54/Cyp4a31/Cyp2b13/Cyp2c69/Cyp2b9/Cyp2a22
GO:0006805	xenobiotic metabolic process	36	-0.701638	-3.66818	1e-10	1.37388e-08	1.0309e-08	767	tags=86%, list=18%, signal=71%	Acsl1/Gsta3/Hnf4a/Cyp2a5/Acaa1b/Grin1/Cyp2a12/Abcc2/Cyp2d9/Cyp2c70/Cyp2j5/Cyp2e1/Cyp2d10/Gsto2/Ugt2b1/Cyp2f2/Cyp2d26/Cyp2a4/Cyp2c67/Cyp2c37/Cyp2c50/Cyp2c40/Cyp2c68/Sult1b1/Cyp2c29/Cyp2c54/Cyp2j12/Cyp2b13/Cyp2c69/Cyp2b9/Cyp2a22
GO:0007606	sensory perception of chemical stimulus	42	-0.665542	-3.63579	1e-10	1.37388e-08	1.0309e-08	397	tags=64%, list=9%, signal=59%	Olfr750/Olfr768/Azgp1/Olfr1416/Olfr1181/Olfr1390/Olfr31/Vmn1r49/Olfr828/Olfr1349/Olfr1213/Olfr632/Olfr912/Olfr801/Olfr1231/Olfr156/Olfr1258/Vmn1r10/Olfr615/Olfr1200/Olfr1387/Olfr1257/Olfr122/Olfr1414/Olfr1161/Olfr285/Olfr851
GO:0007608	sensory perception of smell	34	-0.698722	-3.59392	1e-10	1.37388e-08	1.0309e-08	486	tags=71%, list=11%, signal=63%	Olfr750/Olfr768/Olfr1416/Olfr1181/Olfr1390/Olfr31/Olfr828/Olfr1349/Olfr1213/Olfr632/Olfr912/Olfr801/Olfr1231/Olfr156/Olfr1258/Olfr615/Olfr1200/Olfr1387/Olfr1257/Olfr122/Olfr1414/Olfr1161/Olfr285/Olfr851
GO:0071466	cellular response to xenobiotic stimulus	37	-0.682059	-3.57144	1e-10	1.37388e-08	1.0309e-08	767	tags=84%, list=18%, signal=70%	Acsl1/Gsta3/Hnf4a/Cyp2a5/Acaa1b/Grin1/Cyp2a12/Abcc2/Cyp2d9/Cyp2c70/Cyp2j5/Cyp2e1/Cyp2d10/Gsto2/Ugt2b1/Cyp2f2/Cyp2d26/Cyp2a4/Cyp2c67/Cyp2c37/Cyp2c50/Cyp2c40/Cyp2c68/Sult1b1/Cyp2c29/Cyp2c54/Cyp2j12/Cyp2b13/Cyp2c69/Cyp2b9/Cyp2a22
GO:0017144	drug metabolic process	31	-0.716462	-3.54917	1e-10	1.37388e-08	1.0309e-08	705	tags=84%, list=16%, signal=71%	Cyp2a5/Cyp2a12/Abcc2/Cyp2d9/Cyp2c70/Cyp2j5/Cyp2e1/Cyp2d10/Abcb11/Cyp2f2/Cyp2d26/Cyp2a4/Fmo3/Cyp2c67/Cyp2c37/Cyp2c50/Cyp2c40/Cyp1a2/Cyp2c68/Cyp2c29/Cyp2c54/Cyp2j12/Cyp2b13/Cyp2c69/Cyp2b9/Cyp2a22
GO:0033559	unsaturated fatty acid metabolic process	41	-0.648798	-3.51212	1e-10	1.37388e-08	1.0309e-08	762	tags=73%, list=18%, signal=61%	Cyp4f15/Ephx2/Cyp2a5/Cyp2a12/Scd1/Cyp2d9/Cyp2c70/Akr1c14/Cyp2e1/Cyp2d10/Akr1c6/Cyp4a10/Cyp2f2/Cyp2d26/Cyp2a4/Cyp4a14/Akr1c20/Cyp2c67/Cyp2c37/Cyp2c50/Cyp2c40/Cyp2c68/Cyp4f14/Cyp2c29/Cyp2c54/Cyp4a31/Cyp2b13/Cyp2c69/Cyp2b9/Cyp2a22
GO:0009410	response to xenobiotic stimulus	39	-0.653442	-3.45222	1e-10	1.37388e-08	1.0309e-08	767	tags=79%, list=18%, signal=66%	Acsl1/Gsta3/Hnf4a/Cyp2a5/Acaa1b/Grin1/Cyp2a12/Abcc2/Cyp2d9/Cyp2c70/Cyp2j5/Cyp2e1/Cyp2d10/Gsto2/Ugt2b1/Cyp2f2/Cyp2d26/Cyp2a4/Cyp2c67/Cyp2c37/Cyp2c50/Cyp2c40/Cyp2c68/Sult1b1/Cyp2c29/Cyp2c54/Cyp2j12/Cyp2b13/Cyp2c69/Cyp2b9/Cyp2a22
GO:0006631	fatty acid metabolic process	129	-0.447845	-3.2034	1e-10	1.37388e-08	1.0309e-08	797	tags=47%, list=18%, signal=40%	Ehhadh/Ces1d/Dgat2/Hnf4a/Cyp4f15/Irs1/Ephx2/Agt/Cyp2a5/Apoa5/Adh7/Acaa1b/Cyp2a12/Acot12/Mlxipl/Scd1/Lipc/Rgn/Apoa1/Cyp2d9/Cyp2c70/Akr1c14/Cyp2e1/Cyp2d10/Akr1c6/Baat/Slc27a2/Acnat2/Slc27a5/Cyp4a10/Acsm1/Abcb11/Pck1/Cyp2f2/Ces1f/Cyp2d26/Angptl3/Elovl2/Hao1/Cyp7a1/Acsm5/Cyp2a4/Cyp4a14/Akr1c20/Cyp2c67/Cyp2c37/Cyp2c50/Cyp2c40/Cyp1a2/Apoa4/Cyp2c68/Cyp4f14/Slc22a13/Cyp2c29/Cyp2c54/Acot4/Cyp4a31/Cyp2b13/…
GO:0016054	organic acid catabolic process	77	-0.501897	-3.18932	1e-10	1.37388e-08	1.0309e-08	1171	tags=77%, list=27%, signal=57%	Ddah1/Acacb/Acat1/Hadh/Gstz1/Etfa/Acad11/Nos2/Tysnd1/Cpt2/Abcd3/Scp2/Decr1/Aldh6a1/Amt/Sardh/Phyh/Bckdhb/Pah/Acaa2/Oat/Acox2/Prodh/Arg1/Shmt1/Ahcy/Ehhadh/Ces1d/Kmo/Cyp4f15/Irs1/Gldc/Gls2/Ido2/Aldh1l1/Cdo1/Acaa1b/Ftcd/Qprt/Hgd/Tdo2/Hal/Akr1d1/Slc27a2/Otc/Bcat1/Uroc1/Abcb11/Pck1/Kynu/Hpd/Amdhd1/Mat1a/Tat/Ces1f/Hao1/Pon1/Cyp4f14/Acot4
GO:0046395	carboxylic acid catabolic process	77	-0.501897	-3.18932	1e-10	1.37388e-08	1.0309e-08	1171	tags=77%, list=27%, signal=57%	Ddah1/Acacb/Acat1/Hadh/Gstz1/Etfa/Acad11/Nos2/Tysnd1/Cpt2/Abcd3/Scp2/Decr1/Aldh6a1/Amt/Sardh/Phyh/Bckdhb/Pah/Acaa2/Oat/Acox2/Prodh/Arg1/Shmt1/Ahcy/Ehhadh/Ces1d/Kmo/Cyp4f15/Irs1/Gldc/Gls2/Ido2/Aldh1l1/Cdo1/Acaa1b/Ftcd/Qprt/Hgd/Tdo2/Hal/Akr1d1/Slc27a2/Otc/Bcat1/Uroc1/Abcb11/Pck1/Kynu/Hpd/Amdhd1/Mat1a/Tat/Ces1f/Hao1/Pon1/Cyp4f14/Acot4
GO:0006082	organic acid metabolic process	302	-0.380257	-3.18249	1e-10	1.37388e-08	1.0309e-08	908	tags=48%, list=21%, signal=41%	Acaa2/Oat/Acox2/Prkaa2/Prodh/Dhtkd1/Acsl1/Fgfr4/Dhfr/Arg1/Shmt1/Acss2/Ahcy/Haao/Amacr/Itih3/Ghr/Khk/Ehhadh/Ces1d/Pcx/Pklr/Dgat2/Kmo/Gckr/Hnf4a/Cyp4f15/Ass1/Irs1/Ephx2/Gldc/Cbs/Itih2/Agt/Kyat3/Gls2/Ido2/Gulo/Dmgdh/Aldh1l1/Cyp2a5/Apoa5/Cdo1/Adh7/Gpd1/Acaa1b/Cyp2a12/Acot12/Cyp3a13/Glyat/Aldob/Mlxipl/Dio1/Scd1/Adh1/Ftcd/Qprt/Abcc2/Aadat/Upb1/Dpys/Lipc/Hgd/Rgn/Apoa1/Nags/Tdo2/Cyp2d9/Fbp1/Cyp2c70/Akr1c…
GO:0008202	steroid metabolic process	100	-0.457873	-3.12192	1e-10	1.37388e-08	1.0309e-08	886	tags=56%, list=20%, signal=46%	Prkaa2/Fgfr4/Esr1/Tm7sf2/Fmo5/Amacr/Gc/Apoc1/Ces1d/Dgat2/Hsd17b7/Apoa2/Ephx2/Agt/Kcnma1/Dhcr24/Sec14l2/Hmgcs2/Apoa5/Cyp3a13/Scd1/Apon/Lipc/Lcat/Apoc3/Apoa1/Cyp3a25/Cyp17a1/Akr1c14/Serpina6/Cyp2e1/Apob/Akr1c6/Pcsk9/Baat/Cyp3a11/Akr1d1/Slc27a2/Mttp/Slc27a5/Abcb11/Hsd3b3/Apof/Angptl3/Cyp7a1/Fgl1/Akr1c20/G6pc/Pon1/Cyp1a2/Apoa4/Sult1b1/Cyp3a41a/Sult2a1/Cyp3a59/Cyp3a44
GO:0043436	oxoacid metabolic process	293	-0.369163	-3.08246	1e-10	1.37388e-08	1.0309e-08	908	tags=47%, list=21%, signal=40%	Acaa2/Oat/Acox2/Prkaa2/Prodh/Dhtkd1/Acsl1/Fgfr4/Dhfr/Arg1/Shmt1/Acss2/Ahcy/Haao/Amacr/Itih3/Khk/Ehhadh/Ces1d/Pcx/Pklr/Dgat2/Kmo/Hnf4a/Cyp4f15/Ass1/Irs1/Ephx2/Gldc/Cbs/Itih2/Agt/Kyat3/Gls2/Ido2/Gulo/Dmgdh/Aldh1l1/Cyp2a5/Apoa5/Cdo1/Adh7/Gpd1/Acaa1b/Cyp2a12/Acot12/Cyp3a13/Glyat/Aldob/Mlxipl/Dio1/Scd1/Adh1/Ftcd/Qprt/Abcc2/Aadat/Upb1/Dpys/Lipc/Hgd/Rgn/Apoa1/Nags/Tdo2/Cyp2d9/Fbp1/Cyp2c70/Akr1c14/Cyp2e1…
GO:0019752	carboxylic acid metabolic process	284	-0.36829	-3.06889	1e-10	1.37388e-08	1.0309e-08	908	tags=59%, list=21%, signal=50%	Gk/Prkce/Adi1/Gstz1/Tnxb/Etfa/Insig1/Acad11/Nos2/Sephs2/Prkag2/Fpgs/Tysnd1/Cpt2/Abcd3/Acaca/Scp2/Decr1/Aldh6a1/Zbtb20/Csgalnact1/Gamt/Tst/C3/Itih5/Amt/Elovl6/Mpc2/Gpam/Sardh/Phyh/Bckdhb/Pah/Acaa2/Oat/Acox2/Prkaa2/Prodh/Dhtkd1/Acsl1/Fgfr4/Dhfr/Arg1/Shmt1/Acss2/Ahcy/Haao/Amacr/Itih3/Khk/Ehhadh/Ces1d/Pcx/Pklr/Dgat2/Kmo/Hnf4a/Cyp4f15/Ass1/Irs1/Ephx2/Gldc/Cbs/Itih2/Agt/Kyat3/Gls2/Ido2/Gulo/Dmgdh/Aldh1…
GO:0032787	monocarboxylic acid metabolic process	179	-0.393456	-3.03773	1e-10	1.37388e-08	1.0309e-08	908	tags=49%, list=21%, signal=40%	Acaa2/Acox2/Prkaa2/Dhtkd1/Acsl1/Fgfr4/Acss2/Amacr/Khk/Ehhadh/Ces1d/Pcx/Pklr/Dgat2/Kmo/Hnf4a/Cyp4f15/Irs1/Ephx2/Agt/Cyp2a5/Apoa5/Adh7/Gpd1/Acaa1b/Cyp2a12/Acot12/Cyp3a13/Aldob/Mlxipl/Scd1/Adh1/Abcc2/Lipc/Rgn/Apoa1/Cyp2d9/Fbp1/Cyp2c70/Akr1c14/Cyp2e1/Cyp2d10/Akr1c6/Baat/Akr1d1/Slc27a2/Acnat2/Ugt2a3/Slc27a5/Ugt2b1/Cyp4a10/Acsm1/Abcb11/Pck1/Kynu/Cyp2f2/Ces1f/Cyp2d26/Angptl3/Elovl2/Hao1/Aspg/Cyp7a1/Acsm…
GO:0044281	small molecule metabolic process	487	-0.261242	-2.34242	1e-10	1.37388e-08	1.0309e-08	912	tags=39%, list=21%, signal=35%	Adk/Acaa2/Oat/Acox2/Sord/Slc25a13/Prkaa2/Prodh/Dhtkd1/Acsl1/Fgfr4/Dhfr/Arg1/Fut8/Shmt1/Acss2/Tm7sf2/Ahcy/Fmo5/Haao/Amacr/Itih3/Gc/Ghr/Nudt7/Coq8a/Khk/Apoc1/Akr7a5/Xylb/Ppp1r3b/Ehhadh/Ces1d/Pcx/Pklr/Dgat2/Kmo/Upp2/Gckr/Hnf4a/Hsd17b7/Cyp4f15/Apoa2/Ass1/Irs1/Ephx2/Gldc/Cbs/Itih2/Agt/Kyat3/Kcnma1/Fuom/Dhcr24/Sec14l2/Gls2/Ido2/Gulo/Dmgdh/Aldh1l1/Hmgcs2/Cyp2a5/Apoa5/Gpld1/Car14/Cdo1/Adh7/Rbp4/Gpd1/Acaa…
GO:0006629	lipid metabolic process	347	-0.263995	-2.26418	1.02113e-10	1.37388e-08	1.0309e-08	841	tags=35%, list=19%, signal=31%	Acss2/Tm7sf2/Hsd17b13/Fmo5/Amacr/Thrsp/Gc/A3galt2/Apoc1/Efr3b/Ehhadh/Ces1d/Pcx/Dgat2/Hnf4a/Hsd17b7/Cyp4f15/Apoa2/Irs1/Ephx2/Agt/Enpp2/Kcnma1/Dhcr24/Sec14l2/Ces1g/Aadac/Hmgcs2/Cyp2a5/Apoa5/Gpld1/Rarres2/Adh7/Rbp4/Gpd1/Acaa1b/Cyp2a12/Acot12/Cyp3a13/Ttr/Mlxipl/Scd1/Adh1/Ces1e/Apon/Lipc/Lcat/Rgn/Apoc3/Apoa1/Cyp2d9/Cyp3a25/Cyp17a1/Cyp2c70/Akr1c14/Serpina6/Cyp2e1/Cyp2d10/Apob/Etnk2/Akr1c6/Pcsk9/Pm20d1/…
GO:0045321	leukocyte activation	228	0.342488	2.39873	1.51953e-10	1.95557e-08	1.46737e-08	1343	tags=46%, list=31%, signal=34%	Igha/Slc11a1/Tlr8/Gpnmb/Dock2/Cd300a/Tlr1/Nfam1/Syk/Ptafr/Rasgrp1/Cd48/Vav1/Slamf7/Blnk/Cd300lf/Bank1/Cd300lb/Clec4a2/Apbb1ip/Cftr/Stxbp2/Cxcl5/Ticam1/Nckap1l/Tnfrsf21/Sirpb1c/Iglc1/Aif1/Il16/Erbb2/Foxj1/Runx3/Slamf8/Ighg2b/Fcgr4/Tnfrsf13b/Rhoh/Ighv1-53/Gadd45g/Cnr2/Syt11/Milr1/Trem2/D6Wsu163e/Tnfaip8l2/Ighv1-81/Ercc1/Sirpb1a/Sftpd/Dock11/Rasal3/Tlr6/Sh2d1b1/Pglyrp1/Socs6/Nod2/Clec4d/C5ar1/Stap1/…
GO:0019373	epoxygenase P450 pathway	18	-0.790252	-3.28009	6.01242e-10	7.41532e-08	5.56412e-08	705	tags=94%, list=16%, signal=79%	Cyp2a5/Cyp2a12/Cyp2c70/Cyp2e1/Cyp2f2/Cyp2a4/Cyp2c67/Cyp2c37/Cyp2c50/Cyp2c40/Cyp2c68/Cyp2c29/Cyp2c54/Cyp2b13/Cyp2c69/Cyp2b9/Cyp2a22
GO:1901568	fatty acid derivative metabolic process	51	-0.538305	-3.11467	6.75605e-10	7.99916e-08	6.00221e-08	784	tags=61%, list=18%, signal=50%	Dgat2/Cyp4f15/Hmgcs2/Cyp2a5/Cyp2a12/Cyp2d9/Cyp2c70/Akr1c14/Cyp2e1/Cyp2d10/Akr1c6/Slc27a5/Cyp4a10/Cyp2f2/Cyp2d26/Cyp2a4/Cyp4a14/Akr1c20/Cyp2c67/Cyp2c37/Cyp2c50/Cyp2c40/Cyp2c68/Cyp4f14/Cyp2c29/Cyp2c54/Cyp4a31/Cyp2b13/Cyp2c69/Cyp2b9/Cyp2a22
GO:0001775	cell activation	252	0.327661	2.33845	7.35708e-10	8.37575e-08	6.28479e-08	923	tags=37%, list=21%, signal=31%	Igha/Slc11a1/Tlr8/Gpnmb/Dock2/Cd300a/Tlr1/Nfam1/Syk/Ptafr/Rasgrp1/Cd48/Vav1/Slamf7/Blnk/Cd300lf/Bank1/Cd300lb/P2ry12/Clec4a2/Apbb1ip/Cftr/Stxbp2/Cxcl5/Ticam1/Nckap1l/Tnfrsf21/Sirpb1c/Klf5/Iglc1/Aif1/Il16/Erbb2/Foxj1/Runx3/Slamf8/Ighg2b/Ulk3/Comp/Fcgr4/Tnfrsf13b/Rap2b/Rhoh/Ighv1-53/Gadd45g/Cnr2/Syt11/Milr1/Trem2/D6Wsu163e/Tnfaip8l2/Ighv1-81/Ercc1/Sirpb1a/Sftpd/P2ry1/Dock11/Bmper/Rasal3/Tlr6/Sh2d1b…
GO:0044282	small molecule catabolic process	107	-0.389597	-2.69684	2.03858e-09	2.23489e-07	1.67696e-07	1182	tags=66%, list=27%, signal=50%	Pnkd/Ddah1/Acacb/Acat1/Hadh/Gstz1/Etfa/Acad11/Nos2/Tysnd1/Cpt2/Abcd3/Scp2/Decr1/Aldh6a1/Amt/Sardh/Phyh/Bckdhb/Pah/Acaa2/Oat/Acox2/Sord/Prodh/Arg1/Shmt1/Ahcy/Khk/Ehhadh/Ces1d/Kmo/Upp2/Cyp4f15/Irs1/Gldc/Gls2/Ido2/Aldh1l1/Cdo1/Adh7/Acaa1b/Aldob/Adh1/Ftcd/Qprt/Upb1/Dpyd/Hgd/Tdo2/Hal/Akr1d1/Slc27a2/Uox/Otc/Bcat1/Uroc1/Abcb11/Pck1/Kynu/Hpd/Amdhd1/Mat1a/Tat/Ces1f/Hao1/Cyp7a1/Pon1/Sult1b1/Cyp4f14/Acot4
GO:0009063	cellular amino acid catabolic process	35	-0.61026	-3.16831	3.94644e-09	4.17195e-07	3.13045e-07	1171	tags=89%, list=27%, signal=65%	Ddah1/Acat1/Gstz1/Nos2/Aldh6a1/Amt/Sardh/Bckdhb/Pah/Oat/Prodh/Arg1/Shmt1/Ahcy/Kmo/Gldc/Gls2/Ido2/Cdo1/Ftcd/Hgd/Tdo2/Hal/Otc/Bcat1/Uroc1/Kynu/Hpd/Amdhd1/Mat1a/Tat
GO:1901605	alpha-amino acid metabolic process	69	-0.458159	-2.84509	5.09463e-09	5.20004e-07	3.90188e-07	1123	tags=71%, list=26%, signal=53%	Adi1/Gstz1/Nos2/Sephs2/Fpgs/Aldh6a1/Gamt/Tst/Amt/Sardh/Pah/Oat/Prodh/Arg1/Shmt1/Ahcy/Haao/Kmo/Hnf4a/Ass1/Gldc/Cbs/Kyat3/Gls2/Ido2/Cdo1/Glyat/Ftcd/Aadat/Hgd/Nags/Tdo2/Hal/Baat/Otc/Bcat1/Agmat/Cps1/Uroc1/Bhmt/Gnmt/Kynu/Hpd/Cth/Amdhd1/Mat1a/Tat/Aspg/Ldc1
GO:0002694	regulation of leukocyte activation	154	0.369732	2.4501	6.48499e-09	6.39853e-07	4.80117e-07	923	tags=41%, list=21%, signal=33%	Igha/Gpnmb/Cd300a/Nfam1/Syk/Ptafr/Rasgrp1/Slamf7/Cd300lf/Bank1/Cd300lb/Cftr/Stxbp2/Ticam1/Nckap1l/Tnfrsf21/Sirpb1c/Iglc1/Aif1/Il16/Erbb2/Foxj1/Runx3/Slamf8/Ighg2b/Tnfrsf13b/Rhoh/Ighv1-53/Cnr2/Syt11/Milr1/Trem2/D6Wsu163e/Tnfaip8l2/Ighv1-81/Sirpb1a/Sftpd/Rasal3/Tlr6/Pglyrp1/Socs6/Nod2/Clec4d/Stap1/Atad5/Cd22/Clec2i/Ighg2c/Ccdc88b/Ada/Bst1/Glmn/Btk/Blk/Tnfsf9/Mad2l2/Gm5150/Cd37/Ccl2/Il18/Fanca/Hmgb3…
GO:0006690	icosanoid metabolic process	43	-0.554762	-3.01355	7.35133e-09	7.01933e-07	5.267e-07	705	tags=65%, list=16%, signal=55%	Cyp4f15/Cyp2a5/Cyp2a12/Cyp2d9/Cyp2c70/Akr1c14/Cyp2e1/Cyp2d10/Akr1c6/Cyp4a10/Cyp2f2/Cyp2d26/Cyp2a4/Cyp4a14/Akr1c20/Cyp2c67/Cyp2c37/Cyp2c50/Cyp2c40/Cyp2c68/Cyp4f14/Cyp2c29/Cyp2c54/Cyp4a31/Cyp2b13/Cyp2c69/Cyp2b9/Cyp2a22
GO:0002682	regulation of immune system process	326	0.290965	2.16291	8.11085e-09	7.50254e-07	5.62957e-07	1079	tags=37%, list=25%, signal=30%	Igha/Slc11a1/Tlr8/Gpnmb/Cd300a/C3ar1/Pla2g7/Nfam1/Syk/Ptafr/Rasgrp1/Slc8b1/Mitf/Cd48/Mmp12/Rab7b/Vav1/Slamf7/B430306N03Rik/Blnk/Ccr1/Cd300lf/Bank1/Cd300lb/P2ry12/Acod1/Cftr/Stxbp2/Cxcl5/Fcgr1/Ticam1/Nckap1l/Tnfrsf21/Sirpb1c/Iglc1/Aim2/Aif1/Cd200r1/Tspan6/Il16/Erbb2/Foxj1/Runx3/Slamf8/Ighg2b/Fcgr4/Tnfrsf13b/Polr3d/Ccl3/Rhoh/Ighv1-53/Hcar2/Cnr2/Syt11/A2m/Milr1/Trem2/D6Wsu163e/Tnfaip8l2/Ighv1-81/Sir…
GO:0044255	cellular lipid metabolic process	263	-0.269546	-2.19084	1.12587e-08	1.00987e-06	7.5776e-07	822	tags=36%, list=19%, signal=31%	Amacr/Thrsp/A3galt2/Apoc1/Efr3b/Ehhadh/Ces1d/Pcx/Dgat2/Hnf4a/Cyp4f15/Apoa2/Irs1/Ephx2/Agt/Enpp2/Ces1g/Aadac/Hmgcs2/Cyp2a5/Apoa5/Gpld1/Rarres2/Adh7/Rbp4/Gpd1/Acaa1b/Cyp2a12/Acot12/Cyp3a13/Ttr/Mlxipl/Scd1/Adh1/Lipc/Lcat/Rgn/Apoc3/Apoa1/Cyp2d9/Cyp2c70/Akr1c14/Cyp2e1/Cyp2d10/Apob/Etnk2/Akr1c6/Pcsk9/Pm20d1/Baat/Slc27a2/Acnat2/Mttp/Slc27a5/Cps1/Cyp4a10/Acsm1/Abcb11/Pck1/Apoh/Apof/Cyp2f2/Ces1f/Cyp2d26/A…
GO:0006974	cellular response to DNA damage stimulus	177	0.343819	2.33896	1.262e-08	1.09082e-06	8.18504e-07	1970	tags=60%, list=45%, signal=34%	Hinfp/Ankrd1/Pmaip1/Pnkp/Pold3/Trim32/Swi5/Ddx11/Polh/Klhl15/Psmd10/Cfap410/Fan1/Nupr1/Snai1/Apex2/Palb2/Ercc1/Hpf1/Cdc7/Dna2/Bid/Sirt4/Phlda3/Fbxo5/Atad5/Ddb2/Nudt16/Ap5s1/Wdhd1/Blk/Recql4/Aptx/Etaa1/Mad2l2/Bax/Poli/Chek2/Fancl/Tdp1/Rps27l/Fanca/Rad51ap1/Gen1/Pidd1/Exo1/Rad51c/Rad51/Gadd45a/Faap20/Parpbp/Swsap1/Uhrf1/Snai2/Pole2/Rad54b/Recql/Polq/Ube2t/Plk1/Brca2/Mcm2/Eme1/Mpg/Ogg1/Ung/Bad/Nhej1…
GO:0055114	oxidation-reduction process	229	-0.280795	-2.25802	1.30567e-08	1.09082e-06	8.18504e-07	1096	tags=48%, list=25%, signal=38%	Cyp51/Etfa/Acad11/Cat/Nos2/Heph/Uqcrfs1/Prkag2/Tysnd1/Cpt2/Abcd3/Scp2/Decr1/Aldh6a1/Rsad1/Hmgcr/Alkbh3/Hsd11b1/Mgst1/Ppp1r3c/Sardh/Phyh/Rdh5/Bckdhb/Pah/Bdh1/Acaa2/Acox2/Cox10/Slc25a23/Slc25a13/Chchd4/Dhtkd1/Dhfr/Bnip3/Tm7sf2/Hsd17b13/Fmo5/Khk/Akr7a5/Ppp1r3b/Ehhadh/Dgat2/Maob/Hsd17b7/Apoa2/Irs1/Gldc/Dhcr24/Gulo/Dmgdh/Cyp2a5/Adh7/Gpd1/Acaa1b/Cyp2a12/Cyp3a13/Aldob/Adh1/Adra1b/Dpyd/Hgd/Apoa1/Tdo2/Cyp…
GO:0015833	peptide transport	377	0.275997	2.08869	1.32667e-08	1.09082e-06	8.18504e-07	1187	tags=35%, list=27%, signal=28%	Slc15a3/Il1rn/Tlr8/Grk3/Tlr1/Syk/Slc8b1/Mmp12/Rab7b/Ankrd1/Apobec1/Slc7a6os/Pex2/Pmaip1/Cftr/Stxbp2/Srp19/Inhbb/Ap4m1/Cdk5/Sec61a2/Aspscr1/Hnf1b/Kcnq1/B3gat3/Rab20/Mmp13/Ift74/Erbb2/Cd14/Arrdc2/Kif1a/Comp/Msr1/Snx25/Slc13a3/Sdad1/Clec5a/Get1/Ssna1/Phax/Hcar2/Mmp7/Timm22/Tbc1d9/Capn10/Mamdc4/Slc26a6/Syt11/Sec22a/Maip1/Bbs4/Ap5b1/Trem2/Zfand1/Arl6/Cep41/Vps26c/Ano1/Atpif1/Bid/Timm9/Tlr6/Pask/Ttc21b…
GO:0070925	organelle assembly	169	0.348112	2.34232	1.59671e-08	1.27737e-06	9.5848e-07	1537	tags=51%, list=35%, signal=34%	Rab7b/Prc1/Wdr62/Rpgrip1l/Haus6/Krt19/Tctn1/Rab20/Ift74/Foxj1/Bin2/Mybl2/Cfap410/Tpgs1/Tctn3/Nupr1/Tmem80/Bbs4/Arl6/Cep41/Stil/Map1lc3a/Gabarapl1/Spice1/Nek2/Lrfn1/Ccdc136/Dnal1/Msto1/Fbxo5/Pls1/Plk4/Wdr90/Dnajb13/Cds1/Gas8/Nip7/Elapor1/Cntrob/Kif9/Cep290/Rab3ip/Kifc5b/Cfap69/Ttc26/Kifc1/Spag5/Bbs2/Misp/Cep19/Wrap73/Cluap1/Chek2/Rps27l/Lsm4/Mterf4/Six4/Ddx28/Synpo2/Epm2a/Dync2li1/Nrxn1/Haus1/Lrfn…
GO:0002274	myeloid leukocyte activation	74	0.456486	2.54364	1.66441e-08	1.29648e-06	9.72825e-07	904	tags=50%, list=21%, signal=40%	Slc11a1/Tlr8/Dock2/Cd300a/Tlr1/Syk/Ptafr/Rasgrp1/Cd48/Cd300lf/Cd300lb/Cftr/Stxbp2/Cxcl5/Ticam1/Aif1/Il16/Fcgr4/Rhoh/Cnr2/Syt11/Milr1/Trem2/D6Wsu163e/Tlr6/Clec4d/C5ar1/Stap1/Btk/Blk/Lat2/Tnfsf9/Lcp2/Cd37/Batf2/Il18/C1qa
GO:0015031	protein transport	364	0.276233	2.08157	1.72917e-08	1.31239e-06	9.84762e-07	1187	tags=35%, list=27%, signal=28%	Slc15a3/Il1rn/Tlr8/Grk3/Tlr1/Syk/Slc8b1/Mmp12/Rab7b/Ankrd1/Apobec1/Slc7a6os/Pex2/Pmaip1/Cftr/Stxbp2/Srp19/Inhbb/Ap4m1/Cdk5/Sec61a2/Aspscr1/Hnf1b/Kcnq1/B3gat3/Rab20/Mmp13/Ift74/Erbb2/Cd14/Arrdc2/Kif1a/Comp/Msr1/Snx25/Sdad1/Clec5a/Get1/Ssna1/Phax/Hcar2/Timm22/Tbc1d9/Capn10/Mamdc4/Syt11/Sec22a/Maip1/Bbs4/Ap5b1/Trem2/Zfand1/Arl6/Cep41/Vps26c/Ano1/Atpif1/Bid/Timm9/Tlr6/Ttc21b/Sirt4/Nod2/Strada/Arl11/T…
GO:1901606	alpha-amino acid catabolic process	33	-0.601997	-3.06531	1.79792e-08	1.33046e-06	9.98317e-07	1171	tags=88%, list=27%, signal=65%	Ddah1/Acat1/Gstz1/Nos2/Aldh6a1/Amt/Sardh/Pah/Oat/Prodh/Arg1/Shmt1/Ahcy/Kmo/Gldc/Gls2/Ido2/Cdo1/Ftcd/Hgd/Tdo2/Hal/Otc/Uroc1/Kynu/Hpd/Amdhd1/Mat1a/Tat
GO:0006638	neutral lipid metabolic process	48	-0.503997	-2.85211	2.5979e-08	1.8309e-06	1.37383e-06	1128	tags=75%, list=26%, signal=56%	Gk/Tnxb/Insig1/Cat/Dgka/C3/Gpam/Ang/Acsl1/Esr1/Thrsp/Apoc1/Ces1d/Dgat2/Apoa2/Ces1g/Aadac/Apoa5/Gpld1/Scd1/Lipc/Rgn/Apoc3/Apoa1/Cyp2e1/Apob/Pcsk9/Mttp/Slc27a5/Cps1/Pck1/Apoh/Apof/Angptl3/G6pc/Apoa4
GO:0006639	acylglycerol metabolic process	48	-0.503997	-2.85211	2.5979e-08	1.8309e-06	1.37383e-06	1128	tags=75%, list=26%, signal=56%	Gk/Tnxb/Insig1/Cat/Dgka/C3/Gpam/Ang/Acsl1/Esr1/Thrsp/Apoc1/Ces1d/Dgat2/Apoa2/Ces1g/Aadac/Apoa5/Gpld1/Scd1/Lipc/Rgn/Apoc3/Apoa1/Cyp2e1/Apob/Pcsk9/Mttp/Slc27a5/Cps1/Pck1/Apoh/Apof/Angptl3/G6pc/Apoa4
GO:0045184	establishment of protein localization	385	0.270965	2.05422	3.39778e-08	2.33893e-06	1.75503e-06	1187	tags=35%, list=27%, signal=28%	Slc15a3/Il1rn/Tlr8/Grk3/Tlr1/Syk/Slc8b1/Mmp12/Rab7b/Hinfp/Coro2b/Ankrd1/Apobec1/Slc7a6os/Pex2/Pmaip1/Cftr/Stxbp2/Srp19/Inhbb/Ap4m1/Cdk5/Sec61a2/Aspscr1/Hnf1b/Kcnq1/B3gat3/Rab20/Mmp13/Ift74/Erbb2/Cd14/Arrdc2/Kif1a/Comp/Msr1/Snx25/Sdad1/Clec5a/Get1/Ssna1/Phax/Hcar2/Timm22/Tbc1d9/Capn10/Mamdc4/Syt11/Sec22a/Maip1/Bbs4/Ap5b1/Trem2/Zfand1/Arl6/Cep41/Vps26c/Epb41l5/Ano1/Atpif1/Bid/Timm9/Tlr6/Ttc21b/Sirt…
GO:0042113	B cell activation	67	0.468819	2.56542	3.70443e-08	2.49207e-06	1.86994e-06	1287	tags=58%, list=30%, signal=42%	Igha/Cd300a/Nfam1/Syk/Rasgrp1/Blnk/Bank1/Ticam1/Nckap1l/Tnfrsf21/Iglc1/Foxj1/Slamf8/Ighg2b/Tnfrsf13b/Ighv1-53/Ighv1-81/Ercc1/Dock11/Nod2/Atad5/Cd22/Ighg2c/Ada/Bst1/Btk/Blk/Lat2/Mad2l2/Bax/Hmgb3/Exo1/Il6/Cd79b/Fcrl1/Onecut1/Ung/Bad/Nhej1
GO:0001816	cytokine production	192	0.327498	2.24705	3.92409e-08	2.58118e-06	1.9368e-06	898	tags=35%, list=21%, signal=29%	Slc11a1/Tlr8/Gpnmb/C3ar1/Tlr1/Nfam1/Syk/Ptafr/Rasgrp1/Mmp12/Rab7b/Mefv/Bank1/Clec4a2/Naip5/Osm/Acod1/Nlrp1b/Cxcl5/Ticam1/Nckap1l/Inhbb/Acp5/Tnfrsf21/Trim32/Aim2/Itgb6/Aif1/Cd200r1/Tspan6/Il16/Cd14/Foxj1/Runx3/Polr3d/F3/Ccl3/Clec5a/Gadd45g/Lum/Syt11/Trem2/Sftpd/Card9/Tlr6/Sh2d1b1/Cdh3/Pglyrp1/Nod2/Eif2ak3/C5ar1/Slc37a4/Trem1/Hilpda/Clec2i/Serpine1/Ccdc88b/Ccr5/Glmn/Btk/Tnfsf9/Lcp2/Ccl2/Il1r2/Il18/…
GO:0042493	response to drug	78	-0.41202	-2.60562	4.39587e-08	2.82865e-06	2.12249e-06	705	tags=45%, list=16%, signal=38%	Cyp2a5/Gpld1/Cyp2a12/Ppm1e/Abcc2/Dpyd/Cyp2d9/Fbp1/Cyp2c70/Cyp2j5/Cyp2e1/Cyp2d10/Akr1c6/Abcb11/Slc47a1/Cyp2f2/Cyp2d26/Cyp2a4/Kcne2/Slc1a3/Cyp2c67/Ren1/Cyp2c37/Cyp2c50/Cyp2c40/Cyp1a2/Cyp2c68/Cyp2c29/Cyp2c54/Cyp2j12/Sfrp2/Cyp2b13/Cyp2c69/Cyp2b9/Cyp2a22
GO:0050864	regulation of B cell activation	42	0.539337	2.61374	5.56846e-08	3.50694e-06	2.63146e-06	919	tags=60%, list=21%, signal=47%	Igha/Cd300a/Nfam1/Syk/Bank1/Ticam1/Nckap1l/Tnfrsf21/Iglc1/Foxj1/Slamf8/Ighg2b/Tnfrsf13b/Ighv1-53/Ighv1-81/Nod2/Atad5/Cd22/Ighg2c/Ada/Bst1/Btk/Blk/Mad2l2/Hmgb3
GO:0001817	regulation of cytokine production	175	0.337654	2.296	5.93029e-08	3.65701e-06	2.74406e-06	879	tags=35%, list=20%, signal=29%	Slc11a1/Tlr8/Gpnmb/C3ar1/Tlr1/Nfam1/Syk/Ptafr/Rasgrp1/Mmp12/Rab7b/Mefv/Bank1/Clec4a2/Naip5/Osm/Acod1/Cxcl5/Ticam1/Nckap1l/Inhbb/Acp5/Tnfrsf21/Trim32/Aim2/Itgb6/Aif1/Cd200r1/Tspan6/Il16/Cd14/Foxj1/Polr3d/F3/Ccl3/Clec5a/Lum/Syt11/Trem2/Sftpd/Card9/Tlr6/Sh2d1b1/Cdh3/Pglyrp1/Nod2/Eif2ak3/C5ar1/Slc37a4/Hilpda/Clec2i/Serpine1/Ccdc88b/Ccr5/Glmn/Btk/Tnfsf9/Ccl2/Il1r2/Il18/Ltf
GO:0006909	phagocytosis	79	0.436269	2.49751	6.85135e-08	4.13878e-06	3.10555e-06	635	tags=41%, list=15%, signal=35%	Igha/Slc11a1/P2ry6/Dock2/Cd300a/Syk/Rab7b/Vav1/Cd300lf/Ncf4/Fcgr1/Nckap1l/Sirpb1c/Iglc1/Aif1/Rab20/Ighg2b/Msr1/Bin2/Rhoh/Ighv1-53/Mex3b/Syt11/Trem2/Ighv1-81/Sirpb1a/Sftpd/Sh3bp1/Treml4/Nod2/Stap1/Ighg2c
GO:0050865	regulation of cell activation	163	0.345677	2.29885	7.90502e-08	4.67977e-06	3.51149e-06	923	tags=39%, list=21%, signal=32%	Igha/Gpnmb/Cd300a/Nfam1/Syk/Ptafr/Rasgrp1/Slamf7/Cd300lf/Bank1/Cd300lb/Cftr/Stxbp2/Ticam1/Nckap1l/Tnfrsf21/Sirpb1c/Iglc1/Aif1/Il16/Erbb2/Foxj1/Runx3/Slamf8/Ighg2b/Tnfrsf13b/Rhoh/Ighv1-53/Cnr2/Syt11/Milr1/Trem2/D6Wsu163e/Tnfaip8l2/Ighv1-81/Sirpb1a/Sftpd/Rasal3/Tlr6/Pglyrp1/Socs6/Nod2/Clec4d/Stap1/Atad5/Cd22/Clec2i/Ighg2c/Ccdc88b/Ada/Bst1/Glmn/Btk/Blk/Tnfsf9/Mad2l2/Gm5150/Cd37/Ccl2/Il18/Fanca/Hmgb3…
GO:0046649	lymphocyte activation	179	0.328734	2.23289	9.6389e-08	5.59434e-06	4.19775e-06	1287	tags=43%, list=30%, signal=32%	Igha/Slc11a1/Gpnmb/Dock2/Cd300a/Nfam1/Syk/Rasgrp1/Cd48/Vav1/Slamf7/Blnk/Bank1/Clec4a2/Apbb1ip/Ticam1/Nckap1l/Tnfrsf21/Sirpb1c/Iglc1/Aif1/Erbb2/Foxj1/Runx3/Slamf8/Ighg2b/Tnfrsf13b/Rhoh/Ighv1-53/Gadd45g/Tnfaip8l2/Ighv1-81/Ercc1/Sirpb1a/Sftpd/Dock11/Rasal3/Pglyrp1/Socs6/Nod2/Clec4d/Atad5/Tnfsf8/Cd22/Clec2i/Ighg2c/Ccdc88b/Ada/Bst1/Glmn/Btk/Blk/Lat2/Tnfsf9/Mad2l2/Gm5150/Ccl2/Bax/Il18/Fanca/Hmgb3/Sirpb…
GO:0006641	triglyceride metabolic process	42	-0.534488	-2.91986	1.09485e-07	6.23222e-06	4.67638e-06	873	tags=76%, list=20%, signal=61%	Gk/Tnxb/Insig1/Cat/C3/Gpam/Acsl1/Esr1/Thrsp/Apoc1/Dgat2/Ces1g/Aadac/Apoa5/Gpld1/Scd1/Lipc/Rgn/Apoc3/Apoa1/Cyp2e1/Apob/Pcsk9/Mttp/Slc27a5/Cps1/Pck1/Apoh/Apof/Angptl3/G6pc/Apoa4
GO:0042886	amide transport	385	0.26328	1.99595	1.79086e-07	1.00018e-05	7.5049e-06	1187	tags=35%, list=27%, signal=28%	Slc15a3/Il1rn/Tlr8/Grk3/Tlr1/Syk/Slc8b1/Mmp12/Rab7b/Ankrd1/Apobec1/Slc7a6os/Pex2/Pmaip1/Cftr/Stxbp2/Srp19/Inhbb/Ap4m1/Cdk5/Sec61a2/Aspscr1/Hnf1b/Kcnq1/B3gat3/Rab20/Mmp13/Ift74/Erbb2/Cd14/Arrdc2/Kif1a/Comp/Msr1/Snx25/Slc13a3/Sdad1/Clec5a/Get1/Ssna1/Phax/Hcar2/Mmp7/Timm22/Tbc1d9/Capn10/Mamdc4/Slc26a6/Syt11/Sec22a/Maip1/Bbs4/Ap5b1/Trem2/Zfand1/Arl6/Cep41/Vps26c/Ano1/Atpif1/Bid/Timm9/Tlr6/Pask/Ttc21b…
GO:1902652	secondary alcohol metabolic process	50	-0.480389	-2.74685	1.91617e-07	1.05035e-05	7.88133e-06	1111	tags=72%, list=26%, signal=54%	Cyp51/Insig1/Cat/Scp2/Hmgcr/Sc5d/Hmgcs1/Prkaa2/Fgfr4/Tm7sf2/Fmo5/Apoc1/Ces1d/Dgat2/Hsd17b7/Apoa2/Ephx2/Dhcr24/Sec14l2/Hmgcs2/Apoa5/Apon/Lipc/Lcat/Apoc3/Apoa1/Apob/Pcsk9/Akr1d1/Mttp/Apof/Angptl3/Cyp7a1/Fgl1/Pon1/Apoa4
GO:0010951	negative regulation of endopeptidase activity	52	-0.46033	-2.67614	2.84925e-07	1.53341e-05	1.1506e-05	788	tags=56%, list=18%, signal=46%	Serpinf1/Agt/Dhcr24/Serpina1c/Wnt9a/Fetub/Serpina10/Ahsg/Kng2/Serpina1a/Serpina6/Serpinf2/Serpina1e/Serpina1b/Vtn/Kng1/Serpina3k/Serpind1/Hrg/Serpinc1/Serpina1d/Fcmr/Serpina11/Serpinb6c/Serpina3m/Il24/Spock3/Sfrp2/Serpinb1c
GO:0010324	membrane invagination	31	0.589073	2.61896	3.77578e-07	1.99577e-05	1.49754e-05	635	tags=58%, list=15%, signal=50%	Igha/Cd300a/Fcgr1/Nckap1l/Iglc1/Aif1/Ighg2b/Msr1/Bin2/Rhoh/Ighv1-53/Syt11/Trem2/Ighv1-81/Sh3bp1/Treml4/Stap1/Ighg2c
GO:0006952	defense response	360	0.259635	1.95643	4.10452e-07	2.13147e-05	1.59936e-05	919	tags=32%, list=21%, signal=27%	Igha/Slc11a1/Il1rn/Tlr8/Cd300a/C3ar1/Tlr1/Pla2g7/Syk/Ptafr/Rasgrp1/Ly86/Tlr13/Mmp12/Rab7b/Vav1/Slamf7/Mefv/B430306N03Rik/Ccr1/Irf5/Clec4a2/Apobec1/Naip5/Osm/Acod1/Stxbp2/Nlrp1b/Cxcl5/Fcgr1/Ticam1/Acp5/Trim32/Oas3/Lyz1/Iglc1/Aim2/Itgb6/Aif1/Sla/Rab20/Cd200r1/Frk/Wfdc17/Tspan6/Il16/Cd14/Gbp8/Slamf8/Ighg2b/Polr3d/F3/Gm5431/Ccl3/Clec5a/Ighv1-53/Mmp7/Cnr2/Nupr1/Slc26a6/Syt11/Olr1/A2m/Jchain/Trem2/Tnfa…
GO:0006911	phagocytosis, engulfment	28	0.598925	2.59588	4.42793e-07	2.25977e-05	1.69563e-05	635	tags=61%, list=15%, signal=52%	Igha/Cd300a/Fcgr1/Nckap1l/Iglc1/Aif1/Ighg2b/Msr1/Bin2/Rhoh/Ighv1-53/Trem2/Ighv1-81/Sh3bp1/Treml4/Stap1/Ighg2c
GO:0008203	cholesterol metabolic process	49	-0.476659	-2.73265	4.63371e-07	2.28596e-05	1.71529e-05	1111	tags=71%, list=26%, signal=54%	Cyp51/Insig1/Cat/Scp2/Hmgcr/Sc5d/Hmgcs1/Prkaa2/Tm7sf2/Fmo5/Apoc1/Ces1d/Dgat2/Hsd17b7/Apoa2/Ephx2/Dhcr24/Sec14l2/Hmgcs2/Apoa5/Apon/Lipc/Lcat/Apoc3/Apoa1/Apob/Pcsk9/Akr1d1/Mttp/Apof/Angptl3/Cyp7a1/Fgl1/Pon1/Apoa4
GO:0016125	sterol metabolic process	49	-0.476659	-2.73265	4.63371e-07	2.28596e-05	1.71529e-05	1111	tags=71%, list=26%, signal=54%	Cyp51/Insig1/Cat/Scp2/Hmgcr/Sc5d/Hmgcs1/Prkaa2/Tm7sf2/Fmo5/Apoc1/Ces1d/Dgat2/Hsd17b7/Apoa2/Ephx2/Dhcr24/Sec14l2/Hmgcs2/Apoa5/Apon/Lipc/Lcat/Apoc3/Apoa1/Apob/Pcsk9/Akr1d1/Mttp/Apof/Angptl3/Cyp7a1/Fgl1/Pon1/Apoa4
GO:0007049	cell cycle	342	0.264658	1.97856	4.92525e-07	2.38996e-05	1.79332e-05	1873	tags=49%, list=43%, signal=30%	Gpnmb/Gpr132/Hinfp/Prc1/Klhl42/Wdr62/Osm/Mnt/Vash1/Cdk5/Haus6/Trim32/Wfs1/Ddx11/Aif1/Id4/Runx3/Nuf2/Pdcd2l/Psmd10/Mybl2/Esco1/Gadd45g/Plpp2/Melk/Nupr1/Apex2/Fntb/Bbs4/Stil/Ercc1/Cdc7/Prr5/Dna2/Spice1/Nek2/Bid/E2f2/Aven/Pbk/Kif18b/Msto1/Fbxo5/Tubd1/Strada/Plk4/BC034090/Cdc123/Tada2a/Cyp1a1/Atad5/Cntrob/Knl1/Nudt16/Prr11/Ccdc8/Ccnb1/Smpd3/Kifc5b/Wdhd1/Bub1/Zc3hc1/Kifc1/Recql4/Spag5/Misp/Etaa1/Prdm5…
GO:0098542	defense response to other organism	237	0.295298	2.07885	7.01946e-07	3.35123e-05	2.51461e-05	919	tags=35%, list=21%, signal=29%	Igha/Slc11a1/Tlr8/Tlr1/Syk/Rasgrp1/Ly86/Tlr13/Mmp12/Rab7b/Vav1/Slamf7/Mefv/B430306N03Rik/Ccr1/Irf5/Clec4a2/Apobec1/Naip5/Acod1/Stxbp2/Nlrp1b/Cxcl5/Fcgr1/Ticam1/Acp5/Trim32/Oas3/Lyz1/Iglc1/Aim2/Sla/Rab20/Frk/Wfdc17/Tspan6/Cd14/Gbp8/Slamf8/Ighg2b/Polr3d/Ccl3/Clec5a/Ighv1-53/Mmp7/Slc26a6/Syt11/A2m/Jchain/Trem2/Tnfaip8l2/Ighv1-81/Sftpd/Card9/Treml4/Tlr6/Sh2d1b1/Pglyrp1/Nod2/Clec4d/C5ar1/Trem1/Tnfsf8/…
GO:0045087	innate immune response	183	0.313483	2.13805	7.35908e-07	3.4576e-05	2.59443e-05	919	tags=36%, list=21%, signal=30%	Igha/Slc11a1/Tlr8/Tlr1/Syk/Rasgrp1/Ly86/Tlr13/Mmp12/Rab7b/Vav1/Slamf7/Mefv/B430306N03Rik/Ccr1/Irf5/Clec4a2/Naip5/Acod1/Stxbp2/Nlrp1b/Fcgr1/Ticam1/Trim32/Oas3/Iglc1/Aim2/Sla/Rab20/Frk/Wfdc17/Cd14/Gbp8/Slamf8/Ighg2b/Polr3d/Ccl3/Clec5a/Ighv1-53/Slc26a6/A2m/Jchain/Trem2/Tnfaip8l2/Ighv1-81/Sftpd/Card9/Treml4/Tlr6/Sh2d1b1/Pglyrp1/Nod2/Clec4d/Ighg2c/Trim30c/H2bc21/Btk/Smpdl3b/Blk/Wfdc2/Rpl13a/Ccl2/Il18/…
GO:0051249	regulation of lymphocyte activation	123	0.351339	2.23561	1.13366e-06	5.24317e-05	3.93424e-05	1065	tags=42%, list=25%, signal=33%	Igha/Gpnmb/Cd300a/Nfam1/Syk/Rasgrp1/Slamf7/Bank1/Ticam1/Nckap1l/Tnfrsf21/Sirpb1c/Iglc1/Aif1/Erbb2/Foxj1/Runx3/Slamf8/Ighg2b/Tnfrsf13b/Rhoh/Ighv1-53/Tnfaip8l2/Ighv1-81/Sirpb1a/Sftpd/Rasal3/Pglyrp1/Socs6/Nod2/Atad5/Cd22/Clec2i/Ighg2c/Ccdc88b/Ada/Bst1/Glmn/Btk/Blk/Tnfsf9/Mad2l2/Gm5150/Ccl2/Il18/Fanca/Hmgb3/Sirpb1b/Slfn1/Bloc1s3/Il6/Spn
GO:0019433	triglyceride catabolic process	12	-0.773653	-2.82218	1.28267e-06	5.84107e-05	4.38288e-05	711	tags=83%, list=16%, signal=70%	Aadac/Apoa5/Gpld1/Lipc/Apoc3/Apoa1/Apob/Cps1/Apoh/Apoa4
GO:0042730	fibrinolysis	13	-0.769393	-2.89757	1.31539e-06	5.89932e-05	4.42659e-05	589	tags=85%, list=14%, signal=73%	Serpinf2/Fgb/Fga/Klkb1/Fgg/Apoh/Hrg/F2/F12/Plg/Cpb2
GO:0006955	immune response	345	0.257501	1.92542	1.35798e-06	5.99945e-05	4.50172e-05	844	tags=30%, list=19%, signal=27%	Igha/Slc11a1/Il1rn/Tlr8/Dock2/Cd300a/C3ar1/Tlr1/Nfam1/Syk/Ptafr/Rasgrp1/Ly86/Tlr13/Cd48/Mmp12/Rab7b/Vav1/Slamf7/Mefv/B430306N03Rik/Blnk/Ccr1/Marchf1/Irf5/Clec4a2/Naip5/Osm/Apbb1ip/Acod1/Stxbp2/Nlrp1b/Cxcl5/Fcgr1/Ticam1/Nckap1l/Tnfrsf21/Trim32/Gfus/Oas3/Iglc1/Aim2/Sla/Rab20/Frk/Wfdc17/Cd14/Gbp8/Foxj1/Slamf8/Ighg2b/Fcgr4/Tnfrsf13b/Polr3d/Ccl3/Clec5a/Ighv1-53/Gadd45g/Mmp7/Slc26a6/A2m/Milr1/Kdm5d/Jch…
GO:0099024	plasma membrane invagination	29	0.582433	2.54511	1.38784e-06	6.04119e-05	4.53304e-05	635	tags=59%, list=15%, signal=50%	Igha/Cd300a/Fcgr1/Nckap1l/Iglc1/Aif1/Ighg2b/Msr1/Bin2/Rhoh/Ighv1-53/Trem2/Ighv1-81/Sh3bp1/Treml4/Stap1/Ighg2c
GO:0045576	mast cell activation	25	0.595781	2.47346	1.53139e-06	6.56945e-05	4.92942e-05	812	tags=64%, list=19%, signal=52%	Cd300a/Syk/Rasgrp1/Cd48/Cd300lf/Cd300lb/Cftr/Stxbp2/Rhoh/Cnr2/Milr1/D6Wsu163e/Btk/Blk/Lat2/Lcp2
GO:0043207	response to external biotic stimulus	310	0.260672	1.91528	1.69143e-06	7.0516e-05	5.29121e-05	919	tags=32%, list=21%, signal=27%	Igha/Slc11a1/Tlr8/Tlr1/Syk/Ptafr/Rasgrp1/Ly86/Tlr13/Mmp12/Rab7b/Vav1/Slamf7/Mefv/B430306N03Rik/Ccr1/Bank1/Cd300lb/Irf5/Ankrd1/Slc17a5/Clec4a2/Apobec1/Naip5/Acod1/Stxbp2/Nlrp1b/Cxcl5/Fcgr1/Ticam1/Acp5/Trim32/Oas3/Lyz1/Iglc1/Fuca2/Aim2/Slfn4/Sla/Rab20/Frk/Wfdc17/Tspan6/Cd14/Gbp8/Slamf8/Ighg2b/Fcgr4/Polr3d/Ccl3/Clec5a/Ighv1-53/Mmp7/Cnr2/Gsdme/Lrat/Slc26a6/Syt11/A2m/Jchain/Trem2/Tnfaip8l2/Ighv1-81/Sf…
GO:0051707	response to other organism	310	0.260672	1.91528	1.69143e-06	7.0516e-05	5.29121e-05	919	tags=32%, list=21%, signal=27%	Igha/Slc11a1/Tlr8/Tlr1/Syk/Ptafr/Rasgrp1/Ly86/Tlr13/Mmp12/Rab7b/Vav1/Slamf7/Mefv/B430306N03Rik/Ccr1/Bank1/Cd300lb/Irf5/Ankrd1/Slc17a5/Clec4a2/Apobec1/Naip5/Acod1/Stxbp2/Nlrp1b/Cxcl5/Fcgr1/Ticam1/Acp5/Trim32/Oas3/Lyz1/Iglc1/Fuca2/Aim2/Slfn4/Sla/Rab20/Frk/Wfdc17/Tspan6/Cd14/Gbp8/Slamf8/Ighg2b/Fcgr4/Polr3d/Ccl3/Clec5a/Ighv1-53/Mmp7/Cnr2/Gsdme/Lrat/Slc26a6/Syt11/A2m/Jchain/Trem2/Tnfaip8l2/Ighv1-81/Sf…
GO:0046461	neutral lipid catabolic process	15	-0.738431	-2.89447	1.7433e-06	7.06873e-05	5.30406e-05	794	tags=80%, list=18%, signal=66%	Ces1d/Apoa2/Aadac/Apoa5/Gpld1/Lipc/Apoc3/Apoa1/Apob/Cps1/Apoh/Apoa4
GO:0046464	acylglycerol catabolic process	15	-0.738431	-2.89447	1.7433e-06	7.06873e-05	5.30406e-05	794	tags=80%, list=18%, signal=66%	Ces1d/Apoa2/Aadac/Apoa5/Gpld1/Lipc/Apoc3/Apoa1/Apob/Cps1/Apoh/Apoa4
GO:0006928	movement of cell or subcellular component	429	0.245546	1.87964	1.77022e-06	7.08087e-05	5.31317e-05	1065	tags=32%, list=25%, signal=27%	P2ry6/Il1rn/Gpnmb/Cd300a/C3ar1/Gcnt1/Pla2g7/Syk/Ptafr/Rasgrp1/Slc8b1/Mitf/Igsf8/Mmp12/Vav1/Gpr35/Ccr1/Kcnj2/P2ry12/Pex2/Vash1/Cxcl5/Nckap1l/Ptpro/Pstpip2/Cdk5/Pdgfc/Trim32/Gfus/Kcnq1/Etv1/Cldn4/Itgb6/Aif1/Etv4/Cd200r1/Il16/Ift74/Erbb2/Epcam/Foxj1/Runx3/Kif1a/Slamf8/Wnt7b/Bin2/F3/Ccl3/Rap2b/Gpc1/Ssna1/Rhoh/Tpgs1/Tnfrsf12a/Cnr2/Snai1/Lamb3/Bbs4/Myo5c/Trem2/Carmil1/Snta1/Prr5/Ddr1/Epb41l5/P2ry1/Sh3b…
GO:0007600	sensory perception	130	-0.314472	-2.24793	1.87764e-06	7.41042e-05	5.56045e-05	397	tags=26%, list=9%, signal=24%	Olfr768/Azgp1/Olfr1416/Otogl/Olfr1181/Slc1a3/Gabrb3/Olfr1390/Olfr31/Vmn1r49/Olfr828/Olfr1349/Otoa/Gjc3/Mir467a-9/Olfr1213/Olfr632/Olfr912/Olfr801/Prph2/Olfr1231/Otof/Olfr156/Olfr1258/Vmn1r10/Olfr615/Olfr1200/Olfr1387/Olfr1257/Olfr122/Olfr1414/Olfr1161/Olfr285/Olfr851
GO:0006259	DNA metabolic process	194	0.301681	2.07851	2.14122e-06	8.33949e-05	6.25758e-05	2465	tags=70%, list=57%, signal=31%	C3ar1/Hinfp/Ankrd1/Apobec1/Pnkp/Pold3/Banf1/Swi5/Ddx11/Polh/Tk1/Klhl15/Fan1/Rnaseh1/Apex2/Palb2/Ercc1/Cdc7/Dna2/Nek2/Supv3l1/Atad5/Ddb2/Ftx/Nudt16/Ap5s1/Smpd3/Wdhd1/Gin1/LTO1/Recql4/Telo2/Tet1/Aptx/Etaa1/Mad2l2/Bax/Poli/Chek2/Fancl/Tdp1/Fanca/Exog/Rad51ap1/Hmgb3/Gen1/Grhl2/Exo1/Rad51c/Rad51/Faap20/Ccne2/Parpbp/Swsap1/Il6/Uhrf1/Pole2/Rad54b/Recql/Polq/Ube2t/Chtf18/Brca2/Mcm2/Eme1/Mpg/Ogg1/Asz1/Ung…
GO:0009074	aromatic amino acid family catabolic process	13	-0.763271	-2.87452	2.29419e-06	8.78565e-05	6.59236e-05	930	tags=92%, list=21%, signal=73%	Pah/Kmo/Ido2/Ftcd/Hgd/Tdo2/Hal/Uroc1/Kynu/Hpd/Amdhd1/Tat
GO:0000278	mitotic cell cycle	189	0.30582	2.09234	2.31514e-06	8.78565e-05	6.59236e-05	2430	tags=67%, list=56%, signal=31%	Gpnmb/Gpr132/Hinfp/Prc1/Wdr62/Cdk5/Aif1/Id4/Nuf2/Mybl2/Bbs4/Stil/Cdc7/Dna2/Spice1/Nek2/Bid/Aven/Pbk/Kif18b/Msto1/Fbxo5/Tubd1/Plk4/Tada2a/Cyp1a1/Atad5/Cntrob/Ccdc8/Ccnb1/Smpd3/Kifc5b/Wdhd1/Bub1/Kifc1/Spag5/Misp/Prdm5/Wrap73/Unc119/Fbxl8/Esrrb/Chek2/Rps27l/Gen1/Pidd1/Rad51c/Rad51/Rgs14/Ttl/Mastl/Slfn1/Gadd45a/Ccne2/Haspin/Cdkn2c/Aaas/Tacc3/Plk1/Brca2/Mcm2/Eme1/Ccnf/Kif20b/Cep126/Ncaph/Mad2l1/Dact1/…
GO:0010466	negative regulation of peptidase activity	72	-0.392669	-2.45334	2.41126e-06	9.03458e-05	6.77915e-05	817	tags=50%, list=19%, signal=41%	Itih3/Serpinf1/Itih2/Agt/Dhcr24/Serpina1c/Wnt9a/Fetub/Serpina10/Ahsg/Kng2/Serpina1a/Serpina6/Serpinf2/Pzp/Serpina1e/Serpina1b/Itih4/Vtn/Mug2/Kng1/Serpina3k/Serpind1/Itih1/Hrg/Serpinc1/Serpina1d/Mug1/Fcmr/Serpina11/Serpinb6c/Serpina3m/Il24/Spock3/Sfrp2/Serpinb1c
GO:0045861	negative regulation of proteolysis	88	-0.354664	-2.33955	2.73515e-06	0.000101201	7.59365e-05	831	tags=45%, list=19%, signal=38%	Alad/Itih3/Serpinf1/Itih2/Agt/Dhcr24/Serpina1c/Wnt9a/Fetub/Serpina10/Ahsg/Kng2/Serpina1a/Serpina6/Serpinf2/Pzp/Serpina1e/Serpina1b/Itih4/Vtn/Mug2/Kng1/Serpina3k/Serpind1/Itih1/Hrg/Serpinc1/Serpina1d/Acp4/F2/Mug1/Fcmr/Serpina11/Serpinb6c/Cpb2/Serpina3m/Il24/Spock3/Sfrp2/Serpinb1c
GO:0022402	cell cycle process	242	0.282433	1.99031	2.79337e-06	0.000102079	7.65954e-05	2470	tags=66%, list=57%, signal=30%	Gpnmb/Gpr132/Hinfp/Prc1/Wdr62/Osm/Vash1/Cdk5/Haus6/Ddx11/Aif1/Id4/Nuf2/Mybl2/Esco1/Plpp2/Bbs4/Stil/Ercc1/Cdc7/Dna2/Spice1/Nek2/Bid/Aven/Kif18b/Msto1/Fbxo5/Plk4/BC034090/Cyp1a1/Atad5/Cntrob/Knl1/Nudt16/Prr11/Ccdc8/Ccnb1/Smpd3/Kifc5b/Bub1/Kifc1/Recql4/Spag5/Misp/Wrap73/Unc119/Fbxl8/Esrrb/Chek2/Rps27l/Fanca/Gen1/Pidd1/Rad51c/Rad51/Rgs14/Ttl/Mastl/Slfn1/Gadd45a/Pard6b/Ccne2/Haspin/Cdkn2c/Rad54b/Haus1…
GO:0030195	negative regulation of blood coagulation	21	-0.620999	-2.68399	2.87838e-06	0.000102651	7.70245e-05	617	tags=62%, list=14%, signal=53%	Kng2/Serpinf2/Fgb/Fga/Klkb1/Fgg/Kng1/Apoh/Hrg/F2/F12/Plg/Cpb2
GO:0050819	negative regulation of coagulation	21	-0.620999	-2.68399	2.87838e-06	0.000102651	7.70245e-05	617	tags=62%, list=14%, signal=53%	Kng2/Serpinf2/Fgb/Fga/Klkb1/Fgg/Kng1/Apoh/Hrg/F2/F12/Plg/Cpb2
GO:0006366	transcription by RNA polymerase II	441	0.236754	1.81889	3.0316e-06	0.000106828	8.01589e-05	1962	tags=51%, list=45%, signal=31%	Slc11a1/Pid1/Ptafr/Mitf/Mmp12/Hinfp/Irf5/Ankrd1/Zfp366/Tfam/Osm/2610021A01Rik/Pex2/Mnt/Zfp41/Zfp971/Snip1/Klf5/Zfp119a/Hnf1b/Wfs1/Tfec/Etv1/Fam220a/Etv4/Zfp799/Frk/Taf11/Ift74/Epcam/Zfp37/Foxj1/Zfp658/Id4/Runx3/Zfp40/2610044O15Rik8/Zbtb24/Psmd10/Ccl3/Mybl2/Zfp938/Thap11/Snai1/Lum/Taf13/Zfp959/Zfp213/Dbp/Zfp931/Pus1/Hsf2/Ercc1/Zfp143/P2ry1/Arid3b/Dvl2/E2f2/Zfp955a/Fhl2/Zfp677/Ttc21b/Hic2/Ehf/Zfp95…
GO:0009607	response to biotic stimulus	315	0.260238	1.91166	3.07634e-06	0.000107129	8.03848e-05	919	tags=32%, list=21%, signal=28%	Igha/Slc11a1/Tlr8/Tlr1/Syk/Ptafr/Rasgrp1/Ly86/Tlr13/Mmp12/Rab7b/Vav1/Slamf7/Mefv/B430306N03Rik/Ccr1/Bank1/Cd300lb/Irf5/Ankrd1/Slc17a5/Clec4a2/Apobec1/Naip5/Acod1/Stxbp2/Nlrp1b/Cxcl5/Fcgr1/Ticam1/Acp5/Trim32/Oas3/Lyz1/Iglc1/Fuca2/Aim2/Slfn4/Sla/Rab20/Frk/Wfdc17/Tspan6/Cd14/Gbp8/Slamf8/Ighg2b/Fcgr4/Polr3d/Ccl3/Clec5a/Ighv1-53/Mmp7/Cnr2/Gsdme/Lrat/Slc26a6/Syt11/A2m/Jchain/Trem2/Tnfaip8l2/Ighv1-81/Sf…
GO:0006886	intracellular protein transport	187	0.300466	2.05327	3.50706e-06	0.000120708	9.0574e-05	1805	tags=49%, list=42%, signal=30%	Grk3/Syk/Mmp12/Pex2/Pmaip1/Stxbp2/Srp19/Ap4m1/Cdk5/Sec61a2/Aspscr1/B3gat3/Rab20/Ift74/Erbb2/Kif1a/Sdad1/Get1/Ssna1/Timm22/Tbc1d9/Maip1/Zfand1/Arl6/Vps26c/Atpif1/Bid/Timm9/Ttc21b/Sirt4/Strada/Arl11/Nupl2/Polr2d/Sgtb/Pex16/Zdhhc15/Stau2/Thoc6/Cep290/Rhod/Rab3ip/Mtcl1/Ttc26/Sytl5/Tbc1d25/Bcs1l/Ccl2/Bax/Cluap1/Adora1/Mterf4/Fermt1/Stx1b/Ramp1/Sytl2/Frat1/Il6/Epm2a/Pdcd5/Dync2li1/Angpt1/Lca5/Reep2/Tca…
GO:0034613	cellular protein localization	351	0.25332	1.89871	3.88503e-06	0.00013218	9.91824e-05	1893	tags=47%, list=44%, signal=29%	Pid1/Grk3/Syk/Mmp12/Pex2/Pmaip1/Fam126b/Stxbp2/Srp19/Ap4m1/Cdk5/Sec61a2/Klf5/Aspscr1/Ormdl3/B3gat3/Tctn1/Rab20/Ift74/Erbb2/Foxj1/Id4/Kif1a/Kptn/Sdad1/Slc28a2/Gpc1/Get1/Ssna1/Timm22/Tbc1d9/Mex3b/Syt11/Maip1/Bbs4/Trem2/Zfand1/Arl6/Stil/Vps26c/P2ry1/Atpif1/Bid/Timm9/Dvl2/Ttc21b/Sirt4/Pls1/Strada/Arl11/Eif2ak3/Epb41l3/Nupl2/Gas8/Polr2d/Meak7/Sgtb/Clec2i/Pex16/Zdhhc15/Stau2/Knl1/Thoc6/Cep290/Ric3/Rhod…
GO:0016053	organic acid biosynthetic process	90	-0.342336	-2.26836	4.35865e-06	0.000144962	0.000108773	886	tags=48%, list=20%, signal=39%	Prkaa2/Fgfr4/Dhfr/Shmt1/Acss2/Haao/Amacr/Ces1d/Pklr/Kmo/Hnf4a/Ass1/Cbs/Agt/Gls2/Gulo/Apoa5/Mlxipl/Scd1/Upb1/Lipc/Rgn/Apoa1/Nags/Baat/Akr1d1/Slc27a2/Otc/Bcat1/Slc27a5/Cyp4a10/Bhmt/Acsm1/Kynu/Cth/Elovl2/Cyp7a1/Acsm5/Aldh8a1/Cyp4a14/Slc1a3/Apoa4/Cyp4a31
GO:0046394	carboxylic acid biosynthetic process	90	-0.342336	-2.26836	4.35865e-06	0.000144962	0.000108773	886	tags=48%, list=20%, signal=39%	Prkaa2/Fgfr4/Dhfr/Shmt1/Acss2/Haao/Amacr/Ces1d/Pklr/Kmo/Hnf4a/Ass1/Cbs/Agt/Gls2/Gulo/Apoa5/Mlxipl/Scd1/Upb1/Lipc/Rgn/Apoa1/Nags/Baat/Akr1d1/Slc27a2/Otc/Bcat1/Slc27a5/Cyp4a10/Bhmt/Acsm1/Kynu/Cth/Elovl2/Cyp7a1/Acsm5/Aldh8a1/Cyp4a14/Slc1a3/Apoa4/Cyp4a31
GO:0046907	intracellular transport	277	0.27062	1.9564	4.63972e-06	0.000150918	0.000113242	1597	tags=41%, list=37%, signal=28%	Grk3/Syk/Rasgrp1/Mmp12/Rab7b/Pex2/Pmaip1/Stxbp2/Srp19/Ap4m1/Cdk5/Sec61a2/Aspscr1/B3gat3/Rab20/Ift74/Erbb2/Kif1a/Sdad1/Get1/Ssna1/Phax/Timm22/Tbc1d9/Capn10/Abcd4/Sec22a/Maip1/Myo5c/Ap5b1/Zfand1/Arl6/Vps26c/Atpif1/Bid/Timm9/Ttc21b/Sirt4/Strada/Arl11/Nupl2/Polr2d/Sgtb/Pex16/Zdhhc15/Stau2/Thoc6/Ccdc88b/Cep290/Rhod/Ap5s1/Rab3ip/Bloc1s5/Mtcl1/Ttc26/Kifc1/Sytl5/Arv1/Spag5/Tbc1d25/Trappc4/Bcs1l/Ccl2/Stbd…
GO:0007010	cytoskeleton organization	272	0.270047	1.95366	4.61028e-06	0.000150918	0.000113242	991	tags=32%, list=23%, signal=26%	Dock2/Gpr65/Prc1/Coro2b/Gpr35/Limk1/Wdr62/Nckap1l/Nuak2/Pstpip2/Cdk5/Haus6/Trim32/Cep57/Aif1/Krt19/Tesk1/Foxj1/Nuf2/Katnal1/Kptn/Sdad1/Mybl2/Cfap410/Rhoh/Tpgs1/Capn10/Bbs4/Myo5c/Stil/Carmil1/Prr5/Epb41l5/Spice1/Arhgap28/Nek2/Sh3bp1/Dnal1/Plxna3/Dixdc1/Kif18b/Msto1/Fbxo5/Tubd1/Pls1/Plk4/BC034090/Stap1/Dnajb13/Epb41l3/Gas8/Cntrob/Clec2i/Cldn3/Stau2/Ccdc88b/Cep290/Rhod/Ccdc8/Ccnb1/Krt18/Bst1/Kifc5b/…
GO:0050853	B cell receptor signaling pathway	23	0.620479	2.49573	4.7174e-06	0.000151777	0.000113887	844	tags=70%, list=19%, signal=56%	Igha/Cd300a/Nfam1/Syk/Blnk/Nckap1l/Iglc1/Ighg2b/Ighv1-53/Ighv1-81/Stap1/Cd22/Ighg2c/Blk/Lat2/Bax
GO:1903047	mitotic cell cycle process	163	0.314999	2.09483	5.11709e-06	0.000162866	0.000122208	1986	tags=56%, list=46%, signal=32%	Gpnmb/Gpr132/Hinfp/Prc1/Wdr62/Cdk5/Aif1/Id4/Nuf2/Mybl2/Bbs4/Stil/Cdc7/Dna2/Spice1/Nek2/Bid/Aven/Kif18b/Msto1/Fbxo5/Cyp1a1/Atad5/Cntrob/Ccdc8/Ccnb1/Smpd3/Kifc5b/Bub1/Kifc1/Spag5/Misp/Wrap73/Unc119/Fbxl8/Esrrb/Chek2/Rps27l/Gen1/Pidd1/Rad51c/Rad51/Mastl/Slfn1/Ccne2/Haspin/Cdkn2c/Aaas/Tacc3/Plk1/Brca2/Mcm2/Eme1/Ccnf/Kif20b/Cep126/Ncaph/Mad2l1/Dact1/Kif2c/Ncapg/Mzt1/Ccna2/Anapc15/Ccl12/Rrs1/E2f1/Reep4…
GO:0044419	interspecies interaction between organisms	348	0.249278	1.86358	5.41963e-06	0.000170661	0.000128056	904	tags=30%, list=21%, signal=26%	Igha/Slc11a1/Tlr8/Tlr1/Syk/Ptafr/Rasgrp1/Ly86/Tlr13/Mmp12/Rab7b/Vav1/Slamf7/Mefv/B430306N03Rik/Ccr1/Bank1/Cd300lb/Irf5/Ankrd1/Slc17a5/Clec4a2/Apobec1/Naip5/Spint1/Acod1/Stxbp2/Nlrp1b/Cxcl5/Fcgr1/Ticam1/Acp5/Trim32/Banf1/Oas3/Lyz1/Iglc1/Fuca2/Aim2/Slfn4/Sla/Rab20/Frk/Wfdc17/Tspan6/Taf11/Cd14/Gbp8/Slamf8/Ighg2b/Fcgr4/Polr3d/Ccl3/Clec5a/Ighv1-53/Mmp7/Cnr2/Gsdme/Lrat/Slc26a6/Syt11/A2m/Jchain/Trem2/Tn…
GO:0033554	cellular response to stress	385	0.244869	1.85638	6.04515e-06	0.000188354	0.000141333	1886	tags=48%, list=43%, signal=30%	Il1rn/Syk/Rasgrp1/Hinfp/Coro2b/Ankrd1/Pmaip1/Pnkp/Cftr/Vash1/Inhbb/Nuak2/Pold3/Trim32/Sod3/Lrrc8d/Swi5/Wfs1/Map4k1/Tfec/Ddx11/Polh/Aif1/Kptn/Wnt7b/Klhl15/Psmd10/Cfap410/Gadd45g/Sdf2l1/Melk/Fan1/Nupr1/Snai1/Apex2/Tnfrsf23/Palb2/Ercc1/Hpf1/Cdc7/Map1lc3a/Dna2/Gabarapl1/Ano1/Atpif1/Bid/Card9/Dvl2/Tlr6/Sirt4/Dixdc1/Pbk/Phlda3/Aoc1/Nod2/Fbxo5/Pak6/Eif2ak3/Atad5/Ddb2/Polr2d/Meak7/Elapor1/Sgtb/Aifm2/Nudt…
GO:0070727	cellular macromolecule localization	354	0.24961	1.86856	7.34571e-06	0.000226493	0.00016995	1893	tags=47%, list=44%, signal=29%	Pid1/Grk3/Syk/Mmp12/Pex2/Pmaip1/Fam126b/Stxbp2/Srp19/Ap4m1/Cdk5/Sec61a2/Klf5/Aspscr1/Ormdl3/B3gat3/Tctn1/Rab20/Ift74/Erbb2/Foxj1/Id4/Kif1a/Kptn/Sdad1/Slc28a2/Gpc1/Get1/Ssna1/Timm22/Tbc1d9/Mex3b/Syt11/Maip1/Bbs4/Trem2/Zfand1/Arl6/Stil/Vps26c/P2ry1/Atpif1/Bid/Timm9/Dvl2/Ttc21b/Sirt4/Pls1/Strada/Arl11/Eif2ak3/Epb41l3/Nupl2/Gas8/Polr2d/Meak7/Sgtb/Clec2i/Pex16/Zdhhc15/Stau2/Knl1/Thoc6/Cep290/Ric3/Rhod…
GO:0006954	inflammatory response	188	0.293605	2.00242	7.56993e-06	0.000231	0.000173332	907	tags=35%, list=21%, signal=29%	Slc11a1/Il1rn/Tlr8/Cd300a/C3ar1/Tlr1/Pla2g7/Syk/Ptafr/Rasgrp1/Ly86/Tlr13/Mefv/Ccr1/Naip5/Osm/Acod1/Nlrp1b/Cxcl5/Fcgr1/Ticam1/Acp5/Aim2/Itgb6/Aif1/Cd200r1/Il16/Cd14/Slamf8/Ighg2b/F3/Ccl3/Cnr2/Nupr1/Syt11/Olr1/Trem2/Tnfaip8l2/Tradd/Tlr6/Pglyrp1/Pbk/Nod2/C5ar1/Stap1/Trem1/Serpine1/Ada/Ccn3/Ccr5/Bst1/Ggt5/Chil3/Fpr1/Btk/Smpdl3b/Ccl2/Il1r2/Il18/Adora1/Ednra/Mmp25/Wdr83/C1qa/Fanca
GO:0140053	mitochondrial gene expression	33	0.522435	2.34791	8.5158e-06	0.000257212	0.000193	1443	tags=73%, list=33%, signal=49%	Tfam/Rars2/Tfb2m/Fastkd3/Mrpl2/Hsd17b10/Twnk/Supv3l1/Mrps25/Fastkd5/Mrpl57/Mrpl16/Mrpl47/Tefm/Taco1/Rpusd4/Sars2/Uqcc2/Mterf4/Chchd1/Mtrf1/Mtif3/Trmt10b/Mpv17l2
GO:0006281	DNA repair	123	0.331807	2.11133	9.01549e-06	0.000266858	0.000200239	2452	tags=73%, list=56%, signal=33%	Hinfp/Pnkp/Pold3/Swi5/Ddx11/Polh/Klhl15/Fan1/Apex2/Palb2/Ercc1/Cdc7/Dna2/Ddb2/Nudt16/Ap5s1/Wdhd1/Recql4/Aptx/Etaa1/Mad2l2/Poli/Chek2/Fancl/Tdp1/Fanca/Rad51ap1/Gen1/Exo1/Rad51c/Rad51/Faap20/Parpbp/Swsap1/Uhrf1/Pole2/Rad54b/Recql/Polq/Ube2t/Brca2/Mcm2/Eme1/Mpg/Ogg1/Ung/Nhej1/Pif1/Shld1/Rad50/Ticrr/Smug1/H2aw/Cdc45/Mrnip/Rad54l/Gins2/Stub1/H2ax/Gtf2h3/Cbx8/Fanci/Chaf1a/Mgmt/Dmap1/Tfpt/Nsmce1/Mcm8/Po…
GO:0010629	negative regulation of gene expression	397	0.235645	1.7831	8.96446e-06	0.000266858	0.000200239	1402	tags=37%, list=32%, signal=28%	Slc11a1/Tlr8/Gpnmb/Mitf/Mmp12/Hinfp/Mefv/Ccr1/Nostrin/Commd7/Bank1/Smg9/Ankrd1/Zfp366/Clec4a2/Apobec1/Pex2/Tent5c/Mnt/Zfp41/Acod1/Nckap1l/Inhbb/Cdk5/Acp5/Tnfrsf21/Zfp971/Lrp3/Snip1/Klf5/Hnf1b/Kcnq1/Wfs1/Tfec/Fam220a/Aif1/Cd200r1/Frk/Fastkd3/Zfp37/Foxj1/Id4/Runx3/Msr1/Psmd10/Thap11/Snai1/Syt11/Olr1/Bbs4/Trem2/Sftpd/Tlr6/Sh2d1b1/Cdh3/E2f2/Zfp955a/Pglyrp1/Fhl2/Supv3l1/Sirt4/Nod2/Eif2ak3/Slc37a4/H2az…
GO:0043043	peptide biosynthetic process	128	0.32835	2.10718	9.30424e-06	0.000272679	0.000204606	1443	tags=44%, list=33%, signal=30%	Ptafr/Bank1/Eif4e3/Rars2/Erbb2/Fastkd3/Nars2/Gss/Mrpl2/Mmp7/Mrpl30/Eef2k/Aasdh/Nod2/Eif2ak3/Eif1b/Polr2d/Tarbp2/Mrps25/Mrpl15/Mrpl13/Caprin2/Tarsl2/Mrpl57/Ighmbp2/Ggt5/LTO1/Mrpl16/Mrps5/Mrpl47/Rpl13a/Rwdd1/Taco1/Tars2/Rpusd4/Sars2/Uqcc2/Rps27l/Polr2g/Mrpl55/Rbm4/Chchd1/Il6/Mettl14/Pstk/Mrps7/Dph7/Cirbp/Pars2/Mtrf1/Mtif3/Mrpl41/Pus7/Mrpl11/Mrpl27/Mpv17l2
GO:0034660	ncRNA metabolic process	100	0.361048	2.19845	9.49674e-06	0.000272916	0.000204784	1994	tags=65%, list=46%, signal=36%	Ints10/Rars2/Tfb2m/Trdmt1/Tbl3/Nars2/Hsd17b10/Pus1/Trmt12/Nop14/Thumpd3/Ints6l/Nudt16/Tarbp2/Tarsl2/Mrm1/Kri1/Mettl2/Rnf113a2/Dtd2/Tars2/Rpusd4/Lcmt2/Thumpd1/Sars2/Mterf4/Rpp25l/Rpusd1/Bcdin3d/Rbfa/Il6/Zbtb8os/Kti12/Dtwd2/Pars2/Znhit6/Asz1/Tut1/2210016F16Rik/Clp1/Dtd1/Trmo/Pus7/Trmt10b/Utp23/Trpt1/Trmt61a/Rrp9/Adat2/Rrs1/Thg1l/Nsun5/Nol9/Aarsd1/Dus4l/Tsr1/Cars2/Sbds/Exosc2/Mocs3/Fars2/Trmt11/Utp3…
GO:0043085	positive regulation of catalytic activity	250	0.272151	1.92932	9.47435e-06	0.000272916	0.000204784	1167	tags=36%, list=27%, signal=28%	Slc11a1/Il1rn/Gpr65/Cd300a/Tlr1/Syk/Ptafr/Rasgrp1/Vav1/Mefv/Adap2/Serinc2/Pmaip1/Pnkp/Nlrp1b/Fcgr1/Tab1/Cdk5/Pdgfc/Gmip/Map4k1/Aim2/Cldn4/Ddx11/B3gat3/Erbb2/Foxj1/Wnt7b/Psmd10/F3/Dnal4/Ccl3/Gadd45g/Pdp1/Tbc1d9/Mex3b/Ror1/Tnfrsf23/Stil/Ddr1/Nek2/Sh3bp1/Bid/Dock11/Card9/Dvl2/Tlr6/Cdh3/Map2k6/Nod2/Pak6/Strada/Eif2ak3/Stap1/Slc37a4/Rgs10/Cldn3/Chn1/Mtcl1/Telo2/Tbc1d25/Etaa1/Fdx1/Unc119/Ccl2/Bax/Ngef/…
GO:0032270	positive regulation of cellular protein metabolic process	319	0.253817	1.87044	1.15605e-05	0.000329029	0.000246889	1148	tags=34%, list=26%, signal=27%	Slc11a1/P2ry6/Il1rn/Gpnmb/Cd300a/Grk3/Tlr1/Syk/Ptafr/Rasgrp1/Mefv/Ccr1/Bank1/Osm/Pmaip1/Nlrp1b/Fcgr1/Ticam1/Inhbb/Tab1/Cdk5/Pdgfc/Trim32/Aspscr1/Wfs1/Map4k1/Aim2/Cldn4/Aif1/Erbb2/Fastkd3/Wnt7b/Psmd10/F3/Ccl3/Rap2b/Gadd45g/Nupr1/Gsdme/Ror1/Trem2/Tnfrsf23/Stil/Prr5/Fiz1/P2ry1/Atpif1/Bid/Bmper/Card9/Dvl2/Tlr6/Sh2d1b1/Map2k6/Dixdc1/Nod2/Pak6/Strada/Eif2ak3/Tada2a/C5ar1/Stap1/Polr2d/Cldn3/Tarbp2/Phf19…
GO:0001819	positive regulation of cytokine production	97	0.361776	2.18944	1.23392e-05	0.000347848	0.000261009	874	tags=39%, list=20%, signal=32%	Slc11a1/Tlr8/C3ar1/Tlr1/Nfam1/Syk/Ptafr/Rasgrp1/Mmp12/Rab7b/Naip5/Osm/Ticam1/Trim32/Aim2/Aif1/Tspan6/Il16/Cd14/Polr3d/F3/Ccl3/Clec5a/Lum/Trem2/Card9/Tlr6/Nod2/Eif2ak3/C5ar1/Hilpda/Serpine1/Ccdc88b/Ccr5/Glmn/Tnfsf9/Ccl2/Il18
GO:0016477	cell migration	315	0.250808	1.84239	1.27797e-05	0.000356868	0.000267778	1065	tags=32%, list=25%, signal=26%	P2ry6/Il1rn/Gpnmb/Cd300a/C3ar1/Gcnt1/Pla2g7/Syk/Ptafr/Slc8b1/Mitf/Mmp12/Vav1/Gpr35/Ccr1/P2ry12/Pex2/Vash1/Cxcl5/Nckap1l/Ptpro/Pstpip2/Cdk5/Pdgfc/Trim32/Gfus/Cldn4/Itgb6/Aif1/Cd200r1/Il16/Foxj1/Slamf8/Bin2/F3/Ccl3/Rap2b/Gpc1/Rhoh/Tnfrsf12a/Cnr2/Snai1/Lamb3/Bbs4/Trem2/Carmil1/Prr5/Ddr1/Epb41l5/P2ry1/Sh3bp1/Bmper/Tradd/Plet1/Sema3c/Plxna3/Dixdc1/Nod2/Fbxo5/Nexn/Arhgap4/C5ar1/Stap1/Slc37a4/Trem1/Meak…
GO:0051649	establishment of localization in cell	400	0.235284	1.78523	1.37522e-05	0.000380434	0.000285461	1844	tags=45%, list=42%, signal=29%	P2ry6/Cd300a/Grk3/Syk/Ptafr/Rasgrp1/Slc8b1/Mmp12/Rab7b/Kcnj2/Pex2/Pmaip1/Cftr/Stxbp2/Srp19/Ap4m1/Cdk5/Sec61a2/Aspscr1/Kcnq1/B3gat3/Rab20/Ift74/Erbb2/Kif1a/Nuf2/Sdad1/Get1/Ssna1/Phax/Timm22/Tbc1d9/Capn10/Syt11/Abcd4/Sec22a/Milr1/Maip1/Myo5c/Ap5b1/Zfand1/Arl6/D6Wsu163e/Snta1/Vps26c/Ano1/Spice1/P2ry1/Atpif1/Bid/Timm9/Cdh3/Ttc21b/Sirt4/Strada/Arl11/Glp1r/Nupl2/Polr2d/Sgtb/Syn2/Pex16/Zdhhc15/Stau2/Tho…
GO:0080134	regulation of response to stress	312	0.252859	1.85535	1.47001e-05	0.00040289	0.000302311	1149	tags=34%, list=26%, signal=27%	Il1rn/Tlr8/Syk/Rasgrp1/Mmp12/Vav1/Mefv/Coro2b/B430306N03Rik/Ccr1/Ankrd1/Tspan8/Osm/Pmaip1/Pnkp/Acod1/Vash1/Cxcl5/Fcgr1/Ticam1/Acp5/Trim32/Wfs1/Map4k1/Aim2/Cldn4/Ddx11/Cd200r1/Tspan6/Il16/Slamf8/Ighg2b/Wnt7b/Klhl15/Psmd10/Polr3d/Ccl3/Gadd45g/Tnfrsf12a/Cnr2/Nupr1/Snai1/Syt11/A2m/Trem2/Tnfrsf23/Tnfaip8l2/Ercc1/Bid/Card9/Dvl2/Tradd/Treml4/Tlr6/Sh2d1b1/Pglyrp1/Dixdc1/Pbk/Nod2/Fbxo5/Eif2ak3/Stap1/Atad5…
GO:0040011	locomotion	378	0.237342	1.79282	1.50567e-05	0.000408878	0.000306804	1065	tags=31%, list=25%, signal=26%	P2ry6/Il1rn/Gpnmb/Dock2/Cd300a/C3ar1/Gcnt1/Pla2g7/Syk/Ptafr/Slc8b1/Mitf/Igsf8/Mmp12/Vav1/Gpr35/Ccr1/P2ry12/Pex2/Vash1/Cxcl5/Nckap1l/Ptpro/Pstpip2/Cdk5/Pdgfc/Trim32/Gfus/Etv1/Cldn4/Itgb6/Aif1/Etv4/Cd200r1/Il16/Erbb2/Epcam/Foxj1/Runx3/Slamf8/Wnt7b/Bin2/F3/Ccl3/Rap2b/Gpc1/Rhoh/Tpgs1/Tnfrsf12a/Cnr2/Snai1/Lamb3/Bbs4/Trem2/Carmil1/Prr5/Ddr1/Epb41l5/P2ry1/Sh3bp1/Bmper/Tradd/Plet1/Sema3c/Plxna3/Dixdc1/No…
GO:0071705	nitrogen compound transport	457	0.226089	1.74911	1.55371e-05	0.00041809	0.000313716	1135	tags=31%, list=26%, signal=26%	Slc15a3/Slc11a1/Il1rn/Tlr8/Cd300a/Grk3/Tlr1/Syk/Slc8b1/Mmp12/Rab7b/Slc35c1/Ankrd1/P2ry12/Slc17a5/Apobec1/Slc7a6os/Pex2/Pmaip1/Cftr/Stxbp2/Srp19/Inhbb/Ap4m1/Cdk5/Sec61a2/Lrrc8d/Aspscr1/Hnf1b/Kcnq1/B3gat3/Rab20/Mmp13/Ift74/Erbb2/Cd14/Arrdc2/Kif1a/Comp/Msr1/Snx25/Slc13a3/Sdad1/Clec5a/Slc28a2/Get1/Ssna1/Phax/Hcar2/Mmp7/Timm22/Tbc1d9/Capn10/Mamdc4/Slc26a6/Syt11/Slc25a19/Sec22a/Maip1/Bbs4/Ap5b1/Trem2/Z…
GO:0006399	tRNA metabolic process	50	0.448899	2.28302	1.56894e-05	0.000418383	0.000313936	1982	tags=78%, list=46%, signal=43%	Rars2/Trdmt1/Nars2/Hsd17b10/Pus1/Trmt12/Thumpd3/Tarsl2/Mettl2/Dtd2/Tars2/Rpusd4/Lcmt2/Thumpd1/Sars2/Rpp25l/Bcdin3d/Zbtb8os/Kti12/Dtwd2/Pars2/2210016F16Rik/Clp1/Dtd1/Trmo/Pus7/Trmt10b/Trpt1/Trmt61a/Adat2/Thg1l/Aarsd1/Dus4l/Cars2/Exosc2/Mocs3/Fars2/Trmt11/Dus2
GO:0044782	cilium organization	76	0.383427	2.1688	1.64365e-05	0.000434394	0.00032595	2199	tags=75%, list=51%, signal=38%	Rpgrip1l/Tctn1/Ift74/Foxj1/Cfap410/Ssna1/Tpgs1/Tctn3/Tmem80/Bbs4/Arl6/Cep41/Stil/Dnal1/Ttc21b/Wdr90/Dnajb13/Gas8/Cntrob/Cep290/Rab3ip/Cfap69/Ttc26/Bbs2/Cep19/Wrap73/Cluap1/Cep78/Dync2li1/Lca5/Onecut1/Cep126/B9d2/Bbs5/Tmem231/Tbc1d7/Pqbp1/Bbs12/Kif24/Mkks/Mapk15/Tmem138/Adamts16/Ift20/Crocc/Cfap54/Dnah1/Ttc30a1/Tctn2/Rpgrip1/Tmem107/Mks1/Mns1/Kif19a/Klc3/Bbs10/Tmem237
GO:0090208	positive regulation of triglyceride metabolic process	12	-0.721137	-2.63061	1.69551e-05	0.000444133	0.000333258	784	tags=83%, list=18%, signal=68%	Gpam/Dgat2/Aadac/Apoa5/Gpld1/Rgn/Apoc3/Apoa1/Apoh/Apoa4
GO:0006520	cellular amino acid metabolic process	91	-0.338273	-2.25362	1.72994e-05	0.000449178	0.000337043	1086	tags=58%, list=25%, signal=45%	Nos2/Sephs2/Fpgs/Aldh6a1/Gamt/Tst/Amt/Sardh/Bckdhb/Pah/Oat/Prodh/Arg1/Shmt1/Ahcy/Haao/Kmo/Hnf4a/Ass1/Gldc/Cbs/Kyat3/Gls2/Ido2/Cdo1/Glyat/Dio1/Ftcd/Aadat/Upb1/Dpys/Hgd/Nags/Tdo2/Hal/Pm20d1/Baat/Otc/Bcat1/Agmat/Cps1/Uroc1/Bhmt/Gnmt/Kynu/Hpd/Cth/Amdhd1/Mat1a/Tat/Aspg/Ldc1/Slc1a3
GO:0051247	positive regulation of protein metabolic process	334	0.242468	1.80227	1.95885e-05	0.00050419	0.000378322	1148	tags=33%, list=26%, signal=26%	Slc11a1/P2ry6/Il1rn/Gpnmb/Cd300a/Grk3/Tlr1/Syk/Ptafr/Rasgrp1/Mefv/Ccr1/Bank1/Osm/Pmaip1/Nlrp1b/Fcgr1/Ticam1/Inhbb/Tab1/Cdk5/Pdgfc/Trim32/Aspscr1/Wfs1/Map4k1/Aim2/Cldn4/Aif1/Erbb2/Fastkd3/Wnt7b/Psmd10/F3/Ccl3/Rap2b/Gadd45g/Nupr1/Gsdme/Ror1/Trem2/Tnfrsf23/Stil/Prr5/Fiz1/P2ry1/Atpif1/Bid/Bmper/Card9/Dvl2/Tlr6/Sh2d1b1/Map2k6/Dixdc1/Nod2/Pak6/Strada/Eif2ak3/Tada2a/C5ar1/Stap1/Polr2d/Cldn3/Tarbp2/Phf19…
GO:0016042	lipid catabolic process	97	-0.323851	-2.1838	2.0256e-05	0.000516877	0.000387842	1155	tags=57%, list=27%, signal=43%	Acacb/Acat1/Hadh/Prkce/Etfa/Acad11/Thra/Tysnd1/Cpt2/Abcd3/Scp2/Decr1/Hsd11b1/Pafah2/Phyh/Acaa2/Acox2/Ces2e/Amacr/Apoc1/Ehhadh/Ces1d/Cyp4f15/Apoa2/Irs1/Enpp2/Ces1g/Aadac/Apoa5/Gpld1/Rarres2/Acaa1b/Ces1e/Lipc/Apoc3/Apoa1/Apob/Ces3b/Akr1d1/Slc27a2/Ces3a/Cps1/Abcb11/Pck1/Apoh/Ces1f/Angptl3/Hao1/Aspg/Cyp7a1/Plch2/Ces1c/Cyp1a2/Apoa4/Cyp4f14
GO:0060271	cilium assembly	66	0.404404	2.21439	2.10634e-05	0.000532886	0.000399854	1629	tags=62%, list=38%, signal=39%	Rpgrip1l/Tctn1/Ift74/Foxj1/Cfap410/Tpgs1/Tctn3/Tmem80/Bbs4/Arl6/Cep41/Stil/Dnal1/Wdr90/Dnajb13/Gas8/Cntrob/Cep290/Rab3ip/Cfap69/Ttc26/Bbs2/Cep19/Wrap73/Cluap1/Dync2li1/Onecut1/Cep126/B9d2/Bbs5/Tmem231/Tbc1d7/Pqbp1/Kif24/Mkks/Mapk15/Tmem138/Adamts16/Ift20/Crocc/Cfap54
GO:1901615	organic hydroxy compound metabolic process	134	-0.281778	-2.03833	2.23175e-05	0.000557473	0.000418303	903	tags=44%, list=21%, signal=36%	Sord/Hpn/Prkaa2/Fgfr4/Dhfr/Tm7sf2/Fmo5/Amacr/Gc/Apoc1/Akr7a5/Ces1d/Dgat2/Maob/Hsd17b7/Cyp4f15/Apoa2/Ephx2/Kcnma1/Dhcr24/Sec14l2/Hmgcs2/Apoa5/Adh7/Rbp4/Gpd1/Ttr/Dio1/Adh1/Apon/Lipc/Lcat/Apoc3/Apoa1/Akr1c14/Cyp2e1/Apob/Akr1c6/Pcsk9/Baat/Akr1d1/Slc27a2/Mttp/Slc27a5/Abcb11/Pck1/Apof/Angptl3/Hao1/Cyp7a1/Fgl1/Sult1d1/Akr1c20/Pon1/Cyp1a2/Apoa4/Sult1b1/Cyp4f14/Moxd2
GO:0044093	positive regulation of molecular function	311	0.252905	1.85576	2.24119e-05	0.000557473	0.000418303	1148	tags=34%, list=26%, signal=27%	Slc11a1/P2ry6/Il1rn/Gpr65/Cd300a/Tlr1/Nfam1/Syk/Ptafr/Rasgrp1/Rab7b/Vav1/Mefv/Adap2/Serinc2/Pmaip1/Pnkp/Cftr/Nlrp1b/Fcgr1/Ticam1/Tab1/Cdk5/Pdgfc/Trim32/Gmip/Map4k1/Aim2/Fam220a/Cldn4/Ddx11/B3gat3/Erbb2/Foxj1/Wnt7b/Psmd10/F3/Dnal4/Ccl3/Gadd45g/Pdp1/Tbc1d9/Mex3b/Amigo1/Ror1/Trem2/Tnfrsf23/Stil/Ddr1/Epb41l5/Nek2/Sh3bp1/Bid/Dock11/Card9/Dvl2/Tradd/Tlr6/Cdh3/Map2k6/Nod2/Pak6/Strada/Eif2ak3/Stap1/Slc37…
GO:0042742	defense response to bacterium	76	0.379895	2.14882	2.28708e-05	0.000564147	0.000423311	651	tags=39%, list=15%, signal=34%	Igha/Slc11a1/Syk/Naip5/Cxcl5/Fcgr1/Acp5/Lyz1/Iglc1/Wfdc17/Gbp8/Slamf8/Ighg2b/Ighv1-53/Mmp7/Syt11/Jchain/Trem2/Ighv1-81/Sftpd/Card9/Pglyrp1/Nod2/Clec4d/C5ar1/Trem1/Tnfsf8/Ighg2c/Lyz2/Serpine1
GO:0048870	cell motility	343	0.242582	1.81115	2.52378e-05	0.000612328	0.000459464	1065	tags=32%, list=25%, signal=26%	P2ry6/Il1rn/Gpnmb/Cd300a/C3ar1/Gcnt1/Pla2g7/Syk/Ptafr/Slc8b1/Mitf/Igsf8/Mmp12/Vav1/Gpr35/Ccr1/P2ry12/Pex2/Vash1/Cxcl5/Nckap1l/Ptpro/Pstpip2/Cdk5/Pdgfc/Trim32/Gfus/Cldn4/Itgb6/Aif1/Cd200r1/Il16/Epcam/Foxj1/Slamf8/Bin2/F3/Ccl3/Rap2b/Gpc1/Rhoh/Tpgs1/Tnfrsf12a/Cnr2/Snai1/Lamb3/Bbs4/Trem2/Carmil1/Prr5/Ddr1/Epb41l5/P2ry1/Sh3bp1/Bmper/Tradd/Plet1/Sema3c/Plxna3/Dixdc1/Nod2/Fbxo5/Nexn/Arhgap4/C5ar1/Stap1/…
GO:0051674	localization of cell	343	0.242582	1.81115	2.52378e-05	0.000612328	0.000459464	1065	tags=32%, list=25%, signal=26%	P2ry6/Il1rn/Gpnmb/Cd300a/C3ar1/Gcnt1/Pla2g7/Syk/Ptafr/Slc8b1/Mitf/Igsf8/Mmp12/Vav1/Gpr35/Ccr1/P2ry12/Pex2/Vash1/Cxcl5/Nckap1l/Ptpro/Pstpip2/Cdk5/Pdgfc/Trim32/Gfus/Cldn4/Itgb6/Aif1/Cd200r1/Il16/Epcam/Foxj1/Slamf8/Bin2/F3/Ccl3/Rap2b/Gpc1/Rhoh/Tpgs1/Tnfrsf12a/Cnr2/Snai1/Lamb3/Bbs4/Trem2/Carmil1/Prr5/Ddr1/Epb41l5/P2ry1/Sh3bp1/Bmper/Tradd/Plet1/Sema3c/Plxna3/Dixdc1/Nod2/Fbxo5/Nexn/Arhgap4/C5ar1/Stap1/…
GO:1900047	negative regulation of hemostasis	22	-0.572906	-2.52974	2.58708e-05	0.000616083	0.000462281	617	tags=59%, list=14%, signal=51%	Kng2/Serpinf2/Fgb/Fga/Klkb1/Fgg/Kng1/Apoh/Hrg/F2/F12/Plg/Cpb2
GO:0002764	immune response-regulating signaling pathway	57	0.410148	2.15055	2.6017e-05	0.000616083	0.000462281	844	tags=44%, list=19%, signal=36%	Igha/Cd300a/C3ar1/Nfam1/Syk/Blnk/Nckap1l/Tnfrsf21/Iglc1/Ighg2b/Ighv1-53/Ighv1-81/Sh2d1b1/Clec4d/C5ar1/Stap1/Cd22/Clec2i/Ighg2c/Ada/Fpr1/Blk/Lat2/Lcp2/Bax
GO:0002768	immune response-regulating cell surface receptor signaling pathway	57	0.410148	2.15055	2.6017e-05	0.000616083	0.000462281	844	tags=44%, list=19%, signal=36%	Igha/Cd300a/C3ar1/Nfam1/Syk/Blnk/Nckap1l/Tnfrsf21/Iglc1/Ighg2b/Ighv1-53/Ighv1-81/Sh2d1b1/Clec4d/C5ar1/Stap1/Cd22/Clec2i/Ighg2c/Ada/Fpr1/Blk/Lat2/Lcp2/Bax
GO:0030031	cell projection assembly	114	0.33093	2.08303	2.95145e-05	0.000693356	0.000520263	1629	tags=51%, list=38%, signal=33%	P2ry12/Rpgrip1l/Nckap1l/Ptpro/Klf5/Aif1/Tctn1/Ift74/Foxj1/Emp3/Cfap410/Rhoh/Tpgs1/Tctn3/Tmem80/Bbs4/Arl6/Cep41/Stil/Carmil1/Sh3bp1/Dock11/Dnal1/Stap1/Wdr90/Dnajb13/Gas8/Cntrob/Stau2/Cep290/Rhod/Rab3ip/Cfap69/Ttc26/Bbs2/Cep19/Wrap73/Cluap1/Slit2/Dync2li1/Nrxn1/Onecut1/Cep126/B9d2/Bbs5/Tmem231/Tbc1d7/Gm14137/Pqbp1/Kif24/Mkks/Mapk15/Tmem138/Adamts16/Sh3yl1/Ift20/Crocc/Cfap54
GO:0040012	regulation of locomotion	213	0.270571	1.8927	3.21981e-05	0.000750445	0.0005631	1065	tags=34%, list=25%, signal=27%	P2ry6/Il1rn/Gpnmb/Cd300a/C3ar1/Pla2g7/Ptafr/Slc8b1/Mitf/Igsf8/Mmp12/Ccr1/P2ry12/Vash1/Nckap1l/Cdk5/Pdgfc/Trim32/Gfus/Cldn4/Aif1/Cd200r1/Il16/Epcam/Slamf8/F3/Rap2b/Rhoh/Snai1/Bbs4/Trem2/Carmil1/Prr5/Epb41l5/Sh3bp1/Bmper/Tradd/Plet1/Sema3c/Plxna3/Nod2/Fbxo5/Nexn/Arhgap4/C5ar1/Stap1/St6gal1/Meak7/Cldn3/Serpine1/Rhod/Ada/Ccn3/Smpd3/Ccr5/Bst1/Cfap69/Cldn7/Bbs2/Ccl2/Il18/Adora1/Ednra/Insl3/Nbl1/Lama1/G…
GO:0002684	positive regulation of immune system process	234	0.263979	1.85712	3.47593e-05	0.000803808	0.000603142	1079	tags=35%, list=25%, signal=28%	Igha/Slc11a1/Tlr8/Cd300a/C3ar1/Pla2g7/Nfam1/Syk/Ptafr/Rasgrp1/Mmp12/Rab7b/Vav1/Blnk/Ccr1/Cd300lb/P2ry12/Acod1/Cftr/Stxbp2/Fcgr1/Ticam1/Nckap1l/Tnfrsf21/Sirpb1c/Iglc1/Aim2/Aif1/Il16/Foxj1/Runx3/Ighg2b/Polr3d/Ccl3/Rhoh/Ighv1-53/Hcar2/A2m/Trem2/D6Wsu163e/Ighv1-81/Sirpb1a/Card9/Rasal3/Tlr6/Sh2d1b1/Nod2/Clec4d/C5ar1/Stap1/Atad5/Cd22/Clec2i/Ighg2c/Serpine1/Ccdc88b/Ada/Pithd1/Bst1/Fpr1/Btk/Blk/Lat2/Tnfs…
GO:0035556	intracellular signal transduction	497	0.221723	1.73191	3.52822e-05	0.000809575	0.000607469	1792	tags=44%, list=41%, signal=29%	Slc11a1/P2ry6/Il1rn/Tlr8/Gpnmb/Dock2/Gpr65/Cd300a/Tifab/Tlr1/Nfam1/Syk/Ptafr/Rasgrp1/Tlr13/Vav1/Blnk/Gpr35/Ccr1/Adap2/Bank1/Ankrd1/P2ry12/Asb6/Osm/Pmaip1/Ticam1/Nuak2/Tab1/Pdgfc/Trim32/Gmip/Snip1/Wfs1/Map4k1/Aif1/Mfsd8/Tspan6/Erbb2/Cd14/Adgre4/Kptn/Wnt7b/Psmd10/F3/Ccl3/Rap2b/Castor1/Rhoh/Gadd45g/Melk/Cnr2/Nupr1/Snai1/Gsdme/Tuft1/Dok3/Slc26a6/Ror1/Trem2/Tnfrsf23/Arl6/Sirpb1a/Prr5/Arhgap28/P2ry1/Sh…
GO:0031347	regulation of defense response	144	0.301706	1.97159	3.56563e-05	0.000811866	0.000609188	919	tags=35%, list=21%, signal=29%	Tlr8/Rasgrp1/Mmp12/Vav1/Mefv/B430306N03Rik/Ccr1/Osm/Acod1/Cxcl5/Fcgr1/Ticam1/Acp5/Aim2/Cd200r1/Tspan6/Il16/Slamf8/Ighg2b/Polr3d/Ccl3/Cnr2/Nupr1/Syt11/A2m/Trem2/Tnfaip8l2/Card9/Tradd/Treml4/Tlr6/Sh2d1b1/Pglyrp1/Pbk/Nod2/Stap1/Serpine1/Tarbp2/Ada/Ccn3/Ccr5/Bst1/Ifnlr1/Btk/Smpdl3b/Cd37/Il1r2/Adora1/Ednra/Fanca/Hmgb3
GO:0055088	lipid homeostasis	52	-0.39233	-2.28082	3.81914e-05	0.00086295	0.000647519	1058	tags=58%, list=24%, signal=44%	Acaca/Zbtb20/Angptl8/Gpam/Acox2/Hpn/Prkaa2/Fgfr4/Ces1d/Dgat2/Abcb4/Gckr/Hnf4a/Apoa2/Ephx2/Apoa5/Mlxipl/Lipc/Lcat/Apoc3/Apoa1/Apob/Pcsk9/Mttp/Abcb11/Angptl3/Cyp7a1/G6pc/Apoa4/Abca12
GO:2000145	regulation of cell motility	207	0.273728	1.90108	4.07599e-05	0.00091401	0.000685833	1065	tags=34%, list=25%, signal=27%	P2ry6/Il1rn/Gpnmb/Cd300a/C3ar1/Pla2g7/Ptafr/Slc8b1/Mitf/Igsf8/Mmp12/Ccr1/P2ry12/Vash1/Nckap1l/Cdk5/Pdgfc/Trim32/Gfus/Cldn4/Aif1/Cd200r1/Epcam/Slamf8/F3/Rap2b/Rhoh/Snai1/Bbs4/Trem2/Carmil1/Prr5/Epb41l5/Sh3bp1/Bmper/Tradd/Plet1/Sema3c/Plxna3/Nod2/Fbxo5/Nexn/Arhgap4/C5ar1/Stap1/Meak7/Cldn3/Serpine1/Rhod/Ada/Ccn3/Smpd3/Ccr5/Bst1/Cfap69/Cldn7/Bbs2/Ccl2/Il18/Adora1/Ednra/Insl3/Nbl1/Lama1/Gadd45a/Synpo2…
GO:0097529	myeloid leukocyte migration	69	0.381888	2.11178	4.198e-05	0.000921738	0.000691632	1033	tags=45%, list=24%, signal=35%	Cd300a/C3ar1/Pla2g7/Syk/Vav1/Gpr35/Ccr1/P2ry12/Cxcl5/Nckap1l/Ptpro/Aif1/Cd200r1/Slamf8/Ccl3/Rhoh/Trem2/Nod2/C5ar1/Stap1/Slc37a4/Trem1/Serpine1/Ccn3/Bst1/Rpl13a/Ccl2/Ednra/Nbl1/Cxcl2/Slit2
GO:0002237	response to molecule of bacterial origin	76	0.372875	2.10911	4.20387e-05	0.000921738	0.000691632	1117	tags=43%, list=26%, signal=33%	Slc11a1/Tlr1/Ptafr/Ly86/Cd300lb/Irf5/Ankrd1/Acod1/Cxcl5/Ticam1/Acp5/Cd14/Fcgr4/Cnr2/Trem2/Card9/Tlr6/Nod2/Plscr2/C5ar1/Stap1/Serpine1/Ggt5/Rpl13a/Ccl2/Il18/Ltf/Ednra/Wdr83/Cxcl2/Il6/Scimp/Inava
GO:0006066	alcohol metabolic process	98	-0.303145	-2.07076	4.17235e-05	0.000921738	0.000691632	903	tags=47%, list=21%, signal=38%	Sord/Prkaa2/Fgfr4/Dhfr/Tm7sf2/Fmo5/Apoc1/Akr7a5/Ces1d/Dgat2/Hsd17b7/Apoa2/Ephx2/Kcnma1/Dhcr24/Sec14l2/Hmgcs2/Apoa5/Adh7/Rbp4/Gpd1/Ttr/Adh1/Apon/Lipc/Lcat/Apoc3/Apoa1/Akr1c14/Apob/Akr1c6/Pcsk9/Akr1d1/Mttp/Pck1/Apof/Angptl3/Hao1/Cyp7a1/Fgl1/Akr1c20/Pon1/Cyp1a2/Apoa4/Sult1b1/Moxd2
GO:0006518	peptide metabolic process	150	0.294836	1.93682	4.34837e-05	0.000946411	0.000710145	1501	tags=42%, list=35%, signal=28%	Hpgds/Ptafr/Bank1/Eif4e3/Rars2/Mmp13/Erbb2/Fastkd3/Nars2/Gss/Mrpl2/Mmp7/Mrpl30/Eef2k/Aasdh/Nod2/Eif2ak3/Eif1b/Polr2d/Tarbp2/Mrps25/Mrpl15/Mrpl13/Caprin2/Tarsl2/Mrpl57/Ighmbp2/Ggt5/LTO1/Mrpl16/Mrps5/Mrpl47/Rpl13a/Rwdd1/Taco1/Tars2/Rpusd4/Sars2/Uqcc2/Rps27l/Polr2g/Mrpl55/Rbm4/Chchd1/Il6/Mettl14/Pstk/Unc13a/Mrps7/Dph7/Gstt2/Cirbp/Dpep1/Pars2/Mtrf1/Mtif3/Mrpl41/Pus7/Mrpl11/Mrpl27/Mpv17l2/Cpxm2/Gstm5
GO:0002221	pattern recognition receptor signaling pathway	31	0.517334	2.30002	4.40397e-05	0.000951515	0.000713974	1209	tags=61%, list=28%, signal=45%	Tlr8/Cd300a/Tlr1/Tlr13/Rab7b/Cd300lf/Acod1/Ticam1/Tspan6/Cd14/Treml4/Tlr6/Nod2/Smpdl3b/Ltf/Scimp/Inava/Gpatch3/Tlr12
GO:0006357	regulation of transcription by RNA polymerase II	425	0.225119	1.72286	4.47378e-05	0.000959594	0.000720037	1962	tags=50%, list=45%, signal=30%	Slc11a1/Pid1/Ptafr/Mitf/Mmp12/Hinfp/Irf5/Ankrd1/Zfp366/Tfam/Osm/2610021A01Rik/Pex2/Mnt/Zfp41/Zfp971/Snip1/Klf5/Zfp119a/Hnf1b/Wfs1/Tfec/Etv1/Fam220a/Etv4/Zfp799/Frk/Ift74/Epcam/Zfp37/Foxj1/Zfp658/Id4/Runx3/Zfp40/2610044O15Rik8/Zbtb24/Psmd10/Ccl3/Mybl2/Zfp938/Thap11/Snai1/Lum/Zfp959/Zfp213/Dbp/Zfp931/Pus1/Hsf2/Ercc1/Zfp143/P2ry1/Arid3b/Dvl2/E2f2/Zfp955a/Fhl2/Zfp677/Ttc21b/Hic2/Ehf/Zfp951/Nod2/Eif2a…
GO:0120031	plasma membrane bounded cell projection assembly	110	0.335027	2.08833	4.58554e-05	0.000976489	0.000732714	1629	tags=51%, list=38%, signal=33%	P2ry12/Rpgrip1l/Ptpro/Klf5/Aif1/Tctn1/Ift74/Foxj1/Emp3/Cfap410/Tpgs1/Tctn3/Tmem80/Bbs4/Arl6/Cep41/Stil/Carmil1/Sh3bp1/Dock11/Dnal1/Stap1/Wdr90/Dnajb13/Gas8/Cntrob/Stau2/Cep290/Rhod/Rab3ip/Cfap69/Ttc26/Bbs2/Cep19/Wrap73/Cluap1/Slit2/Dync2li1/Nrxn1/Onecut1/Cep126/B9d2/Bbs5/Tmem231/Tbc1d7/Gm14137/Pqbp1/Kif24/Mkks/Mapk15/Tmem138/Adamts16/Sh3yl1/Ift20/Crocc/Cfap54
GO:0033865	nucleoside bisphosphate metabolic process	44	-0.428222	-2.34708	4.70283e-05	0.000980308	0.00073558	1058	tags=61%, list=24%, signal=47%	Acaca/Scp2/Hmgcr/Hmgcs1/Mpc2/Gpam/Pank1/Far2/Acaa2/Acsl1/Acss2/Nudt7/Ehhadh/Ces1d/Dgat2/Hnf4a/Hmgcs2/Acot12/Glyat/Tdo2/Baat/Acnat2/Acsm1/Kynu/Acsm5/Sult1b1/Acot4
GO:0033875	ribonucleoside bisphosphate metabolic process	44	-0.428222	-2.34708	4.70283e-05	0.000980308	0.00073558	1058	tags=61%, list=24%, signal=47%	Acaca/Scp2/Hmgcr/Hmgcs1/Mpc2/Gpam/Pank1/Far2/Acaa2/Acsl1/Acss2/Nudt7/Ehhadh/Ces1d/Dgat2/Hnf4a/Hmgcs2/Acot12/Glyat/Tdo2/Baat/Acnat2/Acsm1/Kynu/Acsm5/Sult1b1/Acot4
GO:0034032	purine nucleoside bisphosphate metabolic process	44	-0.428222	-2.34708	4.70283e-05	0.000980308	0.00073558	1058	tags=61%, list=24%, signal=47%	Acaca/Scp2/Hmgcr/Hmgcs1/Mpc2/Gpam/Pank1/Far2/Acaa2/Acsl1/Acss2/Nudt7/Ehhadh/Ces1d/Dgat2/Hnf4a/Hmgcs2/Acot12/Glyat/Tdo2/Baat/Acnat2/Acsm1/Kynu/Acsm5/Sult1b1/Acot4
GO:0002429	immune response-activating cell surface receptor signaling pathway	52	0.421351	2.16485	4.86588e-05	0.00100021	0.000750512	844	tags=44%, list=19%, signal=36%	Igha/Cd300a/C3ar1/Nfam1/Syk/Blnk/Nckap1l/Tnfrsf21/Iglc1/Ighg2b/Ighv1-53/Ighv1-81/C5ar1/Stap1/Cd22/Clec2i/Ighg2c/Ada/Fpr1/Blk/Lat2/Lcp2/Bax
GO:0002757	immune response-activating signal transduction	52	0.421351	2.16485	4.86588e-05	0.00100021	0.000750512	844	tags=44%, list=19%, signal=36%	Igha/Cd300a/C3ar1/Nfam1/Syk/Blnk/Nckap1l/Tnfrsf21/Iglc1/Ighg2b/Ighv1-53/Ighv1-81/C5ar1/Stap1/Cd22/Clec2i/Ighg2c/Ada/Fpr1/Blk/Lat2/Lcp2/Bax
GO:0090207	regulation of triglyceride metabolic process	17	-0.61108	-2.54227	4.93082e-05	0.00100657	0.000755283	1017	tags=82%, list=23%, signal=63%	C3/Gpam/Esr1/Thrsp/Dgat2/Ces1g/Aadac/Apoa5/Gpld1/Rgn/Apoc3/Apoa1/Apoh/Apoa4
GO:0010628	positive regulation of gene expression	394	0.230824	1.74987	4.99631e-05	0.00101295	0.000760073	1662	tags=42%, list=38%, signal=29%	Slc11a1/Tlr8/Pid1/C3ar1/Tlr1/Nfam1/Syk/Ptafr/Rasgrp1/Mitf/Mmp12/Rab7b/Hinfp/Irf5/Apobec1/Naip5/Tfam/Osm/Tent5c/Vash1/Ticam1/Trim32/Lrp3/Klf5/Hnf1b/Tfec/Etv1/Aim2/Ddx11/Aif1/Etv4/Tspan6/Il16/Ift74/Erbb2/Epcam/Cd14/Fastkd3/Foxj1/Id4/Runx3/Obi1/Wnt7b/Polr3d/F3/Ccl3/Clec5a/Mybl2/Snai1/Lum/Dbp/Trem2/Pus1/Hsf2/Ercc1/Zfp143/P2ry1/Arid3b/Card9/Dvl2/Tlr6/Cdh3/E2f2/Fam98b/Ttc21b/Ehf/Nod2/Eif2ak3/C5ar1/Stap…
GO:0002683	negative regulation of immune system process	118	0.319281	2.02549	5.16663e-05	0.00104036	0.000780637	1347	tags=45%, list=31%, signal=32%	Gpnmb/Cd300a/Mmp12/Ccr1/Cd300lf/Bank1/Acod1/Tnfrsf21/Cd200r1/Tspan6/Erbb2/Foxj1/Runx3/Slamf8/Tnfrsf13b/Cnr2/Syt11/A2m/Milr1/Tnfaip8l2/Sftpd/Sh2d1b1/Pglyrp1/Socs6/Nod2/Stap1/Cd22/Clec2i/Tarbp2/Ada/Ccn3/Glmn/Btk/Smpdl3b/Blk/Cd37/H2-Ob/Il18/Adora1/Hmgb3/Gpr171/Nbl1/Slfn1/Slit2/Spn/Angpt1/Gpatch3/Vtcn1/Klrb1b/Cxcr2/Hoxa5/Il1rl1/C1qc
GO:0006260	DNA replication	73	0.37915	2.11751	5.40518e-05	0.00108104	0.000811161	1691	tags=56%, list=39%, signal=35%	Pold3/Ddx11/Polh/Obi1/Esco1/Rnaseh1/Twnk/Grwd1/Cdc7/Dna2/Fbxo5/Atad5/Wdhd1/Recql4/Etaa1/Poli/Chek2/Gen1/Rad51/Ccne2/Il6/Pole2/Recql/Polq/Chtf18/Brca2/Mcm2/Eme1/Orc6/Pif1/Dtd1/Top1mt/Ccna2/Bcar3/Mapk15/Ticrr/Tipin/Cdc45/Gins2/Ing4/Chaf1a
GO:0097006	regulation of plasma lipoprotein particle levels	28	-0.502415	-2.41231	5.85722e-05	0.00114817	0.000861536	806	tags=61%, list=19%, signal=50%	Apoc1/Ces1d/Dgat2/Apoa2/Ces1g/Apoa5/Gpld1/Apom/Lipc/Lcat/Apoc3/Apoa1/Apob/Pcsk9/Mttp/Apoa4/Mpo
GO:0002252	immune effector process	191	0.281312	1.92387	5.82881e-05	0.00114817	0.000861536	1107	tags=37%, list=26%, signal=29%	Igha/Slc11a1/Tlr8/Dock2/Cd300a/Syk/Ptafr/Rasgrp1/Mmp12/Vav1/Cd300lb/Irf5/Apobec1/Apbb1ip/Acod1/Stxbp2/Cxcl5/Fcgr1/Ticam1/Gfus/Oas3/Iglc1/Aim2/Tspan6/Foxj1/Slamf8/Ighg2b/Polr3d/Ighv1-53/Gadd45g/A2m/Milr1/Kdm5d/Trem2/D6Wsu163e/Ighv1-81/Ercc1/Sftpd/Dock11/Card9/Treml4/Sh2d1b1/Pglyrp1/Nod2/Clec4d/Stap1/Atad5/Trem1/Cd22/Ighg2c/Tarbp2/Ada/Ifnlr1/Btk/Blk/Lat2/Mad2l2/Cd37/Ccl2/Il18/C1qa/H2-T10/Exo1/Fcna/…
GO:1902531	regulation of intracellular signal transduction	330	0.237016	1.75867	5.83022e-05	0.00114817	0.000861536	1137	tags=32%, list=26%, signal=26%	P2ry6/Il1rn/Gpnmb/Dock2/Gpr65/Cd300a/Tlr1/Syk/Rasgrp1/Tlr13/Vav1/Gpr35/Ccr1/Bank1/Ankrd1/P2ry12/Osm/Pmaip1/Ticam1/Tab1/Pdgfc/Trim32/Wfs1/Map4k1/Tspan6/Erbb2/Cd14/Kptn/Wnt7b/Psmd10/F3/Ccl3/Castor1/Rhoh/Gadd45g/Nupr1/Snai1/Gsdme/Ror1/Trem2/Tnfrsf23/Prr5/Arhgap28/P2ry1/Sh3bp1/Bid/Bmper/Card9/Rasal3/Dvl2/Tradd/Tlr6/Fhl2/Map2k6/Dixdc1/Pbk/Phlda3/Nod2/Dok2/Eif2ak3/C5ar1/Atad5/Cd22/Trim30c/Chn1/Ada/Ccn3…
GO:0050871	positive regulation of B cell activation	25	0.533768	2.216	5.91159e-05	0.0011512	0.000863813	834	tags=56%, list=19%, signal=46%	Igha/Syk/Ticam1/Nckap1l/Iglc1/Ighg2b/Ighv1-53/Ighv1-81/Nod2/Atad5/Ighg2c/Ada/Bst1/Mad2l2
GO:0032640	tumor necrosis factor production	30	0.520014	2.29537	6.10491e-05	0.00117341	0.000880476	898	tags=53%, list=21%, signal=43%	Gpnmb/Ptafr/Rasgrp1/Clec4a2/Ticam1/Acp5/Cd14/Ccl3/Trem2/Card9/Nod2/Ccr5/Ccl2/Il18/Ltf/Wdr83
GO:0071706	tumor necrosis factor superfamily cytokine production	30	0.520014	2.29537	6.10491e-05	0.00117341	0.000880476	898	tags=53%, list=21%, signal=43%	Gpnmb/Ptafr/Rasgrp1/Clec4a2/Ticam1/Acp5/Cd14/Ccl3/Trem2/Card9/Nod2/Ccr5/Ccl2/Il18/Ltf/Wdr83
GO:0071216	cellular response to biotic stimulus	54	0.417196	2.15713	6.19235e-05	0.00118254	0.000887324	1079	tags=46%, list=25%, signal=35%	Tlr1/Syk/Ly86/Cd300lb/Ankrd1/Acod1/Cxcl5/Ticam1/Cd14/Fcgr4/Trem2/Bid/Tlr6/Nod2/Eif2ak3/Plscr2/Stap1/Serpine1/Btk/Ccl2/Il18/Ltf/Cxcl2/Il6/Scimp
GO:0051270	regulation of cellular component movement	218	0.265509	1.85922	6.26257e-05	0.00118828	0.000891634	1226	tags=36%, list=28%, signal=27%	P2ry6/Il1rn/Gpnmb/Cd300a/C3ar1/Pla2g7/Ptafr/Slc8b1/Mitf/Igsf8/Mmp12/Ccr1/Kcnj2/P2ry12/Vash1/Nckap1l/Cdk5/Pdgfc/Trim32/Gfus/Cldn4/Aif1/Cd200r1/Epcam/Slamf8/F3/Rap2b/Rhoh/Snai1/Bbs4/Trem2/Carmil1/Prr5/Epb41l5/Sh3bp1/Bmper/Tradd/Plet1/Sema3c/Ttc21b/Plxna3/Nod2/Fbxo5/Nexn/Arhgap4/C5ar1/Stap1/Meak7/Cldn3/Serpine1/Rhod/Ada/Ccn3/Smpd3/Ccr5/Bst1/Cfap69/Cldn7/Bbs2/Ccl2/Il18/Adora1/Ednra/Insl3/Nbl1/Lama1/G…
GO:0031401	positive regulation of protein modification process	241	0.257748	1.81721	6.53366e-05	0.00123182	0.000924306	1148	tags=35%, list=26%, signal=27%	Slc11a1/P2ry6/Il1rn/Gpnmb/Cd300a/Grk3/Tlr1/Syk/Rasgrp1/Ccr1/Bank1/Osm/Fcgr1/Ticam1/Inhbb/Tab1/Cdk5/Pdgfc/Aspscr1/Wfs1/Map4k1/Aif1/Erbb2/Wnt7b/Psmd10/Ccl3/Rap2b/Gadd45g/Nupr1/Gsdme/Ror1/Trem2/Stil/Prr5/Fiz1/P2ry1/Bmper/Card9/Dvl2/Tlr6/Sh2d1b1/Map2k6/Dixdc1/Nod2/Pak6/Strada/Tada2a/C5ar1/Stap1/Cldn3/Phf19/Ccnb1/Caprin2/Telo2/Tet1/Etaa1/Wwc1/Unc119/Camta1/Mad2l2/Epor/Ccl2/Il18/Ltf/Adora1/Chek2/Ednra/…
GO:0031638	zymogen activation	21	-0.552839	-2.3894	6.60638e-05	0.00123765	0.000928679	895	tags=62%, list=21%, signal=49%	Hpn/Hp/Hgfac/Dhcr24/Serpinf2/Fgb/Fga/Klkb1/Fgg/Apoh/F12/F9/Cpb2
GO:1902533	positive regulation of intracellular signal transduction	194	0.277816	1.91409	6.7255e-05	0.00124643	0.000935262	1136	tags=37%, list=26%, signal=28%	P2ry6/Il1rn/Gpnmb/Dock2/Gpr65/Tlr1/Syk/Rasgrp1/Gpr35/Ccr1/Bank1/Ankrd1/P2ry12/Osm/Pmaip1/Ticam1/Tab1/Pdgfc/Trim32/Map4k1/Erbb2/Cd14/Wnt7b/F3/Ccl3/Gadd45g/Nupr1/Gsdme/Ror1/Trem2/Prr5/P2ry1/Bid/Bmper/Card9/Dvl2/Tradd/Tlr6/Map2k6/Dixdc1/Nod2/Eif2ak3/C5ar1/Trim30c/Ada/P2ry10b/Smpd3/Bub1/Telo2/Wwc1/Wdr24/Camta1/Epor/Ccl2/Bax/Lpar4/Il18/Ltf/Adora1/Ednra/Map3k21/Insl3/Gadd45a/Shc2/Avpi1/Il6/Nrxn1/Scimp/…
GO:0001934	positive regulation of protein phosphorylation	203	0.264868	1.835	6.73743e-05	0.00124643	0.000935262	1148	tags=36%, list=26%, signal=28%	Slc11a1/P2ry6/Il1rn/Gpnmb/Cd300a/Grk3/Tlr1/Syk/Rasgrp1/Ccr1/Bank1/Osm/Fcgr1/Inhbb/Tab1/Cdk5/Pdgfc/Map4k1/Aif1/Erbb2/Wnt7b/Psmd10/Ccl3/Rap2b/Gadd45g/Gsdme/Ror1/Trem2/Stil/Prr5/Fiz1/P2ry1/Bmper/Card9/Dvl2/Tlr6/Sh2d1b1/Map2k6/Dixdc1/Nod2/Pak6/Strada/C5ar1/Stap1/Cldn3/Ccnb1/Caprin2/Telo2/Etaa1/Wwc1/Unc119/Mad2l2/Epor/Ccl2/Il18/Ltf/Adora1/Chek2/Ednra/Map3k21/Gadd45a/Shc2/Avpi1/Lefty1/Il6/Nrxn1/Spn/Sci…
GO:0048584	positive regulation of response to stimulus	469	0.221398	1.71933	6.86219e-05	0.00126162	0.000946663	1150	tags=33%, list=26%, signal=27%	Igha/Slc11a1/P2ry6/Il1rn/Tlr8/Gpnmb/Dock2/Gpr65/Cd300a/C3ar1/Tlr1/Pla2g7/Nfam1/Syk/Ptafr/Rasgrp1/Ly86/Mmp12/Vav1/Blnk/Gpr35/Ccr1/Cd300lf/Bank1/Ankrd1/P2ry12/Osm/Pmaip1/Pnkp/Acod1/Cftr/Stxbp2/Cxcl5/Fcgr1/Ticam1/Nckap1l/Scube1/Inhbb/Tab1/Pdgfc/Tnfrsf21/Trim32/Iglc1/Map4k1/Aim2/Cldn4/Ddx11/Aif1/Il16/Erbb2/Cd14/Runx3/Ighg2b/Ulk3/Wnt7b/Polr3d/F3/Ccl3/Ighv1-53/Gadd45g/Tnfrsf12a/Nupr1/Gsdme/A2m/Ror1/Tre…
GO:0055092	sterol homeostasis	35	-0.452793	-2.35078	7.08953e-05	0.00129537	0.000971989	895	tags=57%, list=21%, signal=46%	Hpn/Fgfr4/Ces1d/Dgat2/Hnf4a/Apoa2/Ephx2/Apoa5/Lipc/Lcat/Apoc3/Apoa1/Apob/Pcsk9/Mttp/Abcb11/Angptl3/Cyp7a1/G6pc/Apoa4
GO:0042632	cholesterol homeostasis	34	-0.460356	-2.36787	7.62717e-05	0.00138506	0.00103929	895	tags=59%, list=21%, signal=47%	Hpn/Fgfr4/Ces1d/Dgat2/Hnf4a/Apoa2/Ephx2/Apoa5/Lipc/Lcat/Apoc3/Apoa1/Apob/Pcsk9/Mttp/Abcb11/Angptl3/Cyp7a1/G6pc/Apoa4
GO:0042100	B cell proliferation	25	0.530563	2.2027	7.68948e-05	0.00138786	0.00104139	844	tags=52%, list=19%, signal=42%	Cd300a/Rasgrp1/Ticam1/Nckap1l/Tnfrsf21/Tnfrsf13b/Atad5/Cd22/Ada/Bst1/Btk/Blk/Bax
GO:0032101	regulation of response to external stimulus	223	0.264817	1.85073	7.74943e-05	0.0013902	0.00104314	1079	tags=35%, list=25%, signal=28%	Tlr8/C3ar1/Pla2g7/Syk/Rasgrp1/Slc8b1/Ly86/Mmp12/Vav1/Mefv/B430306N03Rik/Ccr1/Tspan8/P2ry12/Osm/Acod1/Cxcl5/Fcgr1/Ticam1/Nckap1l/Acp5/Aim2/Aif1/Cd200r1/Tspan6/Il16/Slamf8/Ighg2b/Polr3d/Ccl3/Cnr2/Nupr1/Syt11/A2m/Bbs4/Trem2/Tnfaip8l2/Card9/Tradd/Treml4/Sema3c/Tlr6/Sh2d1b1/Pglyrp1/Plxna3/Pbk/Nod2/C5ar1/Stap1/St6gal1/Cldn3/Serpine1/Tarbp2/Ada/Ccn3/Ccr5/Bst1/Ifnlr1/Btk/Smpdl3b/Blk/Bbs2/Cd37/Ccl2/Il1r2/…
GO:0030193	regulation of blood coagulation	30	-0.482539	-2.35231	8.24776e-05	0.00146188	0.00109693	617	tags=50%, list=14%, signal=43%	Kng2/Serpinf2/Txk/Fgb/Fga/Klkb1/Fgg/Kng1/Apoh/Hrg/Serpinc1/F2/F12/Plg/Cpb2
GO:0050818	regulation of coagulation	30	-0.482539	-2.35231	8.24776e-05	0.00146188	0.00109693	617	tags=50%, list=14%, signal=43%	Kng2/Serpinf2/Txk/Fgb/Fga/Klkb1/Fgg/Kng1/Apoh/Hrg/Serpinc1/F2/F12/Plg/Cpb2
GO:0051276	chromosome organization	204	0.261971	1.81764	8.32895e-05	0.00146748	0.00110113	2582	tags=67%, list=59%, signal=28%	Prc1/Apobec1/Tfam/Pnkp/Cdk5/Banf1/Ddx11/Nuf2/Meaf6/Esco1/Snai1/Twnk/Kdm5d/Grwd1/Ercc1/Dna2/Nek2/Supv3l1/Kif18b/Msto1/Fbxo5/Tada2a/H2az2/Ddb2/Ftx/Nudt16/Phf19/Ccnb1/Asf1b/Wdhd1/LTO1/H2bc21/Bub1/Mettl8/Recql4/Spag5/Telo2/Tet1/Prdm5/Wrap73/Hmgb3/Gen1/Rad51c/Rad51/Ccne2/Rccd1/Haspin/Uhrf1/Snai2/Coprs/Recql/Tacc3/Plk1/Brca2/Mcm2/H2aj/Ring1/Ncaph/Pcgf1/Mad2l1/Kif2c/Hdac11/Pif1/Ncapg/Thap7/Macroh2a2/Top…
GO:0033344	cholesterol efflux	16	-0.626637	-2.5037	8.5814e-05	0.00150301	0.0011278	794	tags=62%, list=18%, signal=51%	Ces1d/Apoa2/Apoa5/Apom/Apoa1/Apob/Apof/Pon1/Apoa4/Abca12
GO:0009967	positive regulation of signal transduction	307	0.240501	1.76626	8.72433e-05	0.00151906	0.00113983	1162	tags=35%, list=27%, signal=27%	P2ry6/Il1rn/Gpnmb/Dock2/Gpr65/Cd300a/Tlr1/Nfam1/Syk/Rasgrp1/Ly86/Mmp12/Gpr35/Ccr1/Cd300lf/Bank1/Ankrd1/P2ry12/Osm/Pmaip1/Cxcl5/Ticam1/Scube1/Inhbb/Tab1/Pdgfc/Trim32/Map4k1/Erbb2/Cd14/Runx3/Ulk3/Wnt7b/F3/Ccl3/Gadd45g/Tnfrsf12a/Nupr1/Gsdme/Ror1/Trem2/Tnfrsf23/Prr5/P2ry1/Atpif1/Bid/Bmper/Card9/Dvl2/Tradd/Treml4/Tlr6/Sh2d1b1/Cdh3/Map2k6/Ttc21b/Dixdc1/Nod2/Tubd1/Eif2ak3/C5ar1/Stap1/Gas8/Trim30c/Ada/Cc…
GO:1900046	regulation of hemostasis	31	-0.453955	-2.24878	9.20091e-05	0.00159267	0.00119507	617	tags=48%, list=14%, signal=42%	Kng2/Serpinf2/Txk/Fgb/Fga/Klkb1/Fgg/Kng1/Apoh/Hrg/Serpinc1/F2/F12/Plg/Cpb2
GO:0050900	leukocyte migration	100	0.335032	2.04003	9.26721e-05	0.00159482	0.00119668	1065	tags=41%, list=25%, signal=32%	Cd300a/C3ar1/Gcnt1/Pla2g7/Syk/Ptafr/Slc8b1/Vav1/Gpr35/Ccr1/P2ry12/Cxcl5/Nckap1l/Ptpro/Aif1/Cd200r1/Il16/Foxj1/Slamf8/Ccl3/Rhoh/Cnr2/Trem2/Nod2/C5ar1/Stap1/Slc37a4/Trem1/Serpine1/Ada/Ccn3/Smpd3/Bst1/Rpl13a/Ccl2/Adora1/Ednra/Nbl1/Cxcl2/Slit2/Spn
GO:0007059	chromosome segregation	78	0.35752	2.04029	9.55236e-05	0.001625	0.00121933	2018	tags=65%, list=46%, signal=36%	Prc1/Banf1/Ddx11/Nuf2/Esco1/Spice1/Nek2/Kif18b/Msto1/Fbxo5/Knl1/Ccnb1/Bub1/Recql4/Spag5/Wrap73/Gen1/Rad51c/Rgs14/Nup37/Ttl/Pmf1/Ccne2/Haspin/Tacc3/Plk1/Chtf18/Brca2/Eme1/Ncaph/Mad2l1/Kif2c/Ncapg/Anapc15/Rrs1/Mapk15/Cenpq/Kif14/Oip5/Nek8/Map10/Spdl1/Bub1b/Syce2/Ciao2b/Nsl1/Ska1/Mcmdc2/Cenpn/Sgo2a/Cdca5
GO:0042327	positive regulation of phosphorylation	225	0.256028	1.79232	9.50824e-05	0.001625	0.00121933	1148	tags=35%, list=26%, signal=27%	Slc11a1/P2ry6/Il1rn/Gpnmb/Cd300a/Grk3/Tlr1/Syk/Rasgrp1/Ccr1/Bank1/Osm/Fcgr1/Nckap1l/Inhbb/Tab1/Cdk5/Pdgfc/Map4k1/Aif1/Erbb2/Wnt7b/Psmd10/Ccl3/Rap2b/Gadd45g/Nupr1/Gsdme/Ror1/Trem2/Stil/Prr5/Fiz1/Ddr1/P2ry1/Bmper/Card9/Dvl2/Tlr6/Sh2d1b1/Map2k6/Dixdc1/Nod2/Pak6/Strada/C5ar1/Stap1/Cldn3/Ccnb1/Caprin2/Glmn/Telo2/Etaa1/Wwc1/Unc119/Mad2l2/Epor/Ccl2/Esrrb/Il18/Ltf/Adora1/Chek2/Ednra/Map3k21/Gadd45a/Shc2/…
GO:0000226	microtubule cytoskeleton organization	127	0.30835	1.97184	9.75564e-05	0.0016501	0.00123816	1301	tags=43%, list=30%, signal=31%	Prc1/Wdr62/Haus6/Cep57/Foxj1/Nuf2/Katnal1/Mybl2/Tpgs1/Bbs4/Stil/Spice1/Nek2/Dnal1/Dixdc1/Kif18b/Msto1/Fbxo5/Tubd1/Plk4/BC034090/Dnajb13/Gas8/Cntrob/Ccdc88b/Cep290/Ccdc8/Ccnb1/Kifc5b/Cfap69/Mtcl1/Ttc26/Kifc1/Spag5/Bbs2/Misp/Cep19/Wrap73/Cluap1/Chek2/Gen1/Rgs14/Ttl/Gadd45a/Pard6b/Haus1/Aaas/Tacc3/Plk1/Brca2/Ccnf/Ninl/Cep126/Mad2l1/Kif2c
GO:0032680	regulation of tumor necrosis factor production	29	0.513471	2.24376	0.000101942	0.00169646	0.00127295	879	tags=52%, list=20%, signal=42%	Gpnmb/Ptafr/Rasgrp1/Clec4a2/Ticam1/Acp5/Cd14/Ccl3/Trem2/Card9/Nod2/Ccr5/Ccl2/Il18/Ltf
GO:1903555	regulation of tumor necrosis factor superfamily cytokine production	29	0.513471	2.24376	0.000101942	0.00169646	0.00127295	879	tags=52%, list=20%, signal=42%	Gpnmb/Ptafr/Rasgrp1/Clec4a2/Ticam1/Acp5/Cd14/Ccl3/Trem2/Card9/Nod2/Ccr5/Ccl2/Il18/Ltf
GO:0045860	positive regulation of protein kinase activity	100	0.333115	2.02836	0.000102017	0.00169646	0.00127295	1136	tags=38%, list=26%, signal=29%	Slc11a1/Il1rn/Cd300a/Tlr1/Syk/Rasgrp1/Fcgr1/Tab1/Cdk5/Pdgfc/Map4k1/Erbb2/Wnt7b/Psmd10/Gadd45g/Stil/Dvl2/Tlr6/Map2k6/Nod2/Pak6/Strada/Stap1/Telo2/Etaa1/Unc119/Il18/Ltf/Adora1/Map3k21/Gadd45a/Shc2/Avpi1/Nrxn1/Acvr2b/Angpt1/Inava/Lpar2
GO:0006637	acyl-CoA metabolic process	39	-0.41703	-2.20322	0.00010556	0.00172629	0.00129533	1058	tags=67%, list=24%, signal=51%	Acacb/Acat1/Acaca/Scp2/Hmgcs1/Mpc2/Gpam/Far2/Acaa2/Acsl1/Acss2/Nudt7/Ehhadh/Ces1d/Dgat2/Hnf4a/Hmgcs2/Acot12/Glyat/Tdo2/Baat/Acnat2/Acsm1/Kynu/Acsm5/Acot4
GO:0035383	thioester metabolic process	39	-0.41703	-2.20322	0.00010556	0.00172629	0.00129533	1058	tags=67%, list=24%, signal=51%	Acacb/Acat1/Acaca/Scp2/Hmgcs1/Mpc2/Gpam/Far2/Acaa2/Acsl1/Acss2/Nudt7/Ehhadh/Ces1d/Dgat2/Hnf4a/Hmgcs2/Acot12/Glyat/Tdo2/Baat/Acnat2/Acsm1/Kynu/Acsm5/Acot4
GO:0008033	tRNA processing	34	0.472742	2.15047	0.00010478	0.00172629	0.00129533	1982	tags=82%, list=46%, signal=45%	Trdmt1/Hsd17b10/Pus1/Trmt12/Thumpd3/Mettl2/Rpusd4/Lcmt2/Thumpd1/Rpp25l/Bcdin3d/Zbtb8os/Kti12/Dtwd2/2210016F16Rik/Clp1/Trmo/Pus7/Trmt10b/Trpt1/Trmt61a/Adat2/Thg1l/Dus4l/Mocs3/Fars2/Trmt11/Dus2
GO:0032675	regulation of interleukin-6 production	46	0.42787	2.1259	0.000110105	0.00179072	0.00134367	548	tags=37%, list=13%, signal=33%	Tlr8/Tlr1/Syk/Ptafr/Rab7b/Bank1/Ticam1/Nckap1l/Aif1/Cd200r1/Il16/Foxj1/Syt11/Trem2/Card9/Tlr6/Nod2
GO:0002224	toll-like receptor signaling pathway	27	0.516831	2.21576	0.000124797	0.00201857	0.00151464	879	tags=52%, list=20%, signal=42%	Tlr8/Cd300a/Tlr1/Tlr13/Rab7b/Cd300lf/Acod1/Ticam1/Cd14/Treml4/Tlr6/Nod2/Smpdl3b/Ltf
GO:0007017	microtubule-based process	185	0.277831	1.89701	0.000127053	0.00204389	0.00153365	1359	tags=43%, list=31%, signal=31%	Rasgrp1/Prc1/Klhl42/Wdr62/Haus6/Cep57/Ift74/Erbb2/Foxj1/Kif1a/Nuf2/Katnal1/Dnal4/Mybl2/Ssna1/Tpgs1/Bbs4/Stil/Spice1/Nek2/Dnal1/Ttc21b/Dixdc1/Kif18b/Msto1/Fbxo5/Tubd1/Plk4/BC034090/Dnajb13/Gas8/Cntrob/Kif12/Stau2/Ccdc88b/Kif9/Cep290/Ccdc8/Ccnb1/Kifc5b/Bloc1s5/Cfap69/Mtcl1/Ttc26/Kifc1/Dnhd1/Spag5/Bbs2/Misp/Cep19/Wrap73/Cluap1/Tmem201/Chek2/Gen1/Rgs14/Ttl/Gadd45a/Pard6b/Bloc1s3/Dync2li1/Kif21b/Haus1…
GO:0032635	interleukin-6 production	50	0.418511	2.12847	0.000129027	0.00206443	0.00154906	1117	tags=48%, list=26%, signal=36%	Tlr8/Tlr1/Syk/Ptafr/Rab7b/Bank1/Ticam1/Nckap1l/Aif1/Cd200r1/Il16/Foxj1/Syt11/Trem2/Card9/Tlr6/Nod2/Ccr5/Tnfsf9/Il18/Wdr83/Il6/Scimp/Inava
GO:0030334	regulation of cell migration	195	0.263294	1.81555	0.000132187	0.00210362	0.00157846	1226	tags=36%, list=28%, signal=27%	P2ry6/Il1rn/Gpnmb/Cd300a/C3ar1/Pla2g7/Ptafr/Slc8b1/Mitf/Mmp12/Ccr1/P2ry12/Vash1/Nckap1l/Cdk5/Pdgfc/Trim32/Gfus/Cldn4/Aif1/Cd200r1/Slamf8/F3/Rap2b/Rhoh/Snai1/Trem2/Carmil1/Prr5/Epb41l5/Sh3bp1/Bmper/Tradd/Plet1/Sema3c/Plxna3/Nod2/Fbxo5/Nexn/Arhgap4/C5ar1/Stap1/Meak7/Cldn3/Serpine1/Rhod/Ada/Ccn3/Smpd3/Ccr5/Bst1/Ccl2/Il18/Adora1/Ednra/Insl3/Nbl1/Lama1/Gadd45a/Synpo2/Slit2/Arhgef39/Snai2/Spn/Angpt1/Tc…
GO:0009072	aromatic amino acid family metabolic process	16	-0.613593	-2.45158	0.000137155	0.002171	0.00162903	930	tags=81%, list=21%, signal=64%	Pah/Haao/Kmo/Ido2/Ftcd/Hgd/Tdo2/Hal/Uroc1/Kynu/Hpd/Amdhd1/Tat
GO:0002696	positive regulation of leukocyte activation	98	0.326429	1.96851	0.000140952	0.00221924	0.00166522	1065	tags=41%, list=25%, signal=32%	Igha/Syk/Ptafr/Rasgrp1/Cd300lb/Cftr/Stxbp2/Ticam1/Nckap1l/Sirpb1c/Iglc1/Aif1/Il16/Runx3/Ighg2b/Rhoh/Ighv1-53/Trem2/Ighv1-81/Sirpb1a/Rasal3/Tlr6/Nod2/Clec4d/Stap1/Atad5/Clec2i/Ighg2c/Ccdc88b/Ada/Bst1/Tnfsf9/Mad2l2/Gm5150/Ccl2/Il18/Sirpb1b/Bloc1s3/Il6/Spn
GO:0032760	positive regulation of tumor necrosis factor production	15	0.628228	2.20977	0.000142947	0.00222697	0.00167102	874	tags=67%, list=20%, signal=53%	Ptafr/Rasgrp1/Ticam1/Cd14/Ccl3/Card9/Nod2/Ccr5/Ccl2/Il18
GO:1903557	positive regulation of tumor necrosis factor superfamily cytokine production	15	0.628228	2.20977	0.000142947	0.00222697	0.00167102	874	tags=67%, list=20%, signal=53%	Ptafr/Rasgrp1/Ticam1/Cd14/Ccl3/Card9/Nod2/Ccr5/Ccl2/Il18
GO:0010038	response to metal ion	66	-0.346605	-2.13918	0.00014719	0.00228105	0.0017116	933	tags=52%, list=21%, signal=41%	Trf/Crp/Sord/Slc25a23/Slc25a13/Prkaa2/Bnip3/Atp7b/Alad/Haao/Khk/A3galt2/Pklr/Ass1/Kcnma1/Cyp2a5/Gpld1/Aldob/Tfr2/Abcc2/Tnnt2/Lcat/Fbp1/Fgb/Fga/Fgg/Syt1/Aqp9/Hrg/Tat/Cyp1a2/Sucnr1/Slc30a3/Syt17
GO:0006412	translation	123	0.304861	1.93987	0.00015328	0.00236307	0.00177314	1443	tags=41%, list=33%, signal=28%	Ptafr/Bank1/Eif4e3/Rars2/Erbb2/Fastkd3/Nars2/Mrpl2/Mrpl30/Eef2k/Eif2ak3/Eif1b/Polr2d/Tarbp2/Mrps25/Mrpl15/Mrpl13/Caprin2/Tarsl2/Mrpl57/Ighmbp2/LTO1/Mrpl16/Mrps5/Mrpl47/Rpl13a/Rwdd1/Taco1/Tars2/Rpusd4/Sars2/Uqcc2/Rps27l/Polr2g/Mrpl55/Rbm4/Chchd1/Il6/Mettl14/Pstk/Mrps7/Dph7/Cirbp/Pars2/Mtrf1/Mtif3/Mrpl41/Pus7/Mrpl11/Mrpl27/Mpv17l2
GO:0034470	ncRNA processing	83	0.345519	1.99539	0.000156048	0.00239327	0.0017958	1994	tags=64%, list=46%, signal=35%	Ints10/Tfb2m/Trdmt1/Tbl3/Hsd17b10/Pus1/Trmt12/Nop14/Thumpd3/Ints6l/Tarbp2/Mrm1/Kri1/Mettl2/Rnf113a2/Rpusd4/Lcmt2/Thumpd1/Mterf4/Rpp25l/Rpusd1/Bcdin3d/Rbfa/Il6/Zbtb8os/Kti12/Dtwd2/Znhit6/Tut1/2210016F16Rik/Clp1/Trmo/Pus7/Trmt10b/Utp23/Trpt1/Trmt61a/Rrp9/Adat2/Rrs1/Thg1l/Nsun5/Nol9/Dus4l/Tsr1/Sbds/Exosc2/Mocs3/Fars2/Trmt11/Utp3/Dus2/Mettl15
GO:0034377	plasma lipoprotein particle assembly	11	-0.697125	-2.44543	0.000162305	0.00243009	0.00182343	794	tags=82%, list=18%, signal=67%	Ces1d/Apoa2/Ces1g/Apoa5/Apom/Lcat/Apoa1/Mttp/Apoa4
GO:0065005	protein-lipid complex assembly	11	-0.697125	-2.44543	0.000162305	0.00243009	0.00182343	794	tags=82%, list=18%, signal=67%	Ces1d/Apoa2/Ces1g/Apoa5/Apom/Lcat/Apoa1/Mttp/Apoa4
GO:0015850	organic hydroxy compound transport	68	-0.338523	-2.08005	0.000160378	0.00243009	0.00182343	833	tags=47%, list=19%, signal=39%	Stra6l/Apoc1/Ces1d/Maob/Abcb4/Apoa2/Agt/Apoa5/Rbp4/Apom/Slco1a4/Abcc2/Lipc/Lcat/Apoa1/Slc10a1/Slco1a1/Apob/Pcsk9/Slc22a1/Syt1/Abcb11/Aqp9/Apof/Pon1/Ren1/Apoa4/Slc10a5/Abca12/Syt17/Slco1b2/Aqp8
GO:0006935	chemotaxis	144	0.286841	1.87444	0.000162553	0.00243009	0.00182343	1057	tags=36%, list=24%, signal=28%	Dock2/C3ar1/Pla2g7/Syk/Ptafr/Slc8b1/Vav1/Gpr35/Ccr1/P2ry12/Cxcl5/Nckap1l/Ptpro/Cdk5/Etv1/Aif1/Etv4/Il16/Erbb2/Runx3/Slamf8/Wnt7b/Bin2/Ccl3/Rhoh/Cnr2/Trem2/Sema3c/Plxna3/Nod2/Nexn/C5ar1/Stap1/Slc37a4/St6gal1/Trem1/Serpine1/Chn1/Ccn3/Nfasc/Ccr5/Bst1/Fpr1/Rpl13a/Ccl2/Ednra/Nbl1/Lama1/Cxcl2/Slit2/Ephb3/Snai2
GO:0042330	taxis	144	0.286841	1.87444	0.000162553	0.00243009	0.00182343	1057	tags=36%, list=24%, signal=28%	Dock2/C3ar1/Pla2g7/Syk/Ptafr/Slc8b1/Vav1/Gpr35/Ccr1/P2ry12/Cxcl5/Nckap1l/Ptpro/Cdk5/Etv1/Aif1/Etv4/Il16/Erbb2/Runx3/Slamf8/Wnt7b/Bin2/Ccl3/Rhoh/Cnr2/Trem2/Sema3c/Plxna3/Nod2/Nexn/C5ar1/Stap1/Slc37a4/St6gal1/Trem1/Serpine1/Chn1/Ccn3/Nfasc/Ccr5/Bst1/Fpr1/Rpl13a/Ccl2/Ednra/Nbl1/Lama1/Cxcl2/Slit2/Ephb3/Snai2
GO:0050776	regulation of immune response	182	0.266913	1.8181	0.00017189	0.00255675	0.00191847	930	tags=33%, list=21%, signal=27%	Igha/Slc11a1/Tlr8/Cd300a/C3ar1/Nfam1/Syk/Ptafr/Rasgrp1/Cd48/Mmp12/Vav1/B430306N03Rik/Blnk/Ccr1/Acod1/Stxbp2/Fcgr1/Ticam1/Nckap1l/Tnfrsf21/Iglc1/Aim2/Foxj1/Slamf8/Ighg2b/Fcgr4/Polr3d/Ighv1-53/A2m/Trem2/D6Wsu163e/Ighv1-81/Card9/Treml4/Sh2d1b1/Pglyrp1/Nod2/Clec4d/C5ar1/Stap1/Atad5/Cd22/Clec2i/Ighg2c/Ada/Fpr1/Btk/Smpdl3b/Blk/Lat2/Lcp2/Pianp/Mad2l2/Cd37/Bax/Il18/C1qa/Hmgb3/H2-T10
GO:0010562	positive regulation of phosphorus metabolic process	237	0.253118	1.78191	0.00017809	0.00262262	0.0019679	1148	tags=35%, list=26%, signal=27%	Slc11a1/P2ry6/Il1rn/Pid1/Gpnmb/Cd300a/Grk3/Tlr1/Syk/Ptafr/Rasgrp1/Ccr1/Bank1/Osm/Fcgr1/Nckap1l/Inhbb/Tab1/Cdk5/Pdgfc/Map4k1/Aif1/Erbb2/Wnt7b/Psmd10/Ccl3/Rap2b/Gadd45g/Nupr1/Gsdme/Ror1/Trem2/Stil/Prr5/Fiz1/Ddr1/P2ry1/Bmper/Card9/Dvl2/Tlr6/Sh2d1b1/Map2k6/Dixdc1/Nod2/Pak6/Strada/C5ar1/Stap1/Cldn3/Ccnb1/Caprin2/Glmn/Telo2/Etaa1/Wwc1/Unc119/Camta1/Mad2l2/Epor/Ccl2/Esrrb/Il18/Ltf/Adora1/Chek2/Ednra/Map…
GO:0045937	positive regulation of phosphate metabolic process	237	0.253118	1.78191	0.00017809	0.00262262	0.0019679	1148	tags=35%, list=26%, signal=27%	Slc11a1/P2ry6/Il1rn/Pid1/Gpnmb/Cd300a/Grk3/Tlr1/Syk/Ptafr/Rasgrp1/Ccr1/Bank1/Osm/Fcgr1/Nckap1l/Inhbb/Tab1/Cdk5/Pdgfc/Map4k1/Aif1/Erbb2/Wnt7b/Psmd10/Ccl3/Rap2b/Gadd45g/Nupr1/Gsdme/Ror1/Trem2/Stil/Prr5/Fiz1/Ddr1/P2ry1/Bmper/Card9/Dvl2/Tlr6/Sh2d1b1/Map2k6/Dixdc1/Nod2/Pak6/Strada/C5ar1/Stap1/Cldn3/Ccnb1/Caprin2/Glmn/Telo2/Etaa1/Wwc1/Unc119/Camta1/Mad2l2/Epor/Ccl2/Esrrb/Il18/Ltf/Adora1/Chek2/Ednra/Map…
GO:0051640	organelle localization	117	0.309116	1.96061	0.000180392	0.00264337	0.00198347	1617	tags=50%, list=37%, signal=32%	Cd300a/Syk/Rasgrp1/Cftr/Stxbp2/Cdk5/Kif1a/Nuf2/Sdad1/Tpgs1/Syt11/Milr1/Myo5c/D6Wsu163e/Spice1/Cdh3/Msto1/Syn2/Cep290/Ccnb1/Bloc1s5/Borcs6/Btk/Kifc1/Blk/Spag5/Misp/Cep19/Lat2/Rab3b/Tmem201/Ttl/Stx1b/Sytl2/Bloc1s3/Nrxn1/Borcs5/Tacc3/Plk1/Unc13a/Brca2/Stx11/Mx1/Mad2l1/Kif2c/Bicdl2/Bloc1s4/F8a/Rims2/Kcnb1/Rrs1/Sapcd2/Mapk15/Cenpq/Kif14/Foxf1/Ift20/Crocc
GO:0044772	mitotic cell cycle phase transition	88	0.335693	1.97558	0.000187553	0.00273476	0.00205204	1873	tags=56%, list=43%, signal=32%	Gpnmb/Gpr132/Hinfp/Cdk5/Aif1/Id4/Cdc7/Bid/Aven/Fbxo5/Cyp1a1/Atad5/Ccnb1/Bub1/Fbxl8/Esrrb/Chek2/Rps27l/Gen1/Pidd1/Rad51c/Mastl/Slfn1/Ccne2/Haspin/Cdkn2c/Tacc3/Plk1/Ccnf/Mad2l1/Dact1/Ccna2/Anapc15/Ccl12/E2f1/Lzts1/Ticrr/Kif14/Cdc45/Mrnip/Rbm38/Spdl1/Bub1b/Cdkn2b/Brsk1/Tert/Stox1/Cdc25c/Tfap4
GO:0016567	protein ubiquitination	96	0.33002	1.98519	0.000205022	0.00297483	0.00223218	1683	tags=52%, list=39%, signal=33%	Mefv/Klhl42/Limk1/Marchf1/Ticam1/Cdk5/Trim32/Wfs1/Obi1/Dtx4/Klhl15/Psmd10/Rnf114/Socs6/Nod2/Fbxo5/Ddb2/Trim30c/Keap1/Rnf113a2/Mad2l2/Fancl/Mastl/Rnf152/Pdzrn3/Epm2a/Uhrf1/Asb4/Trim17/Angpt1/Inava/Ube2t/Plk1/Rnf146/Svbp/Cblc/Ccnf/Ring1/Trim6/Pcgf1/Mad2l1/Tbc1d7/Trim30b/Mapk15/Rusc1/Prr7/Stub1/Cbx8/Med30/Fanci
GO:0006605	protein targeting	61	0.369712	1.98094	0.000207052	0.00297511	0.00223239	1888	tags=57%, list=44%, signal=33%	Pex2/Srp19/Ap4m1/Cdk5/Sec61a2/Erbb2/Get1/Timm22/Atpif1/Bid/Timm9/Sirt4/Sgtb/Pex16/Zdhhc15/Rhod/Rab3ip/Mtcl1/Ccl2/Adora1/Mterf4/Pdcd5/Tcaf2/Ap1s3/Dusp18/Pmm1/Kcnb1/4930550C14Rik/Cdk5r1/Snx16/Tomm5/Vps37b/Cacnb1/Vps37d/Zdhhc4
GO:0031399	regulation of protein modification process	356	0.224663	1.68363	0.000206711	0.00297511	0.00223239	1148	tags=32%, list=26%, signal=26%	Slc11a1/P2ry6/Il1rn/Tlr8/Pid1/Gpnmb/Cd300a/Grk3/Tlr1/Syk/Rasgrp1/Tlr13/Ccr1/Limk1/Bank1/Osm/Pnkp/Fcgr1/Ticam1/Nckap1l/Inhbb/Ptpro/Tab1/Cdk5/Pdgfc/Aspscr1/Wfs1/Map4k1/Aif1/Tesk1/Erbb2/Wnt7b/Snx25/Psmd10/Ccl3/Rap2b/Gadd45g/Nupr1/Gsdme/Eef2k/Ror1/Trem2/Tnfrsf23/Stil/Hpf1/Snta1/Prr5/Fiz1/P2ry1/Bmper/Card9/Dvl2/Tlr6/Sh2d1b1/Map2k6/Dixdc1/Pbk/Nod2/Fbxo5/Pak6/Strada/Dok2/Eif2ak3/Tada2a/C5ar1/Stap1/Cldn3…
GO:0006302	double-strand break repair	64	0.372487	2.02191	0.000211083	0.00301839	0.00226487	2085	tags=69%, list=48%, signal=36%	Pnkp/Swi5/Ddx11/Klhl15/Fan1/Palb2/Ercc1/Cdc7/Dna2/Nudt16/Ap5s1/Recql4/Aptx/Mad2l2/Chek2/Tdp1/Rad51ap1/Gen1/Rad51c/Rad51/Parpbp/Swsap1/Rad54b/Recql/Polq/Brca2/Mcm2/Eme1/Ogg1/Nhej1/Shld1/Rad50/Cdc45/Mrnip/Rad54l/Gins2/H2ax/Mgmt/Nsmce1/Mcm8/Mcmdc2/Cdca5/Xrcc2/Chek1
GO:0051346	negative regulation of hydrolase activity	111	-0.270163	-1.87807	0.000213018	0.00303141	0.00227464	835	tags=40%, list=19%, signal=33%	Map2/Itih3/Apoc1/Serpinf1/Apoa2/Itih2/Agt/Dhcr24/Serpina1c/Wnt9a/Fetub/Serpina10/Ahsg/Tnnt2/Rgn/Kng2/Apoc3/Apoa1/Serpina1a/Serpina6/Serpinf2/Pzp/Serpina1e/Serpina1b/Itih4/Vtn/Mug2/Kng1/Serpina3k/Serpind1/Itih1/Hrg/Serpinc1/Serpina1d/Angptl3/Mug1/Fcmr/Serpina11/Serpinb6c/Serpina3m/Il24/Spock3/Sfrp2/Serpinb1c
GO:0071219	cellular response to molecule of bacterial origin	47	0.409308	2.04063	0.000217836	0.00304863	0.00228756	1079	tags=45%, list=25%, signal=34%	Tlr1/Ly86/Cd300lb/Ankrd1/Acod1/Cxcl5/Ticam1/Cd14/Fcgr4/Trem2/Tlr6/Nod2/Plscr2/Stap1/Serpine1/Ccl2/Il18/Ltf/Cxcl2/Il6/Scimp
GO:0002263	cell activation involved in immune response	67	0.367217	2.00944	0.000218348	0.00304863	0.00228756	1065	tags=42%, list=25%, signal=32%	Slc11a1/Dock2/Cd300a/Syk/Ptafr/Rasgrp1/Apbb1ip/Stxbp2/Ticam1/Gadd45g/Milr1/Trem2/D6Wsu163e/Ercc1/Dock11/Sh2d1b1/Pglyrp1/Clec4d/Atad5/Ada/Btk/Blk/Lat2/Mad2l2/Il18/Exo1/Il6/Spn
GO:0002366	leukocyte activation involved in immune response	67	0.367217	2.00944	0.000218348	0.00304863	0.00228756	1065	tags=42%, list=25%, signal=32%	Slc11a1/Dock2/Cd300a/Syk/Ptafr/Rasgrp1/Apbb1ip/Stxbp2/Ticam1/Gadd45g/Milr1/Trem2/D6Wsu163e/Ercc1/Dock11/Sh2d1b1/Pglyrp1/Clec4d/Atad5/Ada/Btk/Blk/Lat2/Mad2l2/Il18/Exo1/Il6/Spn
GO:0032943	mononuclear cell proliferation	82	0.335521	1.9312	0.000217128	0.00304863	0.00228756	1124	tags=39%, list=26%, signal=29%	Slc11a1/Gpnmb/Dock2/Cd300a/Syk/Rasgrp1/Ticam1/Nckap1l/Tnfrsf21/Aif1/Erbb2/Foxj1/Tnfrsf13b/Sftpd/Rasal3/Atad5/St6gal1/Cd22/Clec2i/Ccdc88b/Ada/Bst1/Glmn/Btk/Blk/Tnfsf9/Bax/Il18/Slfn1/Il6/Spn/Fkbp1b
GO:0007005	mitochondrion organization	103	0.321461	1.97179	0.000220086	0.00305847	0.00229494	1433	tags=48%, list=33%, signal=33%	Pid1/Tfam/Pmaip1/Foxred1/Cdk5/Fastkd3/Psmd10/Timm22/Capn10/Hsd17b10/Maip1/Trem2/Map1lc3a/Dna2/Gabarapl1/Atpif1/Bid/Timm9/Tmem126b/Supv3l1/Sirt4/Uqcr10/Msto1/Higd2a/Dmac1/Aifm2/Mrpl15/Taco1/Bcs1l/Bax/Uqcc2/Mterf4/Cox14/Ndufaf3/Sco1/Mief2/Siva1/Epm2a/Pdcd5/Sdhaf3/Wdr45/Mx1/Ndufs6/Bad/Higd1a/Dhodh/Micos13/Dusp18/Erbb4
GO:0050851	antigen receptor-mediated signaling pathway	43	0.428353	2.09793	0.000224625	0.00310696	0.00233132	844	tags=47%, list=19%, signal=38%	Igha/Cd300a/Nfam1/Syk/Blnk/Nckap1l/Tnfrsf21/Iglc1/Ighg2b/Ighv1-53/Ighv1-81/Stap1/Cd22/Clec2i/Ighg2c/Ada/Blk/Lat2/Lcp2/Bax
GO:0001578	microtubule bundle formation	20	0.544698	2.1412	0.000229805	0.00314988	0.00236353	1148	tags=65%, list=26%, signal=48%	Prc1/Foxj1/Tpgs1/Dnal1/Dnajb13/Gas8/Cfap69/Mtcl1/Ttc26/Bbs2/Cluap1/Aaas/Plk1
GO:0044770	cell cycle phase transition	99	0.330894	1.99849	0.00023045	0.00314988	0.00236353	1873	tags=54%, list=43%, signal=31%	Gpnmb/Gpr132/Hinfp/Cdk5/Aif1/Id4/Plpp2/Cdc7/Bid/Aven/Fbxo5/Cyp1a1/Atad5/Ccnb1/Bub1/Fbxl8/Esrrb/Chek2/Rps27l/Gen1/Pidd1/Rad51c/Mastl/Slfn1/Ccne2/Haspin/Cdkn2c/Tacc3/Plk1/Cirbp/Ccnf/Mad2l1/Dact1/Ccna2/Anapc15/Ccl12/E2f1/Mapk15/Lzts1/Ticrr/Kif14/Tipin/Cdc45/Mrnip/Rbm38/Spdl1/Bub1b/Cdkn2b/Brsk1/Tert/Stox1/Cdc25c/Tfap4
GO:0048585	negative regulation of response to stimulus	345	0.223279	1.66954	0.00023092	0.00314988	0.00236353	1149	tags=33%, list=26%, signal=26%	Il1rn/Pid1/Cd300a/Grk3/Mmp12/Rab7b/Mefv/Slc35c1/Ccr1/Cd300lf/Bank1/Zfp366/Tspan8/Mnt/Acod1/Rpgrip1l/Ptpro/Acp5/Trim32/Wfs1/Aif1/Cd200r1/Tspan6/Foxj1/Slamf8/Ulk3/Kptn/Wnt7b/Klhl15/Snx25/Psmd10/Castor1/Gpc1/Rhoh/Cnr2/Snai1/Syt11/A2m/Bbs4/Tnfrsf23/Tnfaip8l2/Ercc1/Caap1/Sh3bp1/Bid/Bmper/Rasal3/Sema3c/Tlr6/Sh2d1b1/Pglyrp1/Fhl2/Plxna3/Socs6/Pbk/Phlda3/Fbn2/Nod2/Fbxo5/Dok2/Stap1/Atad5/St6gal1/Cd22/Meak7…
GO:0009617	response to bacterium	173	0.275432	1.86317	0.000234832	0.00318854	0.00239254	898	tags=34%, list=21%, signal=28%	Igha/Slc11a1/Tlr1/Syk/Ptafr/Ly86/Bank1/Cd300lb/Irf5/Ankrd1/Slc17a5/Naip5/Acod1/Cxcl5/Fcgr1/Ticam1/Acp5/Lyz1/Iglc1/Fuca2/Slfn4/Wfdc17/Cd14/Gbp8/Slamf8/Ighg2b/Fcgr4/Ighv1-53/Mmp7/Cnr2/Lrat/Syt11/Jchain/Trem2/Ighv1-81/Sftpd/Card9/Tlr6/Pglyrp1/Nod2/Nexn/Clec4d/Plscr2/C5ar1/Stap1/Trem1/Tnfsf8/Ighg2c/Lyz2/Serpine1/Ggt5/H2bc21/Wfdc2/Rpl13a/Ccl2/Il18/Ltf/Ednra/Wdr83
GO:0034612	response to tumor necrosis factor	37	0.455676	2.12627	0.000241331	0.00325159	0.00243985	1050	tags=51%, list=24%, signal=39%	Pid1/Syk/Commd7/Ankrd1/Acod1/Tnfrsf21/Trim32/Aim2/Cd14/Ccl3/Gsdme/Tradd/Krt18/Smpd3/Ggt5/H2bc21/Ccl2/Dcstamp/Il6
GO:0006396	RNA processing	180	0.267354	1.82227	0.000242949	0.00325159	0.00243985	2685	tags=74%, list=62%, signal=29%	Apobec1/Ints10/Snip1/Rbm19/Tfb2m/Snrpa1/Trdmt1/Obi1/Nsrp1/Tbl3/Cwc15/Dbr1/BC005624/Hsd17b10/Pus1/Trmt12/Esrp1/Nop14/Supv3l1/Thumpd3/Sf3b5/Ints6l/Scnm1/Polr2d/Thoc6/Tarbp2/Ccnb1/Fastkd5/Wdhd1/Cmtr2/Mrm1/Kri1/Mettl2/Rnf113a2/Rpusd4/Ppil1/Dcps/Lcmt2/Thumpd1/Wdr83/Lsm4/Mterf4/Rbm4/Rpp25l/Rpusd1/Bcdin3d/Rbfa/Il6/Rbmx2/Lsm8/Mettl14/Zbtb8os/Kti12/Cmtr1/Cirbp/Dtwd2/Znhit6/Tut1/2210016F16Rik/Clp1/Trmo/Pus…
GO:0019220	regulation of phosphate metabolic process	358	0.224543	1.68862	0.000243869	0.00325159	0.00243985	1148	tags=32%, list=26%, signal=26%	Slc11a1/P2ry6/Il1rn/Tlr8/Pid1/Gpnmb/Cd300a/Grk3/Tlr1/Syk/Ptafr/Rasgrp1/Tlr13/Ccr1/Bank1/Osm/Fcgr1/Nckap1l/Inhbb/Ptpro/Tab1/Cdk5/Pdgfc/Map4k1/Gpatch2/Aif1/Tesk1/Erbb2/Slamf8/Wnt7b/Snx25/Psmd10/Ccl3/Rap2b/Gadd45g/Nupr1/Gsdme/Eef2k/Ror1/Trem2/Tnfrsf23/Stil/Prr5/Fiz1/Cda/Ddr1/P2ry1/Bmper/Card9/Dvl2/Tlr6/Sh2d1b1/Map2k6/Dixdc1/Pbk/Nod2/Pak6/Strada/Dok2/Eif2ak3/Tada2a/C5ar1/Stap1/Cldn3/Knl1/Ccdc8/Ccnb1/…
GO:0051174	regulation of phosphorus metabolic process	358	0.224543	1.68862	0.000243869	0.00325159	0.00243985	1148	tags=32%, list=26%, signal=26%	Slc11a1/P2ry6/Il1rn/Tlr8/Pid1/Gpnmb/Cd300a/Grk3/Tlr1/Syk/Ptafr/Rasgrp1/Tlr13/Ccr1/Bank1/Osm/Fcgr1/Nckap1l/Inhbb/Ptpro/Tab1/Cdk5/Pdgfc/Map4k1/Gpatch2/Aif1/Tesk1/Erbb2/Slamf8/Wnt7b/Snx25/Psmd10/Ccl3/Rap2b/Gadd45g/Nupr1/Gsdme/Eef2k/Ror1/Trem2/Tnfrsf23/Stil/Prr5/Fiz1/Cda/Ddr1/P2ry1/Bmper/Card9/Dvl2/Tlr6/Sh2d1b1/Map2k6/Dixdc1/Pbk/Nod2/Pak6/Strada/Dok2/Eif2ak3/Tada2a/C5ar1/Stap1/Cldn3/Knl1/Ccdc8/Ccnb1/…
GO:0051347	positive regulation of transferase activity	135	0.287745	1.84808	0.000262111	0.00347914	0.00261059	1648	tags=46%, list=38%, signal=29%	Slc11a1/Il1rn/Cd300a/Tlr1/Syk/Rasgrp1/Serinc2/Pnkp/Fcgr1/Tab1/Cdk5/Pdgfc/Map4k1/Erbb2/Wnt7b/Psmd10/Gadd45g/Ror1/Stil/Ddr1/Nek2/Dvl2/Tlr6/Map2k6/Nod2/Pak6/Strada/Stap1/Telo2/Etaa1/Unc119/Il18/Ltf/Adora1/Map3k21/Grhl2/Mastl/Gadd45a/Shc2/Ephb3/Avpi1/Nrxn1/Acvr2b/Angpt1/Inava/Lpar2/Plk1/Chtf18/Bad/Map3k15/Higd1a/Lamtor2/Erbb4/Rad50/Mapk15/Pfkfb1/Kif14/Flt3/Cdk5r1/Mrnip/Stub1/Fgf2
GO:0072329	monocarboxylic acid catabolic process	37	-0.413675	-2.16611	0.000264811	0.00348373	0.00261404	1155	tags=68%, list=27%, signal=50%	Acacb/Acat1/Hadh/Etfa/Acad11/Tysnd1/Cpt2/Abcd3/Scp2/Decr1/Phyh/Acaa2/Acox2/Ehhadh/Ces1d/Cyp4f15/Irs1/Acaa1b/Akr1d1/Slc27a2/Abcb11/Pck1/Ces1f/Hao1/Cyp4f14
GO:0006869	lipid transport	94	-0.288704	-1.9417	0.000264407	0.00348373	0.00261404	833	tags=39%, list=19%, signal=33%	Stra6l/Apoc1/Atp8a2/Ces1d/Abcb4/Apoa2/Agt/Abca6/Apoa5/Rbp4/Apom/Slco1a4/Abcc2/Lipc/Lcat/Apoc3/Apoa1/Slc10a1/Slco1a1/Cyp2j5/Apob/Pcsk9/Slc27a2/Mttp/Slc27a5/Abcb11/Aqp9/Apoh/Apof/Pon1/Ren1/Apoa4/Xkr9/Slc10a5/Abca12/Slco1b2/Aqp8
GO:0061045	negative regulation of wound healing	28	-0.466813	-2.24137	0.000275771	0.00359978	0.00270112	617	tags=46%, list=14%, signal=40%	Kng2/Serpinf2/Fgb/Fga/Klkb1/Fgg/Kng1/Apoh/Hrg/F2/F12/Plg/Cpb2
GO:0072330	monocarboxylic acid biosynthetic process	54	-0.352093	-2.06779	0.000276064	0.00359978	0.00270112	886	tags=59%, list=20%, signal=48%	Insig1/Prkag2/Abcd3/Acaca/Gamt/Elovl6/Prkaa2/Fgfr4/Acss2/Amacr/Ces1d/Pklr/Kmo/Hnf4a/Agt/Apoa5/Mlxipl/Scd1/Lipc/Rgn/Apoa1/Baat/Akr1d1/Slc27a2/Slc27a5/Acsm1/Elovl2/Cyp7a1/Acsm5/Aldh8a1/Slc1a3/Apoa4
GO:0071825	protein-lipid complex subunit organization	18	-0.558955	-2.32005	0.000301017	0.00387396	0.00290685	794	tags=67%, list=18%, signal=55%	Ces1d/Apoa2/Ces1g/Apoa5/Apom/Lipc/Lcat/Apoa1/Apob/Mttp/Apoa4/Mpo
GO:0071827	plasma lipoprotein particle organization	18	-0.558955	-2.32005	0.000301017	0.00387396	0.00290685	794	tags=67%, list=18%, signal=55%	Ces1d/Apoa2/Ces1g/Apoa5/Apom/Lipc/Lcat/Apoa1/Apob/Mttp/Apoa4/Mpo
GO:0035082	axoneme assembly	13	0.638282	2.13863	0.000299504	0.00387396	0.00290685	846	tags=69%, list=19%, signal=56%	Foxj1/Tpgs1/Dnal1/Dnajb13/Gas8/Cfap69/Ttc26/Bbs2/Cluap1
GO:0006261	DNA-dependent DNA replication	40	0.431829	2.069	0.000307648	0.00394215	0.00295802	1600	tags=62%, list=37%, signal=40%	Pold3/Ddx11/Rnaseh1/Twnk/Cdc7/Dna2/Fbxo5/Wdhd1/Recql4/Etaa1/Chek2/Gen1/Rad51/Ccne2/Pole2/Recql/Polq/Chtf18/Brca2/Mcm2/Eme1/Orc6/Ticrr/Tipin/Cdc45
GO:0042116	macrophage activation	25	0.498367	2.06903	0.000310625	0.00396314	0.00297377	584	tags=44%, list=13%, signal=38%	Slc11a1/Tlr8/Tlr1/Syk/Ticam1/Aif1/Syt11/Trem2/Tlr6/C5ar1/Stap1
GO:0031639	plasminogen activation	13	-0.637809	-2.40202	0.000321327	0.00408209	0.00306302	895	tags=77%, list=21%, signal=61%	Hpn/Dhcr24/Serpinf2/Fgb/Fga/Klkb1/Fgg/Apoh/F12/Cpb2
GO:0090150	establishment of protein localization to membrane	54	0.388912	2.01089	0.000342947	0.00433813	0.00325514	1250	tags=50%, list=29%, signal=36%	Pmaip1/Srp19/Cdk5/Sec61a2/Erbb2/Get1/Timm22/Maip1/Arl6/Bid/Timm9/Sgtb/Pex16/Zdhhc15/Krt18/Rab3ip/Mtcl1/Bbs2/Bcs1l/Ccl2/Bax/Adora1/Stx1b/Pdcd5/Reep2/Tcaf2/Mal
GO:0007186	G protein-coupled receptor signaling pathway	152	-0.236173	-1.76476	0.000349213	0.0043986	0.00330051	413	tags=22%, list=10%, signal=20%	Hcar1/Olfr768/F2/Olfr1416/Rgs20/Olfr1181/Ms4a2/Gabrb3/Olfr1390/Ccl26/Olfr31/Vmn1r49/Olfr828/Gabrq/Olfr1349/Olfr1213/Olfr632/Olfr912/Olfr801/Olfr1231/Sucnr1/Olfr156/Olfr1258/Olfr615/Olfr1200/Olfr1387/Olfr1257/Olfr122/Olfr1414/Olfr1161/Olfr285/Gpr20/Olfr851
GO:1903035	negative regulation of response to wounding	30	-0.447296	-2.18051	0.000352969	0.00442706	0.00332187	617	tags=43%, list=14%, signal=37%	Kng2/Serpinf2/Fgb/Fga/Klkb1/Fgg/Kng1/Apoh/Hrg/F2/F12/Plg/Cpb2
GO:0062207	regulation of pattern recognition receptor signaling pathway	19	0.550969	2.11726	0.000369951	0.00462048	0.00346701	879	tags=58%, list=20%, signal=46%	Cd300a/Tlr1/Rab7b/Cd300lf/Acod1/Tspan6/Treml4/Tlr6/Nod2/Smpdl3b/Ltf
GO:0070989	oxidative demethylation	12	-0.625745	-2.28263	0.00038108	0.00473948	0.0035563	667	tags=58%, list=15%, signal=50%	Cyp3a13/Cyp3a25/Cyp3a11/Cyp1a2/Cyp3a41a/Cyp3a59/Cyp3a44
GO:0070201	regulation of establishment of protein localization	138	0.280743	1.81914	0.000384291	0.00475943	0.00357126	1262	tags=36%, list=29%, signal=27%	Tlr8/Tlr1/Syk/Slc8b1/Coro2b/Ankrd1/Pmaip1/Cftr/Inhbb/Cdk5/Kcnq1/B3gat3/Mmp13/Erbb2/Cd14/Clec5a/Hcar2/Capn10/Syt11/Trem2/Zfand1/Epb41l5/Ano1/Atpif1/Tlr6/Ttc21b/Sirt4/Glp1r/Cd22/Cep290/Ccn3/Glmn/Mtcl1/Blk/Ccl2/Uqcc2/Fermt1/Npff/Myom1/Il6/Epm2a/Pdcd5/Nrxn1/Angpt1/Fkbp1b/Pde1c/Tcaf2/Ppid/Kif20b/Bad
GO:0032481	positive regulation of type I interferon production	13	0.630918	2.11396	0.00039259	0.00482186	0.00361811	300	tags=46%, list=7%, signal=43%	Tlr8/Syk/Mmp12/Ticam1/Cd14/Polr3d
GO:0043900	regulation of multi-organism process	12	0.652941	2.10816	0.000391531	0.00482186	0.00361811	874	tags=67%, list=20%, signal=53%	Hpgds/Ptafr/Mmp12/Inhbb/P2ry1/Ada/Cfap69/Il18
GO:0046503	glycerolipid catabolic process	18	-0.550995	-2.28701	0.000400331	0.00489661	0.0036742	794	tags=72%, list=18%, signal=59%	Ces1d/Apoa2/Enpp2/Aadac/Apoa5/Gpld1/Lipc/Apoc3/Apoa1/Apob/Cps1/Apoh/Apoa4
GO:0051240	positive regulation of multicellular organismal process	392	0.210144	1.59441	0.000403647	0.00491685	0.00368939	1150	tags=31%, list=26%, signal=25%	Slc11a1/Tlr8/C3ar1/Tlr1/Nfam1/Syk/Ptafr/Rasgrp1/Mmp12/Rab7b/Ccr1/Limk1/Ankrd1/P2ry12/Naip5/Osm/Spint1/Cftr/Cxcl5/Ticam1/Nckap1l/Inhbb/Pdgfc/Trim32/Lrp3/Gfus/Kcnq1/Aim2/Rbm19/Aif1/Etv4/Tspan6/Mmp13/Il16/Cd14/Foxj1/Runx3/Fcgr4/Wnt7b/Polr3d/F3/Ccl3/Clec5a/Gpc1/Mfap2/Rhoh/Gadd45g/Hcar2/Tnfrsf12a/Snai1/Lum/Amigo1/Eef2k/Bbs4/Ror1/Trem2/Epb41l5/P2ry1/Bmper/Card9/Tradd/Sema3c/Tlr6/Plxna3/Dixdc1/Fbn2/Nod2…
GO:0002520	immune system development	208	0.251882	1.75157	0.000411186	0.00498815	0.00374289	1459	tags=40%, list=34%, signal=28%	Dock2/C3ar1/Nfam1/Syk/Rasgrp1/Mitf/Rab7b/Vav1/Ccr1/Cd300lf/Acp6/Slc7a6os/Acod1/Nckap1l/Erbb2/Foxj1/Runx3/Slamf8/Zbtb24/Tnfrsf13b/Ccl3/Clec5a/Mfap2/Rhoh/Gadd45g/Trem2/Bpgm/Ercc1/Atpif1/Dock11/Pglyrp1/Clec4d/Arl11/Stap1/Slc37a4/Atad5/Tnfsf8/Clec2i/Ada/Smpd3/Pithd1/Cdin1/Btk/Blk/Tnfsf9/Mad2l2/Batf2/Bax/Il18/Fanca/Pygo1/Hmgb3/Gpr171/Exo1/Six4/Dcstamp/Ephb3/Il6/Spn/Ctnnbip1/Angpt1/Polq/Cd79b/Tacc3/Tca…
GO:0051656	establishment of organelle localization	88	0.323489	1.90376	0.000421305	0.00509006	0.00381935	1617	tags=49%, list=37%, signal=31%	Cd300a/Syk/Rasgrp1/Stxbp2/Cdk5/Kif1a/Nuf2/Sdad1/Syt11/Milr1/Myo5c/D6Wsu163e/Spice1/Cdh3/Ccnb1/Bloc1s5/Btk/Kifc1/Blk/Spag5/Misp/Cep19/Lat2/Tmem201/Ttl/Bloc1s3/Borcs5/Tacc3/Plk1/Brca2/Mx1/Mad2l1/Kif2c/Bicdl2/Bloc1s4/F8a/Rrs1/Sapcd2/Mapk15/Cenpq/Kif14/Foxf1/Crocc
GO:0001818	negative regulation of cytokine production	78	0.336818	1.92215	0.000442346	0.00532254	0.0039938	587	tags=28%, list=14%, signal=25%	Slc11a1/Tlr8/Gpnmb/Mefv/Bank1/Clec4a2/Acod1/Nckap1l/Inhbb/Acp5/Tnfrsf21/Cd200r1/Foxj1/Syt11/Trem2/Sftpd/Tlr6/Sh2d1b1/Cdh3/Pglyrp1/Nod2/Slc37a4
GO:0032446	protein modification by small protein conjugation	102	0.318924	1.9425	0.000451727	0.00541341	0.00406198	1683	tags=51%, list=39%, signal=32%	Mefv/Klhl42/Limk1/Marchf1/Ticam1/Cdk5/Trim32/Wfs1/Obi1/Dtx4/Klhl15/Psmd10/Rnf114/Socs6/Nod2/Fbxo5/Ddb2/Trim30c/Keap1/Rnf113a2/Mad2l2/Fancl/Mastl/Rnf152/Pdzrn3/Epm2a/Uhrf1/Asb4/Trim17/Angpt1/Inava/Ube2t/Plk1/Rnf146/Svbp/Cblc/Ccnf/Ring1/Trim6/Pcgf1/Mad2l1/Tbc1d7/Trim30b/Ahrr/Mapk15/Rusc1/Prr7/Stub1/Rwdd3/Cbx8/Med30/Fanci
GO:0001932	regulation of protein phosphorylation	299	0.225009	1.6442	0.000456149	0.00544436	0.0040852	1148	tags=32%, list=26%, signal=26%	Slc11a1/P2ry6/Il1rn/Tlr8/Pid1/Gpnmb/Cd300a/Grk3/Tlr1/Syk/Rasgrp1/Tlr13/Ccr1/Bank1/Osm/Fcgr1/Inhbb/Ptpro/Tab1/Cdk5/Pdgfc/Map4k1/Aif1/Tesk1/Erbb2/Wnt7b/Snx25/Psmd10/Ccl3/Rap2b/Gadd45g/Gsdme/Eef2k/Ror1/Trem2/Tnfrsf23/Stil/Prr5/Fiz1/P2ry1/Bmper/Card9/Dvl2/Tlr6/Sh2d1b1/Map2k6/Dixdc1/Pbk/Nod2/Pak6/Strada/Dok2/Eif2ak3/Tada2a/C5ar1/Stap1/Cldn3/Ccnb1/Smpd3/Caprin2/Bst1/Telo2/Etaa1/Wwc1/Unc119/Mad2l2/Epor/…
GO:0071902	positive regulation of protein serine/threonine kinase activity	64	0.360001	1.95414	0.000468909	0.00557418	0.00418261	1384	tags=45%, list=32%, signal=31%	Il1rn/Syk/Rasgrp1/Tab1/Pdgfc/Map4k1/Erbb2/Wnt7b/Psmd10/Gadd45g/Stil/Dvl2/Tlr6/Map2k6/Nod2/Telo2/Etaa1/Ltf/Adora1/Map3k21/Gadd45a/Shc2/Avpi1/Nrxn1/Inava/Lpar2/Map3k15/Higd1a/Lamtor2
GO:1901987	regulation of cell cycle phase transition	69	0.344988	1.90773	0.000474625	0.00559717	0.00419987	1873	tags=57%, list=43%, signal=33%	Gpnmb/Gpr132/Aif1/Plpp2/Cdc7/Bid/Aven/Fbxo5/Cyp1a1/Atad5/Ccnb1/Bub1/Rps27l/Gen1/Pidd1/Rad51c/Slfn1/Haspin/Plk1/Cirbp/Mad2l1/Dact1/Anapc15/Ccl12/E2f1/Mapk15/Ticrr/Kif14/Cdc45/Mrnip/Rbm38/Spdl1/Bub1b/Cdkn2b/Brsk1/Tert/Stox1/Cdc25c/Tfap4
GO:0006790	sulfur compound metabolic process	89	-0.278002	-1.84237	0.000473818	0.00559717	0.00419987	1058	tags=52%, list=24%, signal=40%	Acaca/Scp2/Csgalnact1/Gamt/Tst/Hmgcs1/Mpc2/Gpam/Mgst1/Gstt1/Far2/Acaa2/Acsl1/Gsta3/Acss2/Ahcy/Ghr/Nudt7/Ehhadh/Ces1d/Dgat2/Hnf4a/Cbs/Hmgcs2/Cdo1/Acot12/Glyat/Abcc2/Tdo2/Baat/Acnat2/Sult3a1/Cps1/Bhmt/Acsm1/Gnmt/Kynu/Cth/Mat1a/Chst9/Acsm5/Sult1d1/Sult1b1/Acot4/Spock3/Sult2a1
GO:0006910	phagocytosis, recognition	10	0.688983	2.10029	0.000498914	0.00586026	0.00439728	635	tags=70%, list=15%, signal=60%	Igha/Fcgr1/Iglc1/Ighg2b/Ighv1-53/Ighv1-81/Ighg2c
GO:0043604	amide biosynthetic process	157	0.27282	1.81323	0.000514613	0.00602077	0.00451772	1443	tags=39%, list=33%, signal=27%	Ptafr/Bank1/St6galnac6/Eif4e3/Rars2/Ormdl3/Erbb2/Fastkd3/Nars2/Gss/Mrpl2/Mmp7/Mrpl30/Eef2k/Aasdh/Nod2/Eif2ak3/Eif1b/Polr2d/Tarbp2/Mrps25/Mrpl15/Mrpl13/Smpd3/Caprin2/Tarsl2/Mrpl57/Ighmbp2/Ggt5/LTO1/Mrpl16/Mrps5/Mrpl47/Acss1/Rpl13a/Rwdd1/Taco1/Tars2/Rpusd4/Sars2/Uqcc2/Rps27l/Polr2g/Mrpl55/Rbm4/Chchd1/Il6/Mettl14/Pstk/Mrps7/Dph7/Cirbp/Pars2/Mtrf1/Mthfs/Mtif3/Mrpl41/Pus7/Mrpl11/St8sia2/Mrpl27/Mpv17l2
GO:0030888	regulation of B cell proliferation	21	0.535979	2.12068	0.000519982	0.00605424	0.00454284	783	tags=52%, list=18%, signal=43%	Cd300a/Ticam1/Nckap1l/Tnfrsf21/Tnfrsf13b/Atad5/Cd22/Ada/Bst1/Btk/Blk
GO:0009890	negative regulation of biosynthetic process	282	0.227754	1.6457	0.000521565	0.00605424	0.00454284	1619	tags=40%, list=37%, signal=27%	Pid1/Mitf/Mmp12/Hinfp/Nostrin/Commd7/Bank1/Ankrd1/Zfp366/Apobec1/Pex2/Mfsd12/Mnt/Zfp41/Inhbb/Cdk5/Acp5/Zfp971/Klf5/Hnf1b/Wfs1/Tfec/Fam220a/Ormdl3/Frk/Zfp37/Foxj1/Id4/Runx3/Psmd10/Thap11/Snai1/Pask/E2f2/Zfp955a/Fhl2/Fbxo5/Eif2ak3/H2az2/Gla/Tfcp2l1/Gm4924/Pfdn5/Phf19/Mrpl13/Zfp263/Smpd3/Caprin2/Ighmbp2/Zfp438/Wdhd1/Zfp668/Tet1/Rpl13a/Prdm5/Wwc1/Mad2l2/Zfp248/Epor/Esrrb/Zfp202/Zfp318/Chek2/Mxd3/Rarb…
GO:0002831	regulation of response to biotic stimulus	64	0.357632	1.94128	0.000532705	0.00613543	0.00460376	1255	tags=50%, list=29%, signal=36%	Tlr8/Rasgrp1/Ly86/Mmp12/Vav1/B430306N03Rik/Ccr1/Acod1/Cxcl5/Aim2/Tspan6/Slamf8/Polr3d/Syt11/A2m/Trem2/Card9/Treml4/Sh2d1b1/Nod2/Tarbp2/Ifnlr1/Smpdl3b/Cd37/Ltf/Hmgb3/Spn/Scimp/Gpatch3/Klrb1b/Nlrp10/Trim6
GO:1901990	regulation of mitotic cell cycle phase transition	61	0.35768	1.91648	0.000532281	0.00613543	0.00460376	1873	tags=59%, list=43%, signal=34%	Gpnmb/Gpr132/Aif1/Cdc7/Bid/Aven/Fbxo5/Cyp1a1/Atad5/Ccnb1/Bub1/Rps27l/Gen1/Pidd1/Rad51c/Slfn1/Haspin/Plk1/Mad2l1/Dact1/Anapc15/Ccl12/E2f1/Ticrr/Kif14/Cdc45/Mrnip/Rbm38/Spdl1/Bub1b/Cdkn2b/Brsk1/Tert/Stox1/Cdc25c/Tfap4
GO:0033003	regulation of mast cell activation	18	0.573387	2.14649	0.000536432	0.00615441	0.004618	426	tags=50%, list=10%, signal=45%	Cd300a/Syk/Cd300lf/Cd300lb/Cftr/Stxbp2/Cnr2/Milr1/D6Wsu163e
GO:0006536	glutamate metabolic process	10	-0.692841	-2.30038	0.000544342	0.00618611	0.00464178	1341	tags=100%, list=31%, signal=69%	Asl/Fpgs/Oat/Prodh/Gls2/Aadat/Nags/Amdhd1/Tat
GO:0007051	spindle organization	45	0.410065	2.02115	0.00054351	0.00618611	0.00464178	1349	tags=53%, list=31%, signal=37%	Prc1/Wdr62/Haus6/Nuf2/Mybl2/Stil/Spice1/Nek2/Msto1/Fbxo5/Ccnb1/Kifc5b/Kifc1/Spag5/Misp/Wrap73/Chek2/Rgs14/Haus1/Aaas/Tacc3/Plk1/Cep126/Mzt1
GO:0002685	regulation of leukocyte migration	64	0.356993	1.93781	0.000545464	0.00618611	0.00464178	1065	tags=42%, list=25%, signal=32%	Cd300a/C3ar1/Pla2g7/Ptafr/Slc8b1/Ccr1/P2ry12/Nckap1l/Aif1/Cd200r1/Slamf8/Rhoh/Trem2/Nod2/C5ar1/Stap1/Serpine1/Ada/Ccn3/Smpd3/Bst1/Ccl2/Adora1/Ednra/Nbl1/Slit2/Spn
GO:0034121	regulation of toll-like receptor signaling pathway	17	0.576316	2.09051	0.000551431	0.00621357	0.00466239	879	tags=59%, list=20%, signal=47%	Cd300a/Tlr1/Rab7b/Cd300lf/Acod1/Treml4/Tlr6/Nod2/Smpdl3b/Ltf
GO:0051338	regulation of transferase activity	194	0.256898	1.76997	0.000552084	0.00621357	0.00466239	1616	tags=43%, list=37%, signal=28%	Slc11a1/Il1rn/Cd300a/Tlr1/Syk/Rasgrp1/Limk1/Serinc2/Pnkp/Fcgr1/Ptpro/Tab1/Cdk5/Pdgfc/Map4k1/Ormdl3/Tesk1/Erbb2/Slamf8/Wnt7b/Psmd10/Rap2b/Gadd45g/Ror1/Stil/Ddr1/Nek2/Dvl2/Tlr6/Map2k6/Nod2/Fbxo5/Pak6/Strada/C5ar1/Stap1/Ccnb1/Telo2/Etaa1/Unc119/Mad2l2/Il18/Ltf/Adora1/Map3k21/Grhl2/Rgs14/Mastl/Gadd45a/Synpo2/Shc2/Ccne2/Ephb3/Avpi1/Cdkn2c/Il6/Epm2a/Nrxn1/Acvr2b/Angpt1/Inava/Lpar2/Plk1/Chtf18/Cblc/Ccnf…
GO:0008283	cell population proliferation	413	0.213564	1.62732	0.000556071	0.00623474	0.00467827	1066	tags=30%, list=25%, signal=25%	Slc11a1/P2ry6/Pid1/Gpnmb/Dock2/Cd300a/Hpgds/C3ar1/Syk/Ptafr/Rasgrp1/Mitf/Mmp12/Prc1/Apobec1/Osm/Spint1/Pex2/Pmaip1/Vash1/Ticam1/Nckap1l/Pdgfc/Tnfrsf21/Trim32/Hnf1b/B4galt7/Map4k1/Aif1/Sla/Etv4/Frk/Ift74/Erbb2/Epcam/Foxj1/Id4/Runx3/Kif1a/Comp/Wnt7b/Tnfrsf13b/F3/Zfas1/Melk/Mmp7/Nupr1/Gsdme/Cip2a/Fntb/Trem2/Palb2/Ercc1/Cdc7/Ddr1/Sftpd/Zfp143/Atpif1/Bid/Esrp1/Bmper/Rasal3/Dvl2/Cdh3/Fam98b/Ehf/Dixdc1/…
GO:0032496	response to lipopolysaccharide	68	0.347031	1.91411	0.000567018	0.00633348	0.00475236	1079	tags=40%, list=25%, signal=30%	Slc11a1/Ptafr/Ly86/Cd300lb/Ankrd1/Acod1/Cxcl5/Ticam1/Acp5/Cd14/Fcgr4/Cnr2/Trem2/Nod2/Plscr2/Stap1/Serpine1/Ggt5/Rpl13a/Ccl2/Il18/Ltf/Ednra/Wdr83/Cxcl2/Il6/Scimp
GO:0002444	myeloid leukocyte mediated immunity	38	0.417906	1.97303	0.000570186	0.00634492	0.00476095	801	tags=45%, list=18%, signal=37%	Cd300a/Syk/Ptafr/Rasgrp1/Cd300lb/Stxbp2/Cxcl5/Fcgr1/Ticam1/Ighg2b/Milr1/D6Wsu163e/Stap1/Trem1/Btk/Blk/Lat2
GO:0071345	cellular response to cytokine stimulus	174	0.265578	1.80074	0.000574746	0.00637172	0.00478106	874	tags=30%, list=20%, signal=25%	Il1rn/Pid1/Syk/Mmp12/Rab7b/Gpr35/Ccr1/Commd7/Cd300lf/Irf5/Ankrd1/Osm/Acod1/Stxbp2/Cxcl5/Tnfrsf21/Trim32/Klf5/Aim2/Rab20/Il16/Gbp8/Ifi206/F3/Gm5431/Ccl3/Sdad1/Mybl2/Srm/Gsdme/Lrat/Slc26a6/Abcd4/Bbs4/Trem2/Tradd/Stap1/Csf2rb2/Serpine1/Keap1/Mrpl15/Krt18/Smpd3/Ifnlr1/H2bc21/Btk/Bbs2/Rpl13a/Rnf113a2/Prdm5/Ccl2/Il1r2/Il18
GO:0042445	hormone metabolic process	41	-0.378852	-2.05083	0.00057968	0.00640244	0.00480411	895	tags=54%, list=21%, signal=43%	Hpn/Esr1/Ghr/Hsd17b7/Agt/Kcnma1/Adh7/Rbp4/Cyp3a13/Ttr/Dio1/Adh1/Cyp17a1/Akr1c14/Akr1c6/Akr1d1/Hsd3b3/Aldh8a1/Akr1c20/Ren1/Cyp1a2/Sult1b1
GO:0044843	cell cycle G1/S phase transition	43	0.410019	2.00813	0.000591923	0.00649489	0.00487348	1814	tags=60%, list=42%, signal=36%	Gpnmb/Gpr132/Hinfp/Cdk5/Aif1/Id4/Plpp2/Bid/Cyp1a1/Esrrb/Rps27l/Pidd1/Slfn1/Ccne2/Haspin/Cdkn2c/Cirbp/Dact1/Ccna2/Ccl12/E2f1/Kif14/Cdc45/Rbm38/Cdkn2b/Tert
GO:0030155	regulation of cell adhesion	171	0.266132	1.79327	0.00059244	0.00649489	0.00487348	1065	tags=33%, list=25%, signal=26%	Il1rn/Gpnmb/Cd300a/Syk/Ptafr/Rasgrp1/Mmp12/Vav1/Coro2b/P2ry12/Apbb1ip/Nckap1l/Tnfrsf21/Sirpb1c/Gfus/Aif1/Ift74/Erbb2/Epcam/Foxj1/Runx3/Rhoh/Mex3b/Tnfaip8l2/Carmil1/Sirpb1a/Ddr1/Sftpd/Epb41l5/Rasal3/Plet1/Plxna3/Socs6/St6gal1/Serpine1/Ccdc88b/Rhod/Ada/Ccr5/Bst1/Cldn7/Glmn/Blk/Tnfsf9/Mad2l2/Gm5150/Ccl2/Il18/Sirpb1b/Fermt1/Lama1/Slfn1/Serpini1/Ephb3/Il6/Snai2/Spn
GO:0071356	cellular response to tumor necrosis factor	33	0.443683	1.99399	0.000603726	0.00656996	0.0049298	1050	tags=52%, list=24%, signal=39%	Pid1/Syk/Commd7/Ankrd1/Acod1/Tnfrsf21/Trim32/Aim2/Ccl3/Gsdme/Tradd/Krt18/Smpd3/H2bc21/Ccl2/Dcstamp/Il6
GO:0070661	leukocyte proliferation	87	0.321757	1.88305	0.000603725	0.00656996	0.0049298	874	tags=33%, list=20%, signal=27%	Slc11a1/Gpnmb/Dock2/Cd300a/Syk/Rasgrp1/Ticam1/Nckap1l/Tnfrsf21/Aif1/Erbb2/Foxj1/Tnfrsf13b/Trem2/Sftpd/Rasal3/Atad5/St6gal1/Cd22/Clec2i/Ccdc88b/Ada/Bst1/Glmn/Btk/Blk/Tnfsf9/Bax/Il18
GO:0015918	sterol transport	28	-0.441987	-2.12217	0.000619858	0.00667192	0.00500632	806	tags=54%, list=19%, signal=44%	Apoc1/Ces1d/Abcb4/Apoa2/Apoa5/Apom/Lipc/Lcat/Apoa1/Apob/Pcsk9/Apof/Pon1/Apoa4/Abca12
GO:0030301	cholesterol transport	28	-0.441987	-2.12217	0.000619858	0.00667192	0.00500632	806	tags=54%, list=19%, signal=44%	Apoc1/Ces1d/Abcb4/Apoa2/Apoa5/Apom/Lipc/Lcat/Apoa1/Apob/Pcsk9/Apof/Pon1/Apoa4/Abca12
GO:0050877	nervous system process	227	-0.20703	-1.66277	0.000616826	0.00667192	0.00500632	397	tags=18%, list=9%, signal=17%	Olfr768/Azgp1/Olfr1416/Otogl/Olfr1181/Cacng4/Slc1a3/Gabrb3/Chat/Olfr1390/Olfr31/Vmn1r49/Esr2/Olfr828/Gabrq/Olfr1349/Otoa/Gjc3/Mir467a-9/Snap25/Olfr1213/Olfr632/Olfr912/Olfr801/Prph2/Olfr1231/Otof/Rims1/Olfr156/Olfr1258/Vmn1r10/Olfr615/Olfr1200/Olfr1387/Olfr1257/Olfr122/Olfr1414/Olfr1161/Olfr285/Olfr851
GO:0046651	lymphocyte proliferation	80	0.331989	1.90173	0.000622307	0.00667402	0.00500789	1124	tags=39%, list=26%, signal=29%	Slc11a1/Gpnmb/Dock2/Cd300a/Syk/Rasgrp1/Ticam1/Nckap1l/Tnfrsf21/Aif1/Erbb2/Foxj1/Tnfrsf13b/Sftpd/Rasal3/Atad5/Cd22/Clec2i/Ccdc88b/Ada/Bst1/Glmn/Btk/Blk/Tnfsf9/Bax/Il18/Slfn1/Il6/Spn/Fkbp1b
GO:0009062	fatty acid catabolic process	36	-0.398816	-2.08502	0.000647968	0.00682557	0.0051216	1155	tags=67%, list=27%, signal=49%	Acacb/Acat1/Hadh/Etfa/Acad11/Tysnd1/Cpt2/Abcd3/Scp2/Decr1/Phyh/Acaa2/Acox2/Ehhadh/Ces1d/Cyp4f15/Irs1/Acaa1b/Slc27a2/Abcb11/Pck1/Ces1f/Hao1/Cyp4f14
GO:0045851	pH reduction	12	0.638387	2.06117	0.000642409	0.00682557	0.0051216	448	tags=42%, list=10%, signal=37%	Slc11a1/Rab20/Slamf8/Ccdc115/Atp6v0d2
GO:0051452	intracellular pH reduction	12	0.638387	2.06117	0.000642409	0.00682557	0.0051216	448	tags=42%, list=10%, signal=37%	Slc11a1/Rab20/Slamf8/Ccdc115/Atp6v0d2
GO:0045088	regulation of innate immune response	42	0.410642	1.99006	0.000647327	0.00682557	0.0051216	548	tags=38%, list=13%, signal=34%	Tlr8/Rasgrp1/Mmp12/Vav1/B430306N03Rik/Ccr1/Acod1/Aim2/Slamf8/Polr3d/A2m/Trem2/Card9/Treml4/Sh2d1b1/Nod2
GO:0003008	system process	343	-0.180821	-1.55006	0.00064437	0.00682557	0.0051216	759	tags=25%, list=17%, signal=22%	Apoa2/Ephx2/Cbs/Agt/Kcnma1/Olfr1383/Cux2/Reep6/Apoa5/Rarres2/Zic2/Rbp4/Fxyd1/Grin1/Tbx3/Adra1b/Impg2/Abcc2/Tnnt2/Apoa1/F5/Serpinf2/Amph/Cyp2j5/Cacna1b/Fgb/Cacna1i/Fga/Gjb2/Slc22a1/Fgg/Tmem25/Rbfox1/Kng1/Olfr750/Cps1/Coch/Olfr768/Azgp1/Olfr1416/Pbld1/Pou3f3/Otogl/Olfr1181/Kcne2/Nphs1/Cacng4/Slc1a3/Gabrb3/Chat/Olfr1390/Pon1/Ren1/Rasl10b/Olfr31/Vmn1r49/Esr2/Olfr828/Gabrq/Olfr1349/Otoa/Gjc3/Mir467a-9…
GO:0010564	regulation of cell cycle process	122	0.294566	1.8761	0.000678887	0.00712591	0.00534697	2430	tags=66%, list=56%, signal=30%	Gpnmb/Gpr132/Prc1/Osm/Ddx11/Aif1/Plpp2/Bbs4/Stil/Cdc7/Spice1/Nek2/Bid/Aven/Fbxo5/Plk4/Cyp1a1/Atad5/Nudt16/Ccdc8/Ccnb1/Smpd3/Bub1/Kifc1/Recql4/Spag5/Chek2/Rps27l/Gen1/Pidd1/Rad51c/Ttl/Slfn1/Haspin/Tacc3/Plk1/Brca2/Cirbp/Ccnf/Kif20b/Mad2l1/Dact1/Anapc15/Ccl12/E2f1/Mapk15/Ticrr/Kif14/Cdk5r1/Cdc45/Mrnip/Rbm38/Map10/Spdl1/Bub1b/Cdkn2b/Brsk1/Tert/Stox1/Cdc25c/Tfap4/Cdkn2d/Ccsap/Sgo2a/Cdca5/Cenpv/Chek1/…
GO:0060191	regulation of lipase activity	21	-0.492176	-2.12721	0.000691706	0.0072348	0.00542868	1018	tags=67%, list=23%, signal=51%	Angptl8/Ang/Esr1/Apoc1/Apoa2/Agt/Apoa5/Apoc3/Apoa1/Txk/Apoh/Angptl3/Ms4a2/Apoa4
GO:0033628	regulation of cell adhesion mediated by integrin	12	0.635741	2.05262	0.000703228	0.00728822	0.00546876	1057	tags=67%, list=24%, signal=51%	Syk/P2ry12/Nckap1l/Ift74/Serpine1/Ada/Fermt1/Snai2
GO:0044242	cellular lipid catabolic process	68	-0.313702	-1.92754	0.000704199	0.00728822	0.00546876	1155	tags=56%, list=27%, signal=42%	Acacb/Acat1/Hadh/Etfa/Acad11/Tysnd1/Cpt2/Abcd3/Scp2/Decr1/Phyh/Acaa2/Acox2/Amacr/Ehhadh/Ces1d/Cyp4f15/Apoa2/Irs1/Enpp2/Aadac/Apoa5/Gpld1/Acaa1b/Lipc/Apoc3/Apoa1/Apob/Slc27a2/Cps1/Abcb11/Pck1/Apoh/Ces1f/Angptl3/Hao1/Apoa4/Cyp4f14
GO:0032944	regulation of mononuclear cell proliferation	67	0.350051	1.9155	0.000701771	0.00728822	0.00546876	1065	tags=40%, list=25%, signal=31%	Gpnmb/Cd300a/Syk/Ticam1/Nckap1l/Tnfrsf21/Aif1/Erbb2/Foxj1/Tnfrsf13b/Sftpd/Rasal3/Atad5/St6gal1/Cd22/Clec2i/Ccdc88b/Ada/Bst1/Glmn/Btk/Blk/Tnfsf9/Il18/Slfn1/Il6/Spn
GO:0051726	regulation of cell cycle	199	0.249034	1.72024	0.000709435	0.00731682	0.00549021	2708	tags=71%, list=62%, signal=28%	Gpnmb/Gpr132/Hinfp/Prc1/Osm/Mnt/Vash1/Cdk5/Trim32/Wfs1/Ddx11/Aif1/Runx3/Psmd10/Gadd45g/Plpp2/Nupr1/Fntb/Bbs4/Stil/Cdc7/Dna2/Spice1/Nek2/Bid/E2f2/Aven/Fbxo5/Plk4/Cyp1a1/Atad5/Nudt16/Prr11/Ccdc8/Ccnb1/Smpd3/Bub1/Kifc1/Recql4/Spag5/Etaa1/Fbxl8/Bax/Chek2/Rps27l/Gen1/Pidd1/Rad51c/Ttl/Mastl/Slfn1/Gadd45a/Ccne2/Haspin/Cdkn2c/Epm2a/Tacc3/Plk1/Brca2/Cirbp/Eme1/Ccnf/Kif20b/Mad2l1/Dact1/Ccna2/Anapc15/Ccl12/…
GO:0050764	regulation of phagocytosis	43	0.405215	1.98461	0.000719198	0.00734078	0.0055082	923	tags=44%, list=21%, signal=35%	Slc11a1/Dock2/Cd300a/Syk/Cd300lf/Fcgr1/Nckap1l/Sirpb1c/Ighg2b/Mex3b/Syt11/Trem2/Sirpb1a/Sftpd/Nod2/Stap1/Gm5150/Ccl2/Sirpb1b
GO:0050867	positive regulation of cell activation	102	0.313504	1.90949	0.000717447	0.00734078	0.0055082	1065	tags=39%, list=25%, signal=30%	Igha/Syk/Ptafr/Rasgrp1/Cd300lb/Cftr/Stxbp2/Ticam1/Nckap1l/Sirpb1c/Iglc1/Aif1/Il16/Runx3/Ighg2b/Rhoh/Ighv1-53/Trem2/Ighv1-81/Sirpb1a/Rasal3/Tlr6/Nod2/Clec4d/Stap1/Atad5/Clec2i/Ighg2c/Ccdc88b/Ada/Bst1/Tnfsf9/Mad2l2/Gm5150/Ccl2/Il18/Sirpb1b/Bloc1s3/Il6/Spn
GO:0051223	regulation of protein transport	133	0.280001	1.80769	0.000716256	0.00734078	0.0055082	1262	tags=36%, list=29%, signal=26%	Tlr8/Tlr1/Syk/Slc8b1/Ankrd1/Pmaip1/Cftr/Inhbb/Cdk5/Kcnq1/B3gat3/Mmp13/Erbb2/Cd14/Clec5a/Hcar2/Capn10/Syt11/Trem2/Zfand1/Ano1/Atpif1/Tlr6/Ttc21b/Sirt4/Glp1r/Cd22/Cep290/Ccn3/Glmn/Mtcl1/Blk/Ccl2/Uqcc2/Fermt1/Npff/Myom1/Il6/Epm2a/Pdcd5/Nrxn1/Angpt1/Fkbp1b/Pde1c/Tcaf2/Ppid/Kif20b/Bad
GO:0070647	protein modification by small protein conjugation or removal	121	0.287535	1.83328	0.00072282	0.0073524	0.00551691	1683	tags=46%, list=39%, signal=29%	Mefv/Klhl42/Limk1/Marchf1/Cops4/Ticam1/Cdk5/Trim32/Wfs1/Obi1/Dtx4/Klhl15/Psmd10/Rnf114/Socs6/Nod2/Fbxo5/Usp35/Ddb2/Trim30c/Keap1/Rnf113a2/Mad2l2/Fancl/Senp8/Mastl/Rnf152/Pdzrn3/Epm2a/Uhrf1/Asb4/Trim17/Angpt1/Inava/Ube2t/Plk1/Rnf146/Svbp/Cblc/Ccnf/Ring1/Trim6/Pcgf1/Mad2l1/Tbc1d7/Trim30b/Ahrr/Mapk15/Rusc1/Usp43/Prr7/Stub1/Rwdd3/Cbx8/Med30/Fanci
GO:1903320	regulation of protein modification by small protein conjugation or removal	38	0.413692	1.95314	0.000734271	0.00743166	0.00557639	1683	tags=58%, list=39%, signal=36%	Limk1/Ticam1/Cdk5/Wfs1/Psmd10/Nod2/Fbxo5/Mad2l2/Mastl/Epm2a/Angpt1/Inava/Plk1/Svbp/Mad2l1/Tbc1d7/Ahrr/Mapk15/Prr7/Stub1/Rwdd3/Fanci
GO:0034097	response to cytokine	197	0.255516	1.76354	0.000735634	0.00743166	0.00557639	874	tags=30%, list=20%, signal=25%	Slc11a1/Il1rn/Pid1/Syk/Mmp12/Rab7b/Mefv/Gpr35/Ccr1/Commd7/Cd300lf/Irf5/Ankrd1/Osm/Acod1/Stxbp2/Cxcl5/Acp5/Tnfrsf21/Trim32/Klf5/Aim2/Rab20/Il16/Cd14/Gbp8/Ifi206/F3/Gm5431/Ccl3/Sdad1/Mybl2/Srm/Gsdme/Lrat/Slc26a6/Abcd4/Fntb/Bbs4/Trem2/Tradd/Stap1/Csf2rb2/Serpine1/Keap1/Mrpl15/Krt18/Smpd3/Ggt5/Ifnlr1/H2bc21/Btk/Bbs2/Rpl13a/Rnf113a2/Prdm5/Ccl2/Il1r2/Il18
GO:0046330	positive regulation of JNK cascade	30	0.469469	2.07227	0.000745431	0.00750502	0.00563143	548	tags=37%, list=13%, signal=32%	Il1rn/Syk/Rasgrp1/Map4k1/Wnt7b/Gadd45g/Card9/Dvl2/Tlr6/Dixdc1/Nod2
GO:0031327	negative regulation of cellular biosynthetic process	277	0.229934	1.66227	0.000755223	0.00757783	0.00568607	1619	tags=41%, list=37%, signal=27%	Pid1/Mitf/Mmp12/Hinfp/Nostrin/Commd7/Bank1/Ankrd1/Zfp366/Apobec1/Pex2/Mfsd12/Mnt/Zfp41/Inhbb/Cdk5/Acp5/Zfp971/Klf5/Hnf1b/Wfs1/Tfec/Fam220a/Ormdl3/Frk/Zfp37/Foxj1/Id4/Runx3/Psmd10/Thap11/Snai1/Pask/E2f2/Zfp955a/Fhl2/Fbxo5/Eif2ak3/H2az2/Gla/Tfcp2l1/Gm4924/Pfdn5/Phf19/Mrpl13/Zfp263/Smpd3/Caprin2/Ighmbp2/Zfp438/Wdhd1/Zfp668/Tet1/Rpl13a/Prdm5/Wwc1/Mad2l2/Zfp248/Epor/Esrrb/Zfp202/Zfp318/Chek2/Mxd3/Rarb…
GO:0010648	negative regulation of cell communication	273	0.234241	1.69482	0.000762066	0.00762066	0.0057182	1137	tags=33%, list=26%, signal=26%	Il1rn/Pid1/Cd300a/Grk3/Mmp12/Rab7b/Gpr35/Slc35c1/Cd300lf/Bank1/Zfp366/P2ry12/Osm/Mnt/Acod1/Rpgrip1l/Inhbb/Ptpro/Trim32/Kcnq1/Wfs1/Tspan6/Ulk3/Kptn/Wnt7b/Snx25/Psmd10/Castor1/Gpc1/Rhoh/Cnr2/Snai1/Syt11/Tnfrsf23/Caap1/P2ry1/Sh3bp1/Bid/Bmper/Rasal3/Tlr6/Fhl2/Socs6/Sirt4/Pbk/Phlda3/Fbn2/Nod2/Dok2/Stap1/Atad5/Cd22/Rgs10/Cxxc4/Stau2/Serpine1/Pfdn5/Ada/Ccn3/H2bc21/Zc3hc1/Smpdl3b/Rnf113a2/Wwc1/Mad2l2/Bax…
GO:0009451	RNA modification	44	0.398238	1.95783	0.000770709	0.00768114	0.00576358	1571	tags=61%, list=36%, signal=40%	Apobec1/Tfb2m/Trdmt1/Hsd17b10/Pus1/Trmt12/Thumpd3/Nudt16/Cmtr2/Mettl8/Mettl2/Rpusd4/Lcmt2/Thumpd1/Rpusd1/Bcdin3d/Mettl14/Kti12/Cmtr1/Dtwd2/2210016F16Rik/Trmo/Pus7/Trmt61a/Adat2/Thg1l/Nsun5
GO:0045834	positive regulation of lipid metabolic process	51	-0.349033	-2.01953	0.00078177	0.00776524	0.00582669	837	tags=45%, list=19%, signal=37%	Hsd17b13/Ces1d/Pcx/Dgat2/Hnf4a/Apoa2/Irs1/Agt/Sec14l2/Aadac/Apoa5/Gpld1/Mlxipl/Scd1/Rgn/Apoc3/Apoa1/Cyp17a1/Apoh/Angptl3/Cyp7a1/F2/Apoa4
GO:0051607	defense response to virus	45	0.402034	1.98157	0.000797515	0.00789348	0.00592291	1291	tags=49%, list=30%, signal=35%	Tlr8/Mmp12/Irf5/Apobec1/Acod1/Ticam1/Oas3/Aim2/Tspan6/Polr3d/Card9/Treml4/Tarbp2/Ifnlr1/Cd37/Il6/Spn/Oas1g/Prf1/Gpatch3/Trim6/Oas1c
GO:0023057	negative regulation of signaling	274	0.232053	1.67783	0.000800014	0.00789348	0.00592291	1137	tags=33%, list=26%, signal=26%	Il1rn/Pid1/Cd300a/Grk3/Mmp12/Rab7b/Gpr35/Slc35c1/Cd300lf/Bank1/Zfp366/P2ry12/Osm/Mnt/Acod1/Rpgrip1l/Inhbb/Ptpro/Trim32/Kcnq1/Wfs1/Tspan6/Ulk3/Kptn/Wnt7b/Snx25/Psmd10/Castor1/Gpc1/Rhoh/Cnr2/Snai1/Syt11/Tnfrsf23/Caap1/P2ry1/Sh3bp1/Bid/Bmper/Rasal3/Tlr6/Fhl2/Socs6/Sirt4/Pbk/Phlda3/Fbn2/Nod2/Dok2/Stap1/Atad5/Cd22/Rgs10/Cxxc4/Stau2/Serpine1/Pfdn5/Ada/Ccn3/H2bc21/Zc3hc1/Smpdl3b/Rnf113a2/Wwc1/Mad2l2/Bax…
GO:0007052	mitotic spindle organization	32	0.445909	1.99418	0.000816336	0.00800117	0.00600372	1349	tags=59%, list=31%, signal=41%	Prc1/Wdr62/Nuf2/Mybl2/Stil/Spice1/Nek2/Msto1/Ccnb1/Kifc5b/Kifc1/Misp/Wrap73/Chek2/Aaas/Tacc3/Plk1/Cep126/Mzt1
GO:0000280	nuclear division	99	0.313903	1.89587	0.000815367	0.00800117	0.00600372	2429	tags=70%, list=56%, signal=31%	Prc1/Osm/Nuf2/Mybl2/Spice1/Nek2/Kif18b/Msto1/Fbxo5/Ccdc8/Ccnb1/Smpd3/Kifc5b/Bub1/Kifc1/Spag5/Misp/Wrap73/Chek2/Fanca/Gen1/Rad51c/Rad51/Mastl/Ccne2/Haspin/Rad54b/Aaas/Tacc3/Plk1/Chtf18/Brca2/Eme1/Kif20b/Asz1/Ncaph/Mad2l1/Kif2c/Ncapg/Mzt1/Anapc15/Rrs1/Mapk15/Kif14/Rad54l/Map10/Spdl1/Bub1b/Syce2/Nsl1/Mcmdc2/Shcbp1l/Ccsap/Sgo2a/Cdca5/Chek1/Il1b/Kif22/Ik/Camk2b/Psmc3ip/Il1a/Nsfl1c/Birc5/Tnf/Ncapd2/Hsp…
GO:0071222	cellular response to lipopolysaccharide	44	0.395905	1.94636	0.000837725	0.00818372	0.0061407	1079	tags=43%, list=25%, signal=33%	Ly86/Cd300lb/Ankrd1/Acod1/Cxcl5/Ticam1/Cd14/Fcgr4/Trem2/Nod2/Plscr2/Stap1/Serpine1/Ccl2/Il18/Ltf/Cxcl2/Il6/Scimp
GO:0032371	regulation of sterol transport	19	-0.50794	-2.11796	0.000851397	0.00818455	0.00614132	806	tags=63%, list=19%, signal=52%	Osbpl6/Scp2/Apoc1/Ces1d/Abcb4/Apoa2/Apoa5/Apoa1/Pcsk9/Pon1/Apoa4/Abca12
GO:0032374	regulation of cholesterol transport	19	-0.50794	-2.11796	0.000851397	0.00818455	0.00614132	806	tags=63%, list=19%, signal=52%	Osbpl6/Scp2/Apoc1/Ces1d/Abcb4/Apoa2/Apoa5/Apoa1/Pcsk9/Pon1/Apoa4/Abca12
GO:0015718	monocarboxylic acid transport	41	-0.369764	-2.00164	0.000854401	0.00818455	0.00614132	987	tags=56%, list=23%, signal=44%	Stard10/Mpc2/Slc16a11/Acsl1/Slc6a13/Stra6l/Ces1d/Abcb4/Slc16a5/Rbp4/Slco1a4/Abcc2/Slc10a1/Slco1a1/Slc38a3/Slc27a2/Slc27a5/Abcb11/Aqp9/Slc10a5/Slc22a13/Slco1b2/Aqp8
GO:0007596	blood coagulation	55	-0.329795	-1.94604	0.00085349	0.00818455	0.00614132	767	tags=44%, list=18%, signal=36%	Hnf4a/Hgfac/F10/Serpina10/Kng2/F5/Serpinf2/Txk/Fgb/Fga/Klkb1/Fgg/C9/Kng1/Proz/Serpind1/Apoh/Hrg/Serpinc1/F2/F12/Plg/F9/Cpb2
GO:0007599	hemostasis	55	-0.329795	-1.94604	0.00085349	0.00818455	0.00614132	767	tags=44%, list=18%, signal=36%	Hnf4a/Hgfac/F10/Serpina10/Kng2/F5/Serpinf2/Txk/Fgb/Fga/Klkb1/Fgg/C9/Kng1/Proz/Serpind1/Apoh/Hrg/Serpinc1/F2/F12/Plg/F9/Cpb2
GO:0050817	coagulation	55	-0.329795	-1.94604	0.00085349	0.00818455	0.00614132	767	tags=44%, list=18%, signal=36%	Hnf4a/Hgfac/F10/Serpina10/Kng2/F5/Serpinf2/Txk/Fgb/Fga/Klkb1/Fgg/C9/Kng1/Proz/Serpind1/Apoh/Hrg/Serpinc1/F2/F12/Plg/F9/Cpb2
GO:0042325	regulation of phosphorylation	330	0.217592	1.61455	0.000870675	0.00831354	0.00623811	1148	tags=32%, list=26%, signal=25%	Slc11a1/P2ry6/Il1rn/Tlr8/Pid1/Gpnmb/Cd300a/Grk3/Tlr1/Syk/Rasgrp1/Tlr13/Ccr1/Bank1/Osm/Fcgr1/Nckap1l/Inhbb/Ptpro/Tab1/Cdk5/Pdgfc/Map4k1/Aif1/Tesk1/Erbb2/Slamf8/Wnt7b/Snx25/Psmd10/Ccl3/Rap2b/Gadd45g/Nupr1/Gsdme/Eef2k/Ror1/Trem2/Tnfrsf23/Stil/Prr5/Fiz1/Ddr1/P2ry1/Bmper/Card9/Dvl2/Tlr6/Sh2d1b1/Map2k6/Dixdc1/Pbk/Nod2/Pak6/Strada/Dok2/Eif2ak3/Tada2a/C5ar1/Stap1/Cldn3/Ccnb1/Smpd3/Caprin2/Bst1/Glmn/Telo2…
GO:0010876	lipid localization	105	-0.263379	-1.81568	0.000877847	0.00835507	0.00626928	833	tags=37%, list=19%, signal=31%	Stra6l/Apoc1/Atp8a2/Ces1d/Dgat2/Abcb4/Apoa2/Agt/Abca6/Apoa5/Rbp4/Apom/Slco1a4/Abcc2/Lipc/Lcat/Apoc3/Apoa1/Slc10a1/Slco1a1/Cyp2j5/Apob/Pcsk9/Slc27a2/Mttp/Slc27a5/Abcb11/Aqp9/Apoh/Apof/Angptl3/Pon1/Ren1/Apoa4/Xkr9/Slc10a5/Abca12/Slco1b2/Aqp8
GO:0034367	protein-containing complex remodeling	14	-0.601789	-2.30967	0.000906296	0.00848936	0.00637004	759	tags=71%, list=17%, signal=59%	Apoa2/Apoa5/Apom/Lipc/Lcat/Apoa1/Apob/Mttp/Apoa4/Mpo
GO:0034368	protein-lipid complex remodeling	14	-0.601789	-2.30967	0.000906296	0.00848936	0.00637004	759	tags=71%, list=17%, signal=59%	Apoa2/Apoa5/Apom/Lipc/Lcat/Apoa1/Apob/Mttp/Apoa4/Mpo
GO:0034369	plasma lipoprotein particle remodeling	14	-0.601789	-2.30967	0.000906296	0.00848936	0.00637004	759	tags=71%, list=17%, signal=59%	Apoa2/Apoa5/Apom/Lipc/Lcat/Apoa1/Apob/Mttp/Apoa4/Mpo
GO:0050670	regulation of lymphocyte proliferation	65	0.345779	1.88972	0.000905248	0.00848936	0.00637004	1065	tags=40%, list=25%, signal=31%	Gpnmb/Cd300a/Syk/Ticam1/Nckap1l/Tnfrsf21/Aif1/Erbb2/Foxj1/Tnfrsf13b/Sftpd/Rasal3/Atad5/Cd22/Clec2i/Ccdc88b/Ada/Bst1/Glmn/Btk/Blk/Tnfsf9/Il18/Slfn1/Il6/Spn
GO:0016192	vesicle-mediated transport	288	0.224817	1.63221	0.000903807	0.00848936	0.00637004	864	tags=26%, list=20%, signal=22%	Igha/Slc11a1/P2ry6/Dock2/Cd300a/Grk3/Syk/Ptafr/Rasgrp1/Rab7b/Vav1/Ccr1/Nostrin/Cd300lf/Ncf4/Cftr/Stxbp2/Fcgr1/Nckap1l/Ap4m1/Cdk5/Sirpb1c/Iglc1/Aif1/Rab20/Cd14/Kif1a/Ighg2b/Msr1/Bin2/Rhoh/Ighv1-53/Mex3b/Syt11/Eef2k/Sec22a/Milr1/Ap5b1/Trem2/Arl6/D6Wsu163e/Ighv1-81/Carmil1/Dnajc28/Sirpb1a/Vps26c/Sftpd/P2ry1/Sh3bp1/Treml4/Nod2/Arl11/Stap1/Cd22/Syn2/Ighg2c/Serpine1/Ap5s1/Krt18/Sft2d3/Rab3ip/Smpd3/Bloc…
GO:0022412	cellular process involved in reproduction in multicellular organism	68	0.341135	1.88159	0.000910437	0.00850125	0.00637896	1552	tags=51%, list=36%, signal=34%	Hpgds/Cftr/Inhbb/Cep57/Zfp37/Tpgs1/Slc26a6/Bbs4/Ercc1/Ccdc136/Fbxo5/Tarbp2/Ccnb1/Pithd1/Cfap69/Ttc26/Bbs2/Bax/Il18/Fanca/Pygo1/Insl3/Rad51c/Mastl/Xlr3b/Plk1/Chtf18/Brca2/Asz1/Ncaph/Paqr7/Ptn/Mkks/Paqr5/Runx1
GO:0010647	positive regulation of cell communication	356	0.213015	1.59634	0.000938686	0.00871006	0.00653565	1162	tags=33%, list=27%, signal=27%	P2ry6/Il1rn/Gpnmb/Dock2/Gpr65/Cd300a/Tlr1/Nfam1/Syk/Rasgrp1/Ly86/Mmp12/Gpr35/Ccr1/Cd300lf/Bank1/Ankrd1/P2ry12/Osm/Pmaip1/Cftr/Cxcl5/Ticam1/Scube1/Inhbb/Tab1/Pdgfc/Trim32/Map4k1/Erbb2/Cd14/Runx3/Ulk3/Wnt7b/F3/Ccl3/Clec5a/Gadd45g/Hcar2/Tnfrsf12a/Capn10/Nupr1/Gsdme/Ror1/Trem2/Tnfrsf23/Prr5/Ano1/P2ry1/Atpif1/Bid/Bmper/Card9/Dvl2/Tradd/Treml4/Tlr6/Sh2d1b1/Cdh3/Map2k6/Ttc21b/Dixdc1/Nod2/Tubd1/Eif2ak3/C…
GO:0023056	positive regulation of signaling	356	0.213015	1.59634	0.000938686	0.00871006	0.00653565	1162	tags=33%, list=27%, signal=27%	P2ry6/Il1rn/Gpnmb/Dock2/Gpr65/Cd300a/Tlr1/Nfam1/Syk/Rasgrp1/Ly86/Mmp12/Gpr35/Ccr1/Cd300lf/Bank1/Ankrd1/P2ry12/Osm/Pmaip1/Cftr/Cxcl5/Ticam1/Scube1/Inhbb/Tab1/Pdgfc/Trim32/Map4k1/Erbb2/Cd14/Runx3/Ulk3/Wnt7b/F3/Ccl3/Clec5a/Gadd45g/Hcar2/Tnfrsf12a/Capn10/Nupr1/Gsdme/Ror1/Trem2/Tnfrsf23/Prr5/Ano1/P2ry1/Atpif1/Bid/Bmper/Card9/Dvl2/Tradd/Treml4/Tlr6/Sh2d1b1/Cdh3/Map2k6/Ttc21b/Dixdc1/Nod2/Tubd1/Eif2ak3/C…
GO:0080135	regulation of cellular response to stress	155	0.268172	1.7766	0.000962767	0.0089056	0.00668237	1491	tags=39%, list=34%, signal=26%	Il1rn/Syk/Rasgrp1/Coro2b/Ankrd1/Pmaip1/Pnkp/Vash1/Trim32/Wfs1/Map4k1/Ddx11/Wnt7b/Klhl15/Psmd10/Gadd45g/Nupr1/Snai1/Tnfrsf23/Ercc1/Bid/Card9/Dvl2/Tlr6/Dixdc1/Pbk/Nod2/Fbxo5/Eif2ak3/Atad5/Meak7/Aifm2/Nudt16/Etaa1/Mad2l2/Epor/Bax/Chek2/Rad51ap1/Map3k21/Rad51/Gadd45a/Bdkrb2/Parpbp/Snai2/Scimp/Inava/Fkbp1b/Polq/Rnf146/Ogg1/Gdf6/Bad/Dact1/Vnn1/Mmp3/Ankle1/Shld1/Ptn/Bcl2l12
GO:0031952	regulation of protein autophosphorylation	11	0.641692	2.01508	0.000993848	0.00916446	0.0068766	396	tags=55%, list=9%, signal=50%	Gpnmb/Syk/Pdgfc/Tesk1/Rap2b/Eef2k
GO:0007276	gamete generation	117	0.286737	1.81867	0.00100275	0.00921785	0.00691667	1629	tags=49%, list=38%, signal=31%	Hpgds/Tspan8/Zfp41/Atat1/Cftr/Inhbb/Ddx3y/Cep57/Snrpa1/Zfp37/Katnal1/Tpgs1/Slc26a6/Cip2a/Bbs4/Hsf2/Ercc1/Rnf114/Ccdc136/Tdrp/Fbxo5/Tarbp2/Ccnb1/Pithd1/Ggt5/Cfap69/Ttc26/Bbs2/Bax/Il18/Cnbd2/Fancl/Fanca/Pygo1/Insl3/Rad51c/Mastl/Xlr3b/Mettl14/Plk1/Chtf18/Brca2/Asz1/Ncaph/Paqr7/Zfp39/Ptn/Tmem203/Clgn/Mea1/Pafah1b3/Mkks/Adamts16/Paqr5/Ift20/H2ax/Cfap54
GO:0048144	fibroblast proliferation	24	0.488089	1.99832	0.00102595	0.00940187	0.00705475	889	tags=50%, list=20%, signal=40%	Cd300a/Pex2/Pmaip1/Pdgfc/Trim32/B4galt7/Nupr1/Fntb/Serpine1/Ccnb1/Bax/Ednra
GO:0008589	regulation of smoothened signaling pathway	17	0.554707	2.01213	0.00104799	0.00957425	0.00718409	608	tags=53%, list=14%, signal=46%	Rpgrip1l/Scube1/Tctn1/Ulk3/Wnt7b/Arl6/Ttc21b/Tubd1/Gas8
GO:2001021	negative regulation of response to DNA damage stimulus	24	0.486963	1.99371	0.00108416	0.00983303	0.00737827	1491	tags=67%, list=34%, signal=44%	Trim32/Klhl15/Psmd10/Snai1/Ercc1/Bid/Fbxo5/Atad5/Mad2l2/Chek2/Parpbp/Snai2/Polq/Ogg1/Shld1/Bcl2l12
GO:0061024	membrane organization	144	0.266969	1.74459	0.0010819	0.00983303	0.00737827	1262	tags=37%, list=29%, signal=27%	Igha/Dock2/Cd300a/Rab7b/Chrnb1/Pmaip1/Fcgr1/Nckap1l/Iglc1/Aif1/Rab20/Ighg2b/Msr1/Bin2/Get1/Rhoh/Ighv1-53/Timm22/Syt11/Maip1/Trem2/Arl6/A4galt/Ighv1-81/Sh3bp1/Atpif1/Bid/Timm9/Treml4/Plscr2/Stap1/Epb41l3/Clec2i/Ighg2c/Nfasc/Arv1/Bcs1l/Tmem170/Bax/Tmem201/Stx1b/Dcstamp/Mief2/Siva1/Pdcd5/Nrxn1/Reep2/Plk1/Stx11/Rubcnl/Mx1/Mal/Bad
GO:0008219	cell death	417	0.204147	1.55643	0.00108628	0.00983303	0.00737827	1362	tags=35%, list=31%, signal=27%	Il1rn/Gpnmb/Gpr65/Syk/Mitf/Irf5/Ankrd1/Naip5/Osm/Pmaip1/Mnt/Cftr/Nlrp1b/Ticam1/Nckap1l/Inhbb/Nuak2/Cdk5/Tnfrsf21/Trim32/Hnf1b/Wfs1/Aim2/Aif1/Ormdl3/Cd200r1/Mfsd10/Erbb2/Epcam/Runx3/Comp/Wnt7b/Psmd10/F3/Ccl3/Emp3/Clec5a/Mybl2/Gadd45g/Sdf2l1/Hcar2/Melk/Tnfrsf12a/Tctn3/Capn10/Nupr1/Snai1/Gsdme/Olr1/Eef2k/Trem2/Tnfrsf23/Palb2/Tnfaip8l2/Stil/Caap1/Atpif1/Bid/Card9/Tradd/Tlr6/E2f2/Pglyrp1/Fhl2/Supv3l1/…
GO:0006400	tRNA modification	25	0.474915	1.97167	0.00109523	0.00987732	0.0074115	1512	tags=68%, list=35%, signal=45%	Trdmt1/Hsd17b10/Pus1/Trmt12/Thumpd3/Mettl2/Lcmt2/Thumpd1/Bcdin3d/Kti12/Dtwd2/2210016F16Rik/Trmo/Pus7/Trmt61a/Adat2/Thg1l
GO:0098813	nuclear chromosome segregation	65	0.343084	1.87499	0.00109785	0.00987732	0.0074115	2018	tags=63%, list=46%, signal=34%	Prc1/Ddx11/Nuf2/Esco1/Spice1/Nek2/Kif18b/Msto1/Fbxo5/Knl1/Ccnb1/Bub1/Recql4/Spag5/Wrap73/Gen1/Rad51c/Ttl/Ccne2/Haspin/Tacc3/Plk1/Brca2/Eme1/Ncaph/Mad2l1/Kif2c/Ncapg/Anapc15/Rrs1/Mapk15/Cenpq/Kif14/Map10/Spdl1/Bub1b/Syce2/Nsl1/Mcmdc2/Sgo2a/Cdca5
GO:0030595	leukocyte chemotaxis	68	0.337884	1.86366	0.0011269	0.010108	0.00758457	1033	tags=43%, list=24%, signal=33%	C3ar1/Pla2g7/Syk/Slc8b1/Vav1/Gpr35/Ccr1/Cxcl5/Nckap1l/Ptpro/Aif1/Il16/Slamf8/Ccl3/Cnr2/Nod2/C5ar1/Stap1/Slc37a4/Trem1/Serpine1/Ccn3/Bst1/Rpl13a/Ccl2/Ednra/Nbl1/Cxcl2/Slit2
GO:0072331	signal transduction by p53 class mediator	32	0.437091	1.95474	0.00113728	0.0101703	0.00763131	1873	tags=69%, list=43%, signal=39%	Ankrd1/Pmaip1/Psmd10/Nupr1/Snai1/E2f2/Phlda3/Atad5/Bax/Chek2/Rps27l/Pidd1/Bdkrb2/Snai2/Brca2/Bcl2l12/Rrs1/E2f1/Rbm38/Ing4/Eef1e1/Tfap4
GO:0050778	positive regulation of immune response	133	0.27407	1.7694	0.00116469	0.0103541	0.00776925	930	tags=35%, list=21%, signal=28%	Igha/Slc11a1/Tlr8/Cd300a/C3ar1/Nfam1/Syk/Ptafr/Rasgrp1/Mmp12/Vav1/Blnk/Acod1/Stxbp2/Fcgr1/Ticam1/Nckap1l/Tnfrsf21/Iglc1/Aim2/Ighg2b/Polr3d/Ighv1-53/A2m/Ighv1-81/Card9/Sh2d1b1/Nod2/C5ar1/Stap1/Atad5/Cd22/Clec2i/Ighg2c/Ada/Fpr1/Btk/Blk/Lat2/Lcp2/Mad2l2/Bax/Il18/C1qa/Hmgb3/H2-T10
GO:0022610	biological adhesion	313	0.217876	1.5994	0.00116483	0.0103541	0.00776925	1107	tags=32%, list=26%, signal=25%	Cd33/Il1rn/Gpnmb/Cd300a/Gcnt1/Syk/Ptafr/Rasgrp1/Mmp12/Vav1/Klra2/Coro2b/Cdh6/P2ry12/Apbb1ip/Nckap1l/Cdk5/Tnfrsf21/Sirpb1c/Serpinb8/Gfus/Cldn4/Itgb6/Aif1/Pcdhb5/Cd200r1/Ift74/Erbb2/Epcam/Foxj1/Runx3/Igsf9/Comp/Wnt7b/Rap2b/Rhoh/Tnfrsf12a/Mex3b/Amigo1/Lamb3/Olr1/Milr1/Tnfaip8l2/Carmil1/Sirpb1a/Ddr1/Sftpd/Epb41l5/Rasal3/Plet1/Cdh3/Plxna3/Socs6/Nexn/St6gal1/Cd22/Cldn3/Serpine1/Ccdc88b/Pcdhb20/Rhod/Ada…
GO:0001510	RNA methylation	19	0.516491	1.98477	0.00120556	0.010684	0.00801679	1571	tags=79%, list=36%, signal=51%	Tfb2m/Trdmt1/Hsd17b10/Trmt12/Thumpd3/Cmtr2/Mettl8/Mettl2/Lcmt2/Bcdin3d/Mettl14/Cmtr1/Trmo/Trmt61a/Nsun5
GO:0042110	T cell activation	121	0.279869	1.7844	0.00124176	0.0109393	0.00820836	1343	tags=39%, list=31%, signal=28%	Slc11a1/Gpnmb/Dock2/Cd300a/Syk/Rasgrp1/Cd48/Vav1/Clec4a2/Apbb1ip/Nckap1l/Tnfrsf21/Sirpb1c/Aif1/Erbb2/Foxj1/Runx3/Rhoh/Gadd45g/Tnfaip8l2/Sirpb1a/Sftpd/Rasal3/Socs6/Clec4d/Tnfsf8/Clec2i/Ccdc88b/Ada/Glmn/Tnfsf9/Gm5150/Ccl2/Bax/Il18/Fanca/Sirpb1b/Slfn1/Il6/Spn/Fkbp1b/Vtcn1/Stx11/Bad/Nhej1/Bcl2a1d/Vnn1
GO:0042127	regulation of cell population proliferation	352	0.2115	1.58334	0.00123848	0.0109393	0.00820836	1066	tags=30%, list=25%, signal=25%	P2ry6/Pid1/Gpnmb/Cd300a/Hpgds/C3ar1/Syk/Ptafr/Mitf/Mmp12/Prc1/Apobec1/Osm/Spint1/Pex2/Pmaip1/Vash1/Ticam1/Nckap1l/Pdgfc/Tnfrsf21/Trim32/B4galt7/Aif1/Sla/Etv4/Frk/Ift74/Erbb2/Epcam/Foxj1/Id4/Runx3/Comp/Wnt7b/Tnfrsf13b/F3/Zfas1/Mmp7/Nupr1/Gsdme/Cip2a/Fntb/Cdc7/Ddr1/Sftpd/Zfp143/Atpif1/Bid/Esrp1/Rasal3/Dvl2/Cdh3/Fam98b/Nod2/Fbxo5/C5ar1/Atad5/St6gal1/Hilpda/Glp1r/Cd22/Meak7/Clec2i/Cldn3/Serpine1/Ccdc…
GO:0032479	regulation of type I interferon production	18	0.548392	2.05293	0.00129819	0.0112358	0.00843086	300	tags=39%, list=7%, signal=36%	Tlr8/Syk/Mmp12/Acod1/Ticam1/Cd14/Polr3d
GO:0032606	type I interferon production	18	0.548392	2.05293	0.00129819	0.0112358	0.00843086	300	tags=39%, list=7%, signal=36%	Tlr8/Syk/Mmp12/Acod1/Ticam1/Cd14/Polr3d
GO:0051453	regulation of intracellular pH	21	0.514825	2.03698	0.00129015	0.0112358	0.00843086	448	tags=38%, list=10%, signal=34%	Slc11a1/Cftr/Rab20/Slamf8/Tasl/Ccdc115/Slc26a6/Atp6v0d2
GO:0051301	cell division	122	0.28652	1.82485	0.00128937	0.0112358	0.00843086	2073	tags=57%, list=48%, signal=30%	Prc1/Klhl42/Cdk5/Pdgfc/Nuf2/Bbs4/Cdc7/Spice1/Nek2/Dixdc1/Kif18b/Fbxo5/Plk4/Cdc123/Cntrob/Knl1/Ccnb1/Bub1/Zc3hc1/Spag5/Misp/Unc119/Mad2l2/Esrrb/Chek2/Rgs14/Nup37/Mastl/Pard6b/Pmf1/Ccne2/Haus1/Tacc3/Plk1/Brca2/Ccnf/Kif20b/Ncaph/Orc6/Mad2l1/Ercc6l/Kif2c/Ccna2/Anapc15/Ptn/Reep4/Sapcd2/Kif14/Tipin/Oip5/Cep55/Fgf2/Map10/Spdl1/Bub1b/Syce2/Garem1/Stox1/Nsl1/Cdc25c/Ska1/Cinp/Shcbp1l/Ccsap/Sgo2a/Cdca5/Cabl…
GO:0010035	response to inorganic substance	104	-0.261196	-1.80671	0.00129053	0.0112358	0.00843086	933	tags=40%, list=21%, signal=32%	Trf/Crp/Sord/Slc25a23/Slc25a13/Prkaa2/Dhfr/Bnip3/Atp7b/Alad/Haao/Hp/Khk/A3galt2/Pklr/Ass1/Kcnma1/Cyp2a5/Gpld1/Aldob/Tfr2/Abcc2/Tnnt2/Lcat/Rgn/Fbp1/Fgb/Fga/Fgg/Syt1/Cps1/Aqp9/Hrg/Tat/Slc1a3/Pon1/Cyp1a2/Apoa4/Sucnr1/Slc30a3/Syt17/Mpo
GO:0048285	organelle fission	113	0.287187	1.80234	0.00129819	0.0112358	0.00843086	2429	tags=66%, list=56%, signal=30%	Prc1/Osm/Nuf2/Mybl2/Spice1/Nek2/Kif18b/Msto1/Fbxo5/Ccdc8/Ccnb1/Smpd3/Kifc5b/Bub1/Kifc1/Spag5/Misp/Wrap73/Chek2/Fanca/Gen1/Rad51c/Rad51/Mastl/Ccne2/Mief2/Haspin/Rad54b/Aaas/Tacc3/Plk1/Chtf18/Brca2/Eme1/Kif20b/Mx1/Asz1/Ncaph/Mad2l1/Kif2c/Ncapg/Dhodh/Mzt1/Anapc15/Rrs1/Mapk15/Kif14/Acot8/4930550C14Rik/Rad54l/Map10/Spdl1/Bub1b/Syce2/Nsl1/Pex11g/Mcmdc2/Shcbp1l/Ccsap/Sgo2a/Cdca5/Chek1/Il1b/Kif22/Ik/Camk…
GO:0006694	steroid biosynthetic process	49	-0.341452	-1.95751	0.00131445	0.0113433	0.00851152	1111	tags=59%, list=26%, signal=45%	Cyp51/Insig1/Scp2/Hmgcr/Sc5d/Hsd11b1/Hmgcs1/Prkaa2/Fgfr4/Tm7sf2/Amacr/Ces1d/Hsd17b7/Dhcr24/Sec14l2/Hmgcs2/Apoa5/Apoa1/Cyp17a1/Apob/Akr1c6/Baat/Akr1d1/Slc27a2/Slc27a5/Hsd3b3/Cyp7a1/Akr1c20/Apoa4
GO:0006310	DNA recombination	68	0.334303	1.84391	0.00134362	0.0115614	0.00867513	1619	tags=54%, list=37%, signal=35%	Swi5/Klhl15/Fan1/Apex2/Palb2/Ercc1/Cdc7/Supv3l1/Atad5/Ap5s1/Recql4/Mad2l2/Rad51ap1/Hmgb3/Gen1/Exo1/Rad51c/Rad51/Parpbp/Swsap1/Rad54b/Recql/Polq/Chtf18/Brca2/Mcm2/Eme1/Ung/Pif1/Ankle1/Shld1/Rad50/Cdc45/Mrnip/Rad54l/Gins2/H2ax
GO:0000082	G1/S transition of mitotic cell cycle	38	0.403086	1.90306	0.00136559	0.0117164	0.00879146	1814	tags=61%, list=42%, signal=36%	Gpnmb/Gpr132/Hinfp/Cdk5/Aif1/Id4/Bid/Cyp1a1/Esrrb/Rps27l/Pidd1/Slfn1/Ccne2/Haspin/Cdkn2c/Dact1/Ccl12/E2f1/Kif14/Cdc45/Rbm38/Cdkn2b/Tert
GO:0030194	positive regulation of blood coagulation	11	-0.62678	-2.19867	0.00138535	0.0117834	0.00884175	589	tags=64%, list=14%, signal=55%	Serpinf2/Apoh/Hrg/F2/F12/Plg/Cpb2
GO:0050820	positive regulation of coagulation	11	-0.62678	-2.19867	0.00138535	0.0117834	0.00884175	589	tags=64%, list=14%, signal=55%	Serpinf2/Apoh/Hrg/F2/F12/Plg/Cpb2
GO:1900048	positive regulation of hemostasis	11	-0.62678	-2.19867	0.00138535	0.0117834	0.00884175	589	tags=64%, list=14%, signal=55%	Serpinf2/Apoh/Hrg/F2/F12/Plg/Cpb2
GO:0032755	positive regulation of interleukin-6 production	32	0.431334	1.929	0.00141637	0.0120127	0.00901382	1233	tags=53%, list=28%, signal=38%	Tlr8/Tlr1/Syk/Ptafr/Rab7b/Ticam1/Aif1/Il16/Card9/Tlr6/Nod2/Ccr5/Tnfsf9/Il6/Scimp/Inava/Nlrp10
GO:0000959	mitochondrial RNA metabolic process	13	0.595646	1.99577	0.00143532	0.0121041	0.00908239	932	tags=69%, list=21%, signal=55%	Tfam/Tfb2m/Hsd17b10/Twnk/Supv3l1/Fastkd5/Tefm/Sars2/Mterf4
GO:0150076	neuroinflammatory response	22	0.497051	1.97687	0.0014348	0.0121041	0.00908239	584	tags=45%, list=13%, signal=40%	Tlr8/Tlr1/Aif1/Cd200r1/Nupr1/Syt11/Trem2/Tlr6/C5ar1/Stap1
GO:0044283	small molecule biosynthetic process	172	-0.217593	-1.66833	0.00144093	0.012117	0.00909202	867	tags=37%, list=20%, signal=31%	Adk/Sord/Prkaa2/Fgfr4/Dhfr/Shmt1/Acss2/Tm7sf2/Haao/Amacr/Nudt7/Coq8a/Ces1d/Pcx/Pklr/Dgat2/Kmo/Upp2/Hnf4a/Hsd17b7/Ass1/Cbs/Agt/Dhcr24/Sec14l2/Gls2/Gulo/Hmgcs2/Apoa5/Rbp4/Gpd1/Mlxipl/Scd1/Upb1/Lipc/Rgn/Apoa1/Nags/Fbp1/Apob/Baat/Akr1d1/Slc27a2/Otc/Bcat1/Slc27a5/Cyp4a10/Bhmt/Acsm1/Gnmt/Pck1/Kynu/Cth/Elovl2/Cyp7a1/Acsm5/Aldh8a1/Cyp4a14/G6pc/Slc1a3/Apoa4/Moxd2/Cyp4a31/Mpo
GO:0045934	negative regulation of nucleobase-containing compound metabolic process	266	0.22619	1.62919	0.00145474	0.0121639	0.00912726	1623	tags=41%, list=37%, signal=27%	Slc11a1/Pid1/Mitf/Mmp12/Hinfp/Nostrin/Commd7/Ankrd1/Zfp366/Apobec1/Pex2/Tent5c/Mnt/Zfp41/Cdk5/Zfp971/Klf5/Hnf1b/Wfs1/Tfec/Fam220a/Trdmt1/Frk/Zfp37/Foxj1/Id4/Runx3/Klhl15/Psmd10/Thap11/Nupr1/Snai1/Ercc1/Cda/E2f2/Zfp955a/Fhl2/H2az2/Tfcp2l1/Gm4924/Pfdn5/Phf19/Zfp263/Ighmbp2/Zfp438/Wdhd1/Zfp668/Tet1/Prdm5/Wwc1/Mad2l2/Zfp248/Esrrb/Zfp202/Zfp318/Mxd3/Rarb/Zc3h6/Six4/Slfn1/Gadd45a/Bcdin3d/Parpbp/Lefty1/…
GO:0050790	regulation of catalytic activity	434	0.202217	1.55501	0.00145474	0.0121639	0.00912726	1207	tags=32%, list=28%, signal=26%	Slc11a1/Il1rn/Gpr65/Cd300a/Tlr1/Syk/Ptafr/Rasgrp1/Vav1/Mefv/Limk1/Adap2/Arhgap9/Serinc2/Naip5/Spint1/Pmaip1/Arhgap15/Pnkp/Nlrp1b/Fcgr1/P2ry13/Nckap1l/Ptpro/Tab1/Cdk5/Pdgfc/Gmip/Serpinb8/Oas3/Map4k1/Aim2/Cldn4/Ddx11/Gpatch2/Ormdl3/B3gat3/Tesk1/Erbb2/Foxj1/Slamf8/Wnt7b/Psmd10/F3/Dnal4/Ccl3/Rap2b/Gadd45g/Pdp1/Tbc1d9/Cnr2/Mex3b/A2m/Bbs4/Ror1/Tnfrsf23/Stil/Ddr1/Caap1/Nek2/Sh3bp1/Atpif1/Bid/Dock11/Card…
GO:0034381	plasma lipoprotein particle clearance	15	-0.551771	-2.16281	0.0015321	0.0127747	0.00958554	927	tags=73%, list=21%, signal=58%	Crp/Apoc1/Dgat2/Apoa2/Ces1g/Gpld1/Apom/Lipc/Apoc3/Apob/Pcsk9
GO:0033365	protein localization to organelle	170	0.25258	1.70068	0.00154794	0.0128705	0.00965746	1893	tags=45%, list=44%, signal=27%	Syk/Mmp12/Pex2/Pmaip1/Srp19/Ap4m1/Cdk5/Sec61a2/Ormdl3/Tctn1/Kptn/Get1/Timm22/Syt11/Maip1/Bbs4/Arl6/Stil/Atpif1/Bid/Timm9/Ttc21b/Sirt4/Eif2ak3/Gas8/Meak7/Sgtb/Pex16/Knl1/Rab3ip/Ttc26/Spag5/Bbs2/Tspan17/Wrap73/Bcs1l/Ccdc14/Bax/Tmem201/Pygo1/Mterf4/Six4/Fermt1/Haspin/Il6/Epm2a/Pdcd5/Angpt1/Plk1/Brca2/Kif20b/Mx1/Hcls1/Macroh2a2/Dusp18/Pmm1/Fam83h/Rrs1/Mapk15/Cenpq/4930550C14Rik/Ift20/Mrnip/Crocc/Snx1…
GO:0043648	dicarboxylic acid metabolic process	33	-0.397999	-2.02657	0.00155806	0.0129183	0.00969335	952	tags=61%, list=22%, signal=48%	Phyh/Oat/Prodh/Dhfr/Shmt1/Haao/Pcx/Kmo/Ass1/Kyat3/Gls2/Aldh1l1/Qprt/Aadat/Nags/Pck1/Kynu/Amdhd1/Tat/Acot4
GO:0012501	programmed cell death	381	0.202714	1.53227	0.00157385	0.0130128	0.00976424	1362	tags=35%, list=31%, signal=26%	Il1rn/Gpr65/Syk/Mitf/Irf5/Ankrd1/Naip5/Osm/Pmaip1/Mnt/Cftr/Nlrp1b/Ticam1/Nckap1l/Inhbb/Nuak2/Cdk5/Tnfrsf21/Trim32/Hnf1b/Wfs1/Aim2/Aif1/Ormdl3/Mfsd10/Erbb2/Epcam/Runx3/Comp/Wnt7b/Psmd10/F3/Ccl3/Clec5a/Mybl2/Gadd45g/Sdf2l1/Hcar2/Melk/Tnfrsf12a/Tctn3/Capn10/Nupr1/Snai1/Gsdme/Eef2k/Trem2/Tnfrsf23/Palb2/Tnfaip8l2/Stil/Caap1/Atpif1/Bid/Card9/Tradd/E2f2/Pglyrp1/Fhl2/Supv3l1/Map2k6/Aven/Sirt4/Phlda3/Nod2…
GO:0051205	protein insertion into membrane	11	0.625288	1.96357	0.00159492	0.0131503	0.00986743	1250	tags=82%, list=29%, signal=58%	Pmaip1/Get1/Timm22/Maip1/Timm9/Bcs1l/Bax/Pdcd5/Mal
GO:0016310	phosphorylation	450	0.197174	1.52107	0.00161064	0.013243	0.00993699	1122	tags=30%, list=26%, signal=25%	Slc11a1/P2ry6/Il1rn/Tlr8/Pid1/Gpnmb/Cd300a/Grk3/Tlr1/Syk/Rasgrp1/Tlr13/Ccr1/Limk1/Bank1/Osm/Nagk/Pnkp/Fam126b/Fcgr1/Nckap1l/Inhbb/Ptpro/Nuak2/Tab1/Cdk5/Pdgfc/Map4k1/Aif1/Tk1/Sla/Dolk/Frk/Tesk1/Erbb2/Runx3/Slamf8/Ulk3/Wnt7b/Snx25/Psmd10/Ccl3/Rap2b/Gadd45g/Melk/Nupr1/Gsdme/Eef2k/Ror1/Trem2/Tnfrsf23/Bpgm/Stil/Cdc7/Prr5/Fiz1/Ddr1/Nek2/P2ry1/Bid/Bmper/Card9/Dvl2/Tlr6/Sh2d1b1/Pask/Map2k6/Socs6/Dixdc1/P…
GO:0070304	positive regulation of stress-activated protein kinase signaling cascade	38	0.398002	1.87906	0.00166888	0.0136839	0.0102678	1238	tags=42%, list=29%, signal=30%	Il1rn/Syk/Rasgrp1/Map4k1/Wnt7b/Gadd45g/Card9/Dvl2/Tlr6/Dixdc1/Nod2/Map3k21/Gadd45a/Scimp/Inava/Gdf6
GO:0032543	mitochondrial translation	21	0.50952	2.01599	0.00172388	0.014057	0.0105477	1443	tags=71%, list=33%, signal=48%	Rars2/Fastkd3/Mrpl2/Mrps25/Mrpl57/Mrpl16/Mrpl47/Taco1/Rpusd4/Sars2/Uqcc2/Chchd1/Mtrf1/Mtif3/Mpv17l2
GO:0051345	positive regulation of hydrolase activity	123	0.275203	1.75115	0.001722	0.014057	0.0105477	960	tags=32%, list=22%, signal=25%	Gpr65/Cd300a/Syk/Ptafr/Rasgrp1/Vav1/Mefv/Adap2/Pmaip1/Nlrp1b/Gmip/Aim2/Cldn4/Ddx11/Erbb2/Foxj1/F3/Dnal4/Ccl3/Tbc1d9/Mex3b/Tnfrsf23/Sh3bp1/Bid/Dock11/Card9/Dvl2/Eif2ak3/Rgs10/Cldn3/Chn1/Mtcl1/Tbc1d25/Ccl2/Bax/Ngef/Rps27l/Pidd1/Rgs14
GO:0050994	regulation of lipid catabolic process	26	-0.430119	-2.02963	0.00173618	0.0140859	0.0105694	806	tags=50%, list=19%, signal=41%	Apoc1/Apoa2/Irs1/Aadac/Apoa5/Gpld1/Rarres2/Apoc3/Apoa1/Abcb11/Apoh/Angptl3/Apoa4
GO:0090025	regulation of monocyte chemotaxis	13	0.586059	1.96365	0.00173694	0.0140859	0.0105694	1033	tags=69%, list=24%, signal=53%	Pla2g7/Ccr1/Aif1/Slamf8/Serpine1/Ccn3/Ccl2/Nbl1/Slit2
GO:0006695	cholesterol biosynthetic process	24	-0.469223	-2.14797	0.00183607	0.0147007	0.0110308	1111	tags=75%, list=26%, signal=56%	Cyp51/Insig1/Scp2/Hmgcr/Sc5d/Hmgcs1/Prkaa2/Tm7sf2/Ces1d/Hsd17b7/Dhcr24/Sec14l2/Hmgcs2/Apoa5/Apoa1/Apob/Cyp7a1/Apoa4
GO:0016126	sterol biosynthetic process	24	-0.469223	-2.14797	0.00183607	0.0147007	0.0110308	1111	tags=75%, list=26%, signal=56%	Cyp51/Insig1/Scp2/Hmgcr/Sc5d/Hmgcs1/Prkaa2/Tm7sf2/Ces1d/Hsd17b7/Dhcr24/Sec14l2/Hmgcs2/Apoa5/Apoa1/Apob/Cyp7a1/Apoa4
GO:1902653	secondary alcohol biosynthetic process	24	-0.469223	-2.14797	0.00183607	0.0147007	0.0110308	1111	tags=75%, list=26%, signal=56%	Cyp51/Insig1/Scp2/Hmgcr/Sc5d/Hmgcs1/Prkaa2/Tm7sf2/Ces1d/Hsd17b7/Dhcr24/Sec14l2/Hmgcs2/Apoa5/Apoa1/Apob/Cyp7a1/Apoa4
GO:0000819	sister chromatid segregation	50	0.370686	1.88524	0.0018373	0.0147007	0.0110308	1706	tags=58%, list=39%, signal=36%	Prc1/Ddx11/Nuf2/Esco1/Nek2/Kif18b/Msto1/Fbxo5/Ccnb1/Bub1/Recql4/Spag5/Wrap73/Gen1/Rad51c/Haspin/Tacc3/Plk1/Ncaph/Mad2l1/Kif2c/Ncapg/Anapc15/Rrs1/Mapk15/Kif14/Map10/Spdl1/Bub1b
GO:0043410	positive regulation of MAPK cascade	116	0.278263	1.75632	0.00183759	0.0147007	0.0110308	1136	tags=36%, list=26%, signal=27%	P2ry6/Il1rn/Gpnmb/Syk/Rasgrp1/Ccr1/Bank1/Osm/Tab1/Pdgfc/Map4k1/Erbb2/Wnt7b/Ccl3/Gadd45g/Gsdme/Ror1/Trem2/P2ry1/Bmper/Card9/Dvl2/Tlr6/Map2k6/Dixdc1/Nod2/C5ar1/Wwc1/Epor/Ccl2/Adora1/Ednra/Map3k21/Gadd45a/Shc2/Avpi1/Il6/Nrxn1/Scimp/Angpt1/Inava/Lpar2
GO:0034754	cellular hormone metabolic process	27	-0.43254	-2.05497	0.00186806	0.0148571	0.0111481	765	tags=59%, list=18%, signal=49%	Esr1/Hsd17b7/Kcnma1/Adh7/Rbp4/Cyp3a13/Ttr/Adh1/Cyp17a1/Akr1c14/Akr1c6/Akr1d1/Hsd3b3/Aldh8a1/Akr1c20/Cyp1a2
GO:0033627	cell adhesion mediated by integrin	19	0.506743	1.94731	0.00187168	0.0148571	0.0111481	1057	tags=58%, list=24%, signal=44%	Syk/P2ry12/Nckap1l/Itgb6/Ift74/Serpine1/Ada/Ccn3/Itga11/Fermt1/Snai2
GO:0006468	protein phosphorylation	374	0.210492	1.58887	0.00187721	0.0148571	0.0111481	1148	tags=31%, list=26%, signal=25%	Slc11a1/P2ry6/Il1rn/Tlr8/Pid1/Gpnmb/Cd300a/Grk3/Tlr1/Syk/Rasgrp1/Tlr13/Ccr1/Limk1/Bank1/Osm/Fcgr1/Inhbb/Ptpro/Nuak2/Tab1/Cdk5/Pdgfc/Map4k1/Aif1/Sla/Frk/Tesk1/Erbb2/Runx3/Ulk3/Wnt7b/Snx25/Psmd10/Ccl3/Rap2b/Gadd45g/Melk/Gsdme/Eef2k/Ror1/Trem2/Tnfrsf23/Stil/Cdc7/Prr5/Fiz1/Ddr1/Nek2/P2ry1/Bmper/Card9/Dvl2/Tlr6/Sh2d1b1/Pask/Map2k6/Dixdc1/Pbk/Nod2/Pak6/Strada/Dok2/Plk4/Eif2ak3/Tada2a/C5ar1/Stap1/Cldn3/…
GO:0120036	plasma membrane bounded cell projection organization	325	0.213816	1.5871	0.00187721	0.0148571	0.0111481	1629	tags=40%, list=38%, signal=27%	Limk1/Ankrd1/P2ry12/Rpgrip1l/Cxcl5/Nckap1l/Ptpro/Cdk5/Tnfrsf21/Trim32/Klf5/Etv1/Aif1/Tctn1/Etv4/Ift74/Erbb2/Foxj1/Runx3/Kif1a/Igsf9/Wnt7b/Emp3/Cfap410/Ssna1/Rhoh/Tpgs1/Tnfrsf12a/Tctn3/Amigo1/Lzts3/Eef2k/Tmem80/Bbs4/Ror1/Trem2/Arl6/Cep41/Stil/Carmil1/Ddr1/Sh3bp1/Dock11/Sema3c/Dnal1/Ttc21b/Plxna3/Dixdc1/Pak6/Nexn/Pls1/Arhgap4/Stap1/Wdr90/Dnajb13/Epb41l3/Gas8/Cntrob/Zdhhc15/Stau2/Cep290/Rhod/Chn1/Ra…
GO:0001952	regulation of cell-matrix adhesion	19	0.505473	1.94243	0.0019007	0.0150029	0.0112575	1216	tags=53%, list=28%, signal=38%	Mmp12/Gfus/Ddr1/Epb41l5/Plet1/Serpine1/Rhod/Bst1/Fermt1/Onecut1
GO:0010557	positive regulation of macromolecule biosynthetic process	298	0.214773	1.56775	0.00199366	0.0156948	0.0117766	1662	tags=40%, list=38%, signal=26%	Slc11a1/Pid1/C3ar1/Syk/Ptafr/Mitf/Mmp12/Hinfp/Irf5/Apobec1/Tfam/Osm/Pnkp/Klf5/Hnf1b/Tfec/Etv1/Ddx11/Etv4/Ift74/Erbb2/Epcam/Fastkd3/Foxj1/Id4/Runx3/Ccl3/Mybl2/Snai1/Lum/Dbp/Fntb/Pus1/Hsf2/Ercc1/Cdc7/Dna2/Zfp143/Nek2/P2ry1/Arid3b/Dvl2/E2f2/Map2k6/Ehf/Nod2/Eif2ak3/Atad5/Tnfsf8/Glp1r/Polr2d/Cep290/Tarbp2/Caprin2/Pithd1/Spic/Tet1/Rpusd4/Camta1/Mad2l2/Ccl2/Esrrb/Zfp318/Il18/Chek2/Uqcc2/Rps27l/Rarb/Polr…
GO:0042981	regulation of apoptotic process	308	0.21283	1.56288	0.0020049	0.0157414	0.0118117	1873	tags=47%, list=43%, signal=29%	Il1rn/Syk/Mitf/Irf5/Ankrd1/Naip5/Osm/Pmaip1/Mnt/Cftr/Nlrp1b/Nckap1l/Inhbb/Nuak2/Cdk5/Trim32/Hnf1b/Wfs1/Aif1/Ormdl3/Erbb2/Epcam/Runx3/Comp/Psmd10/F3/Ccl3/Clec5a/Mybl2/Gadd45g/Sdf2l1/Hcar2/Melk/Tnfrsf12a/Tctn3/Capn10/Nupr1/Snai1/Gsdme/Eef2k/Trem2/Tnfrsf23/Palb2/Tnfaip8l2/Stil/Caap1/Atpif1/Bid/Card9/Tradd/Fhl2/Supv3l1/Map2k6/Aven/Sirt4/Phlda3/Nod2/Higd2a/Eif2ak3/C5ar1/Atad5/St6gal1/Glp1r/Thoc6/Aifm2…
GO:0071900	regulation of protein serine/threonine kinase activity	100	0.290709	1.77015	0.00202057	0.0158225	0.0118725	1422	tags=40%, list=33%, signal=28%	Il1rn/Cd300a/Syk/Rasgrp1/Tab1/Pdgfc/Map4k1/Tesk1/Erbb2/Wnt7b/Psmd10/Gadd45g/Stil/Dvl2/Tlr6/Map2k6/Nod2/Ccnb1/Telo2/Etaa1/Ltf/Adora1/Map3k21/Rgs14/Gadd45a/Synpo2/Shc2/Ccne2/Avpi1/Cdkn2c/Nrxn1/Inava/Lpar2/Plk1/Cblc/Ccnf/Map3k15/Higd1a/Lamtor2/Ccna2
GO:0030029	actin filament-based process	154	0.25993	1.72247	0.00203216	0.0158712	0.0119091	727	tags=24%, list=17%, signal=21%	Dock2/Gpr65/Coro2b/Limk1/Kcnj2/Nckap1l/Nuak2/Pstpip2/Cdk5/Trim32/Kcnq1/Aif1/Krt19/Tesk1/Foxj1/Kptn/Sdad1/Rhoh/Capn10/Bbs4/Myo5c/Carmil1/Snta1/Prr5/Epb41l5/Arhgap28/Sh3bp1/Dixdc1/Pls1/Stap1/Epb41l3/Clec2i/Cldn3/Stau2/Rhod/Bst1/Pdlim2
GO:0007155	cell adhesion	311	0.215963	1.58468	0.0020823	0.01622	0.0121708	1107	tags=32%, list=26%, signal=25%	Cd33/Il1rn/Gpnmb/Cd300a/Gcnt1/Syk/Ptafr/Rasgrp1/Mmp12/Vav1/Klra2/Coro2b/Cdh6/P2ry12/Apbb1ip/Nckap1l/Cdk5/Tnfrsf21/Sirpb1c/Serpinb8/Gfus/Cldn4/Itgb6/Aif1/Pcdhb5/Cd200r1/Ift74/Erbb2/Epcam/Foxj1/Runx3/Igsf9/Comp/Wnt7b/Rap2b/Rhoh/Tnfrsf12a/Mex3b/Amigo1/Lamb3/Olr1/Milr1/Tnfaip8l2/Carmil1/Sirpb1a/Ddr1/Sftpd/Epb41l5/Rasal3/Plet1/Cdh3/Plxna3/Socs6/Nexn/St6gal1/Cd22/Cldn3/Serpine1/Ccdc88b/Pcdhb20/Rhod/Ada…
GO:0072657	protein localization to membrane	115	0.285668	1.80157	0.00209393	0.0162678	0.0122066	1062	tags=37%, list=24%, signal=28%	Pid1/Pmaip1/Fam126b/Srp19/Cdk5/Sec61a2/Erbb2/Gpc1/Get1/Ssna1/Timm22/Maip1/Trem2/Arl6/P2ry1/Bid/Timm9/Pls1/Epb41l3/Sgtb/Clec2i/Pex16/Zdhhc15/Krt18/Rab3ip/Nfasc/Mtcl1/Bbs2/Tspan17/Bcs1l/Ccl2/Bax/Rab3b/Adora1/Stx1b/Ramp1/Pigw/Sytl2/Pkp3/Epm2a/Pdcd5/Nrxn1
GO:0022407	regulation of cell-cell adhesion	103	0.286106	1.75493	0.0021164	0.0163993	0.0123053	1065	tags=36%, list=25%, signal=28%	Il1rn/Gpnmb/Cd300a/Syk/Ptafr/Rasgrp1/Nckap1l/Tnfrsf21/Sirpb1c/Aif1/Erbb2/Epcam/Foxj1/Runx3/Rhoh/Mex3b/Tnfaip8l2/Sirpb1a/Sftpd/Epb41l5/Rasal3/Socs6/Ccdc88b/Ada/Ccr5/Glmn/Blk/Tnfsf9/Mad2l2/Gm5150/Ccl2/Il18/Sirpb1b/Slfn1/Ephb3/Il6/Spn
GO:0006897	endocytosis	101	0.29154	1.77318	0.00212517	0.0164243	0.012324	651	tags=28%, list=15%, signal=24%	Igha/Dock2/Cd300a/Grk3/Syk/Nostrin/Fcgr1/Nckap1l/Cdk5/Iglc1/Aif1/Cd14/Ighg2b/Msr1/Bin2/Rhoh/Ighv1-53/Syt11/Eef2k/Trem2/Ighv1-81/Carmil1/Sh3bp1/Treml4/Stap1/Cd22/Ighg2c/Serpine1
GO:0007224	smoothened signaling pathway	38	0.392078	1.85109	0.00213782	0.016479	0.0123651	846	tags=39%, list=19%, signal=32%	Rpgrip1l/Scube1/Tctn1/Ulk3/Wnt7b/Cfap410/Ssna1/Tctn3/Arl6/Stil/Ttc21b/Tubd1/Gas8/Ttc26/Cluap1
GO:0006915	apoptotic process	373	0.2065	1.56027	0.00216312	0.0166307	0.012479	1362	tags=36%, list=31%, signal=27%	Il1rn/Gpr65/Syk/Mitf/Irf5/Ankrd1/Naip5/Osm/Pmaip1/Mnt/Cftr/Nlrp1b/Ticam1/Nckap1l/Inhbb/Nuak2/Cdk5/Tnfrsf21/Trim32/Hnf1b/Wfs1/Aim2/Aif1/Ormdl3/Mfsd10/Erbb2/Epcam/Runx3/Comp/Wnt7b/Psmd10/F3/Ccl3/Clec5a/Mybl2/Gadd45g/Sdf2l1/Hcar2/Melk/Tnfrsf12a/Tctn3/Capn10/Nupr1/Snai1/Gsdme/Eef2k/Trem2/Tnfrsf23/Palb2/Tnfaip8l2/Stil/Caap1/Atpif1/Bid/Card9/Tradd/E2f2/Pglyrp1/Fhl2/Supv3l1/Map2k6/Aven/Sirt4/Phlda3/Nod2…
GO:0009069	serine family amino acid metabolic process	11	-0.614983	-2.15729	0.00217374	0.0166691	0.0125078	1085	tags=91%, list=25%, signal=68%	Sephs2/Tst/Amt/Shmt1/Gldc/Cbs/Cdo1/Glyat/Baat/Cth
GO:0030641	regulation of cellular pH	22	0.48651	1.93495	0.00229223	0.0175323	0.0131555	448	tags=36%, list=10%, signal=33%	Slc11a1/Cftr/Rab20/Slamf8/Tasl/Ccdc115/Slc26a6/Atp6v0d2
GO:0000724	double-strand break repair via homologous recombination	42	0.386849	1.87475	0.00234397	0.0178359	0.0133832	2085	tags=71%, list=48%, signal=37%	Swi5/Klhl15/Fan1/Palb2/Cdc7/Ap5s1/Recql4/Mad2l2/Rad51ap1/Gen1/Rad51c/Rad51/Parpbp/Swsap1/Rad54b/Recql/Polq/Brca2/Mcm2/Shld1/Cdc45/Mrnip/Rad54l/Gins2/H2ax/Nsmce1/Mcm8/Mcmdc2/Xrcc2/Chek1
GO:0000725	recombinational repair	42	0.386849	1.87475	0.00234397	0.0178359	0.0133832	2085	tags=71%, list=48%, signal=37%	Swi5/Klhl15/Fan1/Palb2/Cdc7/Ap5s1/Recql4/Mad2l2/Rad51ap1/Gen1/Rad51c/Rad51/Parpbp/Swsap1/Rad54b/Recql/Polq/Brca2/Mcm2/Shld1/Cdc45/Mrnip/Rad54l/Gins2/H2ax/Nsmce1/Mcm8/Mcmdc2/Xrcc2/Chek1
GO:0090087	regulation of peptide transport	145	0.265699	1.73406	0.0023666	0.0179619	0.0134778	1262	tags=36%, list=29%, signal=26%	Tlr8/Tlr1/Syk/Slc8b1/Ankrd1/Pmaip1/Cftr/Inhbb/Cdk5/Kcnq1/B3gat3/Mmp13/Erbb2/Cd14/Clec5a/Hcar2/Capn10/Slc26a6/Syt11/Trem2/Zfand1/Ano1/Atpif1/Tlr6/Pask/Ttc21b/Sirt4/Glp1r/Cd22/Cep290/Ccn3/Glmn/Mtcl1/Blk/Ccl2/Nucb2/Adora1/Uqcc2/Fermt1/Npff/Myom1/Il6/Epm2a/Pdcd5/Nrxn1/Angpt1/Fkbp1b/Pde1c/Tcaf2/Ppid/Kif20b/Bad
GO:0032880	regulation of protein localization	204	0.229066	1.58933	0.00241758	0.0183019	0.0137329	1617	tags=39%, list=37%, signal=26%	Tlr8/Pid1/Tlr1/Syk/Slc8b1/Coro2b/Ankrd1/Pmaip1/Cftr/Inhbb/Cdk5/Kcnq1/Ormdl3/B3gat3/Tesk1/Mmp13/Erbb2/Cd14/Clec5a/Gpc1/Hcar2/Capn10/Syt11/Trem2/Zfand1/Epb41l5/Ano1/Atpif1/Tlr6/Ttc21b/Sirt4/Pls1/Eif2ak3/Glp1r/Cd22/Gas8/Meak7/Cep290/Trim30c/Ccn3/Glmn/Mtcl1/Blk/Misp/Ccl2/Uqcc2/Six4/Tmem184a/Fermt1/Npff/Ccne2/Myom1/Il6/Epm2a/Pdcd5/Nrxn1/Trim17/Angpt1/Fkbp1b/Pde1c/Plk1/Tcaf2/Ppid/Kif20b/Trim6/Bad/Hcls1…
GO:0034308	primary alcohol metabolic process	21	-0.45237	-1.95516	0.0024423	0.0183616	0.0137777	803	tags=62%, list=19%, signal=51%	Akr7a5/Kcnma1/Adh7/Rbp4/Gpd1/Ttr/Adh1/Akr1c14/Akr1c6/Hao1/Akr1c20/Cyp1a2/Sult1b1
GO:0072332	intrinsic apoptotic signaling pathway by p53 class mediator	17	0.532871	1.93292	0.00243971	0.0183616	0.0137777	1516	tags=71%, list=35%, signal=46%	Pmaip1/Nupr1/E2f2/Phlda3/Atad5/Bax/Chek2/Rps27l/Bdkrb2/Brca2/Bcl2l12/E2f1
GO:0060326	cell chemotaxis	83	0.307362	1.77503	0.00244408	0.0183616	0.0137777	1057	tags=39%, list=24%, signal=30%	C3ar1/Pla2g7/Syk/Slc8b1/Vav1/Gpr35/Ccr1/Cxcl5/Nckap1l/Ptpro/Aif1/Il16/Slamf8/Bin2/Ccl3/Cnr2/Nod2/C5ar1/Stap1/Slc37a4/Trem1/Serpine1/Ccn3/Ccr5/Bst1/Rpl13a/Ccl2/Ednra/Nbl1/Cxcl2/Slit2/Snai2
GO:0051225	spindle assembly	31	0.430797	1.91528	0.00253821	0.0189811	0.0142426	1148	tags=52%, list=26%, signal=38%	Prc1/Haus6/Mybl2/Spice1/Nek2/Msto1/Fbxo5/Kifc5b/Kifc1/Spag5/Misp/Wrap73/Chek2/Haus1/Aaas/Plk1
GO:0032874	positive regulation of stress-activated MAPK cascade	37	0.403874	1.88455	0.00254303	0.0189811	0.0142426	1238	tags=43%, list=29%, signal=31%	Il1rn/Syk/Rasgrp1/Map4k1/Wnt7b/Gadd45g/Card9/Dvl2/Tlr6/Dixdc1/Nod2/Map3k21/Gadd45a/Scimp/Inava/Gdf6
GO:0030073	insulin secretion	45	0.377453	1.86041	0.00254578	0.0189811	0.0142426	1129	tags=44%, list=26%, signal=33%	Il1rn/Slc8b1/Cftr/Inhbb/Hnf1b/Kcnq1/Capn10/Ano1/Sirt4/Glp1r/Ccn3/Blk/Uqcc2/Rbm4/Npff/Il6/Nrxn1/Acvr2b/Fkbp1b/Pde1c
GO:0048145	regulation of fibroblast proliferation	23	0.482768	1.94182	0.00264291	0.0196558	0.0147489	844	tags=48%, list=19%, signal=39%	Cd300a/Pex2/Pmaip1/Pdgfc/Trim32/B4galt7/Nupr1/Fntb/Serpine1/Ccnb1/Bax
GO:0006612	protein targeting to membrane	28	0.444587	1.92695	0.0027387	0.020179	0.0151414	1888	tags=71%, list=44%, signal=41%	Srp19/Cdk5/Sec61a2/Erbb2/Get1/Sgtb/Pex16/Zdhhc15/Rab3ip/Mtcl1/Ccl2/Adora1/Tcaf2/Dusp18/Kcnb1/Cdk5r1/Vps37b/Cacnb1/Vps37d/Zdhhc4
GO:2000045	regulation of G1/S transition of mitotic cell cycle	24	0.465217	1.90469	0.00273474	0.020179	0.0151414	1814	tags=67%, list=42%, signal=39%	Gpnmb/Aif1/Bid/Cyp1a1/Rps27l/Pidd1/Slfn1/Haspin/Dact1/Ccl12/E2f1/Kif14/Cdc45/Rbm38/Cdkn2b/Tert
GO:0032504	multicellular organism reproduction	146	0.249565	1.62695	0.00274052	0.020179	0.0151414	1646	tags=46%, list=38%, signal=29%	Hpgds/Ptafr/Tspan8/Zfp41/Atat1/Cftr/Inhbb/Ddx3y/Cep57/Snrpa1/Erbb2/Zfp37/Katnal1/Tpgs1/Slc26a6/Cip2a/Bbs4/Hsf2/Ercc1/Rnf114/P2ry1/Ccdc136/Tdrp/Fbxo5/Tarbp2/Ada/Ccnb1/Pithd1/Ggt5/Cfap69/Ttc26/Bbs2/Epor/Bax/Il18/Cnbd2/Ednra/Fancl/Fanca/Pygo1/Insl3/Rad51c/Mastl/Xlr3b/Mettl14/Plk1/Chtf18/Brca2/Asz1/Ncaph/Paqr7/Zfp39/Ptn/Tmem203/Clgn/Mea1/Pafah1b3/Schip1/Mkks/Adamts16/Paqr5/Runx1/Ncoa1/Ift20/H2ax/Cfap…
GO:0048609	multicellular organismal reproductive process	146	0.249565	1.62695	0.00274052	0.020179	0.0151414	1646	tags=46%, list=38%, signal=29%	Hpgds/Ptafr/Tspan8/Zfp41/Atat1/Cftr/Inhbb/Ddx3y/Cep57/Snrpa1/Erbb2/Zfp37/Katnal1/Tpgs1/Slc26a6/Cip2a/Bbs4/Hsf2/Ercc1/Rnf114/P2ry1/Ccdc136/Tdrp/Fbxo5/Tarbp2/Ada/Ccnb1/Pithd1/Ggt5/Cfap69/Ttc26/Bbs2/Epor/Bax/Il18/Cnbd2/Ednra/Fancl/Fanca/Pygo1/Insl3/Rad51c/Mastl/Xlr3b/Mettl14/Plk1/Chtf18/Brca2/Asz1/Ncaph/Paqr7/Zfp39/Ptn/Tmem203/Clgn/Mea1/Pafah1b3/Schip1/Mkks/Adamts16/Paqr5/Runx1/Ncoa1/Ift20/H2ax/Cfap…
GO:0009306	protein secretion	116	0.272451	1.71963	0.00277639	0.0203923	0.0153015	1187	tags=36%, list=27%, signal=27%	Il1rn/Tlr8/Tlr1/Syk/Slc8b1/Ankrd1/Cftr/Inhbb/Hnf1b/Kcnq1/Mmp13/Cd14/Comp/Clec5a/Hcar2/Capn10/Syt11/Trem2/Ano1/Tlr6/Sirt4/Nod2/Trem1/Glp1r/Cd22/Ccn3/Glmn/Blk/Lcp2/Rab3b/Uqcc2/Rbm4/Npff/Bloc1s3/Myom1/Il6/Nrxn1/Acvr2b/Fkbp1b/Pde1c/Svbp/Ppid
GO:1905517	macrophage migration	25	0.452132	1.87708	0.00278439	0.0204005	0.0153076	841	tags=44%, list=19%, signal=36%	C3ar1/Gpr35/P2ry12/Cd200r1/Slamf8/Ccl3/Trem2/C5ar1/Stap1/Rpl13a/Ccl2
GO:0030036	actin cytoskeleton organization	143	0.259351	1.69468	0.00279275	0.0204112	0.0153157	727	tags=24%, list=17%, signal=20%	Dock2/Gpr65/Coro2b/Limk1/Nckap1l/Nuak2/Pstpip2/Cdk5/Trim32/Aif1/Krt19/Tesk1/Foxj1/Kptn/Sdad1/Rhoh/Capn10/Bbs4/Myo5c/Carmil1/Prr5/Epb41l5/Arhgap28/Sh3bp1/Dixdc1/Pls1/Stap1/Epb41l3/Clec2i/Cldn3/Stau2/Rhod/Bst1/Pdlim2
GO:0003044	regulation of systemic arterial blood pressure mediated by a chemical signal	10	-0.62909	-2.08872	0.00282948	0.0206287	0.0154789	747	tags=70%, list=17%, signal=58%	Agt/Adra1b/Serpinf2/Cyp2j5/Ren1/Rasl10b/Sucnr1
GO:2000113	negative regulation of cellular macromolecule biosynthetic process	260	0.217768	1.56198	0.00289115	0.0210265	0.0157774	1619	tags=40%, list=37%, signal=27%	Mitf/Mmp12/Hinfp/Nostrin/Commd7/Bank1/Ankrd1/Zfp366/Apobec1/Pex2/Mnt/Zfp41/Cdk5/Zfp971/Klf5/Hnf1b/Wfs1/Tfec/Fam220a/Frk/Zfp37/Foxj1/Id4/Runx3/Psmd10/Thap11/Snai1/Pask/E2f2/Zfp955a/Fhl2/Fbxo5/Eif2ak3/H2az2/Tfcp2l1/Gm4924/Pfdn5/Phf19/Mrpl13/Zfp263/Caprin2/Ighmbp2/Zfp438/Wdhd1/Zfp668/Tet1/Rpl13a/Prdm5/Wwc1/Mad2l2/Zfp248/Esrrb/Zfp202/Zfp318/Chek2/Mxd3/Rarb/Rbm4/Zc3h6/Six4/Slfn1/Gadd45a/Lefty1/Ccdc85b…
GO:0031396	regulation of protein ubiquitination	36	0.400192	1.84466	0.00295946	0.0213139	0.015993	1683	tags=56%, list=39%, signal=34%	Limk1/Ticam1/Cdk5/Wfs1/Psmd10/Nod2/Fbxo5/Mad2l2/Mastl/Epm2a/Angpt1/Inava/Plk1/Svbp/Mad2l1/Tbc1d7/Mapk15/Prr7/Stub1/Fanci
GO:0007281	germ cell development	51	0.358908	1.83645	0.00295092	0.0213139	0.015993	1550	tags=51%, list=36%, signal=33%	Cftr/Inhbb/Cep57/Zfp37/Tpgs1/Slc26a6/Bbs4/Ercc1/Ccdc136/Fbxo5/Tarbp2/Ccnb1/Pithd1/Cfap69/Ttc26/Bbs2/Bax/Pygo1/Insl3/Xlr3b/Brca2/Asz1/Paqr7/Ptn/Mkks/Paqr5
GO:0140014	mitotic nuclear division	72	0.326499	1.8208	0.00295359	0.0213139	0.015993	2407	tags=68%, list=55%, signal=31%	Prc1/Nuf2/Mybl2/Spice1/Nek2/Kif18b/Msto1/Fbxo5/Ccdc8/Ccnb1/Smpd3/Kifc5b/Bub1/Kifc1/Spag5/Misp/Wrap73/Chek2/Gen1/Haspin/Aaas/Tacc3/Plk1/Kif20b/Ncaph/Mad2l1/Kif2c/Ncapg/Mzt1/Anapc15/Rrs1/Kif14/Map10/Spdl1/Bub1b/Nsl1/Ccsap/Sgo2a/Cdca5/Chek1/Il1b/Kif22/Ik/Il1a/Nsfl1c/Birc5/Tnf/Ncapd2/Hspa1a
GO:0044265	cellular macromolecule catabolic process	174	0.247284	1.6767	0.00293814	0.0213139	0.015993	1207	tags=31%, list=28%, signal=23%	Slc11a1/Mmp12/Klhl42/Sgsh/Smg9/Apobec1/Tent5c/Trim32/Wfs1/Trdmt1/Mfsd8/Fastkd3/Fbxl19/Klhl15/Psmd10/Gpc1/Sdf2l1/Nupr1/Ccdc115/Rnaseh1/Trem2/Dna2/Rnf114/Atpif1/Supv3l1/Socs6/Pbk/Polr2d/Sgtb/Nudt16/Keap1/Pithd1/Glmn/Fbxl8/Bax/Dcps/Chek2/Uqcc2/Lsm4/Exog/Polr2g/Ctsk/Sco1/Pkp3/Il6/Epm2a/Uhrf1/Mettl14/Lrrc29/Plk1/Rnf146/Cirbp/Cblc/Ccnf
GO:0055081	anion homeostasis	19	-0.4685	-1.95351	0.00298743	0.0214361	0.0160847	979	tags=63%, list=23%, signal=49%	Gpam/Prkaa2/Fgfr4/Dgat2/Hnf4a/Mlxipl/Abcc2/Apoa1/Otc/Cps1/Abcb11/Angptl3
GO:0032386	regulation of intracellular transport	67	0.323734	1.7715	0.00299092	0.0214361	0.0160847	1593	tags=45%, list=37%, signal=29%	Pmaip1/Cdk5/B3gat3/Erbb2/Capn10/Zfand1/Atpif1/Ttc21b/Sirt4/Cep290/Mtcl1/Arv1/Spag5/Ccl2/Rbm4/Fermt1/Il6/Epm2a/Pdcd5/Angpt1/Borcs5/Reep2/Tcaf2/Kif20b/Hcls1/Kcnb1/Mapk15/4930550C14Rik/Tmem30b/Cdk5r1
GO:0030030	cell projection organization	330	0.207125	1.53688	0.00300475	0.0214832	0.0161201	1629	tags=40%, list=38%, signal=27%	Limk1/Ankrd1/P2ry12/Rpgrip1l/Cxcl5/Nckap1l/Ptpro/Cdk5/Tnfrsf21/Trim32/Klf5/Etv1/Aif1/Tctn1/Etv4/Ift74/Erbb2/Foxj1/Runx3/Kif1a/Igsf9/Wnt7b/Emp3/Cfap410/Ssna1/Rhoh/Tpgs1/Tnfrsf12a/Tctn3/Amigo1/Lzts3/Eef2k/Tmem80/Bbs4/Ror1/Trem2/Arl6/Cep41/Stil/Carmil1/Ddr1/Sh3bp1/Dock11/Sema3c/Dnal1/Ttc21b/Plxna3/Dixdc1/Tubd1/Pak6/Nexn/Pls1/Arhgap4/Stap1/Wdr90/Dnajb13/Epb41l3/Gas8/Cntrob/Zdhhc15/Stau2/Cep290/Rhod/C…
GO:0034122	negative regulation of toll-like receptor signaling pathway	12	0.585637	1.89085	0.00305574	0.0217951	0.0163541	768	tags=58%, list=18%, signal=48%	Cd300a/Rab7b/Cd300lf/Acod1/Tlr6/Nod2/Smpdl3b
GO:0071692	protein localization to extracellular region	120	0.274869	1.75204	0.00311535	0.0221669	0.0166331	1187	tags=37%, list=27%, signal=27%	Il1rn/Tlr8/Tlr1/Syk/Slc8b1/Ankrd1/Cftr/Inhbb/Hnf1b/Kcnq1/Mmp13/Cd14/Comp/Clec5a/Hcar2/Capn10/Syt11/Trem2/Ano1/Tlr6/Sirt4/Fbn2/Nod2/Trem1/Glp1r/Cd22/Ccn3/Glmn/Blk/Lcp2/Rab3b/Uqcc2/Rbm4/Nbl1/Npff/Bloc1s3/Myom1/Il6/Nrxn1/Acvr2b/Fkbp1b/Pde1c/Svbp/Ppid
GO:0010558	negative regulation of macromolecule biosynthetic process	264	0.221109	1.58844	0.00327344	0.0232359	0.0174352	1619	tags=40%, list=37%, signal=27%	Mitf/Mmp12/Hinfp/Nostrin/Commd7/Bank1/Ankrd1/Zfp366/Apobec1/Pex2/Mnt/Zfp41/Inhbb/Cdk5/Zfp971/Klf5/Hnf1b/Wfs1/Tfec/Fam220a/Frk/Zfp37/Foxj1/Id4/Runx3/Psmd10/Thap11/Snai1/Pask/E2f2/Zfp955a/Fhl2/Fbxo5/Eif2ak3/H2az2/Tfcp2l1/Gm4924/Pfdn5/Phf19/Mrpl13/Zfp263/Smpd3/Caprin2/Ighmbp2/Zfp438/Wdhd1/Zfp668/Tet1/Rpl13a/Prdm5/Wwc1/Mad2l2/Zfp248/Esrrb/Zfp202/Zfp318/Chek2/Mxd3/Rarb/Rbm4/Zc3h6/Six4/Slfn1/Gadd45a/Le…
GO:0045940	positive regulation of steroid metabolic process	16	-0.516426	-2.06335	0.00334374	0.0236781	0.017767	794	tags=62%, list=18%, signal=51%	Ces1d/Apoa2/Agt/Sec14l2/Apoa5/Scd1/Apoa1/Cyp17a1/Cyp7a1/Apoa4
GO:0022613	ribonucleoprotein complex biogenesis	74	0.307551	1.71374	0.00339798	0.0240048	0.0180121	2715	tags=81%, list=63%, signal=31%	Tfb2m/Tbl3/Sdad1/Nop14/Nip7/Polr2d/Tarbp2/LTO1/Mrm1/Kri1/Rpl13a/Rpusd4/Rps27l/Lsm4/Mterf4/Rpusd1/Ddx28/Rbfa/Mrps7/Znhit6/Clp1/Mrpl11/Utp23/Gtf3a/Mpv17l2/Rrp9/Rrs1/Nsun5/Nol9/Tsr1/Mettl17/Sbds/Exosc2/Utp3/Mettl15/Rrp15/Snrpd3/Exosc9/Srpk3/Srfbp1/Wdr74/Mrm3/Ruvbl2/Riox1/Eif2s3y/Nop10/Rps28/Noc4l/Rrp7a/Nhp2/Prmt5/Dcaf13/Ltv1/Ebna1bp2/Adar/Rpl14/Isg20l2/Rrn3/Nol11/Pwp2
GO:0009615	response to virus	54	0.346306	1.79059	0.0034332	0.0241959	0.0181555	1291	tags=44%, list=30%, signal=32%	Tlr8/Tlr13/Mmp12/Irf5/Apobec1/Acod1/Ticam1/Oas3/Aim2/Tspan6/Polr3d/Gsdme/Card9/Treml4/Tarbp2/Ifnlr1/Cd37/Il6/Spn/Oas1g/Prf1/Gpatch3/Trim6/Oas1c
GO:0070663	regulation of leukocyte proliferation	70	0.325912	1.80374	0.0034542	0.0242861	0.0182232	1065	tags=39%, list=25%, signal=30%	Gpnmb/Cd300a/Syk/Ticam1/Nckap1l/Tnfrsf21/Aif1/Erbb2/Foxj1/Tnfrsf13b/Sftpd/Rasal3/Atad5/St6gal1/Cd22/Clec2i/Ccdc88b/Ada/Bst1/Glmn/Btk/Blk/Tnfsf9/Il18/Slfn1/Il6/Spn
GO:0032103	positive regulation of response to external stimulus	104	0.278727	1.71191	0.00346724	0.02432	0.0182486	584	tags=28%, list=13%, signal=25%	Tlr8/C3ar1/Pla2g7/Rasgrp1/Ly86/Mmp12/Vav1/Ccr1/P2ry12/Osm/Acod1/Fcgr1/Ticam1/Nckap1l/Aim2/Aif1/Il16/Ighg2b/Polr3d/Ccl3/Nupr1/Trem2/Card9/Tradd/Tlr6/Sh2d1b1/Nod2/C5ar1/Stap1
GO:1901991	negative regulation of mitotic cell cycle phase transition	38	0.381997	1.80349	0.00352057	0.0246357	0.0184855	1768	tags=61%, list=41%, signal=36%	Gpnmb/Gpr132/Aven/Fbxo5/Ccnb1/Bub1/Rps27l/Gen1/Pidd1/Slfn1/Haspin/Plk1/Mad2l1/Dact1/Anapc15/Ccl12/Ticrr/Mrnip/Rbm38/Spdl1/Bub1b/Cdkn2b/Brsk1
GO:0000904	cell morphogenesis involved in differentiation	147	0.250185	1.63826	0.00365811	0.0255378	0.0191624	1035	tags=30%, list=24%, signal=24%	Limk1/Ptpro/Cdk5/Etv1/Tctn1/Etv4/Erbb2/Runx3/Kif1a/Wnt7b/Mfap2/Rhoh/Tnfrsf12a/Amigo1/Lzts3/Lamb3/Eef2k/Carmil1/Epb41l5/Sema3c/Plxna3/Dixdc1/Nexn/Arhgap4/St6gal1/Cldn3/Zdhhc15/Stau2/Chn1/Nfasc/Caprin2/Ccr5/Ttc26/Cdh23/Tet1/Esrrb/Ngef/Fat3/Grhl2/Ttl/Lama1/Xlr3b/Slit2/Ephb3
GO:0071675	regulation of mononuclear cell migration	24	0.456148	1.86755	0.00367414	0.0255893	0.0192011	1033	tags=46%, list=24%, signal=35%	C3ar1/Pla2g7/Ccr1/Aif1/Slamf8/C5ar1/Serpine1/Ccn3/Ccl2/Nbl1/Slit2
GO:0098609	cell-cell adhesion	183	0.237191	1.61771	0.00369361	0.0256645	0.0192575	1087	tags=33%, list=25%, signal=26%	Il1rn/Gpnmb/Cd300a/Gcnt1/Syk/Ptafr/Rasgrp1/Cdh6/P2ry12/Nckap1l/Tnfrsf21/Sirpb1c/Serpinb8/Aif1/Cd200r1/Erbb2/Epcam/Foxj1/Runx3/Igsf9/Comp/Wnt7b/Rap2b/Rhoh/Mex3b/Amigo1/Olr1/Milr1/Tnfaip8l2/Sirpb1a/Sftpd/Epb41l5/Rasal3/Cdh3/Socs6/Nexn/Cldn3/Ccdc88b/Ada/Ccn3/Ccr5/Glmn/Cdh23/Blk/Tnfsf9/Mad2l2/Gm5150/Ccl2/Fat3/Il18/Sirpb1b/Slfn1/Cadm3/Slit2/Ephb3/Pkp3/Il6/Nrxn1/Spn/Lrfn4
GO:0042180	cellular ketone metabolic process	73	-0.277706	-1.74915	0.00378065	0.0262078	0.0196652	809	tags=40%, list=19%, signal=33%	Coq8a/Akr7a5/Ces1d/Dgat2/Kmo/Hnf4a/Cyp4f15/Irs1/Agt/Kyat3/Kcnma1/Ido2/Apoa5/Gpd1/Mlxipl/Aadat/Rgn/Apoa1/Tdo2/Cyp17a1/Akr1c14/Akr1c6/Abcb11/Kynu/Cyp7a1/Akr1c20/Apoa4/Cyp4f14/Slc22a13
GO:2001020	regulation of response to DNA damage stimulus	51	0.355275	1.81786	0.00387137	0.026676	0.0200165	1765	tags=57%, list=41%, signal=34%	Ankrd1/Pmaip1/Pnkp/Trim32/Ddx11/Klhl15/Psmd10/Snai1/Ercc1/Bid/Fbxo5/Atad5/Nudt16/Etaa1/Mad2l2/Chek2/Rad51ap1/Rad51/Parpbp/Snai2/Polq/Ogg1/Ankle1/Shld1/Bcl2l12/Mrnip/Cbx8/Mgmt/Nsmce1
GO:0008037	cell recognition	35	0.390712	1.79258	0.00386136	0.026676	0.0200165	635	tags=37%, list=15%, signal=32%	Igha/Dock2/St6galnac6/Fcgr1/Tnfrsf21/Iglc1/Ighg2b/Ighv1-53/Amigo1/Ighv1-81/Nexn/Clec2i/Ighg2c
GO:0010941	regulation of cell death	348	0.203473	1.52114	0.00387523	0.026676	0.0200165	1873	tags=45%, list=43%, signal=28%	Il1rn/Gpnmb/Syk/Mitf/Irf5/Ankrd1/Naip5/Osm/Pmaip1/Mnt/Cftr/Nlrp1b/Nckap1l/Inhbb/Nuak2/Cdk5/Trim32/Hnf1b/Wfs1/Aif1/Ormdl3/Cd200r1/Erbb2/Epcam/Runx3/Comp/Psmd10/F3/Ccl3/Clec5a/Mybl2/Gadd45g/Sdf2l1/Hcar2/Melk/Tnfrsf12a/Tctn3/Capn10/Nupr1/Snai1/Gsdme/Eef2k/Trem2/Tnfrsf23/Palb2/Tnfaip8l2/Stil/Caap1/Atpif1/Bid/Card9/Tradd/Tlr6/Fhl2/Supv3l1/Map2k6/Aven/Sirt4/Phlda3/Nod2/Higd2a/Eif2ak3/C5ar1/Atad5/St6gal…
GO:0032373	positive regulation of sterol transport	12	-0.544131	-1.98492	0.0040566	0.027731	0.0208081	1986	tags=100%, list=46%, signal=54%	Gps2/Pltp/Abcg1/Zdhhc8/Ptch1/Scp2/Ces1d/Abcb4/Apoa1/Pon1/Abca12
GO:0032376	positive regulation of cholesterol transport	12	-0.544131	-1.98492	0.0040566	0.027731	0.0208081	1986	tags=100%, list=46%, signal=54%	Gps2/Pltp/Abcg1/Zdhhc8/Ptch1/Scp2/Ces1d/Abcb4/Apoa1/Pon1/Abca12
GO:1902850	microtubule cytoskeleton organization involved in mitosis	37	0.393214	1.83481	0.00404986	0.027731	0.0208081	1818	tags=65%, list=42%, signal=38%	Prc1/Wdr62/Nuf2/Mybl2/Stil/Spice1/Nek2/Msto1/Ccnb1/Kifc5b/Kifc1/Misp/Wrap73/Chek2/Aaas/Tacc3/Plk1/Cep126/Mad2l1/Mzt1/Sapcd2/Map10/Spdl1/Sbds
GO:0002686	negative regulation of leukocyte migration	14	0.554261	1.90999	0.00407864	0.0278175	0.020873	1033	tags=64%, list=24%, signal=49%	Cd300a/Cd200r1/Slamf8/Stap1/Ada/Ccn3/Adora1/Nbl1/Slit2
GO:0046364	monosaccharide biosynthetic process	20	-0.464325	-1.96271	0.00411443	0.0279848	0.0209986	903	tags=60%, list=21%, signal=48%	Sord/Pcx/Dgat2/Hnf4a/Gulo/Rbp4/Gpd1/Rgn/Fbp1/Gnmt/Pck1/G6pc
GO:0033108	mitochondrial respiratory chain complex assembly	22	0.464798	1.84859	0.00413154	0.0279848	0.0209986	1252	tags=64%, list=29%, signal=46%	Tfam/Foxred1/Fastkd3/Tmem126b/Uqcr10/Dmac1/Taco1/Bcs1l/Uqcc2/Cox14/Ndufaf3/Sco1/Sdhaf3/Ndufs6
GO:0052548	regulation of endopeptidase activity	87	-0.260915	-1.72895	0.0041268	0.0279848	0.0209986	747	tags=36%, list=17%, signal=30%	Agt/Dhcr24/Serpina1c/Wnt9a/Fetub/Serpina10/Grin1/Ahsg/Kng2/Serpina1a/Serpina6/Serpinf2/Nlrp12/Serpina1e/Serpina1b/Vtn/Kng1/Serpina3k/Serpind1/Hrg/Serpinc1/Serpina1d/Nlrp2/Fcmr/Serpina11/Serpinb6c/Serpina3m/Il24/Spock3/Sfrp2/Serpinb1c
GO:0002279	mast cell activation involved in immune response	17	0.51683	1.87474	0.00417256	0.0280063	0.0210147	801	tags=53%, list=18%, signal=43%	Cd300a/Syk/Rasgrp1/Stxbp2/Milr1/D6Wsu163e/Btk/Blk/Lat2
GO:0043303	mast cell degranulation	17	0.51683	1.87474	0.00417256	0.0280063	0.0210147	801	tags=53%, list=18%, signal=43%	Cd300a/Syk/Rasgrp1/Stxbp2/Milr1/D6Wsu163e/Btk/Blk/Lat2
GO:0001774	microglial cell activation	17	0.515832	1.87111	0.00417256	0.0280063	0.0210147	584	tags=47%, list=13%, signal=41%	Tlr8/Tlr1/Aif1/Syt11/Trem2/Tlr6/C5ar1/Stap1
GO:0002269	leukocyte activation involved in inflammatory response	17	0.515832	1.87111	0.00417256	0.0280063	0.0210147	584	tags=47%, list=13%, signal=41%	Tlr8/Tlr1/Aif1/Syt11/Trem2/Tlr6/C5ar1/Stap1
GO:0046777	protein autophosphorylation	58	0.337168	1.77964	0.00425905	0.0285221	0.0214017	568	tags=29%, list=13%, signal=26%	Gpnmb/Syk/Cdk5/Pdgfc/Map4k1/Sla/Frk/Tesk1/Erbb2/Ulk3/Rap2b/Melk/Eef2k/Ddr1/Nek2/Pask/Eif2ak3
GO:0031023	microtubule organizing center organization	38	0.376505	1.77757	0.00435219	0.0290765	0.0218177	1207	tags=47%, list=28%, signal=34%	Wdr62/Haus6/Foxj1/Bbs4/Stil/Spice1/Nek2/Plk4/BC034090/Cntrob/Kifc1/Gen1/Gadd45a/Pard6b/Haus1/Plk1/Brca2/Ccnf
GO:0002790	peptide secretion	129	0.26497	1.70505	0.00436147	0.0290765	0.0218177	1187	tags=36%, list=27%, signal=27%	Il1rn/Tlr8/Tlr1/Syk/Slc8b1/Ankrd1/Cftr/Inhbb/Hnf1b/Kcnq1/Mmp13/Cd14/Comp/Clec5a/Hcar2/Mmp7/Capn10/Syt11/Trem2/Ano1/Tlr6/Pask/Sirt4/Nod2/Trem1/Glp1r/Cd22/Ccn3/Smpd3/Glmn/Blk/Lcp2/Rab3b/Nucb2/Adora1/Uqcc2/Rbm4/Npff/Bloc1s3/Myom1/Il6/Nrxn1/Acvr2b/Fkbp1b/Pde1c/Svbp/Ppid
GO:0050996	positive regulation of lipid catabolic process	13	-0.535306	-2.01599	0.00453613	0.0301729	0.0226404	759	tags=62%, list=17%, signal=51%	Apoa2/Irs1/Aadac/Apoa5/Apoa1/Apoh/Angptl3/Apoa4
GO:0002443	leukocyte mediated immunity	114	0.268432	1.68963	0.00456632	0.0303056	0.02274	1091	tags=37%, list=25%, signal=28%	Igha/Slc11a1/Cd300a/Syk/Ptafr/Rasgrp1/Vav1/Cd300lb/Stxbp2/Cxcl5/Fcgr1/Ticam1/Gfus/Iglc1/Foxj1/Ighg2b/Ighv1-53/Milr1/Kdm5d/D6Wsu163e/Ighv1-81/Ercc1/Treml4/Sh2d1b1/Nod2/Stap1/Atad5/Trem1/Ighg2c/Btk/Blk/Lat2/Mad2l2/Ccl2/Il18/C1qa/H2-T10/Exo1/Il6/Spn/Scimp/Prf1
GO:0030488	tRNA methylation	10	0.623214	1.8998	0.00459895	0.0304539	0.0228512	1405	tags=90%, list=32%, signal=61%	Trdmt1/Hsd17b10/Trmt12/Thumpd3/Mettl2/Lcmt2/Bcdin3d/Trmo/Trmt61a
GO:0030097	hemopoiesis	189	0.232447	1.59034	0.00466021	0.0307907	0.023104	1459	tags=38%, list=34%, signal=26%	Dock2/Nfam1/Syk/Rasgrp1/Mitf/Rab7b/Vav1/Ccr1/Cd300lf/Acp6/Slc7a6os/Nckap1l/Erbb2/Foxj1/Runx3/Slamf8/Zbtb24/Tnfrsf13b/Ccl3/Clec5a/Mfap2/Rhoh/Gadd45g/Trem2/Bpgm/Ercc1/Atpif1/Dock11/Pglyrp1/Clec4d/Arl11/Stap1/Slc37a4/Tnfsf8/Clec2i/Ada/Smpd3/Pithd1/Cdin1/Btk/Blk/Tnfsf9/Batf2/Bax/Il18/Fanca/Pygo1/Hmgb3/Gpr171/Dcstamp/Il6/Spn/Ctnnbip1/Angpt1/Cd79b/Tacc3/Tcaf2/Brca2/Onecut1/Hoxb3/Bad/Nhej1/Bcl2a1d/Hoxa5…
GO:0046942	carboxylic acid transport	78	-0.255677	-1.6169	0.00479092	0.0315838	0.0236991	897	tags=42%, list=21%, signal=34%	Slc26a1/Slc25a13/Acsl1/Arg1/Slc6a13/Stra6l/Ces1d/Slc1a2/Kmo/Slc25a47/Abcb4/Agt/Slc16a5/Slc17a2/Rbp4/Slc17a4/Slco1a4/Abcc2/Slc10a1/Slco1a1/Slc38a3/Slc27a2/Slc27a5/Abcb11/Aqp9/Slc47a1/Slc6a18/Slc1a3/Slc17a3/Slc10a5/Slc22a13/Slco1b2/Aqp8
GO:0045859	regulation of protein kinase activity	153	0.252239	1.66798	0.0048186	0.0316957	0.023783	1207	tags=34%, list=28%, signal=25%	Slc11a1/Il1rn/Cd300a/Tlr1/Syk/Rasgrp1/Fcgr1/Ptpro/Tab1/Cdk5/Pdgfc/Map4k1/Tesk1/Erbb2/Wnt7b/Psmd10/Rap2b/Gadd45g/Stil/Dvl2/Tlr6/Map2k6/Nod2/Pak6/Strada/C5ar1/Stap1/Ccnb1/Telo2/Etaa1/Unc119/Il18/Ltf/Adora1/Map3k21/Rgs14/Gadd45a/Synpo2/Shc2/Ccne2/Avpi1/Cdkn2c/Il6/Epm2a/Nrxn1/Acvr2b/Angpt1/Inava/Lpar2/Plk1/Cblc/Ccnf
GO:1902806	regulation of cell cycle G1/S phase transition	29	0.430753	1.88231	0.00482943	0.0316965	0.0237836	1963	tags=66%, list=45%, signal=36%	Gpnmb/Aif1/Plpp2/Bid/Cyp1a1/Rps27l/Pidd1/Slfn1/Haspin/Cirbp/Dact1/Ccl12/E2f1/Kif14/Cdc45/Rbm38/Cdkn2b/Tert/Cdkn2d
GO:0043067	regulation of programmed cell death	314	0.211317	1.55139	0.00494675	0.0323946	0.0243075	1873	tags=46%, list=43%, signal=28%	Il1rn/Syk/Mitf/Irf5/Ankrd1/Naip5/Osm/Pmaip1/Mnt/Cftr/Nlrp1b/Nckap1l/Inhbb/Nuak2/Cdk5/Trim32/Hnf1b/Wfs1/Aif1/Ormdl3/Erbb2/Epcam/Runx3/Comp/Psmd10/F3/Ccl3/Clec5a/Mybl2/Gadd45g/Sdf2l1/Hcar2/Melk/Tnfrsf12a/Tctn3/Capn10/Nupr1/Snai1/Gsdme/Eef2k/Trem2/Tnfrsf23/Palb2/Tnfaip8l2/Stil/Caap1/Atpif1/Bid/Card9/Tradd/Fhl2/Supv3l1/Map2k6/Aven/Sirt4/Phlda3/Nod2/Higd2a/Eif2ak3/C5ar1/Atad5/St6gal1/Glp1r/Thoc6/Aifm2…
GO:0055090	acylglycerol homeostasis	14	-0.535169	-2.05398	0.00511675	0.033287	0.0249771	784	tags=71%, list=18%, signal=59%	Angptl8/Dgat2/Gckr/Hnf4a/Apoa5/Lipc/Apoc3/Apoa1/Angptl3/Apoa4
GO:0070328	triglyceride homeostasis	14	-0.535169	-2.05398	0.00511675	0.033287	0.0249771	784	tags=71%, list=18%, signal=59%	Angptl8/Dgat2/Gckr/Hnf4a/Apoa5/Lipc/Apoc3/Apoa1/Angptl3/Apoa4
GO:0050766	positive regulation of phagocytosis	36	0.385416	1.77655	0.00510149	0.033287	0.0249771	923	tags=44%, list=21%, signal=35%	Slc11a1/Dock2/Cd300lf/Fcgr1/Nckap1l/Sirpb1c/Ighg2b/Mex3b/Trem2/Sirpb1a/Sftpd/Nod2/Stap1/Gm5150/Ccl2/Sirpb1b
GO:0006885	regulation of pH	23	0.462938	1.86205	0.00519323	0.0336909	0.0252802	448	tags=35%, list=10%, signal=31%	Slc11a1/Cftr/Rab20/Slamf8/Tasl/Ccdc115/Slc26a6/Atp6v0d2
GO:0052547	regulation of peptidase activity	113	-0.231222	-1.61415	0.00520161	0.0336909	0.0252802	748	tags=33%, list=17%, signal=28%	Itih2/Agt/Dhcr24/Serpina1c/Wnt9a/Fetub/Serpina10/Grin1/Ahsg/Kng2/Serpina1a/Serpina6/Serpinf2/Pzp/Nlrp12/Serpina1e/Serpina1b/Itih4/Vtn/Mug2/Kng1/Serpina3k/Serpind1/Itih1/Hrg/Serpinc1/Serpina1d/Nlrp2/Mug1/Fcmr/Serpina11/Serpinb6c/Serpina3m/Il24/Spock3/Sfrp2/Serpinb1c
GO:0034250	positive regulation of cellular amide metabolic process	33	0.397501	1.78644	0.00530302	0.0342411	0.025693	1185	tags=45%, list=27%, signal=33%	Ptafr/Erbb2/Fastkd3/Nod2/Eif2ak3/Polr2d/Tarbp2/Smpd3/Rpusd4/Uqcc2/Rps27l/Polr2g/Rbm4/Il6/Cirbp
GO:0035592	establishment of protein localization to extracellular region	117	0.265621	1.68474	0.00530969	0.0342411	0.025693	1187	tags=36%, list=27%, signal=27%	Il1rn/Tlr8/Tlr1/Syk/Slc8b1/Ankrd1/Cftr/Inhbb/Hnf1b/Kcnq1/Mmp13/Cd14/Comp/Clec5a/Hcar2/Capn10/Syt11/Trem2/Ano1/Tlr6/Sirt4/Nod2/Trem1/Glp1r/Cd22/Ccn3/Glmn/Blk/Lcp2/Rab3b/Uqcc2/Rbm4/Npff/Bloc1s3/Myom1/Il6/Nrxn1/Acvr2b/Fkbp1b/Pde1c/Svbp/Ppid
GO:0051251	positive regulation of lymphocyte activation	79	0.310024	1.77479	0.00536804	0.0345422	0.0259189	1065	tags=39%, list=25%, signal=30%	Igha/Syk/Rasgrp1/Ticam1/Nckap1l/Sirpb1c/Iglc1/Aif1/Runx3/Ighg2b/Rhoh/Ighv1-53/Ighv1-81/Sirpb1a/Rasal3/Nod2/Atad5/Clec2i/Ighg2c/Ccdc88b/Ada/Bst1/Tnfsf9/Mad2l2/Gm5150/Ccl2/Il18/Sirpb1b/Bloc1s3/Il6/Spn
GO:0090307	mitotic spindle assembly	22	0.458364	1.823	0.00543935	0.0349251	0.0262062	1349	tags=59%, list=31%, signal=41%	Prc1/Mybl2/Spice1/Nek2/Msto1/Kifc5b/Kifc1/Misp/Wrap73/Chek2/Aaas/Plk1/Mzt1
GO:0042254	ribosome biogenesis	58	0.331929	1.75199	0.00547642	0.035087	0.0263278	2715	tags=84%, list=63%, signal=32%	Tfb2m/Tbl3/Sdad1/Nop14/Nip7/LTO1/Mrm1/Kri1/Rpusd4/Rps27l/Mterf4/Rpusd1/Ddx28/Rbfa/Mrps7/Znhit6/Mrpl11/Utp23/Gtf3a/Mpv17l2/Rrp9/Rrs1/Nsun5/Nol9/Tsr1/Mettl17/Sbds/Exosc2/Utp3/Mettl15/Rrp15/Exosc9/Srfbp1/Wdr74/Mrm3/Riox1/Nop10/Rps28/Noc4l/Rrp7a/Nhp2/Dcaf13/Ltv1/Ebna1bp2/Rpl14/Isg20l2/Rrn3/Nol11/Pwp2
GO:0043087	regulation of GTPase activity	73	0.31128	1.73846	0.00548867	0.0350895	0.0263296	1073	tags=36%, list=25%, signal=27%	Gpr65/Rasgrp1/Vav1/Adap2/Arhgap9/Arhgap15/Gmip/Erbb2/Foxj1/Ccl3/Tbc1d9/Mex3b/Bbs4/Sh3bp1/Dock11/Rasal3/Dvl2/Plxna3/Rgs10/Chn1/Tbc1d25/Ccl2/Ngef/Rgs14/Ephb3/Arhgap22
GO:0031349	positive regulation of defense response	62	0.328575	1.76636	0.00555893	0.0354622	0.0266092	752	tags=37%, list=17%, signal=31%	Tlr8/Rasgrp1/Mmp12/Vav1/Osm/Fcgr1/Ticam1/Aim2/Il16/Ighg2b/Polr3d/Ccl3/Nupr1/Trem2/Card9/Tradd/Tlr6/Sh2d1b1/Nod2/Stap1/Serpine1/Ccr5/Btk
GO:0038061	NIK/NF-kappaB signaling	18	0.502624	1.88159	0.00577748	0.0366981	0.0275367	874	tags=50%, list=20%, signal=40%	Tlr1/Tspan6/Cd14/Trem2/Tradd/Nod2/Ccn3/Smpd3/Il18
GO:1901222	regulation of NIK/NF-kappaB signaling	18	0.502624	1.88159	0.00577748	0.0366981	0.0275367	874	tags=50%, list=20%, signal=40%	Tlr1/Tspan6/Cd14/Trem2/Tradd/Nod2/Ccn3/Smpd3/Il18
GO:0032655	regulation of interleukin-12 production	17	0.504686	1.83069	0.00581719	0.0367925	0.0276075	1079	tags=53%, list=25%, signal=40%	Tlr8/Syk/Mefv/Acp5/Il16/Tlr6/Nod2/Tnfsf9/Scimp
GO:0043507	positive regulation of JUN kinase activity	17	0.503874	1.82774	0.00581719	0.0367925	0.0276075	493	tags=35%, list=11%, signal=31%	Il1rn/Syk/Map4k1/Wnt7b/Dvl2/Tlr6
GO:0045723	positive regulation of fatty acid biosynthetic process	10	-0.597106	-1.98252	0.00587489	0.0370782	0.0278219	767	tags=70%, list=18%, signal=58%	Hnf4a/Agt/Apoa5/Mlxipl/Rgn/Apoa1/Apoa4
GO:0016458	gene silencing	29	0.424995	1.85714	0.00591589	0.0372575	0.0279564	1814	tags=62%, list=42%, signal=36%	Snip1/Kcnq1/H2az2/Tarbp2/Wdhd1/Rbm4/Bcdin3d/Il6/H2aj/Asz1/Pcgf1/Clp1/Macroh2a2/H2aw/Cdc45/H2ax/Cbx8/Tert
GO:0015711	organic anion transport	115	-0.231916	-1.62505	0.00617557	0.0388104	0.0291216	897	tags=39%, list=21%, signal=32%	Slc26a1/Slc25a13/Acsl1/Arg1/Slc6a13/Stra6l/Atp8a2/Ces1d/Slc1a2/Kmo/Slc25a47/Abcb4/Apoa2/Agt/Slc16a5/Apoa5/Slc17a2/Rbp4/Slc17a4/Slco1a4/Slc2a2/Abcc2/Apoa1/Slc10a1/Slco1a1/Slc38a3/Slc22a26/Slc27a2/Mttp/Slc27a5/Abcb11/Aqp9/Slc47a1/Slc6a18/G6pc/Slc1a3/Slc17a3/Apoa4/Xkr9/Slc10a5/Slc22a30/Slc22a13/Abca12/Slco1b2/Aqp8
GO:0032418	lysosome localization	23	0.456899	1.83777	0.00626271	0.0392746	0.0294699	801	tags=43%, list=18%, signal=36%	Cd300a/Syk/Rasgrp1/Stxbp2/Milr1/D6Wsu163e/Borcs6/Btk/Blk/Lat2
GO:0008608	attachment of spindle microtubules to kinetochore	10	0.608919	1.85622	0.00630509	0.0394568	0.0296066	1301	tags=70%, list=30%, signal=49%	Nuf2/Nek2/Knl1/Ccnb1/Spag5/Brca2/Kif2c
GO:0032388	positive regulation of intracellular transport	39	0.376162	1.80125	0.00640373	0.0399194	0.0299538	1700	tags=51%, list=39%, signal=31%	Pmaip1/Cdk5/B3gat3/Erbb2/Capn10/Zfand1/Cep290/Mtcl1/Spag5/Ccl2/Il6/Pdcd5/Borcs5/Tcaf2/Kif20b/Hcls1/Kcnb1/Tmem30b/Cdk5r1/Dmap1
GO:0045787	positive regulation of cell cycle	74	0.298703	1.66444	0.00640599	0.0399194	0.0299538	2430	tags=65%, list=56%, signal=29%	Trim32/Ddx11/Aif1/Psmd10/Nupr1/Fntb/Stil/Cdc7/Fbxo5/Plk4/Cyp1a1/Atad5/Nudt16/Ccnb1/Smpd3/Spag5/Chek2/Gen1/Pidd1/Rad51c/Ttl/Brca2/Kif20b/Mad2l1/Mapk15/Kif14/Cdk5r1/Cdc45/Rbm38/Map10/Asns/Tert/Stox1/Cdc25c/Tfap4/Sgo2a/Cdca5/Cenpv/Chek1/Il1b/Lmnb1/Camk2b/Il1a/Nsfl1c/Birc5/Flt3l/Tnf/Brca1
GO:0033674	positive regulation of kinase activity	122	0.268172	1.70799	0.00642216	0.0399361	0.0299663	1602	tags=43%, list=37%, signal=28%	Slc11a1/Il1rn/Cd300a/Tlr1/Syk/Rasgrp1/Fcgr1/Tab1/Cdk5/Pdgfc/Map4k1/Erbb2/Wnt7b/Psmd10/Gadd45g/Ror1/Stil/Ddr1/Dvl2/Tlr6/Map2k6/Nod2/Pak6/Strada/Stap1/Telo2/Etaa1/Unc119/Il18/Ltf/Adora1/Map3k21/Gadd45a/Shc2/Ephb3/Avpi1/Nrxn1/Acvr2b/Angpt1/Inava/Lpar2/Bad/Map3k15/Higd1a/Lamtor2/Erbb4/Rad50/Pfkfb1/Kif14/Flt3/Cdk5r1/Mrnip
GO:0043069	negative regulation of programmed cell death	190	0.232625	1.58914	0.00644449	0.039991	0.0300075	1362	tags=38%, list=31%, signal=28%	Il1rn/Mitf/Naip5/Mnt/Cftr/Nckap1l/Nuak2/Trim32/Hnf1b/Wfs1/Aif1/Ormdl3/Erbb2/Epcam/Comp/Psmd10/Clec5a/Nupr1/Snai1/Eef2k/Trem2/Tnfrsf23/Palb2/Stil/Caap1/Bid/Fhl2/Supv3l1/Aven/Sirt4/Nod2/Higd2a/Eif2ak3/C5ar1/Atad5/St6gal1/Glp1r/Thoc6/Aifm2/Serpine1/Ada/Krt18/Ccr5/Cldn7/Zc3hc1/Epor/Bax/Dcps/Il18/Adora1/Ednra/Rarb/Insl3/Pidd1/Six4/Bdkrb2/Il6/Snai2/Angpt1/Faim/Plk1/Dpep1/Vtcn1/Ogg1/Ung/Bad/Mad2l1/Cxcr2…
GO:0043406	positive regulation of MAP kinase activity	51	0.346205	1.77145	0.00647511	0.0400969	0.0300869	1136	tags=39%, list=26%, signal=29%	Il1rn/Syk/Rasgrp1/Tab1/Pdgfc/Map4k1/Erbb2/Wnt7b/Gadd45g/Dvl2/Tlr6/Map2k6/Nod2/Adora1/Map3k21/Gadd45a/Shc2/Avpi1/Inava/Lpar2
GO:0007346	regulation of mitotic cell cycle	107	0.267272	1.65252	0.00659498	0.040754	0.03058	2430	tags=61%, list=56%, signal=27%	Gpnmb/Gpr132/Aif1/Stil/Cdc7/Nek2/Bid/Aven/Fbxo5/Cyp1a1/Atad5/Ccdc8/Ccnb1/Smpd3/Bub1/Chek2/Rps27l/Gen1/Pidd1/Rad51c/Ttl/Slfn1/Gadd45a/Haspin/Tacc3/Plk1/Brca2/Eme1/Kif20b/Mad2l1/Dact1/Anapc15/Ccl12/Rad50/E2f1/Ticrr/Kif14/Tipin/Cdc45/Mrnip/Rbm38/Spdl1/Bub1b/Cdkn2b/Asns/Brsk1/Tert/Stox1/Cdc25c/Tfap4/Ccsap/Cdca5/Chek1/Il1b/Rad9b/Ddias/Lmnb1/Ik/Rad17/Il1a/Nsfl1c/Birc5/Tnf/Hspa1a/Brca1
GO:0007286	spermatid development	27	0.421983	1.80913	0.00663802	0.0408493	0.0306515	1018	tags=48%, list=23%, signal=37%	Cftr/Cep57/Tpgs1/Slc26a6/Bbs4/Ccdc136/Tarbp2/Pithd1/Cfap69/Ttc26/Bbs2/Pygo1/Xlr3b
GO:0060997	dendritic spine morphogenesis	22	0.452935	1.80141	0.0066312	0.0408493	0.0306515	1035	tags=45%, list=24%, signal=35%	Cdk5/Kif1a/Lzts3/Eef2k/Zdhhc15/Stau2/Caprin2/Ngef/Xlr3b/Ephb3
GO:0060429	epithelium development	203	0.215656	1.49406	0.00668268	0.0410389	0.0307938	1991	tags=47%, list=46%, signal=27%	Mmp12/Spint1/Mfsd12/Cftr/Rpgrip1l/Ptpro/Klf5/Hnf1b/Tctn1/Etv4/Ift74/Epcam/Foxj1/Id4/Runx3/Wnt7b/Zfas1/Get1/Snai1/Bbs4/Palb2/Stil/Ddr1/Epb41l5/Sh3bp1/Esrp1/Bmper/Dvl2/Tradd/Plet1/Sema3c/Cdh3/Ehf/Plk4/Tfcp2l1/Cldn3/Serpine1/Keap1/Glmn/Cdh23/Epor/Bax/Cluap1/Prom1/Ednra/Cthrc1/Rarb/Rbm4/Grhl2/Six4/Fermt1/Lama1/Slit2/Il6/Snai2/Ctnnbip1/Acvr2b/Angpt1/Brca2/Onecut1/Kif20b/Smad9/Bad/Dact1/Cxcr2/Ptch2/Kaz…
GO:0060548	negative regulation of cell death	219	0.22002	1.53608	0.0067361	0.0412813	0.0309756	1362	tags=37%, list=31%, signal=26%	Il1rn/Gpnmb/Mitf/Naip5/Mnt/Cftr/Nckap1l/Nuak2/Cdk5/Trim32/Hnf1b/Wfs1/Aif1/Ormdl3/Cd200r1/Erbb2/Epcam/Comp/Psmd10/Clec5a/Nupr1/Snai1/Eef2k/Trem2/Tnfrsf23/Palb2/Stil/Caap1/Bid/Fhl2/Supv3l1/Aven/Sirt4/Nod2/Higd2a/Eif2ak3/C5ar1/Atad5/St6gal1/Glp1r/Meak7/Thoc6/Aifm2/Serpine1/Ada/Ccn3/Krt18/Ccr5/Cldn7/Zc3hc1/Epor/Bax/Dcps/Il18/Adora1/Ednra/Rarb/Insl3/Pidd1/Six4/Bdkrb2/Il6/Snai2/Angpt1/Faim/Plk1/Rnf146/…
GO:0006275	regulation of DNA replication	31	0.40571	1.80375	0.0068545	0.0419201	0.031455	1560	tags=48%, list=36%, signal=31%	Obi1/Esco1/Cdc7/Dna2/Fbxo5/Atad5/Chek2/Il6/Chtf18/Brca2/Ccna2/Bcar3/Mapk15/Ticrr/Tipin
GO:0032102	negative regulation of response to external stimulus	107	0.266885	1.65013	0.00690172	0.0421218	0.0316064	1065	tags=37%, list=25%, signal=29%	Mmp12/Mefv/Ccr1/Tspan8/Acod1/Acp5/Aif1/Cd200r1/Tspan6/Slamf8/Cnr2/Syt11/A2m/Bbs4/Tnfaip8l2/Sema3c/Sh2d1b1/Pglyrp1/Plxna3/Pbk/Nod2/Stap1/St6gal1/Cldn3/Serpine1/Tarbp2/Ada/Ccn3/Smpdl3b/Bbs2/Il1r2/Nucb2/Ltf/Adora1/Nbl1/Npff/Slit2/Snai2/Nrxn1/Spn
GO:0006446	regulation of translational initiation	12	0.555282	1.79285	0.00700945	0.0426198	0.03198	938	tags=50%, list=22%, signal=39%	Bank1/Eif2ak3/Polr2d/Rpl13a/Polr2g/Rbm4
GO:0051253	negative regulation of RNA metabolic process	243	0.209895	1.48106	0.00701211	0.0426198	0.03198	1623	tags=40%, list=37%, signal=26%	Slc11a1/Mitf/Mmp12/Hinfp/Nostrin/Commd7/Ankrd1/Zfp366/Apobec1/Pex2/Tent5c/Mnt/Zfp41/Cdk5/Zfp971/Klf5/Hnf1b/Wfs1/Tfec/Fam220a/Trdmt1/Frk/Zfp37/Foxj1/Id4/Runx3/Psmd10/Thap11/Snai1/E2f2/Zfp955a/Fhl2/H2az2/Tfcp2l1/Gm4924/Pfdn5/Phf19/Zfp263/Ighmbp2/Zfp438/Wdhd1/Zfp668/Tet1/Prdm5/Wwc1/Mad2l2/Zfp248/Esrrb/Zfp202/Zfp318/Mxd3/Rarb/Zc3h6/Six4/Slfn1/Gadd45a/Bcdin3d/Lefty1/Pkp3/Il6/Ccdc85b/Uhrf1/Snai2/Ctnnbi…
GO:0002695	negative regulation of leukocyte activation	58	0.326798	1.72491	0.00717779	0.0435374	0.0326685	2340	tags=71%, list=54%, signal=33%	Gpnmb/Cd300a/Cd300lf/Bank1/Tnfrsf21/Erbb2/Foxj1/Runx3/Tnfrsf13b/Cnr2/Syt11/Milr1/Tnfaip8l2/Sftpd/Pglyrp1/Socs6/Glmn/Btk/Blk/Cd37/Hmgb3/Slfn1/Spn/Vtcn1/Tyrobp/Runx1/Flt3/Foxf1/Zc3h8/Vsig4/Tbc1d10c/Arg2/Ptpn2/Socs1/Ccr2/Axl/Fcgr2b/H2-Aa/H2-Ab1/Prnp/Cd74
GO:0006635	fatty acid beta-oxidation	26	-0.383508	-1.80969	0.00721531	0.0436755	0.0327722	1348	tags=81%, list=31%, signal=56%	Acadm/Lonp2/Acox1/Ivd/Acacb/Acat1/Hadh/Etfa/Acad11/Tysnd1/Cpt2/Abcd3/Scp2/Decr1/Acaa2/Acox2/Ehhadh/Irs1/Acaa1b/Slc27a2/Abcb11
GO:0006939	smooth muscle contraction	24	0.433411	1.77446	0.00726642	0.0438951	0.0329369	1124	tags=50%, list=26%, signal=37%	Tifab/Ptafr/Ormdl3/Comp/Ada/Chrm3/Smpd3/Bbs2/Adora1/Ednra/Bdkrb2/Fkbp1b
GO:0002285	lymphocyte activation involved in immune response	37	0.377278	1.76044	0.00735382	0.0443326	0.0332652	1249	tags=43%, list=29%, signal=31%	Slc11a1/Apbb1ip/Gadd45g/Ercc1/Dock11/Pglyrp1/Clec4d/Atad5/Ada/Mad2l2/Il18/Exo1/Il6/Spn/Stx11/Ung
GO:0043473	pigmentation	18	0.493587	1.84776	0.00744364	0.044664	0.0335138	1359	tags=61%, list=31%, signal=42%	Grk3/Mitf/Mfsd12/Cdh3/Bloc1s5/Recql4/Bax/Bloc1s3/Snai2/Trappc6a/Bloc1s4
GO:0050727	regulation of inflammatory response	99	0.279397	1.68747	0.00745405	0.044664	0.0335138	1065	tags=36%, list=25%, signal=28%	Mefv/Osm/Acod1/Fcgr1/Ticam1/Acp5/Cd200r1/Il16/Slamf8/Ighg2b/Ccl3/Cnr2/Nupr1/Syt11/Trem2/Tnfaip8l2/Tradd/Tlr6/Pglyrp1/Pbk/Nod2/Stap1/Serpine1/Ada/Ccn3/Ccr5/Bst1/Btk/Smpdl3b/Il1r2/Adora1/Ednra/Fanca/Slit2/Il6/Spn
GO:0048534	hematopoietic or lymphoid organ development	197	0.230098	1.58811	0.00745349	0.044664	0.0335138	1459	tags=38%, list=34%, signal=26%	Dock2/Nfam1/Syk/Rasgrp1/Mitf/Rab7b/Vav1/Ccr1/Cd300lf/Acp6/Slc7a6os/Nckap1l/Erbb2/Foxj1/Runx3/Slamf8/Zbtb24/Tnfrsf13b/Ccl3/Clec5a/Mfap2/Rhoh/Gadd45g/Trem2/Bpgm/Ercc1/Atpif1/Dock11/Pglyrp1/Clec4d/Arl11/Stap1/Slc37a4/Tnfsf8/Clec2i/Ada/Smpd3/Pithd1/Cdin1/Btk/Blk/Tnfsf9/Batf2/Bax/Il18/Fanca/Pygo1/Hmgb3/Gpr171/Six4/Dcstamp/Ephb3/Il6/Spn/Ctnnbip1/Angpt1/Cd79b/Tacc3/Tcaf2/Cd248/Brca2/Onecut1/Hoxb3/Bad/Nh…
GO:0051648	vesicle localization	36	0.376084	1.73354	0.00753427	0.0449626	0.0337379	1523	tags=53%, list=35%, signal=35%	Rasgrp1/Cdk5/Kif1a/Tpgs1/Syt11/Myo5c/Cdh3/Syn2/Bloc1s5/Kifc1/Cep19/Bloc1s3/Nrxn1/Borcs5/Mx1/Bicdl2/Bloc1s4/F8a/Mapk15
GO:0007507	heart development	97	0.278372	1.68469	0.00752553	0.0449626	0.0337379	1107	tags=32%, list=26%, signal=24%	Adap2/Smg9/Ankrd1/Gys1/Rpgrip1l/Tab1/Klf5/Mmp13/Ift74/Erbb2/Foxj1/Snai1/Adamts6/Stil/Dvl2/Sema3c/Fhl2/Cep290/Ccnb1/Pdlim2/Epor/Cluap1/Ednra/Rarb/Mterf4/Grhl2/Slit2/Lefty1/Snai2/Acvr2b/Angpt1
GO:0043549	regulation of kinase activity	175	0.226651	1.54119	0.00756224	0.0450387	0.033795	1602	tags=40%, list=37%, signal=26%	Slc11a1/Il1rn/Cd300a/Tlr1/Syk/Rasgrp1/Fcgr1/Ptpro/Tab1/Cdk5/Pdgfc/Map4k1/Tesk1/Erbb2/Slamf8/Wnt7b/Psmd10/Rap2b/Gadd45g/Ror1/Stil/Ddr1/Dvl2/Tlr6/Map2k6/Nod2/Pak6/Strada/C5ar1/Stap1/Ccnb1/Telo2/Etaa1/Unc119/Il18/Ltf/Adora1/Map3k21/Rgs14/Gadd45a/Synpo2/Shc2/Ccne2/Ephb3/Avpi1/Cdkn2c/Il6/Epm2a/Nrxn1/Acvr2b/Angpt1/Inava/Lpar2/Plk1/Cblc/Ccnf/Bad/Map3k15/Higd1a/Lamtor2/Trpt1/Zfyve28/Ccna2/Erbb4/Rad50/Pfk…
GO:0042098	T cell proliferation	59	0.324314	1.71554	0.00760313	0.0451913	0.0339096	1197	tags=39%, list=28%, signal=29%	Slc11a1/Gpnmb/Dock2/Syk/Rasgrp1/Nckap1l/Tnfrsf21/Aif1/Erbb2/Foxj1/Sftpd/Rasal3/Clec2i/Ccdc88b/Glmn/Tnfsf9/Bax/Il18/Slfn1/Il6/Spn/Fkbp1b/Vtcn1
GO:0007163	establishment or maintenance of cell polarity	54	0.326439	1.68787	0.00766096	0.0454438	0.034099	1893	tags=54%, list=44%, signal=31%	Dock2/Rpgrip1l/Nckap1l/Foxj1/Wnt7b/Rhoh/Sh3bp1/BC034090/Cep290/Rhod/Mtcl1/Spag5/Misp/Fermt1/Lama1/Pard6b/Plk1/Kif20b/Mad2l1/Kif2c/Sapcd2/Foxf1/Ift20/Rnd2/Spdl1/Parvg/Brsk1/Ust/Dlg2
GO:0050708	regulation of protein secretion	86	0.281086	1.63838	0.00768408	0.0454897	0.0341335	1187	tags=36%, list=27%, signal=27%	Tlr8/Tlr1/Syk/Slc8b1/Ankrd1/Cftr/Inhbb/Kcnq1/Mmp13/Cd14/Clec5a/Hcar2/Capn10/Syt11/Trem2/Ano1/Tlr6/Sirt4/Glp1r/Cd22/Ccn3/Glmn/Blk/Uqcc2/Npff/Myom1/Il6/Nrxn1/Fkbp1b/Pde1c/Ppid
GO:0019395	fatty acid oxidation	36	-0.335846	-1.75581	0.00778277	0.0458904	0.0344341	1625	tags=86%, list=37%, signal=54%	Dgat1/Abcd1/Adh5/Mapk14/Acox3/Acadm/Lonp2/Acox1/Ivd/Alox12/Acacb/Acat1/Hadh/Etfa/Acad11/Tysnd1/Cpt2/Abcd3/Scp2/Decr1/Phyh/Acaa2/Acox2/Ehhadh/Dgat2/Irs1/Adh7/Acaa1b/Slc27a2/Abcb11/Hao1
GO:0060341	regulation of cellular localization	208	0.21911	1.52367	0.00777187	0.0458904	0.0344341	1617	tags=39%, list=37%, signal=26%	P2ry6/Pid1/Cd300a/Syk/Ptafr/Slc8b1/Pmaip1/Cftr/Stxbp2/Cdk5/Kcnq1/Ormdl3/B3gat3/Erbb2/Gpc1/Capn10/Syt11/Trem2/Zfand1/D6Wsu163e/Snta1/Ano1/P2ry1/Atpif1/Cdh3/Ttc21b/Sirt4/Pls1/Eif2ak3/BC034090/Glp1r/Gas8/Meak7/Cep290/Ccr5/Mtcl1/Arv1/Blk/Spag5/Misp/Ccl2/Bax/Rab3b/Ednra/Rbm4/Fermt1/Ttl/Stx1b/Pard6b/Ccne2/Il6/Epm2a/Pdcd5/Nrxn1/Slc4a8/Angpt1/Borcs5/Fkbp1b/Pde1c/Reep2/Plk1/Unc13a/Tcaf2/Kif20b/Bad/Tmem38a…
GO:2000241	regulation of reproductive process	37	0.375529	1.75228	0.0078029	0.0459177	0.0344546	940	tags=38%, list=22%, signal=30%	Hpgds/Ptafr/Mmp12/Osm/Cftr/Inhbb/Nupr1/Snai1/P2ry1/Fbxo5/Ada/Cfap69/Il18/Insl3
GO:0048515	spermatid differentiation	29	0.418179	1.82736	0.00786865	0.0461556	0.0346331	1018	tags=48%, list=23%, signal=37%	Cftr/Cep57/Tpgs1/Slc26a6/Bbs4/Ccdc136/Tarbp2/Pithd1/Cfap69/Ttc26/Bbs2/Bax/Pygo1/Xlr3b
GO:0006633	fatty acid biosynthetic process	36	-0.33463	-1.74945	0.00789011	0.0461556	0.0346331	1101	tags=56%, list=25%, signal=42%	Insig1/Prkag2/Abcd3/Acaca/Elovl6/Prkaa2/Acss2/Hnf4a/Agt/Apoa5/Mlxipl/Scd1/Lipc/Rgn/Apoa1/Acsm1/Elovl2/Cyp7a1/Acsm5/Apoa4
GO:0050920	regulation of chemotaxis	60	0.324711	1.72756	0.00787713	0.0461556	0.0346331	1057	tags=40%, list=24%, signal=31%	C3ar1/Pla2g7/Slc8b1/Ccr1/P2ry12/Nckap1l/Aif1/Il16/Slamf8/Trem2/Sema3c/Plxna3/Nod2/C5ar1/Stap1/St6gal1/Serpine1/Ccn3/Bst1/Ccl2/Ednra/Nbl1/Slit2/Snai2
GO:0009891	positive regulation of biosynthetic process	341	0.188085	1.40507	0.00791578	0.0462144	0.0346772	1663	tags=38%, list=38%, signal=26%	Slc11a1/P2ry6/Pid1/C3ar1/Syk/Ptafr/Mitf/Mmp12/Hinfp/Irf5/Apobec1/Tfam/Osm/Pnkp/Ticam1/Klf5/Hnf1b/Tfec/Etv1/Ddx11/Aif1/Etv4/Ift74/Erbb2/Epcam/Fastkd3/Foxj1/Id4/Runx3/Ccl3/Mybl2/Snai1/Lum/Dbp/Fntb/Trem2/Pus1/Hsf2/Ercc1/Cdc7/Dna2/Zfp143/Nek2/P2ry1/Arid3b/Dvl2/Tlr6/Cdh3/E2f2/Map2k6/Ehf/Sirt4/Nod2/Eif2ak3/Atad5/Tnfsf8/Glp1r/Polr2d/Serpine1/Cep290/Tarbp2/Smpd3/Caprin2/Pithd1/Spic/Tet1/Rpusd4/Camta1/Mad…
GO:0044087	regulation of cellular component biogenesis	190	0.229561	1.56822	0.00794319	0.0462831	0.0347288	1087	tags=31%, list=25%, signal=24%	Gpr65/Syk/Mefv/Coro2b/Limk1/P2ry12/Apobec1/Atat1/Ticam1/Nckap1l/Klf5/Ormdl3/Tesk1/Nupr1/Snai1/Amigo1/Syt11/Eef2k/Bbs4/Stil/Carmil1/Ercc1/Epb41l5/Spice1/Arhgap28/Bid/Dock11/Lrfn1/Tlr6/Plk4/Stap1/Elapor1/Cntrob/Clec2i/Cldn3/Stau2/Kif9/Rhod/Rab3ip/Smpd3/Cldn7/Spag5/Tet1/Rpl13a/Wrap73/Bax/Six4/Stx1b/Synpo2/Xlr3b/Slit2/Ephb3/Lefty1/Snai2/Dync2li1/Nrxn1/Ctnnbip1/Lrfn4
GO:0043066	negative regulation of apoptotic process	185	0.230518	1.57396	0.00797884	0.0463995	0.0348162	1362	tags=38%, list=31%, signal=28%	Il1rn/Mitf/Naip5/Mnt/Cftr/Nckap1l/Nuak2/Trim32/Hnf1b/Wfs1/Aif1/Ormdl3/Erbb2/Epcam/Comp/Psmd10/Clec5a/Nupr1/Snai1/Eef2k/Trem2/Tnfrsf23/Palb2/Stil/Caap1/Bid/Fhl2/Supv3l1/Aven/Sirt4/Nod2/Higd2a/Eif2ak3/C5ar1/Atad5/St6gal1/Glp1r/Thoc6/Serpine1/Ada/Krt18/Ccr5/Cldn7/Zc3hc1/Epor/Bax/Il18/Adora1/Ednra/Rarb/Insl3/Pidd1/Six4/Bdkrb2/Il6/Snai2/Angpt1/Faim/Plk1/Dpep1/Vtcn1/Ogg1/Ung/Bad/Mad2l1/Cxcr2/Higd1a/Bcl…
GO:0072348	sulfur compound transport	10	0.599902	1.82874	0.00801905	0.0465419	0.034923	394	tags=50%, list=9%, signal=46%	Slc26a11/Lrrc8d/Slc13a3/Slc26a6/Slc25a19
GO:0061001	regulation of dendritic spine morphogenesis	18	0.491799	1.84107	0.00803912	0.0465671	0.0349419	1018	tags=50%, list=23%, signal=38%	Cdk5/Kif1a/Lzts3/Eef2k/Zdhhc15/Stau2/Caprin2/Ngef/Xlr3b
GO:0090068	positive regulation of cell cycle process	51	0.33972	1.73827	0.00810745	0.0468712	0.0351701	2430	tags=71%, list=56%, signal=31%	Ddx11/Aif1/Cdc7/Fbxo5/Plk4/Cyp1a1/Atad5/Nudt16/Ccnb1/Smpd3/Spag5/Gen1/Pidd1/Rad51c/Kif20b/Mad2l1/Mapk15/Kif14/Cdk5r1/Cdc45/Rbm38/Map10/Tert/Stox1/Cdc25c/Sgo2a/Cdca5/Cenpv/Il1b/Lmnb1/Camk2b/Il1a/Nsfl1c/Birc5/Tnf/Brca1
GO:0007099	centriole replication	10	0.59801	1.82297	0.0082639	0.0475898	0.0357093	631	tags=50%, list=15%, signal=43%	Wdr62/Stil/Spice1/Plk4/Cntrob
GO:0098534	centriole assembly	10	0.59801	1.82297	0.0082639	0.0475898	0.0357093	631	tags=50%, list=15%, signal=43%	Wdr62/Stil/Spice1/Plk4/Cntrob
GO:0061900	glial cell activation	19	0.462197	1.77613	0.00838141	0.0481727	0.0361467	584	tags=42%, list=13%, signal=37%	Tlr8/Tlr1/Aif1/Syt11/Trem2/Tlr6/C5ar1/Stap1
GO:0043547	positive regulation of GTPase activity	54	0.324391	1.67728	0.00842161	0.04831	0.0362497	855	tags=33%, list=20%, signal=27%	Gpr65/Rasgrp1/Vav1/Adap2/Gmip/Erbb2/Foxj1/Ccl3/Tbc1d9/Mex3b/Sh3bp1/Dock11/Dvl2/Rgs10/Chn1/Tbc1d25/Ccl2/Ngef
GO:0033157	regulation of intracellular protein transport	48	0.359413	1.8071	0.00858038	0.0490457	0.0368017	1700	tags=50%, list=39%, signal=31%	Pmaip1/Cdk5/B3gat3/Erbb2/Zfand1/Atpif1/Ttc21b/Sirt4/Cep290/Mtcl1/Ccl2/Fermt1/Il6/Epm2a/Pdcd5/Angpt1/Tcaf2/Kif20b/Hcls1/Kcnb1/4930550C14Rik/Tmem30b/Cdk5r1/Dmap1
GO:0015849	organic acid transport	79	-0.262119	-1.65448	0.008583	0.0490457	0.0368017	897	tags=43%, list=21%, signal=35%	Slc26a1/Slc25a13/Acsl1/Arg1/Slc6a13/Stra6l/Ces1d/Slc1a2/Kmo/Slc25a47/Abcb4/Agt/Slc16a5/Slc17a2/Rbp4/Fxyd1/Slc17a4/Slco1a4/Abcc2/Slc10a1/Slco1a1/Slc38a3/Slc27a2/Slc27a5/Abcb11/Aqp9/Slc47a1/Slc6a18/Slc1a3/Slc17a3/Slc10a5/Slc22a13/Slco1b2/Aqp8
GO:0031348	negative regulation of defense response	60	0.32334	1.72027	0.00861725	0.0491465	0.0368774	1215	tags=43%, list=28%, signal=32%	Mmp12/Mefv/Ccr1/Acod1/Acp5/Cd200r1/Tspan6/Slamf8/Cnr2/Syt11/A2m/Tnfaip8l2/Sh2d1b1/Pglyrp1/Pbk/Nod2/Tarbp2/Ada/Ccn3/Smpdl3b/Il1r2/Adora1/Slit2/Spn/Gpatch3/Klrb1b
GO:0006914	autophagy	79	0.298561	1.70917	0.00874215	0.0496675	0.0372683	1675	tags=47%, list=39%, signal=29%	Mefv/Ticam1/Ormdl3/Mfsd8/Ulk3/Capn10/Nupr1/Syt11/Trem2/Map1lc3a/Gabarapl1/Atpif1/Bid/Nod2/Elapor1/Trim30c/Keap1/Rmc1/Mtcl1/Tbc1d25/Trappc4/Wdr24/Stbd1/Synpo2/Rnf152/Epm2a/Trim17/Wdr45/Rubcnl/Trim6/Trim30b/Mapk15/Lzts1/Ift20/Stub1/Ubxn6/S100a9
GO:0061919	process utilizing autophagic mechanism	79	0.298561	1.70917	0.00874215	0.0496675	0.0372683	1675	tags=47%, list=39%, signal=29%	Mefv/Ticam1/Ormdl3/Mfsd8/Ulk3/Capn10/Nupr1/Syt11/Trem2/Map1lc3a/Gabarapl1/Atpif1/Bid/Nod2/Elapor1/Trim30c/Keap1/Rmc1/Mtcl1/Tbc1d25/Trappc4/Wdr24/Stbd1/Synpo2/Rnf152/Epm2a/Trim17/Wdr45/Rubcnl/Trim6/Trim30b/Mapk15/Lzts1/Ift20/Stub1/Ubxn6/S100a9
GO:0000070	mitotic sister chromatid segregation	43	0.350756	1.71789	0.00878608	0.0497262	0.0373123	2018	tags=63%, list=46%, signal=34%	Prc1/Nuf2/Nek2/Kif18b/Msto1/Fbxo5/Ccnb1/Bub1/Spag5/Wrap73/Gen1/Haspin/Tacc3/Plk1/Ncaph/Mad2l1/Kif2c/Ncapg/Anapc15/Rrs1/Kif14/Map10/Spdl1/Bub1b/Nsl1/Sgo2a/Cdca5
GO:0010769	regulation of cell morphogenesis involved in differentiation	69	0.293916	1.62531	0.00878471	0.0497262	0.0373123	1035	tags=33%, list=24%, signal=26%	Limk1/Cdk5/Kif1a/Tnfrsf12a/Amigo1/Lzts3/Eef2k/Carmil1/Sema3c/Plxna3/Dixdc1/Arhgap4/St6gal1/Zdhhc15/Stau2/Chn1/Caprin2/Ccr5/Ngef/Ttl/Xlr3b/Slit2/Ephb3

## Sheet: LSECS_Fib
ID	Description	setSize	enrichmentScore	NES	pvalue	p.adjust	qvalues	rank	leading_edge	core_enrichment
GO:0006955	immune response	158	-0.43323	-2.56189	1.5409e-10	1.18094e-07	1.0084e-07	217	tags=65%, list=37%, signal=56%	Itgb2/Rasgrp1/Clec12a/Nckap1l/Was/Ccl5/Ly86/Cd79a/Cd180/Ptprj/Slc11a1/Stap1/Itgal/Apoa2/Tfrc/Cd24a/Arg1/Cxcr6/Ifit1/Treml4/Hpx/Ptpn6/Dock11/Themis2/Pirb/Samsn1/Fcgr1/Fgr/Cysltr1/Mpeg1/Fyb/Ccl6/Tyrobp/Ighg2c/Pld4/Ccr2/Cd79b/Igha/C1qb/Klrk1/Cd44/Apbb1ip/Dock10/Cd86/Ccr5/Hck/Wfdc21/Rac2/Marchf1/Trbc1/Gbp2b/Gzmb/Ighm/Tlr8/Ctss/Cd48/C6/Tlr13/Cd3g/Itgam/Coro1a/H2-Ab1/Cybb/Cd74/H2-Aa/Sash3/Fcna/H2-Eb1/H…
GO:0002376	immune system process	209	-0.408093	-2.48553	2.13359e-10	1.18094e-07	1.0084e-07	252	tags=60%, list=42%, signal=54%	Itgb2/Rasgrp1/Clec12a/Nckap1l/Was/Ccl5/Mafb/Spi1/Ly86/Cd79a/Cd180/Csf3r/Ptprj/Slc11a1/Igf1/Stap1/Itgal/Apoa2/Tfrc/Il2rb/Cd24a/Arg1/Ifi30/Cxcr6/Ifit1/Treml4/Nr1h3/Hpx/Cd300c2/Ptpn6/Ikzf1/Dock11/Themis2/Pirb/Pilrb1/Samsn1/Ncf1/Cd83/Slfn8/Fcgr1/Fgr/Bank1/Cd300e/Cysltr1/Mpeg1/Sell/Fyb/Ccl6/Tyrobp/Ighg2c/Pld4/Ccr2/Cd79b/Igha/Itga4/C1qb/Klrk1/Cd44/Apbb1ip/Dock10/Cd86/Ccr5/P2ry12/Hck/Selplg/Wfdc21/Rac2/…
GO:0045321	leukocyte activation	94	-0.461496	-2.55748	8.19452e-09	3.02378e-06	2.58199e-06	252	tags=73%, list=42%, signal=50%	Itgb2/Rasgrp1/Nckap1l/Was/Ccl5/Mafb/Spi1/Cd79a/Cd180/Ptprj/Slc11a1/Igf1/Stap1/Itgal/Tfrc/Il2rb/Cd24a/Arg1/Nr1h3/Ptpn6/Ikzf1/Dock11/Pirb/Pilrb1/Samsn1/Cd83/Fgr/Bank1/Tyrobp/Ighg2c/Ccr2/Cd79b/Igha/Klrk1/Cd44/Apbb1ip/Dock10/Cd86/Selplg/Rac2/Trbc1/Ighm/Tlr8/Cd48/Cd3g/Itgam/Coro1a/H2-Ab1/Cd74/H2-Aa/Sash3/Havcr2/Iglc2/Aif1/Ptprc/Fcgr3/Lilrb4a/Tlr7/Fgl2/Igkc/C1qa/Il1b/Iglc3/Vsig4/Fcgr4/Iglc1/Ctsc/Clec4f…
GO:0006959	humoral immune response	39	-0.589422	-2.71029	1.12528e-08	3.11421e-06	2.65921e-06	144	tags=67%, list=24%, signal=54%	Ighg2c/Ccr2/Igha/C1qb/Wfdc21/Trbc1/Ighm/C6/H2-Ab1/Fcna/Iglc2/Wfdc17/Ptprc/Jchain/Igkc/C1qc/Cfp/Cd5l/C1qa/Il1b/Iglc3/Vsig4/Iglc1/S100a9/Cxcl13/Trbc2
GO:0006956	complement activation	21	-0.717617	-2.75189	1.44728e-08	3.20428e-06	2.73612e-06	144	tags=86%, list=24%, signal=67%	Ighg2c/Igha/C1qb/Trbc1/Ighm/C6/Fcna/Iglc2/Igkc/C1qc/Cfp/Cd5l/C1qa/Il1b/Iglc3/Vsig4/Iglc1/Trbc2
GO:0098542	defense response to other organism	103	-0.441379	-2.48762	2.75942e-08	5.09114e-06	4.3473e-06	172	tags=52%, list=29%, signal=45%	Ncf1/Slfn8/Fcgr1/Fgr/Mpeg1/Ccl6/Ighg2c/Pld4/Igha/C1qb/Klrk1/Cd86/Hck/Wfdc21/Cfhr1/Trbc1/Gbp2b/Ighm/Tlr8/Lyz2/Tlr13/Acp5/Coro1a/H2-Ab1/Cybb/Cd74/H2-Aa/Fcna/H2-Eb1/Havcr2/Iglc2/Wfdc17/Ptprc/Tlr7/Jchain/Fgl2/Igkc/S100a8/C1qc/Cfp/Ifi205/C1qa/Il1b/Ifi209/Csf1r/Iglc3/Ear2/Vsig4/Iglc1/Marco/S100a9/Klrd1/Cxcl13/Trbc2
GO:0006952	defense response	159	-0.401379	-2.37392	3.23708e-08	5.11921e-06	4.37127e-06	222	tags=56%, list=37%, signal=48%	Slc11a1/Igf1/Aoah/Stap1/Pik3ap1/Cd24a/Ahsg/Arg1/Serpina1b/Cxcr6/Ifit1/Treml4/Siglece/Cd163/Nr1h3/Hpx/Ptpn6/Themis2/Lilra5/Ncf1/Slfn8/Fcgr1/Fgr/Cysltr1/Mpeg1/Chil3/Ccl6/Tyrobp/Ighg2c/Pld4/Ccr2/Igha/C1qb/Klrk1/Cd44/Cd86/Ccr5/Hck/Agt/Wfdc21/Cfhr1/Trbc1/Gbp2b/Ighm/Tlr8/Ctss/Lyz2/Tlr13/Acp5/Itgam/Coro1a/H2-Ab1/Cybb/Cd74/H2-Aa/Fcna/H2-Eb1/Havcr2/Iglc2/Wfdc17/Aif1/Ptprc/Fcgr3/Lilrb4a/Tlr7/Jchain/Adrb2/F…
GO:0045087	innate immune response	82	-0.461611	-2.51694	1.46259e-07	2.02386e-05	1.72817e-05	166	tags=54%, list=28%, signal=45%	Fcgr1/Fgr/Mpeg1/Ccl6/Ighg2c/Pld4/Igha/C1qb/Klrk1/Hck/Wfdc21/Trbc1/Gbp2b/Ighm/Tlr8/Tlr13/Coro1a/H2-Ab1/Cybb/Cd74/H2-Aa/Fcna/H2-Eb1/Havcr2/Iglc2/Wfdc17/Tlr7/Jchain/Igkc/S100a8/C1qc/Cfp/Ifi205/C1qa/Ifi209/Csf1r/Iglc3/Ear2/Vsig4/Iglc1/Marco/S100a9/Klrd1/Trbc2
GO:0002684	positive regulation of immune system process	95	-0.442433	-2.46346	5.28087e-07	6.49546e-05	5.54645e-05	226	tags=64%, list=38%, signal=47%	Ptprj/Slc11a1/Igf1/Stap1/Itgal/Tfrc/Cd24a/Arg1/Hpx/Ptpn6/Ikzf1/Themis2/Cd83/Fcgr1/Fgr/Sell/Fyb/Tyrobp/Ighg2c/Ccr2/Cd79b/Igha/Itga4/C1qb/Klrk1/Cd44/Cd86/P2ry12/Rac2/Trbc1/Ighm/Tlr8/C6/Itgam/Coro1a/H2-Ab1/Cd74/H2-Aa/Sash3/Fcna/Havcr2/Iglc2/Aif1/Ptprc/Fcgr3/Igkc/C1qc/Cfp/Ifi205/Cd5l/C1qa/Il1b/Ifi209/Csf1r/Iglc3/Vsig4/Iglc1/Ctsc/Cxcl13/Fpr1/Trbc2
GO:0046649	lymphocyte activation	79	-0.446446	-2.41494	7.0789e-07	7.12395e-05	6.08312e-05	252	tags=73%, list=42%, signal=49%	Itgb2/Rasgrp1/Nckap1l/Was/Ccl5/Mafb/Spi1/Cd79a/Cd180/Ptprj/Slc11a1/Igf1/Itgal/Tfrc/Il2rb/Cd24a/Arg1/Ptpn6/Ikzf1/Dock11/Samsn1/Cd83/Fgr/Bank1/Tyrobp/Ighg2c/Ccr2/Cd79b/Igha/Klrk1/Cd44/Apbb1ip/Dock10/Cd86/Rac2/Trbc1/Ighm/Cd48/Cd3g/Itgam/Coro1a/H2-Ab1/Cd74/H2-Aa/Sash3/Havcr2/Iglc2/Aif1/Ptprc/Lilrb4a/Fgl2/Igkc/Il1b/Iglc3/Vsig4/Iglc1/Clec4f/Trbc2
GO:0001775	cell activation	108	-0.416975	-2.34511	6.97321e-07	7.12395e-05	6.08312e-05	252	tags=68%, list=42%, signal=48%	Itgb2/Rasgrp1/Nckap1l/Was/Ccl5/Mafb/Spi1/Cd79a/Cd180/Ptprj/Slc11a1/Igf1/Stap1/Itgal/Tfrc/Il2rb/Cd24a/Arg1/Nr1h3/Ptpn6/Ikzf1/Dock11/Lilra5/Pirb/Pilrb1/Samsn1/Cd83/Fgr/Bank1/Tyrobp/Ighg2c/Ccr2/Cd79b/Igha/Klrk1/Cd44/Apbb1ip/Dock10/Cd86/P2ry12/Agt/Selplg/Rac2/Trbc1/Ighm/Tlr8/Cd48/Cd3g/Itgam/Coro1a/H2-Ab1/Cd74/H2-Aa/Sash3/Havcr2/Iglc2/Aif1/Ptprc/Fcgr3/Lilrb4a/Tlr7/Adrb2/Fgl2/Igkc/C1qa/Il1b/Iglc3/Vsig4…
GO:0002253	activation of immune response	41	-0.531427	-2.4718	1.07703e-06	9.93562e-05	8.48399e-05	153	tags=61%, list=26%, signal=49%	Fyb/Ighg2c/Cd79b/Igha/C1qb/Klrk1/Trbc1/Ighm/C6/Fcna/Iglc2/Ptprc/Igkc/C1qc/Cfp/Ifi205/Cd5l/C1qa/Il1b/Ifi209/Iglc3/Vsig4/Iglc1/Fpr1/Trbc2
GO:0050778	positive regulation of immune response	66	-0.458347	-2.38592	3.24614e-06	0.000257556	0.000219926	252	tags=73%, list=42%, signal=47%	Itgb2/Rasgrp1/Nckap1l/Cd79a/Ptprj/Slc11a1/Stap1/Tfrc/Cd24a/Hpx/Ptpn6/Themis2/Fcgr1/Fgr/Fyb/Ighg2c/Ccr2/Cd79b/Igha/C1qb/Klrk1/Cd44/Trbc1/Ighm/Tlr8/C6/Itgam/H2-Ab1/Cd74/Sash3/Fcna/Havcr2/Iglc2/Ptprc/Fcgr3/Igkc/C1qc/Cfp/Ifi205/Cd5l/C1qa/Il1b/Ifi209/Iglc3/Vsig4/Iglc1/Fpr1/Trbc2
GO:0002682	regulation of immune system process	130	-0.378482	-2.1947	3.25726e-06	0.000257556	0.000219926	252	tags=62%, list=42%, signal=45%	Itgb2/Rasgrp1/Clec12a/Nckap1l/Was/Ccl5/Mafb/Spi1/Cd79a/Csf3r/Ptprj/Slc11a1/Igf1/Stap1/Itgal/Apoa2/Tfrc/Cd24a/Arg1/Treml4/Nr1h3/Hpx/Ptpn6/Ikzf1/Themis2/Pilrb1/Samsn1/Cd83/Fcgr1/Fgr/Bank1/Sell/Fyb/Tyrobp/Ighg2c/Ccr2/Cd79b/Igha/Itga4/C1qb/Klrk1/Cd44/Cd86/P2ry12/Rac2/Trbc1/Ighm/Tlr8/Cd48/C6/Itgam/Coro1a/H2-Ab1/Cd74/H2-Aa/Sash3/Fcna/Havcr2/Iglc2/Aif1/Ptprc/Fcgr3/Fgl2/Igkc/C1qc/Cfp/Ifi205/Cd5l/C1qa/Il1…
GO:0016064	immunoglobulin mediated immune response	26	-0.577397	-2.39215	5.16068e-06	0.000336051	0.000286953	190	tags=77%, list=32%, signal=55%	Hpx/Ptpn6/Fcgr1/Ighg2c/Igha/C1qb/Trbc1/Ighm/H2-Ab1/Cd74/Iglc2/Ptprc/Fcgr3/Fgl2/Igkc/C1qc/C1qa/Iglc3/Iglc1/Trbc2
GO:0043207	response to external biotic stimulus	142	-0.357316	-2.08941	5.05703e-06	0.000336051	0.000286953	172	tags=44%, list=29%, signal=41%	Ncf1/Slfn8/Fcgr1/Fgr/Bank1/Mpeg1/Ccl6/Ighg2c/Pld4/Cd79b/Igha/C1qb/Klrk1/Cd86/Hck/Rgs1/Cd52/Wfdc21/Cfhr1/Trbc1/Gbp2b/Ighm/Tlr8/Lyz2/Tlr13/Acp5/Gzma/Coro1a/H2-Ab1/Cybb/Cd74/H2-Aa/Trac/Fcna/H2-Eb1/Havcr2/Iglc2/Wfdc17/Ptprc/Lilrb4a/Tlr7/Jchain/Fgl2/Igkc/S100a8/C1qc/Cfp/Ifi205/C1qa/Il1b/Ifi209/Csf1r/Iglc3/Ear2/Vsig4/Fcgr4/Iglc1/Marco/S100a9/Klrd1/Cxcl13/Trbc2
GO:0051707	response to other organism	142	-0.357316	-2.08941	5.05703e-06	0.000336051	0.000286953	172	tags=44%, list=29%, signal=41%	Ncf1/Slfn8/Fcgr1/Fgr/Bank1/Mpeg1/Ccl6/Ighg2c/Pld4/Cd79b/Igha/C1qb/Klrk1/Cd86/Hck/Rgs1/Cd52/Wfdc21/Cfhr1/Trbc1/Gbp2b/Ighm/Tlr8/Lyz2/Tlr13/Acp5/Gzma/Coro1a/H2-Ab1/Cybb/Cd74/H2-Aa/Trac/Fcna/H2-Eb1/Havcr2/Iglc2/Wfdc17/Ptprc/Lilrb4a/Tlr7/Jchain/Fgl2/Igkc/S100a8/C1qc/Cfp/Ifi205/C1qa/Il1b/Ifi209/Csf1r/Iglc3/Ear2/Vsig4/Fcgr4/Iglc1/Marco/S100a9/Klrd1/Cxcl13/Trbc2
GO:0050776	regulation of immune response	87	-0.412462	-2.27369	6.85977e-06	0.000421876	0.000360238	252	tags=67%, list=42%, signal=45%	Itgb2/Rasgrp1/Clec12a/Nckap1l/Was/Cd79a/Ptprj/Slc11a1/Stap1/Apoa2/Tfrc/Cd24a/Arg1/Treml4/Hpx/Ptpn6/Themis2/Samsn1/Fcgr1/Fgr/Fyb/Ighg2c/Ccr2/Cd79b/Igha/C1qb/Klrk1/Cd44/Rac2/Trbc1/Ighm/Tlr8/Cd48/C6/Itgam/H2-Ab1/Cd74/Sash3/Fcna/Havcr2/Iglc2/Ptprc/Fcgr3/Fgl2/Igkc/C1qc/Cfp/Ifi205/Cd5l/C1qa/Il1b/Ifi209/Iglc3/Vsig4/Fcgr4/Iglc1/Fpr1/Trbc2
GO:0006958	complement activation, classical pathway	14	-0.709162	-2.36898	1.04358e-05	0.000530293	0.000452816	144	tags=86%, list=24%, signal=66%	Ighg2c/Igha/C1qb/Trbc1/Ighm/Iglc2/Igkc/C1qc/C1qa/Iglc3/Iglc1/Trbc2
GO:0002455	humoral immune response mediated by circulating immunoglobulin	18	-0.647385	-2.36205	1.03833e-05	0.000530293	0.000452816	190	tags=89%, list=32%, signal=62%	Hpx/Ptpn6/Ighg2c/Igha/C1qb/Trbc1/Ighm/H2-Ab1/Iglc2/Ptprc/Igkc/C1qc/C1qa/Iglc3/Iglc1/Trbc2
GO:0050867	positive regulation of cell activation	48	-0.478697	-2.30355	1.05388e-05	0.000530293	0.000452816	252	tags=79%, list=42%, signal=50%	Itgb2/Rasgrp1/Nckap1l/Ccl5/Ptprj/Igf1/Stap1/Itgal/Tfrc/Cd24a/Ikzf1/Lilra5/Cd83/Fgr/Tyrobp/Ighg2c/Ccr2/Igha/Klrk1/Cd86/Trbc1/Ighm/Itgam/Coro1a/H2-Ab1/Cd74/H2-Aa/Sash3/Havcr2/Iglc2/Aif1/Ptprc/Igkc/Il1b/Iglc3/Iglc1/Ctsc/Trbc2
GO:0002443	leukocyte mediated immunity	60	-0.446978	-2.27147	9.34114e-06	0.000530293	0.000452816	222	tags=68%, list=37%, signal=48%	Slc11a1/Stap1/Tfrc/Cd24a/Arg1/Treml4/Hpx/Ptpn6/Pirb/Ncf1/Fcgr1/Fgr/Tyrobp/Ighg2c/Ccr2/Igha/C1qb/Klrk1/Rac2/Trbc1/Gzmb/Ighm/Itgam/Coro1a/H2-Ab1/Cd74/Sash3/Havcr2/Iglc2/Ptprc/Fcgr3/Fgl2/Igkc/C1qc/C1qa/Il1b/Iglc3/Iglc1/Ctsc/Klrd1/Trbc2
GO:0002696	positive regulation of leukocyte activation	45	-0.484082	-2.29007	1.25603e-05	0.000579345	0.000494701	252	tags=80%, list=42%, signal=50%	Itgb2/Rasgrp1/Nckap1l/Ccl5/Igf1/Stap1/Itgal/Tfrc/Cd24a/Ikzf1/Cd83/Fgr/Tyrobp/Ighg2c/Ccr2/Igha/Klrk1/Cd86/Trbc1/Ighm/Itgam/Coro1a/H2-Ab1/Cd74/H2-Aa/Sash3/Havcr2/Iglc2/Aif1/Ptprc/Igkc/Il1b/Iglc3/Iglc1/Ctsc/Trbc2
GO:0009607	response to biotic stimulus	143	-0.353636	-2.06915	1.23576e-05	0.000579345	0.000494701	172	tags=43%, list=29%, signal=41%	Ncf1/Slfn8/Fcgr1/Fgr/Bank1/Mpeg1/Ccl6/Ighg2c/Pld4/Cd79b/Igha/C1qb/Klrk1/Cd86/Hck/Rgs1/Cd52/Wfdc21/Cfhr1/Trbc1/Gbp2b/Ighm/Tlr8/Lyz2/Tlr13/Acp5/Gzma/Coro1a/H2-Ab1/Cybb/Cd74/H2-Aa/Trac/Fcna/H2-Eb1/Havcr2/Iglc2/Wfdc17/Ptprc/Lilrb4a/Tlr7/Jchain/Fgl2/Igkc/S100a8/C1qc/Cfp/Ifi205/C1qa/Il1b/Ifi209/Csf1r/Iglc3/Ear2/Vsig4/Fcgr4/Iglc1/Marco/S100a9/Klrd1/Cxcl13/Trbc2
GO:0002694	regulation of leukocyte activation	61	-0.441918	-2.26328	1.34004e-05	0.000593368	0.000506675	221	tags=74%, list=37%, signal=52%	Itgb2/Rasgrp1/Nckap1l/Ccl5/Igf1/Stap1/Itgal/Tfrc/Cd24a/Arg1/Nr1h3/Ptpn6/Ikzf1/Samsn1/Cd83/Fgr/Bank1/Tyrobp/Ighg2c/Ccr2/Igha/Klrk1/Cd44/Cd86/Rac2/Trbc1/Ighm/Itgam/Coro1a/H2-Ab1/Cd74/H2-Aa/Sash3/Havcr2/Iglc2/Aif1/Ptprc/Fgl2/Igkc/Il1b/Iglc3/Vsig4/Iglc1/Ctsc/Trbc2
GO:0019724	B cell mediated immunity	27	-0.5824	-2.42787	1.42668e-05	0.000607435	0.000518686	190	tags=78%, list=32%, signal=55%	Hpx/Ptpn6/Pirb/Fcgr1/Ighg2c/Igha/C1qb/Trbc1/Ighm/H2-Ab1/Cd74/Iglc2/Ptprc/Fcgr3/Fgl2/Igkc/C1qc/C1qa/Iglc3/Iglc1/Trbc2
GO:0002250	adaptive immune response	66	-0.441674	-2.29913	1.61331e-05	0.000637832	0.000544642	212	tags=65%, list=36%, signal=47%	Tfrc/Cd24a/Arg1/Treml4/Hpx/Ptpn6/Pirb/Samsn1/Fcgr1/Ighg2c/Ccr2/Cd79b/Igha/C1qb/Klrk1/Cd44/Cd86/Trbc1/Gzmb/Ighm/Cd48/Cd3g/H2-Ab1/Cd74/H2-Aa/Sash3/H2-Eb1/Havcr2/Iglc2/Ptprc/Fcgr3/Adgre1/Jchain/Fgl2/Igkc/C1qc/C1qa/Il1b/Iglc3/Iglc1/Ctsc/Trbc2/Iglv2
GO:0002449	lymphocyte mediated immunity	49	-0.465846	-2.25146	1.58875e-05	0.000637832	0.000544642	212	tags=69%, list=36%, signal=49%	Tfrc/Cd24a/Arg1/Treml4/Hpx/Ptpn6/Pirb/Fcgr1/Ighg2c/Ccr2/Igha/C1qb/Klrk1/Trbc1/Gzmb/Ighm/Coro1a/H2-Ab1/Cd74/Sash3/Havcr2/Iglc2/Ptprc/Fcgr3/Fgl2/Igkc/C1qc/C1qa/Il1b/Iglc3/Iglc1/Ctsc/Klrd1/Trbc2
GO:0006909	phagocytosis	45	-0.480328	-2.2723	1.68857e-05	0.000644567	0.000550394	226	tags=73%, list=38%, signal=49%	Ptprj/Slc11a1/Stap1/Itgal/Apoa2/Il2rb/Ahsg/Treml4/Siglece/Nr1h3/Fcgr1/Fgr/Tyrobp/Ighg2c/Pld4/Ccr2/Igha/Hck/Rac2/Trbc1/Ighm/Itgam/Coro1a/Iglc2/Aif1/Ptprc/Fcgr3/Igkc/Il1b/Iglc3/Iglc1/Marco/Trbc2
GO:0050865	regulation of cell activation	67	-0.425826	-2.2311	2.66144e-05	0.00098207	0.000838586	252	tags=72%, list=42%, signal=46%	Itgb2/Rasgrp1/Nckap1l/Ccl5/Ptprj/Igf1/Stap1/Itgal/Tfrc/Cd24a/Arg1/Nr1h3/Ptpn6/Ikzf1/Lilra5/Samsn1/Cd83/Fgr/Bank1/Tyrobp/Ighg2c/Ccr2/Igha/Klrk1/Cd44/Cd86/Rac2/Trbc1/Ighm/Itgam/Coro1a/H2-Ab1/Cd74/H2-Aa/Sash3/Havcr2/Iglc2/Aif1/Ptprc/Adrb2/Fgl2/Igkc/Il1b/Iglc3/Vsig4/Iglc1/Ctsc/Trbc2
GO:0051249	regulation of lymphocyte activation	51	-0.46205	-2.26242	2.99378e-05	0.00104051	0.000888485	221	tags=71%, list=37%, signal=48%	Igf1/Itgal/Tfrc/Cd24a/Arg1/Ptpn6/Ikzf1/Samsn1/Cd83/Fgr/Bank1/Tyrobp/Ighg2c/Ccr2/Igha/Cd44/Cd86/Rac2/Trbc1/Ighm/Coro1a/H2-Ab1/Cd74/H2-Aa/Sash3/Havcr2/Iglc2/Aif1/Ptprc/Fgl2/Igkc/Il1b/Iglc3/Vsig4/Iglc1/Trbc2
GO:0002252	immune effector process	97	-0.38615	-2.16264	3.00779e-05	0.00104051	0.000888485	226	tags=60%, list=38%, signal=44%	Ptprj/Slc11a1/Stap1/Itgal/Apoa2/Tfrc/Cd24a/Arg1/Ifit1/Treml4/Hpx/Ptpn6/Dock11/Pirb/Ncf1/Slfn8/Fcgr1/Fgr/Tyrobp/Ighg2c/Ccr2/Igha/C1qb/Klrk1/Apbb1ip/Dock10/Cd86/Rac2/Trbc1/Gbp2b/Gzmb/Ighm/Tlr8/C6/Itgam/Coro1a/H2-Ab1/Cd74/Sash3/Fcna/Havcr2/Iglc2/Ptprc/Fcgr3/Tlr7/Fgl2/Igkc/C1qc/Cfp/Cd5l/C1qa/Il1b/Iglc3/Vsig4/Iglc1/Ctsc/Klrd1/Trbc2
GO:0044419	interspecies interaction between organisms	148	-0.346001	-2.03094	5.68895e-05	0.00190838	0.00162956	172	tags=43%, list=29%, signal=40%	Ncf1/Slfn8/Fcgr1/Fgr/Bank1/Mpeg1/Ccl6/Ighg2c/Pld4/Cd79b/Igha/C1qb/Klrk1/Cd86/Ccr5/Hck/Rgs1/Cd52/Wfdc21/Cfhr1/Trbc1/Gbp2b/Ighm/Tlr8/Lyz2/Tlr13/Acp5/Gzma/Coro1a/H2-Ab1/Cybb/Cd74/H2-Aa/Trac/Fcna/H2-Eb1/Havcr2/Iglc2/Wfdc17/Ptprc/Lilrb4a/Tlr7/Jchain/Fgl2/Igkc/S100a8/C1qc/Cfp/Ifi205/C1qa/Il1b/Ifi209/Csf1r/Iglc3/Ear2/Vsig4/Fcgr4/Iglc1/Marco/S100a9/Klrd1/Cxcl13/Trbc2
GO:0042113	B cell activation	35	-0.503286	-2.24252	6.04145e-05	0.00196703	0.00167964	251	tags=83%, list=42%, signal=51%	Rasgrp1/Nckap1l/Cd79a/Cd180/Ptprj/Tfrc/Cd24a/Ptpn6/Ikzf1/Dock11/Samsn1/Bank1/Tyrobp/Ighg2c/Cd79b/Igha/Dock10/Cd86/Trbc1/Ighm/H2-Ab1/Cd74/Sash3/Iglc2/Ptprc/Igkc/Iglc3/Iglc1/Trbc2
GO:0006910	phagocytosis, recognition	13	-0.660788	-2.15129	9.87847e-05	0.00312442	0.00266793	166	tags=85%, list=28%, signal=62%	Fcgr1/Ighg2c/Igha/Trbc1/Ighm/Iglc2/Fcgr3/Igkc/Iglc3/Iglc1/Trbc2
GO:0042742	defense response to bacterium	39	-0.454368	-2.08928	0.000126746	0.00389743	0.003328	172	tags=59%, list=29%, signal=45%	Ncf1/Fcgr1/Fgr/Mpeg1/Ighg2c/Igha/Klrk1/Hck/Wfdc21/Trbc1/Gbp2b/Ighm/Lyz2/Acp5/Havcr2/Iglc2/Wfdc17/Jchain/Igkc/Iglc3/Iglc1/Cxcl13/Trbc2
GO:0050864	regulation of B cell activation	21	-0.573539	-2.19939	0.000137127	0.00410269	0.00350327	212	tags=86%, list=36%, signal=57%	Tfrc/Cd24a/Ptpn6/Samsn1/Bank1/Tyrobp/Ighg2c/Igha/Trbc1/Ighm/Cd74/Sash3/Iglc2/Ptprc/Igkc/Iglc3/Iglc1/Trbc2
GO:0009605	response to external stimulus	211	-0.303297	-1.84881	0.00017449	0.00508316	0.0043405	166	tags=37%, list=28%, signal=42%	Fcgr1/Fgr/Cpb2/Bank1/Cysltr1/Mpeg1/Sell/Ccl6/Ighg2c/Alb/Pld4/Ccr2/Cd79b/Igha/Itga4/C1qb/Klrk1/Cd44/Cd86/Ccr5/P2ry12/Hck/Rgs1/Agt/Cd52/Wfdc21/Cfhr1/Rac2/Trbc1/Gbp2b/Ighm/Tlr8/Ctss/Lyz2/Tlr13/Acp5/Gzma/Itgam/Coro1a/H2-Ab1/Cybb/Cd74/H2-Aa/Trac/Fcna/H2-Eb1/Havcr2/Iglc2/Wfdc17/Aif1/Ptprc/Fcgr3/Fabp7/Lilrb4a/Tlr7/Jchain/Adrb2/Fgl2/Igkc/S100a8/C1qc/Cfp/Ifi205/C1qa/Il1b/Ifi209/Csf1r/Iglc3/Ear2/Vsig4/Fcgr…
GO:0050871	positive regulation of B cell activation	16	-0.618883	-2.1747	0.000193857	0.00542173	0.00462959	144	tags=75%, list=24%, signal=58%	Ighg2c/Igha/Trbc1/Ighm/Cd74/Sash3/Iglc2/Ptprc/Igkc/Iglc3/Iglc1/Trbc2
GO:0051251	positive regulation of lymphocyte activation	38	-0.472136	-2.14379	0.000204204	0.00542173	0.00462959	251	tags=79%, list=42%, signal=49%	Rasgrp1/Nckap1l/Ccl5/Igf1/Itgal/Tfrc/Cd24a/Ikzf1/Cd83/Tyrobp/Ighg2c/Ccr2/Igha/Cd86/Trbc1/Ighm/Coro1a/H2-Ab1/Cd74/H2-Aa/Sash3/Havcr2/Iglc2/Aif1/Ptprc/Igkc/Il1b/Iglc3/Iglc1/Trbc2
GO:0032943	mononuclear cell proliferation	39	-0.447865	-2.05938	0.000205702	0.00542173	0.00462959	252	tags=79%, list=42%, signal=49%	Itgb2/Rasgrp1/Nckap1l/Ccl5/Cd79a/Cd180/Slc11a1/Igf1/Itgal/Tfrc/Cd24a/Arg1/Ptpn6/Tyrobp/Ccr2/Cd44/Cd86/Rac2/Ighm/Itgam/Coro1a/H2-Ab1/Cd74/H2-Aa/Sash3/Havcr2/Aif1/Ptprc/Lilrb4a/Il1b/Vsig4
GO:0046651	lymphocyte proliferation	39	-0.447865	-2.05938	0.000205702	0.00542173	0.00462959	252	tags=79%, list=42%, signal=49%	Itgb2/Rasgrp1/Nckap1l/Ccl5/Cd79a/Cd180/Slc11a1/Igf1/Itgal/Tfrc/Cd24a/Arg1/Ptpn6/Tyrobp/Ccr2/Cd44/Cd86/Rac2/Ighm/Itgam/Coro1a/H2-Ab1/Cd74/H2-Aa/Sash3/Havcr2/Aif1/Ptprc/Lilrb4a/Il1b/Vsig4
GO:0070661	leukocyte proliferation	40	-0.45484	-2.10132	0.000211151	0.00543592	0.00464171	252	tags=80%, list=42%, signal=49%	Itgb2/Rasgrp1/Nckap1l/Ccl5/Cd79a/Cd180/Slc11a1/Igf1/Itgal/Tfrc/Cd24a/Arg1/Ptpn6/Tyrobp/Ccr2/Cd44/Cd86/Rac2/Ighm/Itgam/Coro1a/H2-Ab1/Cd74/H2-Aa/Sash3/Havcr2/Aif1/Ptprc/Lilrb4a/Il1b/Csf1r/Vsig4
GO:0002460	adaptive immune response based on somatic recombination of immune receptors built from immunoglobulin superfamily domains	46	-0.438573	-2.08006	0.000268366	0.00675184	0.00576537	222	tags=70%, list=37%, signal=47%	Slc11a1/Tfrc/Cd24a/Arg1/Treml4/Hpx/Ptpn6/Pirb/Fcgr1/Ighg2c/Ccr2/Igha/C1qb/Trbc1/Gzmb/Ighm/H2-Ab1/Cd74/Sash3/Havcr2/Iglc2/Ptprc/Fcgr3/Fgl2/Igkc/C1qc/C1qa/Il1b/Iglc3/Iglc1/Ctsc/Trbc2
GO:0048584	positive regulation of response to stimulus	159	-0.318668	-1.88473	0.000301725	0.00742242	0.00633798	253	tags=55%, list=43%, signal=43%	Dcn/Itgb2/Rasgrp1/Nckap1l/Was/Ccl5/Ly86/Cd79a/Cd180/Ptprj/Slc11a1/Igf1/Stap1/Itgal/Tfrc/Rgn/Pik3ap1/Cd24a/Arg1/Treml4/Nr1h3/Hpx/Ptpn6/Themis2/Lilra5/Siglec1/Ncf1/Fcgr1/Fgr/Cpb2/Bank1/Sell/Fyb/Ccl6/Ighg2c/Ccr2/Cd79b/Igha/C1qb/Klrk1/Cd44/P2ry10/Cd86/Ccr5/P2ry12/Agt/Cth/Rac2/Trbc1/Ighm/Tlr8/Ctss/Pmaip1/C6/Itgam/Gpr174/H2-Ab1/Cd74/Sash3/Fcna/Havcr2/Iglc2/Aif1/Ptprc/Fcgr3/Tlr7/Adrb2/Igkc/S100a8/C1qc/C…
GO:0006911	phagocytosis, engulfment	24	-0.511806	-2.06536	0.00042247	0.00974322	0.0083197	196	tags=83%, list=33%, signal=58%	Itgb2/Nckap1l/Stap1/Treml4/Siglece/Fcgr1/Ighg2c/Igha/Rac2/Trbc1/Ighm/Itgam/Iglc2/Aif1/Fcgr3/Igkc/Iglc3/Iglc1/Marco/Trbc2
GO:0010324	membrane invagination	24	-0.511806	-2.06536	0.00042247	0.00974322	0.0083197	196	tags=83%, list=33%, signal=58%	Itgb2/Nckap1l/Stap1/Treml4/Siglece/Fcgr1/Ighg2c/Igha/Rac2/Trbc1/Ighm/Itgam/Iglc2/Aif1/Fcgr3/Igkc/Iglc3/Iglc1/Marco/Trbc2
GO:0099024	plasma membrane invagination	24	-0.511806	-2.06536	0.00042247	0.00974322	0.0083197	196	tags=83%, list=33%, signal=58%	Itgb2/Nckap1l/Stap1/Treml4/Siglece/Fcgr1/Ighg2c/Igha/Rac2/Trbc1/Ighm/Itgam/Iglc2/Aif1/Fcgr3/Igkc/Iglc3/Iglc1/Marco/Trbc2
GO:0006954	inflammatory response	82	-0.363249	-1.98062	0.000435731	0.00984397	0.00840573	252	tags=63%, list=42%, signal=42%	Itgb2/Rasgrp1/Ccl5/Ly86/Cd180/Slc11a1/Igf1/Aoah/Stap1/Pik3ap1/Cd24a/Ahsg/Serpina1b/Cxcr6/Siglece/Cd163/Nr1h3/Themis2/Lilra5/Ncf1/Fcgr1/Cysltr1/Chil3/Ccl6/Tyrobp/Pld4/Ccr2/Cd44/Ccr5/Hck/Agt/Tlr8/Ctss/Tlr13/Acp5/Itgam/Cybb/Havcr2/Aif1/Fcgr3/Lilrb4a/Tlr7/Adrb2/S100a8/Cd5l/C1qa/Il1b/Csf1r/Ctsc/S100a9/Cxcl13/Fpr1
GO:0061024	membrane organization	37	-0.448226	-2.0209	0.000475039	0.0105174	0.00898073	100	tags=43%, list=17%, signal=38%	Rac2/Trbc1/Ighm/Pmaip1/Itgam/Coro1a/Iglc2/Aif1/Ptprc/Fcgr3/Igkc/Iglc3/Iglc1/Marco/S100a9/Trbc2
GO:0048534	hematopoietic or lymphoid organ development	57	-0.381619	-1.92123	0.000586885	0.0127389	0.0108777	255	tags=68%, list=43%, signal=43%	Slc40a1/Rasgrp1/Nckap1l/Ccl5/Mafb/Spi1/Cd79a/Csf3r/Ptprj/Stap1/Tfrc/Cd24a/Ptpn6/Ikzf1/Dock11/Pirb/Pilrb1/Cd83/Tyrobp/Pld4/Ccr2/Cd79b/Cd44/Dock10/Selplg/Ighm/Cd3g/Itgam/H2-Ab1/Cd74/H2-Aa/Sash3/Ptprc/Fgl2/Igkc/C1qc/Il1b/Csf1r/Cxcl13
GO:0007159	leukocyte cell-cell adhesion	45	-0.415229	-1.96434	0.000784109	0.0166925	0.0142536	252	tags=73%, list=42%, signal=46%	Itgb2/Rasgrp1/Nckap1l/Ccl5/Igf1/Itgal/Tfrc/Cd24a/Arg1/Ptpn6/Ikzf1/Cd83/Sell/Ccr2/Itga4/Cd44/Cd86/Selplg/Rac2/Itgam/Coro1a/H2-Ab1/Cd74/H2-Aa/Sash3/Havcr2/Aif1/Ptprc/Fgl2/S100a8/Il1b/Vsig4/S100a9
GO:0002520	immune system development	61	-0.375598	-1.92362	0.00106106	0.0221622	0.0189242	255	tags=67%, list=43%, signal=43%	Slc40a1/Rasgrp1/Nckap1l/Ccl5/Mafb/Spi1/Cd79a/Csf3r/Ptprj/Stap1/Tfrc/Cd24a/Ptpn6/Ikzf1/Dock11/Pirb/Pilrb1/Cd83/Tyrobp/Pld4/Ccr2/Cd79b/Cd44/Dock10/Cd86/Selplg/Ighm/Cd3g/Itgam/H2-Ab1/Cd74/H2-Aa/Sash3/Havcr2/Ptprc/Fgl2/Igkc/C1qc/Il1b/Csf1r/Cxcl13
GO:0061900	glial cell activation	12	-0.614338	-1.96188	0.00118192	0.022588	0.0192878	147	tags=75%, list=25%, signal=58%	Tyrobp/Agt/Tlr8/Itgam/Aif1/Tlr7/C1qa/Il1b/Ctsc
GO:0070663	regulation of leukocyte proliferation	31	-0.453798	-1.9574	0.00113743	0.022588	0.0192878	249	tags=81%, list=42%, signal=49%	Nckap1l/Ccl5/Igf1/Itgal/Tfrc/Cd24a/Arg1/Ptpn6/Tyrobp/Ccr2/Cd44/Cd86/Rac2/Ighm/Coro1a/H2-Ab1/Cd74/H2-Aa/Sash3/Havcr2/Aif1/Ptprc/Il1b/Csf1r/Vsig4
GO:0002768	immune response-regulating cell surface receptor signaling pathway	26	-0.471767	-1.95453	0.0011356	0.022588	0.0192878	258	tags=81%, list=44%, signal=48%	Pigr/Nckap1l/Cd79a/Ptprj/Stap1/Ptpn6/Themis2/Fyb/Ighg2c/Cd79b/Igha/Klrk1/Trbc1/Ighm/Iglc2/Ptprc/Igkc/Iglc3/Iglc1/Fpr1/Trbc2
GO:0002274	myeloid leukocyte activation	31	-0.453007	-1.95399	0.00118327	0.022588	0.0192878	252	tags=77%, list=42%, signal=47%	Itgb2/Rasgrp1/Ccl5/Spi1/Slc11a1/Stap1/Nr1h3/Pirb/Pilrb1/Fgr/Tyrobp/Ccr2/Klrk1/Rac2/Tlr8/Cd48/Itgam/Havcr2/Aif1/Fcgr3/Tlr7/C1qa/Fcgr4/Ctsc
GO:0002521	leukocyte differentiation	46	-0.407941	-1.93478	0.00118347	0.022588	0.0192878	251	tags=72%, list=42%, signal=45%	Rasgrp1/Nckap1l/Ccl5/Mafb/Spi1/Cd79a/Ptprj/Tfrc/Cd24a/Ptpn6/Ikzf1/Dock11/Pirb/Pilrb1/Cd83/Tyrobp/Ccr2/Cd79b/Cd44/Dock10/Ighm/Cd3g/Itgam/H2-Ab1/Cd74/H2-Aa/Sash3/Ptprc/Fgl2/Igkc/C1qc/Il1b/Csf1r
GO:0007423	sensory organ development	20	0.451072	2.23762	0.00123399	0.022743	0.0194202	146	tags=70%, list=25%, signal=55%	Mycn/Jag2/Tgfb2/Edn1/Col8a1/Cyp1b1/Sdk1/Myo15/Obsl1/Fgfr3/Mcm2/Cyp26b1/Aldh1a1/Ninj1
GO:0009887	animal organ morphogenesis	36	0.33924	2.09618	0.00125323	0.022743	0.0194202	122	tags=53%, list=21%, signal=45%	Uty/Mycn/Jag2/Wnt9b/Tgfb2/Edn1/Col8a1/Gja5/Adam15/Sdk1/Myo15/Obsl1/Lama5/Insr/Col1a1/Fgfr3/Cd34/Robo1/Cyp26b1
GO:0042110	T cell activation	51	-0.397075	-1.94428	0.00123208	0.022743	0.0194202	252	tags=71%, list=42%, signal=44%	Itgb2/Rasgrp1/Nckap1l/Was/Ccl5/Mafb/Slc11a1/Igf1/Itgal/Tfrc/Cd24a/Arg1/Ptpn6/Ikzf1/Cd83/Ccr2/Cd44/Apbb1ip/Cd86/Rac2/Cd48/Cd3g/Itgam/Coro1a/H2-Ab1/Cd74/H2-Aa/Sash3/Havcr2/Aif1/Ptprc/Lilrb4a/Fgl2/Il1b/Vsig4/Clec4f
GO:0002695	negative regulation of leukocyte activation	21	-0.519954	-1.9939	0.00128762	0.0229903	0.0196313	206	tags=81%, list=35%, signal=55%	Cd24a/Arg1/Nr1h3/Ptpn6/Samsn1/Fgr/Bank1/Tyrobp/Ccr2/Cd44/Cd86/H2-Ab1/Cd74/H2-Aa/Havcr2/Fgl2/Vsig4
GO:0050866	negative regulation of cell activation	23	-0.502881	-1.98216	0.00135276	0.0237699	0.020297	206	tags=78%, list=35%, signal=53%	Cd24a/Arg1/Nr1h3/Ptpn6/Samsn1/Fgr/Bank1/Tyrobp/Ccr2/Cd44/Cd86/H2-Ab1/Cd74/H2-Aa/Havcr2/Adrb2/Fgl2/Vsig4
GO:0003013	circulatory system process	28	0.377702	2.14535	0.00144858	0.0246705	0.021066	60	tags=36%, list=10%, signal=34%	Uty/P2ry2/Qrfp/Nts/Tgfb2/Edn1/Cacna1h/Ednrb/Glp1r/Gja5
GO:0008015	blood circulation	28	0.377702	2.14535	0.00144858	0.0246705	0.021066	60	tags=36%, list=10%, signal=34%	Uty/P2ry2/Qrfp/Nts/Tgfb2/Edn1/Cacna1h/Ednrb/Glp1r/Gja5
GO:1902105	regulation of leukocyte differentiation	26	-0.46532	-1.92782	0.00151763	0.0254548	0.0217358	251	tags=81%, list=42%, signal=49%	Rasgrp1/Nckap1l/Ccl5/Mafb/Cd24a/Ptpn6/Ikzf1/Pilrb1/Cd83/Tyrobp/Ccr2/Cd44/Itgam/Cd74/H2-Aa/Sash3/Ptprc/Fgl2/C1qc/Il1b/Csf1r
GO:0002429	immune response-activating cell surface receptor signaling pathway	25	-0.483512	-1.97129	0.00169151	0.0275367	0.0235135	249	tags=80%, list=42%, signal=48%	Nckap1l/Cd79a/Ptprj/Stap1/Ptpn6/Themis2/Fyb/Ighg2c/Cd79b/Igha/Klrk1/Trbc1/Ighm/Iglc2/Ptprc/Igkc/Iglc3/Iglc1/Fpr1/Trbc2
GO:0002757	immune response-activating signal transduction	25	-0.483512	-1.97129	0.00169151	0.0275367	0.0235135	249	tags=80%, list=42%, signal=48%	Nckap1l/Cd79a/Ptprj/Stap1/Ptpn6/Themis2/Fyb/Ighg2c/Cd79b/Igha/Klrk1/Trbc1/Ighm/Iglc2/Ptprc/Igkc/Iglc3/Iglc1/Fpr1/Trbc2
GO:0019953	sexual reproduction	20	0.440148	2.18343	0.00172757	0.0277132	0.0236642	69	tags=40%, list=12%, signal=37%	Ddx3y/P2ry2/Xlr3b/Jag2/Cacna1h/Hspa1b/Ednrb/Chd5
GO:0031347	regulation of defense response	62	-0.366467	-1.88578	0.00175241	0.0277132	0.0236642	221	tags=56%, list=37%, signal=40%	Igf1/Aoah/Stap1/Pik3ap1/Cd24a/Ahsg/Arg1/Treml4/Siglece/Nr1h3/Hpx/Lilra5/Fcgr1/Fgr/Pld4/Ccr2/Klrk1/Cd44/Ccr5/Agt/Tlr8/Ctss/Acp5/Cd74/Havcr2/Fcgr3/Adrb2/Fgl2/S100a8/Ifi205/Il1b/Ifi209/Vsig4/Ctsc/S100a9
GO:0051250	negative regulation of lymphocyte activation	18	-0.534299	-1.94944	0.00208246	0.0322921	0.0275741	206	tags=83%, list=35%, signal=56%	Cd24a/Arg1/Ptpn6/Samsn1/Fgr/Bank1/Tyrobp/Cd44/Cd86/H2-Ab1/Cd74/H2-Aa/Havcr2/Fgl2/Vsig4
GO:0043065	positive regulation of apoptotic process	33	-0.436879	-1.93316	0.00221698	0.0322921	0.0275741	147	tags=52%, list=25%, signal=41%	Tyrobp/Itga4/Klrk1/Cd44/Ccr5/Stk17b/Agt/Pmaip1/C6/Gzma/Itgam/Ptprc/Adrb2/S100a8/Il1b/Ctsc/S100a9
GO:0043068	positive regulation of programmed cell death	33	-0.436879	-1.93316	0.00221698	0.0322921	0.0275741	147	tags=52%, list=25%, signal=41%	Tyrobp/Itga4/Klrk1/Cd44/Ccr5/Stk17b/Agt/Pmaip1/C6/Gzma/Itgam/Ptprc/Adrb2/S100a8/Il1b/Ctsc/S100a9
GO:0042098	T cell proliferation	33	-0.436438	-1.93121	0.00221698	0.0322921	0.0275741	252	tags=79%, list=42%, signal=48%	Itgb2/Rasgrp1/Nckap1l/Ccl5/Slc11a1/Igf1/Itgal/Tfrc/Cd24a/Arg1/Ptpn6/Ccr2/Cd44/Cd86/Rac2/Itgam/Coro1a/H2-Ab1/H2-Aa/Sash3/Havcr2/Aif1/Ptprc/Lilrb4a/Il1b/Vsig4
GO:1903039	positive regulation of leukocyte cell-cell adhesion	29	-0.446789	-1.89812	0.00220318	0.0322921	0.0275741	252	tags=79%, list=42%, signal=48%	Itgb2/Rasgrp1/Nckap1l/Ccl5/Igf1/Itgal/Tfrc/Cd24a/Ikzf1/Cd83/Ccr2/Itga4/Cd44/Cd86/Coro1a/H2-Ab1/Cd74/H2-Aa/Sash3/Havcr2/Aif1/Ptprc/Il1b
GO:0006950	response to stress	219	-0.277171	-1.69314	0.00212781	0.0322921	0.0275741	227	tags=46%, list=38%, signal=45%	Ttpa/Ptprj/Slc11a1/Igf1/Aoah/Serpinc1/Stap1/Rgn/Pik3ap1/Cd24a/Ahsg/Arg1/Serpina1b/Cxcr6/Ifit1/Treml4/Siglece/Cd163/Nr1h3/Hpx/Ptpn6/Themis2/Lilra5/Ncf1/Slfn8/Fcgr1/Fgr/Cpb2/Cysltr1/Mpeg1/Chil3/Ccl6/Tyrobp/F13b/Ighg2c/Alb/Pld4/Ccr2/Igha/C1qb/Klrk1/Cd44/Cd86/Ccr5/P2ry12/Anks4b/Hck/Agt/Wfdc21/Cfhr1/Trbc1/Gbp2b/Ighm/Tlr8/Ctss/Pmaip1/Lyz2/Tlr13/Acp5/Itgam/Coro1a/H2-Ab1/F9/Cybb/Cd74/H2-Aa/Fcna/H2-Eb1/Ha…
GO:0032944	regulation of mononuclear cell proliferation	30	-0.445384	-1.9023	0.00241434	0.0342651	0.0292588	249	tags=80%, list=42%, signal=49%	Nckap1l/Ccl5/Igf1/Itgal/Tfrc/Cd24a/Arg1/Ptpn6/Tyrobp/Ccr2/Cd44/Cd86/Rac2/Ighm/Coro1a/H2-Ab1/Cd74/H2-Aa/Sash3/Havcr2/Aif1/Ptprc/Il1b/Vsig4
GO:0050670	regulation of lymphocyte proliferation	30	-0.445384	-1.9023	0.00241434	0.0342651	0.0292588	249	tags=80%, list=42%, signal=49%	Nckap1l/Ccl5/Igf1/Itgal/Tfrc/Cd24a/Arg1/Ptpn6/Tyrobp/Ccr2/Cd44/Cd86/Rac2/Ighm/Coro1a/H2-Ab1/Cd74/H2-Aa/Sash3/Havcr2/Aif1/Ptprc/Il1b/Vsig4
GO:1903706	regulation of hemopoiesis	30	-0.441345	-1.88505	0.00264874	0.0371158	0.0316931	251	tags=77%, list=42%, signal=47%	Rasgrp1/Nckap1l/Ccl5/Mafb/Spi1/Csf3r/Cd24a/Ptpn6/Ikzf1/Pilrb1/Cd83/Tyrobp/Ccr2/Cd44/Itgam/Cd74/H2-Aa/Sash3/Ptprc/Fgl2/C1qc/Il1b/Csf1r
GO:0003015	heart process	10	0.562797	2.00441	0.00323634	0.0421486	0.0359905	60	tags=60%, list=10%, signal=55%	Uty/Tgfb2/Edn1/Cacna1h/Glp1r/Gja5
GO:0060047	heart contraction	10	0.562797	2.00441	0.00323634	0.0421486	0.0359905	60	tags=60%, list=10%, signal=55%	Uty/Tgfb2/Edn1/Cacna1h/Glp1r/Gja5
GO:0050851	antigen receptor-mediated signaling pathway	22	-0.487362	-1.89371	0.00313222	0.0421486	0.0359905	249	tags=82%, list=42%, signal=49%	Nckap1l/Cd79a/Ptprj/Stap1/Ptpn6/Themis2/Fyb/Ighg2c/Cd79b/Igha/Trbc1/Ighm/Iglc2/Ptprc/Igkc/Iglc3/Iglc1/Trbc2
GO:0030097	hemopoiesis	55	-0.374872	-1.87277	0.00320456	0.0421486	0.0359905	251	tags=67%, list=42%, signal=43%	Rasgrp1/Nckap1l/Ccl5/Mafb/Spi1/Cd79a/Csf3r/Ptprj/Stap1/Tfrc/Cd24a/Ptpn6/Ikzf1/Dock11/Pirb/Pilrb1/Cd83/Tyrobp/Pld4/Ccr2/Cd79b/Cd44/Dock10/Selplg/Ighm/Cd3g/Itgam/H2-Ab1/Cd74/H2-Aa/Sash3/Ptprc/Fgl2/Igkc/C1qc/Il1b/Csf1r
GO:1903037	regulation of leukocyte cell-cell adhesion	37	-0.401845	-1.81178	0.00318025	0.0421486	0.0359905	273	tags=81%, list=46%, signal=47%	Syk/Fgl1/Ass1/Itgb2/Rasgrp1/Nckap1l/Ccl5/Igf1/Itgal/Tfrc/Cd24a/Arg1/Ptpn6/Ikzf1/Cd83/Ccr2/Itga4/Cd44/Cd86/Coro1a/H2-Ab1/Cd74/H2-Aa/Sash3/Havcr2/Aif1/Ptprc/Fgl2/Il1b/Vsig4
GO:0048583	regulation of response to stimulus	207	-0.26526	-1.61611	0.00319467	0.0421486	0.0359905	226	tags=45%, list=38%, signal=43%	Ptprj/Fbp1/Slc11a1/Igf1/Aoah/Serpinc1/Stap1/Itgal/Apoa2/Tfrc/Rgn/Pik3ap1/Cd24a/Ahsg/Arg1/Treml4/Siglece/Nr1h3/Hpx/Ptpn6/Themis2/Lilra5/Siglec1/Samsn1/Ncf1/Fcgr1/Fgr/Cpb2/Bank1/Sell/Fyb/Ccl6/Ighg2c/Pld4/Ccr2/Cd79b/Igha/C1qb/Klrk1/Cd44/P2ry10/Cd86/Ccr5/P2ry12/Rgs1/Agt/Cth/Rac2/Trbc1/Ighm/Tlr8/Ctss/Pmaip1/Cd48/C6/Tlr13/Acp5/Itgam/Gpr174/H2-Ab1/Cd74/Sash3/Fcna/Havcr2/Iglc2/Aif1/Ptprc/Fcgr3/Fabp7/Tlr7…
GO:0050863	regulation of T cell activation	35	-0.41671	-1.85675	0.00357752	0.0460501	0.039322	251	tags=74%, list=42%, signal=46%	Rasgrp1/Nckap1l/Ccl5/Igf1/Itgal/Tfrc/Cd24a/Arg1/Ptpn6/Ikzf1/Cd83/Ccr2/Cd44/Cd86/Rac2/Coro1a/H2-Ab1/Cd74/H2-Aa/Sash3/Havcr2/Aif1/Ptprc/Fgl2/Il1b/Vsig4
GO:0007049	cell cycle	28	0.353879	2.01003	0.00373741	0.0475553	0.0406073	128	tags=61%, list=22%, signal=50%	Xlr3b/Gpnmb/Tgfb2/Edn1/Cyp1a1/Hspa1a/Hspa1b/Mybl2/Ier3/Pole/Insr/Mcm5/Fgfr3/Mcm2/Cyp26b1/Rb1cc1/Tasor
GO:0042129	regulation of T cell proliferation	26	-0.443475	-1.83731	0.00391487	0.0492473	0.0420521	249	tags=81%, list=42%, signal=49%	Nckap1l/Ccl5/Igf1/Itgal/Tfrc/Cd24a/Arg1/Ptpn6/Ccr2/Cd44/Cd86/Rac2/Coro1a/H2-Ab1/H2-Aa/Sash3/Havcr2/Aif1/Ptprc/Il1b/Vsig4

## Sheet: LSECS_NASH
ID	Description	setSize	enrichmentScore	NES	pvalue	p.adjust	qvalues	rank	leading_edge	core_enrichment
GO:0007608	sensory perception of smell	113	-0.497014	-2.12184	1e-10	7.53516e-08	6.87227e-08	1265	tags=88%, list=44%, signal=52%	Olfr1132/Olfr414/Olfr1442/Olfr167/Olfr125/Olfr1496/Olfr552/Olfr1029/Olfr901/Olfr791/Olfr124/Olfr1307/Olfr1349/Olfr890/Olfr460/Olfr780/Olfr1423/Olfr68/Olfr23/Olfr410/Olfr1427/Olfr447/Olfr695/Olfr681/Olfr569/Olfr55/Olfr190/Olfr65/Olfr358/Olfr462/Olfr1278/Olfr328/Olfr571/Olfr1241/Olfr1085/Olfr1012/Olfr550/Olfr178/Olfr981/Olfr1214/Olfr398/Olfr488/Olfr769/Olfr78/Olfr1262/Olfr204/Olfr427/Olfr1477/Olfr1…
GO:0007606	sensory perception of chemical stimulus	118	-0.478102	-2.04508	1e-10	7.53516e-08	6.87227e-08	1265	tags=86%, list=44%, signal=51%	Olfr1132/Olfr414/Olfr1442/Olfr167/Olfr125/Olfr1496/Olfr552/Olfr1029/Olfr901/Olfr791/Olfr124/Olfr1307/P2rx3/Olfr1349/Olfr890/Olfr460/Olfr780/Olfr1423/Olfr68/Olfr23/Olfr410/Olfr1427/Olfr447/Olfr695/Olfr681/Olfr569/Olfr55/Olfr190/Olfr65/Olfr358/Trpm5/Olfr462/Olfr1278/Olfr328/Olfr571/Olfr1241/Olfr1085/Olfr1012/Olfr550/Olfr178/Olfr981/Olfr1214/Olfr398/Olfr488/Olfr769/Olfr78/Olfr1262/Olfr204/Olfr427/Ol…
GO:0007600	sensory perception	196	-0.406503	-1.78956	1.16583e-10	7.53516e-08	6.87227e-08	1265	tags=72%, list=44%, signal=43%	Olfr1132/Olfr414/Olfr1442/Cnga3/Htr2c/Olfr167/Espnl/Kcnq4/Oprd1/Olfr125/Olfr1496/Olfr552/Olfr1029/Olfr901/Olfr791/Olfr124/Olfr1307/P2rx3/Myo3b/Olfr1349/Olfr890/Lhfpl5/Olfr460/Olfr780/Olfr1423/Olfr68/Olfr23/Olfr410/Olfr1427/Cabp1/Olfr447/Pde6b/Olfr695/Tmprss3/Olfr681/Olfr569/Olfr55/Olfr190/Olfr65/Olfr358/Trpm5/Vsx2/Olfr462/Olfr1278/Olfr328/Olfr571/Olfr1241/Olfr1085/Olfr1012/Olfr550/Olfr178/Olfr981…
GO:0007186	G protein-coupled receptor signaling pathway	245	-0.37213	-1.65661	3.05349e-09	1.48018e-06	1.34996e-06	1522	tags=77%, list=53%, signal=40%	Acpp/Adcy8/Frmpd1/Olfr904/Gnal/Olfr1209/Olfr279/Drd1/Olfr1469/Ecel1/Gpr161/Plcb2/Olfr525/Ccl3/Olfr46/P2ry12/Htr2a/Gpr171/Ccr2/Fpr2/Ptger1/Syp/Grm2/Olfr1132/Olfr414/Olfr1442/Gpr158/Htr2c/Olfr167/Rgs14/Gpr26/Rln1/Adgrg7/Oprd1/Olfr125/Olfr1496/Olfr552/Olfr1029/Olfr901/Olfr791/Olfr124/Gpbar1/Olfr1307/Olfr1349/Adgrf2/Olfr890/Olfr460/Olfr780/Gngt1/Olfr1423/Olfr68/Olfr23/Olfr410/Olfr1427/Sstr3/Ms4a2/Olf…
GO:0043534	blood vessel endothelial cell migration	16	0.721603	3.12537	1.89644e-08	7.35439e-06	6.7074e-06	815	tags=100%, list=28%, signal=72%	Hspb1/Pdgfb/Klf4/Fgfr1/Card10/Alox12/Nr4a1/Mecp2/Epha2/Nos3/Ephb4/Map2k3/Igf1/Nf1/Plg/Ptk2b
GO:0050877	nervous system process	268	-0.356173	-1.59548	2.55704e-08	8.26349e-06	7.53653e-06	1501	tags=71%, list=52%, signal=38%	P2rx2/Olfr904/Gnal/Olfr1209/Olfr279/Drd1/Cabp4/Olfr1469/Trpv1/Rgs9bp/Stra6/Plcb2/Olfr525/Olfr46/Abcc8/Crb1/Htr2a/Ccr2/Ntrk1/Atp1a3/Prkcz/Adam2/Olfr1132/Olfr414/Dgki/Olfr1442/Cnga3/Htr2c/Olfr167/Espnl/Rgs14/Kcnq4/Oprd1/Lmx1b/Olfr125/Olfr1496/Olfr552/Tbr1/Olfr1029/Olfr901/Olfr791/Olfr124/Olfr1307/P2rx3/Myo3b/Olfr1349/Olfr890/Lhfpl5/Olfr460/Olfr780/Olfr1423/Olfr68/Olfr23/Olfr410/Olfr1427/Cabp1/Olfr4…
GO:0033157	regulation of intracellular protein transport	28	0.502037	2.36689	1.08407e-07	3.00288e-05	2.73871e-05	1108	tags=96%, list=38%, signal=60%	Cacnb3/Emd/Ccl2/Tcaf2/Sfn/Kif3a/Gas6/Pink1/Chp1/Inpp5k/Ripor1/Stom/Camk1/Ptpn11/Pik3r1/Thoc2/Tpr/Gcc2/Nf1/Lrrk2/Ptpn14/Kif20b/Sorl1/Prkcd/Pmaip1/Cdk5r1/Itgam
GO:0010594	regulation of endothelial cell migration	15	0.721351	3.04804	1.3459e-07	3.26212e-05	2.97514e-05	815	tags=100%, list=28%, signal=72%	Hspb1/Pdgfb/Klf4/Fgfr1/Card10/Alox12/Mecp2/Epha2/Nos3/Map2k3/Rhob/Igf1/Nf1/Plg/Ptk2b
GO:0016236	macroautophagy	13	0.741037	3.06188	3.07807e-07	4.99047e-05	4.55144e-05	757	tags=100%, list=26%, signal=74%	Sqstm1/Htra2/Qsox1/Gabarapl1/Mfn2/Pink1/Phb2/Usp36/Atg2b/Wdfy3/Trp53inp1/Lrrk2/Sesn3
GO:0046822	regulation of nucleocytoplasmic transport	15	0.706026	2.98328	3.08848e-07	4.99047e-05	4.55144e-05	859	tags=100%, list=30%, signal=71%	Ier3/Emd/Sfn/Gas6/Chp1/Camk1/Ptpn11/Ppp1r12a/Pik3r1/Thoc2/Tpr/Inpp4b/Nf1/Ptpn14/Prkcd
GO:0043542	endothelial cell migration	19	0.619463	2.8812	3.03335e-07	4.99047e-05	4.55144e-05	1110	tags=100%, list=38%, signal=62%	Hspb1/Pdgfb/Klf4/Fgfr1/Card10/Alox12/Nr4a1/Mecp2/Epha2/Nos3/Ephb4/Map2k3/Rhob/Igf1/Nf1/Plg/Ptk2b/Itgb2/Lpxn
GO:0090316	positive regulation of intracellular protein transport	18	0.619944	2.80497	3.07877e-07	4.99047e-05	4.55144e-05	1108	tags=100%, list=38%, signal=62%	Cacnb3/Emd/Ccl2/Tcaf2/Sfn/Kif3a/Gas6/Ripor1/Stom/Camk1/Pik3r1/Tpr/Kif20b/Sorl1/Prkcd/Pmaip1/Cdk5r1/Itgam
GO:0010632	regulation of epithelial cell migration	24	0.533715	2.65195	4.05972e-07	6.05523e-05	5.52254e-05	998	tags=96%, list=35%, signal=63%	Sox9/Hspb1/Pdgfb/Itga3/Klf4/Jun/Fgfr1/Card10/Alox12/Mecp2/Epha2/Nos3/Tgfbr3/Aqp1/Map2k3/Rhob/Igf1/Nf1/Plg/Ptk2b/Ctsh/Evl/Dock5
GO:0030038	contractile actin filament bundle assembly	18	0.61053	2.76238	4.77347e-07	6.17051e-05	5.62767e-05	1135	tags=100%, list=39%, signal=61%	Ccn2/S1pr1/Sdc4/Synpo/F11r/Inpp5k/Sorbs3/Pik3r1/Itgb5/Carmil1/Ppp1r9a/Ptk2b/Evl/Ptger4/Epha1/Was/Ppm1e/Nox4
GO:0043149	stress fiber assembly	18	0.61053	2.76238	4.77347e-07	6.17051e-05	5.62767e-05	1135	tags=100%, list=39%, signal=61%	Ccn2/S1pr1/Sdc4/Synpo/F11r/Inpp5k/Sorbs3/Pik3r1/Itgb5/Carmil1/Ppp1r9a/Ptk2b/Evl/Ptger4/Epha1/Was/Ppm1e/Nox4
GO:0043535	regulation of blood vessel endothelial cell migration	13	0.726418	3.00147	7.31061e-07	8.85955e-05	8.08015e-05	799	tags=100%, list=28%, signal=73%	Hspb1/Pdgfb/Klf4/Fgfr1/Card10/Alox12/Mecp2/Epha2/Nos3/Map2k3/Igf1/Nf1/Plg
GO:0140014	mitotic nuclear division	22	0.554818	2.73737	8.71004e-07	9.93457e-05	9.0606e-05	1297	tags=100%, list=45%, signal=55%	Rrs1/Pdgfb/Hspa1a/Fgfr3/Mad2l1bp/Hspa1b/Fgfr2/Phb2/Ppp2r1a/Bod1/Cep192/Tpr/Phip/Igf1/Kif20b/Cenpe/Mki67/Prc1/Ccnb1/Cd28/Il1b/Ncapg
GO:0030178	negative regulation of Wnt signaling pathway	12	0.709116	2.82846	1.57038e-06	0.000169165	0.000154283	848	tags=100%, list=29%, signal=71%	Sox9/Dkk3/Egr1/Emd/Kremen1/Lmbr1l/Rnf213/Foxo1/Tmem170b/Lrp1/Rbms3/Hmga2
GO:0032231	regulation of actin filament bundle assembly	17	0.610317	2.63551	2.3841e-06	0.000231139	0.000210805	1135	tags=100%, list=39%, signal=61%	Ccn2/S1pr1/Sdc4/Synpo/F11r/Inpp5k/Sorbs3/Pik3r1/Carmil1/Ppp1r9a/Plek/Evl/Ptger4/Epha1/Was/Ppm1e/Nox4
GO:0110020	regulation of actomyosin structure organization	17	0.610317	2.63551	2.3841e-06	0.000231139	0.000210805	1135	tags=100%, list=39%, signal=61%	Ccn2/S1pr1/Sdc4/Synpo/F11r/Inpp5k/Sorbs3/Pik3r1/Akap13/Carmil1/Ppp1r9a/Evl/Ptger4/Epha1/Was/Ppm1e/Nox4
GO:0007088	regulation of mitotic nuclear division	17	0.587661	2.53767	5.38541e-06	0.000497253	0.000453508	1200	tags=100%, list=42%, signal=59%	Pdgfb/Hspa1a/Fgfr3/Mad2l1bp/Hspa1b/Fgfr2/Phb2/Cep192/Tpr/Phip/Igf1/Kif20b/Cenpe/Mki67/Ccnb1/Cd28/Il1b
GO:0010821	regulation of mitochondrion organization	17	0.586616	2.53316	5.89426e-06	0.000519498	0.000473797	1203	tags=100%, list=42%, signal=59%	Ier3/Plaur/Htra2/Inf2/Mfn2/Pink1/Vdac1/Vat1/Bok/Fas/Tfrc/Cyrib/Igf1/Lrrk2/Pmaip1/Hk2/Ppargc1a
GO:0051492	regulation of stress fiber assembly	16	0.610105	2.64246	6.43779e-06	0.000542734	0.000494988	1135	tags=100%, list=39%, signal=61%	Ccn2/S1pr1/Sdc4/Synpo/F11r/Inpp5k/Sorbs3/Pik3r1/Carmil1/Ppp1r9a/Evl/Ptger4/Epha1/Was/Ppm1e/Nox4
GO:0051168	nuclear export	17	0.564308	2.43683	1.73013e-05	0.0013978	0.00127483	1267	tags=100%, list=44%, signal=56%	Rrs1/Ltv1/Emd/Rae1/Sfn/Gas6/Chp1/Ddx39b/Camk1/Ptpn11/Thoc2/Tpr/Thoc2l/Akap13/Ptpn14/Styx/Ranbp17
GO:0017145	stem cell division	12	0.645442	2.57448	1.93683e-05	0.0015022	0.00137005	1031	tags=100%, list=36%, signal=65%	Fgfr1/Numbl/Fgfr2/Gnl3/Kit/Dock7/Fubp1/Thoc2/Samd9l/Aspm/Ulk4/Fzd7
GO:0010595	positive regulation of endothelial cell migration	10	0.720097	2.63616	2.21771e-05	0.0016539	0.0015084	815	tags=100%, list=28%, signal=72%	Hspb1/Pdgfb/Fgfr1/Alox12/Nos3/Map2k3/Rhob/Igf1/Plg/Ptk2b
GO:0046916	cellular transition metal ion homeostasis	10	0.713143	2.6107	2.86906e-05	0.00206041	0.00187915	835	tags=100%, list=29%, signal=71%	Mt1/Bmp6/Aplp2/Ncoa4/Tfrc/Ireb2/Slc39a10/Ttc7/Tmprss6/Tfr2
GO:0010906	regulation of glucose metabolic process	10	0.708275	2.59288	3.39756e-05	0.00235281	0.00214583	849	tags=100%, list=29%, signal=71%	Inpp5k/Ppp4r3a/Lepr/Fbp1/Foxo1/Igf1/Gnmt/Igfbp3/Rgn/Slc45a3
GO:0034249	negative regulation of cellular amide metabolic process	21	0.474943	2.3898	3.54492e-05	0.00237021	0.00216169	842	tags=90%, list=29%, signal=65%	Clu/Zfp36/Paip2b/Mvk/Cnot9/Olfm1/Eif4a3/Cnot6l/Tpr/Ireb2/Rc3h1/Igf1/Mov10/Ago2/Eif2ak2/Ago3/Rida/Sorl1/Rgs2
GO:0006611	protein export from nucleus	16	0.564111	2.44325	3.78718e-05	0.00244778	0.00223244	1267	tags=100%, list=44%, signal=56%	Rrs1/Ltv1/Emd/Rae1/Sfn/Gas6/Chp1/Ddx39b/Camk1/Ptpn11/Thoc2/Tpr/Thoc2l/Ptpn14/Styx/Ranbp17
GO:0010565	regulation of cellular ketone metabolic process	16	0.560627	2.42816	4.10016e-05	0.00256459	0.00233897	1277	tags=100%, list=44%, signal=56%	Sox9/Apoa4/Nr1d1/Dkk3/Egr1/Trib3/Bmp6/Prkg1/Fabp5/Cd74/Rgn/Slc45a3/Nr1h3/Il1b/Ppargc1a/Pla2g4a
GO:0016072	rRNA metabolic process	10	0.69541	2.54579	5.45475e-05	0.00299496	0.00273149	886	tags=100%, list=31%, signal=70%	Shq1/Rrs1/Gtf2h5/Fbl/Tbl3/Usp36/Nop53/Nvl/Prkdc/Slfn8
GO:0051702	interaction with symbiont	13	0.611904	2.52831	5.56053e-05	0.00299496	0.00273149	1128	tags=100%, list=39%, signal=61%	Cxcl1/Jun/Aqp1/Tbc1d20/Inpp5k/Stom/Plg/Crp/Ccl5/Csf1r/Mbl2/Ncf1/Ltf
GO:0072091	regulation of stem cell proliferation	15	0.591432	2.49907	5.33362e-05	0.00299496	0.00273149	1188	tags=100%, list=41%, signal=59%	Epcam/Cxcl1/Sox11/Gja1/Fgfr1/Pim1/Zfp335/Nf1/Lrrk2/Aspm/Eif2ak2/Ago3/Hmga2/Ptprc/Fzd3
GO:0051817	modulation of process of other organism involved in symbiotic interaction	12	0.611691	2.43986	5.38641e-05	0.00299496	0.00273149	1128	tags=100%, list=39%, signal=61%	Jun/Phb2/Aqp1/Tbc1d20/Inpp5k/Bcl2l1/Stom/Crp/Ccl5/Csf1r/Cd4/Ltf
GO:0002690	positive regulation of leukocyte chemotaxis	21	0.467365	2.35166	5.3078e-05	0.00299496	0.00273149	1547	tags=100%, list=54%, signal=47%	Ccl2/Cxcl12/Gas6/Csf1/Cxcl10/Lbp/Ptprj/Camk1d/Cd74/Ptk2b/Cmklr1/Ccl5/Csf1r/Rac2/Nckap1l/Ccr7/Aif1/Il1b/Slamf1/Ccr2/Fpr2
GO:0006612	protein targeting to membrane	13	0.610512	2.52256	5.72528e-05	0.00300036	0.00273641	1132	tags=100%, list=39%, signal=61%	Cacnb3/Ccl2/Tcaf2/Pex16/Sgta/Inpp5k/Stom/Hspa5/Zdhhc23/Cdk5r1/Ncf1/Itgam/Aqp11
GO:0035304	regulation of protein dephosphorylation	15	0.579937	2.4505	7.884e-05	0.00402291	0.00366901	1221	tags=100%, list=42%, signal=58%	Pawr/Ppp1r15a/Pink1/Bod1/Ppp1r12a/Slc39a10/Rgn/Prkcd/Cry2/Pirb/Ptprc/Nckap1l/Cdca2/Cd300a/Vcan
GO:1901605	alpha-amino acid metabolic process	20	0.470502	2.25775	8.45529e-05	0.0042038	0.00383398	1135	tags=95%, list=39%, signal=58%	Prodh/Ctps2/Pycr2/Fpgs/Tha1/Cyp2d22/Odc1/Mecp2/Nos3/Cbs/Hpd/Cdo1/Haao/Glyat/Gnmt/Kmo/Dglucy/Otc/Nox4
GO:0010827	regulation of glucose transmembrane transport	12	0.586639	2.33993	0.000103519	0.00501808	0.00457663	1200	tags=100%, list=42%, signal=59%	Fgf21/Trib3/Klf15/Inpp5k/Ptpn11/Prkcb/Igf1/Fabp5/Prkcd/Hk2/Erbb4/Il1b
GO:0035306	positive regulation of dephosphorylation	12	0.582116	2.32189	0.000113001	0.00534414	0.004874	1213	tags=100%, list=42%, signal=58%	Pawr/Ppp1r15a/Pink1/Ppp1r12a/Slc39a10/Rgn/Prkcd/Plek/Pirb/Ptprc/Cdca2/Cd300a
GO:0034470	ncRNA processing	20	0.459879	2.20677	0.000131272	0.0060604	0.00552725	791	tags=90%, list=27%, signal=66%	Shq1/Lcmt2/Rrs1/Tsen54/Elp4/Gtf2h5/Fbl/Tbl3/Mecp2/Kti12/Usp36/Nop53/Ints3/Nvl/Prkdc/Tut4/Ago2/Ago3
GO:0006605	protein targeting	26	0.402415	2.03341	0.00015206	0.00685686	0.00625364	1132	tags=92%, list=39%, signal=57%	Timm29/Cacnb3/Ccl2/Tcaf2/Pex16/Timm50/Tomm20/Mfn2/Sgta/Pink1/Inpp5k/Samm50/Stom/Ncoa4/Myo6/Gcc2/Hspa5/Lrrk2/Sorl1/Zdhhc23/Cdk5r1/Ncf1/Itgam/Aqp11
GO:0014909	smooth muscle cell migration	19	0.466006	2.16745	0.000157025	0.0069198	0.00631105	1203	tags=95%, list=42%, signal=56%	Pdgfb/Plat/Egr1/Parva/Dock7/Kalrn/Igf1/Lrp1/Postn/Prkg1/Igfbp3/Sorl1/Ccl5/Ptger4/Dock5/Nox4/Aif1/Ppargc1a
GO:0051017	actin filament bundle assembly	26	0.393717	1.98947	0.000224893	0.0096904	0.00883791	1264	tags=92%, list=44%, signal=52%	Ccn2/Pawr/S1pr1/Sdc4/Synpo/F11r/Inpp5k/Sorbs3/Pls3/Pik3r1/Itgb5/Carmil1/Ppp1r9a/Ptk2b/Plek/Evl/Ptger4/Epha1/Was/Ppm1e/Nox4/Aif1/Add2/Fmn2
GO:2001243	negative regulation of intrinsic apoptotic signaling pathway	14	0.55571	2.27999	0.000237381	0.0100061	0.00912586	1290	tags=100%, list=45%, signal=56%	Hspb1/Plaur/Clu/Ackr3/Cxcl12/Bag5/Pink1/Ndufs3/Pttg1ip/Bcl2l1/Lrrk2/Cd74/Cd44/Zfp385a
GO:0006302	double-strand break repair	13	0.564567	2.33272	0.000247917	0.0100148	0.00913379	1264	tags=100%, list=44%, signal=56%	Smarcal1/Prkdc/Samhd1/Rif1/Nsd2/Smarcad1/Smchd1/Nabp1/Blm/Was/Tonsl/Eya1/Fmn2
GO:0051495	positive regulation of cytoskeleton organization	25	0.397469	2.07248	0.000243764	0.0100148	0.00913379	1264	tags=92%, list=44%, signal=52%	Ccn2/Sdc4/Cdc42ep4/Icam1/Mecp2/Synpo/Arpc1a/Sorbs3/Cep295/Fer/Hck/Carmil1/Ptk2b/Plek/Evl/Epha1/Coro1a/Tenm1/Was/Nckap1l/Ppm1e/Nox4/Fmn2
GO:0010634	positive regulation of epithelial cell migration	17	0.493214	2.12983	0.000260076	0.0102916	0.00938621	998	tags=94%, list=35%, signal=62%	Sox9/Hspb1/Pdgfb/Itga3/Jun/Fgfr1/Alox12/Nos3/Aqp1/Map2k3/Rhob/Igf1/Plg/Ptk2b/Ctsh/Dock5
GO:0006457	protein folding	15	0.541275	2.28713	0.000336812	0.0130616	0.0119125	1332	tags=100%, list=46%, signal=54%	Hspb1/Pfdn6/Clu/Hspa1a/Hspa1b/Stub1/Qsox1/Fkbp5/Bag5/Sgta/Fkbp9/Hspa5/Cd74/H2-DMa/H2-DMb1
GO:0014911	positive regulation of smooth muscle cell migration	11	0.608696	2.32097	0.000384849	0.0146318	0.0133446	1136	tags=100%, list=39%, signal=61%	Pdgfb/Egr1/Dock7/Igf1/Lrp1/Postn/Ccl5/Ptger4/Dock5/Nox4/Aif1
GO:0090150	establishment of protein localization to membrane	21	0.413676	2.08151	0.000399888	0.0149112	0.0135994	1386	tags=95%, list=48%, signal=50%	Timm29/Cacnb3/Stx3/Ccl2/Tcaf2/Pex16/Get4/Sgta/Inpp5k/Samm50/Stom/Hspa5/Pmaip1/Zdhhc23/Cdk5r1/Ncf1/Itgam/Aqp11/Slc12a1/Frmpd1
GO:0006403	RNA localization	15	0.531174	2.24445	0.000433042	0.0158428	0.0144491	1361	tags=100%, list=47%, signal=53%	Rrs1/Ltv1/Zfp36/Rae1/Fbl/Tomm20/Ddx39b/Thoc2/Tpr/Thoc2l/Nup210/Ranbp17/Kif5c/Zfp385a/Stau2
GO:0071622	regulation of granulocyte chemotaxis	14	0.53656	2.20142	0.000450354	0.016171	0.0147484	1345	tags=100%, list=47%, signal=54%	Ccl2/Csf1/Lbp/Ptprj/Camk1d/Cd74/Cmklr1/Ccl5/Csf1r/Rac2/Nckap1l/Ccr7/Il1b/Slamf1
GO:0009636	response to toxic substance	21	0.409773	2.06188	0.000462004	0.0162877	0.0148549	1712	tags=100%, list=59%, signal=41%	Apoa4/Mt1/Gstm2/Pim1/Aldh2/Nos3/Scn1b/Akr1b8/Pink1/Fas/Glyat/Eif2ak2/Rgn/Ppp1r9a/Ccl5/Mbp/Arnt2/Slc17a3/Slc6a14/Oprd1/Kcnc2
GO:1902905	positive regulation of supramolecular fiber organization	23	0.387651	1.85255	0.000470971	0.0163074	0.0148728	1264	tags=91%, list=44%, signal=52%	Ccn2/Sdc4/Cdc42ep4/Icam1/Mecp2/Synpo/Arpc1a/Sorbs3/Fer/Carmil1/Ptk2b/Plek/Evl/Epha1/Coro1a/Tenm1/Was/Nckap1l/Ppm1e/Nox4/Fmn2
GO:0003008	system process	374	-0.288591	-1.30936	0.000526638	0.0179149	0.0163389	1522	tags=62%, list=53%, signal=34%	Acpp/Lvrn/Adcy8/Slc12a1/P2rx2/Olfr904/Ctnna3/Gnal/Olfr1209/Olfr279/Drd1/Casq2/Cabp4/Olfr1469/Trpv1/Ecel1/Rgs9bp/Kl/Stra6/Plcb2/Olfr525/Slc8a1/Olfr46/Abcc8/Crb1/Htr2a/Ccr2/Ntrk1/Ptger1/Trdn/Immp2l/Atp1a3/Prkcz/Myocd/Adam2/Olfr1132/Olfr414/Gdnf/Dgki/Olfr1442/Hcn4/Cnga3/Htr2c/Olfr167/Espnl/Rgs14/Kcnq4/Oprd1/Lmx1b/Olfr125/Olfr1496/Ren1/Olfr552/Tbr1/Olfr1029/Olfr901/Olfr791/Olfr124/Olfr1307/P2rx3/Myo3…
GO:0006006	glucose metabolic process	17	0.471871	2.03766	0.000545083	0.0182227	0.0166196	1004	tags=94%, list=35%, signal=62%	Gpd2/Slc2a8/Inpp5k/Ppp4r3a/Pik3r1/Lepr/Fbp1/Foxo1/Igf1/Gnmt/Fabp5/Igfbp3/Rgn/Fbn1/Slc45a3/Hk2
GO:0050657	nucleic acid transport	13	0.530804	2.19322	0.000638737	0.0202062	0.0184286	1361	tags=100%, list=47%, signal=53%	Rrs1/Ltv1/Zfp36/Rae1/Tomm20/Ddx39b/Thoc2/Tpr/Thoc2l/Nup210/Ranbp17/Kif5c/Stau2
GO:0050658	RNA transport	13	0.530804	2.19322	0.000638737	0.0202062	0.0184286	1361	tags=100%, list=47%, signal=53%	Rrs1/Ltv1/Zfp36/Rae1/Tomm20/Ddx39b/Thoc2/Tpr/Thoc2l/Nup210/Ranbp17/Kif5c/Stau2
GO:0051236	establishment of RNA localization	13	0.530804	2.19322	0.000638737	0.0202062	0.0184286	1361	tags=100%, list=47%, signal=53%	Rrs1/Ltv1/Zfp36/Rae1/Tomm20/Ddx39b/Thoc2/Tpr/Thoc2l/Nup210/Ranbp17/Kif5c/Stau2
GO:0017148	negative regulation of translation	17	0.463925	2.00335	0.000646099	0.0202062	0.0184286	1555	tags=100%, list=54%, signal=46%	Zfp36/Paip2b/Mvk/Cnot9/Eif4a3/Cnot6l/Tpr/Ireb2/Rc3h1/Mov10/Ago2/Eif2ak2/Ago3/Rida/Rgs2/Lin28a/Bank1
GO:0019079	viral genome replication	10	0.611266	2.23775	0.000727364	0.0219333	0.0200038	1128	tags=100%, list=39%, signal=61%	Gas6/Tbc1d20/Inpp5k/Stom/Resf1/Eif2ak2/Oas2/Oas3/Ccl5/Ltf
GO:0032233	positive regulation of actin filament bundle assembly	10	0.608832	2.22884	0.000757882	0.0219333	0.0200038	1135	tags=100%, list=39%, signal=61%	Ccn2/Sdc4/Synpo/Sorbs3/Carmil1/Plek/Evl/Epha1/Ppm1e/Nox4
GO:0000075	cell cycle checkpoint	15	0.512017	2.1635	0.000723	0.0219333	0.0200038	1416	tags=100%, list=49%, signal=51%	Ier3/Mad2l1bp/Bcl2l1/Ddx39b/Ptpn11/Nop53/Cep192/Ints3/Tpr/Prkdc/Nabp1/Cenpe/Blm/Ccnb1/Orc1
GO:0007292	female gamete generation	17	0.459394	1.98378	0.000747225	0.0219333	0.0200038	1568	tags=100%, list=54%, signal=46%	Inhbb/Plat/Nos3/Adrm1/Ppp2r1a/Tut4/Igf1/Aspm/Ptk2b/Ccnb1/Paqr5/Hfm1/Inhba/Fmn2/Pla2g4a/Dazl/Immp2l
GO:0001935	endothelial cell proliferation	17	0.458324	1.97916	0.000747225	0.0219333	0.0200038	959	tags=94%, list=33%, signal=63%	Pdgfb/Fgfr3/Bmp6/Gja1/Jun/Fgfr1/Ccl2/Nr4a1/Epha2/Lrg1/Cxcl12/Wnt2/Xdh/Igf1/Nf1/Itga4
GO:0007033	vacuole organization	14	0.515669	2.11571	0.00088732	0.0253017	0.0230758	1405	tags=100%, list=49%, signal=52%	Naglu/Gabarapl1/Vps11/Mfn2/Pink1/Atg2b/Spg11/Lyst/Trp53inp1/Lrrk2/Coro1a/Rab39/Acpp/Gm6377
GO:0035303	regulation of dephosphorylation	22	0.39759	1.96164	0.000905885	0.0254567	0.0232172	1426	tags=95%, list=49%, signal=49%	Pawr/Ppp1r15a/Pink1/Bod1/Chp1/Inpp5k/Cep192/Ppp1r12a/Slc39a10/Rgn/Prkcd/Cry2/Plek/Pirb/Ptprc/Knl1/Nckap1l/Cdca2/Cd300a/Vcan/Sema4d
GO:0043666	regulation of phosphoprotein phosphatase activity	11	0.57913	2.20824	0.000942875	0.0257498	0.0234845	1221	tags=100%, list=42%, signal=58%	Pawr/Ppp1r15a/Bod1/Ppp1r12a/Slc39a10/Rgn/Cry2/Ptprc/Nckap1l/Cd300a/Vcan
GO:0090305	nucleic acid phosphodiester bond hydrolysis	10	0.59701	2.18556	0.000940992	0.0257498	0.0234845	1169	tags=100%, list=41%, signal=60%	Rrs1/Zfp36/Dxo/Tbl3/Cpsf2/Rnase4/Mov10/Igfbp3/Ago2/Rnase6
GO:0034614	cellular response to reactive oxygen species	24	0.368623	1.83163	0.000967175	0.025818	0.0235468	1831	tags=100%, list=63%, signal=37%	Apoa4/Pawr/Fos/Jun/Capn1/Nos3/Pink1/Aqp1/Rhob/Impact/Foxo1/Lrrk2/Hk3/Fer/Rgn/Ezh2/Axl/Prkcd/Trpm2/Ncf1/Trpc6/Slc8a1/Kcnc2/Rnf112
GO:0002688	regulation of leukocyte chemotaxis	23	0.371809	1.77684	0.000972004	0.025818	0.0235468	1547	tags=96%, list=54%, signal=45%	Ccl2/Cxcl12/Gas6/Csf1/Cxcl10/Lbp/Ptprj/Camk1d/Cd74/Ptk2b/Cmklr1/Ccl5/Csf1r/Rac2/Nckap1l/Ccr7/Aif1/Il1b/Gpr18/Slamf1/Ccr2/Fpr2
GO:0048661	positive regulation of smooth muscle cell proliferation	14	0.511838	2.09999	0.00103062	0.027005	0.0246293	1416	tags=100%, list=49%, signal=51%	Pdgfb/Egr1/S1pr1/Gja1/Jun/Fgfr2/Alox12/Mfn2/Ddx39b/Igf1/Ccl5/Aif1/Ppargc1a/Orc1
GO:0007093	mitotic cell cycle checkpoint	13	0.51166	2.11412	0.00113591	0.0290976	0.0265378	1416	tags=100%, list=49%, signal=51%	Ier3/Mad2l1bp/Bcl2l1/Nop53/Cep192/Ints3/Tpr/Prkdc/Nabp1/Cenpe/Blm/Ccnb1/Orc1
GO:0010811	positive regulation of cell-substrate adhesion	17	0.447194	1.9311	0.0011405	0.0290976	0.0265378	1603	tags=100%, list=56%, signal=45%	Spp1/Itga3/Ccn1/Sdc4/Csf1/Dmd/Ptprj/Carmil1/Ptk2b/Skap1/Cdk6/Epha1/Dock5/Edil3/Ccl25/Cass4/Prkcz
GO:1902622	regulation of neutrophil migration	10	0.586231	2.1461	0.0012779	0.0321798	0.0293488	1200	tags=100%, list=42%, signal=59%	Pawr/Lbp/Camk1d/Cd74/Rac2/Ptger4/Rhoh/Nckap1l/Ccr7/Il1b
GO:0035307	positive regulation of protein dephosphorylation	10	0.581711	2.12955	0.00138013	0.0338743	0.0308943	1213	tags=100%, list=42%, signal=58%	Pawr/Ppp1r15a/Pink1/Ppp1r12a/Slc39a10/Prkcd/Pirb/Ptprc/Cdca2/Cd300a
GO:0014910	regulation of smooth muscle cell migration	16	0.452346	1.95918	0.0013653	0.0338743	0.0308943	1203	tags=94%, list=42%, signal=55%	Pdgfb/Egr1/Dock7/Igf1/Lrp1/Postn/Prkg1/Igfbp3/Sorl1/Ccl5/Ptger4/Dock5/Nox4/Aif1/Ppargc1a
GO:0019217	regulation of fatty acid metabolic process	11	0.559652	2.13396	0.00148655	0.0358697	0.0327141	1277	tags=100%, list=44%, signal=56%	Sox9/Apoa4/Trib3/Fabp5/Cd74/Rgn/Slc45a3/Nr1h3/Il1b/Ppargc1a/Pla2g4a
GO:2001020	regulation of response to DNA damage stimulus	24	0.358025	1.77897	0.00151692	0.0358697	0.0327141	1290	tags=92%, list=45%, signal=51%	Ier3/Clu/Ackr3/Cxcl12/Pttg1ip/Bcl2l1/Ddx39b/Fam168a/Prkdc/Rif1/Nsd2/Smchd1/Cd74/Prkcd/Blm/Pmaip1/Cd44/Was/Eya2/Eya1/Fmn2/Zfp385a
GO:0031330	negative regulation of cellular catabolic process	27	0.333086	1.54954	0.00150015	0.0358697	0.0327141	826	tags=85%, list=29%, signal=61%	Zfp36/Noct/Htra2/Qsox1/Timp2/Bag5/Sgta/Pink1/Usp36/Psen2/Nop53/Ric1/Cst3/Lepr/Herc1/Senp1/Sufu/Lrrk2/Ophn1/Apobec1/Rgn/Sorl1/Styx
GO:0001936	regulation of endothelial cell proliferation	16	0.449359	1.94624	0.00155007	0.036212	0.0330263	959	tags=94%, list=33%, signal=63%	Pdgfb/Fgfr3/Bmp6/Gja1/Jun/Fgfr1/Ccl2/Nr4a1/Lrg1/Cxcl12/Wnt2/Xdh/Igf1/Nf1/Itga4
GO:2001021	negative regulation of response to DNA damage stimulus	11	0.55513	2.11672	0.0017135	0.039088	0.0356493	1290	tags=100%, list=45%, signal=56%	Clu/Ackr3/Cxcl12/Pttg1ip/Bcl2l1/Ddx39b/Rif1/Smchd1/Cd74/Cd44/Zfp385a
GO:0008286	insulin receptor signaling pathway	16	0.447038	1.93619	0.00169379	0.039088	0.0356493	1603	tags=100%, list=56%, signal=45%	Socs3/Slc2a8/Inpp5k/Ptpn11/Pik3r1/Prkcb/Ptprj/Phip/Foxo1/Sesn3/Fer/Sorl1/Prkcd/Il1b/Kl/Prkcz
GO:0000819	sister chromatid segregation	11	0.552696	2.10744	0.00178159	0.0401686	0.0366348	1297	tags=100%, list=45%, signal=55%	Rrs1/Mad2l1bp/Phb2/Ppp2r1a/Bod1/Cep192/Tpr/Cenpe/Prc1/Ccnb1/Ncapg
GO:0061572	actin filament bundle organization	27	0.327733	1.52464	0.00181694	0.0404949	0.0369324	1264	tags=89%, list=44%, signal=50%	Ccn2/Pawr/S1pr1/Sdc4/Synpo/F11r/Inpp5k/Sorbs3/Pls3/Pik3r1/Itgb5/Carmil1/Ppp1r9a/Ptk2b/Plek/Evl/Ptger4/Epha1/Was/Ppm1e/Nox4/Aif1/Add2/Fmn2
GO:0048144	fibroblast proliferation	24	0.350873	1.74343	0.00189896	0.0413716	0.0377321	1213	tags=92%, list=42%, signal=54%	Pawr/Pdgfb/Gstp1/Emd/Jun/Fosl2/Gas6/Wnt2/Aqp1/Brpf1/Prkdc/Igf1/Trp53inp1/Nf1/Cd74/Ifi30/Pmaip1/Cdk6/Ccnb1/Ptprz1/Ccna2/Cd300a
GO:0048145	regulation of fibroblast proliferation	24	0.350873	1.74343	0.00189896	0.0413716	0.0377321	1213	tags=92%, list=42%, signal=54%	Pawr/Pdgfb/Gstp1/Emd/Jun/Fosl2/Gas6/Wnt2/Aqp1/Brpf1/Prkdc/Igf1/Trp53inp1/Nf1/Cd74/Ifi30/Pmaip1/Cdk6/Ccnb1/Ptprz1/Ccna2/Cd300a
GO:0046889	positive regulation of lipid biosynthetic process	17	0.427675	1.84681	0.00224709	0.0484122	0.0441533	1659	tags=100%, list=57%, signal=43%	Apoa4/Nr1d1/Ccn1/Bmp6/Igf1/Cd74/Rgn/Slc45a3/Prkcd/Nr1h3/Il1b/Ppargc1a/Pla2g4a/Slc27a1/Htr2a/Fpr2/Htr2c
GO:0090207	regulation of triglyceride metabolic process	10	0.555633	2.03408	0.00228076	0.0485977	0.0443225	1288	tags=100%, list=45%, signal=56%	Fgf21/Apoa4/Pnpla2/Thrsp/Apobec1/Rgn/Sorl1/Aadac/Nr1h3/Slc27a1
GO:0000070	mitotic sister chromatid segregation	10	0.552503	2.02263	0.00236295	0.0492662	0.0449321	1297	tags=100%, list=45%, signal=55%	Rrs1/Mad2l1bp/Ppp2r1a/Bod1/Cep192/Tpr/Cenpe/Prc1/Ccnb1/Ncapg
GO:0032963	collagen metabolic process	17	0.424023	1.83104	0.00233764	0.0492662	0.0449321	379	tags=71%, list=13%, signal=62%	Ccn2/Mmp12/Pdgfb/Mmp15/Fgfr3/Cygb/Mmp14/Adam15/Ccl2/Rcn3/Ctsl/Tgfbr3

## Sheet: LSECS_BDL
ID	Description	setSize	enrichmentScore	NES	pvalue	p.adjust	qvalues	rank	leading_edge	core_enrichment
GO:0006955	immune response	230	-0.535014	-4.21773	1e-10	5.225e-09	4.20724e-09	327	tags=60%, list=26%, signal=55%	Gzmb/Dusp10/Ctsh/Dtx3l/Lcp2/Klrk1/Cxcr6/Trim12a/Ifi204/Tyrobp/Rasgrp1/Dock2/Cd44/Slc11a1/Nckap1l/Cd74/Dock10/Zbp1/Gbp5/B2m/Nmi/H2-K1/Ifih1/Samhd1/Cd86/Oas3/Ifi205/Ccr5/Gbp2/Herc6/Parp14/Tlr2/Ecm1/Ifi214/Iigp1/Cd180/Ly86/Ms4a1/Pirb/C6/Trim30a/Ctss/Nfam1/Cd226/Lilrb4a/Fcgr3/Clec4a2/Cxcl10/Rsad2/H2-Eb1/Mndal/Ifi203/Clec12a/Tlr13/C1qb/Dock11/Il1b/Phf11a/Hck/Stap1/H2-T24/Coro1a/Fyb/Ighd/H2-Aa/S100a8/G…
GO:0006952	defense response	241	-0.497755	-3.98687	1e-10	5.225e-09	4.20724e-09	320	tags=57%, list=26%, signal=53%	Dtx3l/Lrrk2/Nr1h3/Klrk1/Cxcr6/Ackr1/Trim12a/9930111J21Rik1/Ifi204/Tyrobp/Rasgrp1/Cd44/Slc11a1/Cd74/Zbp1/Gbp5/B2m/Nmi/H2-K1/Ifih1/Samhd1/Lyz2/Cd86/Oas3/Ifi205/Colec10/Ccr5/Gbp2/Herc6/Gm4841/Parp14/Tlr2/Ecm1/Ifi214/Iigp1/Cd180/Aoah/Ly86/Cd163/Lilra5/Gm4951/Trim30a/Ncf1/Oas1a/Ctss/Cd226/Lilrb4a/Fcgr3/Clec4a2/Oas1g/Cxcl10/Rsad2/H2-Eb1/Mndal/Ifi203/Tlr13/C1qb/Il1b/Hck/Plac8/Stap1/Coro1a/Ighd/H2-Aa/S10…
GO:0045087	innate immune response	140	-0.533106	-3.82582	1e-10	5.225e-09	4.20724e-09	457	tags=78%, list=37%, signal=56%	Nlrc5/Myo1f/Vav1/Lyn/Colec11/Msrb1/Irak3/Gbp9/Trim34a/Tlr8/Bst2/Stat2/Ptpn6/Syk/Fcer1g/Gbp4/Parp9/Ifitm1/Tap1/Ddx58/Mpeg1/Eif2ak2/Dusp10/Dtx3l/Klrk1/Trim12a/Ifi204/Rasgrp1/Slc11a1/Cd74/Zbp1/Gbp5/B2m/Nmi/Ifih1/Samhd1/Oas3/Ifi205/Gbp2/Herc6/Parp14/Tlr2/Ifi214/Iigp1/Cd180/Ly86/Trim30a/Cd226/Clec4a2/Rsad2/H2-Eb1/Mndal/Ifi203/Tlr13/C1qb/Hck/Coro1a/Ighd/H2-Aa/S100a8/Gbp7/Oasl2/Gbp8/Cybb/Stat1/Irgm2/Gbp…
GO:0098542	defense response to other organism	173	-0.506028	-3.78064	1e-10	5.225e-09	4.20724e-09	320	tags=60%, list=26%, signal=51%	Dtx3l/Klrk1/Trim12a/Ifi204/Rasgrp1/Slc11a1/Cd74/Zbp1/Gbp5/B2m/Nmi/H2-K1/Ifih1/Samhd1/Lyz2/Cd86/Oas3/Ifi205/Gbp2/Herc6/Parp14/Tlr2/Ifi214/Iigp1/Cd180/Ly86/Trim30a/Ncf1/Oas1a/Cd226/Clec4a2/Oas1g/Cxcl10/Rsad2/H2-Eb1/Mndal/Ifi203/Tlr13/C1qb/Il1b/Hck/Plac8/Coro1a/Ighd/H2-Aa/S100a8/Gbp7/Oasl2/Gbp8/Slfn8/Cybb/Stat1/Irgm2/Gbp6/Gbp2b/Oasl1/Cxcl9/Ddx60/Ptprc/Fpr2/H2-Ab1/Wfdc17/Pld4/Rtp4/Gbp3/Socs1/Tlr7/C1q…
GO:0002376	immune system process	331	-0.461532	-3.7436	1e-10	5.225e-09	4.20724e-09	327	tags=53%, list=26%, signal=53%	Gzmb/Dusp10/Ctsh/Agpat5/Dtx3l/Lcp2/Lrrk2/Nr1h3/Klrk1/Cxcr6/Trim12a/Gab3/Ifi204/Tyrobp/Rasgrp1/Dock2/Cd44/Slc11a1/Nckap1l/Cd74/Gpr174/Dock10/H2-Ob/Zbp1/Gbp5/B2m/Nmi/H2-K1/Ifih1/Zfp385a/Samhd1/P2ry12/Cd86/Oas3/Ifi205/Ccr5/Gbp2/Herc6/Parp14/Tlr2/Ecm1/Ifi214/Iigp1/Cd180/Sell/Ly86/Ms4a1/Pirb/C6/Trim30a/Ncf1/Ikzf1/Oas1a/Samd9l/Ctss/Nfam1/Cd226/Lilrb4a/Psmb9/Fcgr3/Cd83/Clec4a2/Oas1g/Cxcl10/Rsad2/H2-Eb1/…
GO:0009607	response to biotic stimulus	224	-0.465526	-3.60273	1e-10	5.225e-09	4.20724e-09	282	tags=53%, list=23%, signal=50%	Zbp1/Gbp5/B2m/Nmi/H2-K1/Ifih1/Samhd1/Lyz2/Cd86/Oas3/Ifi205/Gbp2/Herc6/Parp14/Tlr2/Ifi214/Iigp1/Cd180/Ly86/Ms4a1/Trim30a/Ncf1/Oas1a/Cd226/Rgs1/Lilrb4a/Psmb9/Hspa5/Clec4a2/Oas1g/Cxcl10/Rsad2/H2-Eb1/Mndal/Ifi203/Tlr13/C1qb/Il1b/Hck/Plac8/Stap1/Coro1a/Ighd/H2-Aa/S100a8/Gbp7/Oasl2/Usp18/Gbp8/Slfn8/Cybb/Pak1/Stat1/Irgm2/Gbp6/Fcgr4/Gbp2b/Oasl1/Cd52/Car3/Cxcl9/Ddx60/Ptprc/Fpr2/Bank1/Slfn2/H2-Ab1/Cav1/Wfd…
GO:0006959	humoral immune response	43	-0.671071	-3.59548	1e-10	5.225e-09	4.20724e-09	208	tags=67%, list=17%, signal=58%	Cxcl10/C1qb/Il1b/Ighd/H2-DMa/Cxcl9/Ptprc/H2-Ab1/Wfdc17/C1qc/Cd5l/C1qa/S100a9/Trbc2/Trbc1/Cfp/Jchain/Fcna/Vsig4/Igkc/Iglc1/Igha/H2bc13/Ighg2c/Ighm/Cxcl13/Ccr7/Iglc2/Iglc3
GO:0002252	immune effector process	140	-0.500329	-3.59059	1e-10	5.225e-09	4.20724e-09	455	tags=76%, list=36%, signal=55%	Itgb2/Myo1f/Vav1/Lyn/Ccr2/Colec11/Irak3/Trim34a/Tlr8/H2-T22/Bst2/Stat2/Ptpn6/H2-D1/Syk/Cd59a/Fcer1g/Gbp4/Parp9/Ptprj/Ifitm1/Tap1/Ddx58/H2-Q4/Sash3/Eif2ak2/Gzmb/Dusp10/Ctsh/Dtx3l/Klrk1/Trim12a/Tyrobp/Rasgrp1/Dock2/Slc11a1/Cd74/Dock10/Zbp1/B2m/H2-K1/Ifih1/Samhd1/Cd86/Oas3/Tlr2/Cd180/Pirb/C6/Trim30a/Ncf1/Oas1a/Cd226/Fcgr3/Oas1g/Cxcl10/Rsad2/C1qb/Dock11/Il1b/Stap1/H2-T24/Coro1a/Ighd/Oasl2/Slfn8/H2-DM…
GO:0043207	response to external biotic stimulus	220	-0.463919	-3.55178	1e-10	5.225e-09	4.20724e-09	282	tags=53%, list=23%, signal=50%	Zbp1/Gbp5/B2m/Nmi/H2-K1/Ifih1/Samhd1/Lyz2/Cd86/Oas3/Ifi205/Gbp2/Herc6/Parp14/Tlr2/Ifi214/Iigp1/Cd180/Ly86/Ms4a1/Trim30a/Ncf1/Oas1a/Cd226/Rgs1/Lilrb4a/Psmb9/Clec4a2/Oas1g/Cxcl10/Rsad2/H2-Eb1/Mndal/Ifi203/Tlr13/C1qb/Il1b/Hck/Plac8/Stap1/Coro1a/Ighd/H2-Aa/S100a8/Gbp7/Oasl2/Usp18/Gbp8/Slfn8/Cybb/Stat1/Irgm2/Gbp6/Fcgr4/Gbp2b/Oasl1/Cd52/Car3/Cxcl9/Ddx60/Ptprc/Fpr2/Bank1/Slfn2/H2-Ab1/Cav1/Wfdc17/Pld4/Rt…
GO:0051707	response to other organism	220	-0.463919	-3.55178	1e-10	5.225e-09	4.20724e-09	282	tags=53%, list=23%, signal=50%	Zbp1/Gbp5/B2m/Nmi/H2-K1/Ifih1/Samhd1/Lyz2/Cd86/Oas3/Ifi205/Gbp2/Herc6/Parp14/Tlr2/Ifi214/Iigp1/Cd180/Ly86/Ms4a1/Trim30a/Ncf1/Oas1a/Cd226/Rgs1/Lilrb4a/Psmb9/Clec4a2/Oas1g/Cxcl10/Rsad2/H2-Eb1/Mndal/Ifi203/Tlr13/C1qb/Il1b/Hck/Plac8/Stap1/Coro1a/Ighd/H2-Aa/S100a8/Gbp7/Oasl2/Usp18/Gbp8/Slfn8/Cybb/Stat1/Irgm2/Gbp6/Fcgr4/Gbp2b/Oasl1/Cd52/Car3/Cxcl9/Ddx60/Ptprc/Fpr2/Bank1/Slfn2/H2-Ab1/Cav1/Wfdc17/Pld4/Rt…
GO:0044419	interspecies interaction between organisms	233	-0.452486	-3.54172	1e-10	5.225e-09	4.20724e-09	282	tags=51%, list=23%, signal=49%	Zbp1/Gbp5/B2m/Nmi/H2-K1/Ifih1/Samhd1/Lyz2/Cd86/Oas3/Ifi205/Ccr5/Gbp2/Herc6/Parp14/Tlr2/Ifi214/Iigp1/Cd180/Ly86/Ms4a1/Trim30a/Ncf1/Oas1a/Cd226/Rgs1/Lilrb4a/Psmb9/Clec4a2/Oas1g/Cxcl10/Rsad2/H2-Eb1/Mndal/Zfp72/Ifi203/Tlr13/C1qb/Il1b/Hck/Plac8/Stap1/Coro1a/Ighd/H2-Aa/S100a8/Gbp7/Oasl2/Usp18/Gbp8/Slfn8/Cybb/Stat1/Irgm2/Gbp6/Fcgr4/Gbp2b/Oasl1/Cd52/Car3/Cxcl9/Ddx60/Ptprc/Fpr2/Bank1/Slfn2/H2-Ab1/Cav1/Wfd…
GO:0050776	regulation of immune response	131	-0.488277	-3.46797	1e-10	5.225e-09	4.20724e-09	457	tags=74%, list=37%, signal=52%	Nlrc5/Itgb2/Myo1f/Vav1/Lyn/Ccr2/Colec11/Irak3/Tlr8/H2-T22/Ptpn6/H2-D1/Syk/Cd59a/Fcer1g/Parp9/Ptprj/Tap1/Ddx58/H2-Q4/Sash3/Pla2g4a/Dusp10/Ctsh/Lcp2/Klrk1/Ifi204/Rasgrp1/Cd44/Slc11a1/Nckap1l/Cd74/Zbp1/Gbp5/B2m/Nmi/H2-K1/Samhd1/Ifi205/Parp14/Tlr2/Ecm1/Ifi214/Ms4a1/C6/Nfam1/Cd226/Fcgr3/Rsad2/Mndal/Ifi203/Clec12a/C1qb/Il1b/Phf11a/Stap1/H2-T24/Fyb/Ighd/H2-DMa/Irgm2/Fcgr4/Rac2/Ptprc/Fpr2/H2-Ab1/Socs1/C1…
GO:0035458	cellular response to interferon-beta	28	-0.733612	-3.44299	1e-10	5.225e-09	4.20724e-09	309	tags=93%, list=25%, signal=71%	9930111J21Rik1/Ifi204/Ifi205/Gbp2/Gm4841/Ifi214/Iigp1/Gm4951/Mndal/Ifi203/Igtp/Stat1/Irgm2/Gbp6/Gbp2b/Ifi47/Gbp3/Ifi211/Tgtp2/Ifi209/Ifi208/Gm5431/Ifi206/Ifit3/Ifi213/Ifit1
GO:0002253	activation of immune response	64	-0.571049	-3.38545	1e-10	5.225e-09	4.20724e-09	319	tags=69%, list=26%, signal=54%	Lcp2/Klrk1/Ifi204/Nckap1l/Zbp1/Ifi205/Tlr2/Ifi214/Ms4a1/C6/Nfam1/Cd226/Mndal/Ifi203/C1qb/Il1b/Stap1/Fyb/Ighd/Ptprc/Fpr2/C1qc/Ifi211/Cd5l/Themis2/C1qa/Cd79b/Trbc2/Ifi209/Ifi208/Trbc1/Cfp/Fcna/Cd79a/Vsig4/Igkc/Fpr1/Iglc1/Igha/Ighg2c/Ighm/Ccr7/Iglc2/Iglc3
GO:0050778	positive regulation of immune response	103	-0.505559	-3.38012	1e-10	5.225e-09	4.20724e-09	457	tags=78%, list=37%, signal=54%	Nlrc5/Itgb2/Vav1/Lyn/Ccr2/Colec11/Tlr8/H2-T22/Ptpn6/H2-D1/Syk/Cd59a/Fcer1g/Parp9/Ptprj/Ddx58/H2-Q4/Sash3/Pla2g4a/Lcp2/Klrk1/Ifi204/Rasgrp1/Cd44/Slc11a1/Nckap1l/Cd74/Zbp1/Gbp5/B2m/H2-K1/Ifi205/Tlr2/Ifi214/Ms4a1/C6/Nfam1/Cd226/Fcgr3/Rsad2/Mndal/Ifi203/C1qb/Il1b/Stap1/H2-T24/Fyb/Ighd/H2-DMa/Irgm2/Ptprc/Fpr2/H2-Ab1/C1qc/H2-Q7/Ifi211/Cd5l/Themis2/C1qa/Fcgr1/Fgr/Cd79b/Trbc2/Ifi209/Irf7/Ifi208/Trbc1/Cfp…
GO:0016064	immunoglobulin mediated immune response	29	-0.700002	-3.33323	1e-10	5.225e-09	4.20724e-09	224	tags=72%, list=18%, signal=61%	Cd226/Fcgr3/C1qb/Ighd/H2-DMa/Ptprc/H2-Ab1/C1qc/C1qa/Fcgr1/Fgl2/Trbc2/Irf7/Trbc1/Igkc/Iglc1/Igha/Ighg2c/Ighm/Iglc2/Iglc3
GO:0006956	complement activation	25	-0.727049	-3.28535	1e-10	5.225e-09	4.20724e-09	194	tags=72%, list=16%, signal=62%	C1qb/Il1b/Ighd/C1qc/Cd5l/C1qa/Trbc2/Trbc1/Cfp/Fcna/Vsig4/Igkc/Iglc1/Igha/Ighg2c/Ighm/Iglc2/Iglc3
GO:0035456	response to interferon-beta	33	-0.669	-3.28091	1e-10	5.225e-09	4.20724e-09	309	tags=82%, list=25%, signal=63%	9930111J21Rik1/Ifi204/Ifi205/Gbp2/Gm4841/Ifi214/Iigp1/Gm4951/Mndal/Ifi203/Igtp/Stat1/Irgm2/Gbp6/Gbp2b/Ifi47/Xaf1/Gbp3/Ifi211/Tgtp2/Ifi209/Ifi208/Gm5431/Ifi206/Ifit3/Ifi213/Ifit1
GO:0019724	B cell mediated immunity	31	-0.676594	-3.23709	1e-10	5.225e-09	4.20724e-09	243	tags=71%, list=19%, signal=59%	Pirb/Cd226/Fcgr3/C1qb/Ighd/H2-DMa/Ptprc/H2-Ab1/C1qc/C1qa/Fcgr1/Fgl2/Trbc2/Irf7/Trbc1/Igkc/Iglc1/Igha/Ighg2c/Ighm/Iglc2/Iglc3
GO:0002250	adaptive immune response	81	-0.49872	-3.17522	1e-10	5.225e-09	4.20724e-09	364	tags=70%, list=29%, signal=53%	H2-T22/Ptpn6/H2-D1/Syk/Fcer1g/Tap1/H2-Q4/Sash3/Pla2g4a/Gzmb/Dusp10/Ctsh/Klrk1/Cd44/Slc11a1/Cd74/B2m/H2-K1/Cd86/Pirb/Cd226/Fcgr3/Clec4a2/Rsad2/H2-Eb1/C1qb/Il1b/H2-T24/Ighd/H2-Aa/H2-DMa/Ptprc/H2-Ab1/C1qc/Was/H2-Q7/C1qa/Fcgr1/Fgl2/Cd79b/Trbc2/Irf7/Trbc1/Adgre1/Cd48/Ctsc/Jchain/Cd79a/Igkc/Iglv2/Iglc1/Igha/Ighg2c/Ighm/Ccr7/Iglc2/Iglc3
GO:0046649	lymphocyte activation	99	-0.479137	-3.15212	1e-10	5.225e-09	4.20724e-09	303	tags=56%, list=24%, signal=46%	Tyrobp/Rasgrp1/Dock2/Cd44/Slc11a1/Nckap1l/Cd74/Dock10/B2m/Cd86/Cd180/Ms4a1/Ikzf1/Nfam1/Lilrb4a/Cd83/Clec4a2/Rsad2/Dock11/Il1b/Coro1a/Ighd/H2-Aa/H2-DMa/Il2rb/Spi1/Rac2/Ptprc/Bank1/H2-Ab1/Cav1/Socs1/Was/Itgal/Fgl2/Fgr/Aif1/Cd79b/Trbc2/Trbc1/Ccl5/Cd48/Cyp26b1/Cd79a/Vsig4/Igkc/Clec4f/Iglc1/Igha/Ighg2c/Ighm/Ccr7/Slfn1/Iglc2/Iglc3
GO:0009617	response to bacterium	126	-0.443227	-3.14874	1e-10	5.225e-09	4.20724e-09	281	tags=55%, list=23%, signal=47%	Gbp5/B2m/H2-K1/Lyz2/Cd86/Ifi205/Gbp2/Herc6/Tlr2/Iigp1/Cd180/Ly86/Ms4a1/Trim30a/Ncf1/Rgs1/Lilrb4a/Psmb9/Cxcl10/Mndal/Il1b/Hck/Plac8/Stap1/Ighd/S100a8/Gbp7/Usp18/Gbp8/Stat1/Irgm2/Gbp6/Fcgr4/Gbp2b/Cd52/Car3/Cxcl9/Fpr2/Bank1/Slfn2/Cav1/Wfdc17/Gbp3/Ifi211/Cmpk2/Oas2/Fcgr1/S100a9/Fgr/Cd79b/Trbc2/Trbc1/Ifi44/Ccl5/Ifit3/Trac/Jchain/Gzma/Igkc/Iglc1/Igha/H2bc13/Ighg2c/Ighm/Ifit1/Cxcl13/Ccr7/Iglc2/Iglc3
GO:0002684	positive regulation of immune system process	158	-0.432343	-3.14567	1e-10	5.225e-09	4.20724e-09	385	tags=59%, list=31%, signal=47%	Cd59a/Itga4/Fcer1g/Parp9/Ptprj/Ddx58/H2-Q4/Sash3/Pla2g4a/Il16/Calr/Dusp10/Lcp2/Lrrk2/Klrk1/Ifi204/Tyrobp/Rasgrp1/Cd44/Slc11a1/Nckap1l/Cd74/Zbp1/Gbp5/B2m/H2-K1/P2ry12/Cd86/Ifi205/Tlr2/Ifi214/Sell/Ms4a1/C6/Ikzf1/Nfam1/Cd226/Fcgr3/Cd83/Cxcl10/Rsad2/Mndal/Ifi203/C1qb/Il1b/Stap1/H2-T24/Coro1a/Fyb/Ighd/H2-Aa/H2-DMa/Stat1/Irgm2/Ddx60/Rac2/Ptprc/Fpr2/H2-Ab1/Cav1/Socs1/C1qc/Itgal/H2-Q7/Ifi211/Cd5l/Themis2…
GO:0045321	leukocyte activation	134	-0.438523	-3.12356	1e-10	5.225e-09	4.20724e-09	326	tags=54%, list=26%, signal=45%	Dusp10/Lcp2/Lrrk2/Nr1h3/Klrk1/Tyrobp/Rasgrp1/Dock2/Cd44/Slc11a1/Nckap1l/Cd74/Dock10/B2m/Cd86/Tlr2/Cd180/Ms4a1/Pirb/Ikzf1/Nfam1/Cd226/Lilrb4a/Fcgr3/Cd83/Clec4a2/Rsad2/Dock11/Il1b/Stap1/Coro1a/Ighd/Pilrb1/H2-Aa/H2-DMa/Fcgr4/Il2rb/Spi1/Rac2/Ptprc/Fpr2/Bank1/H2-Ab1/Cav1/Selplg/Socs1/Tlr7/Was/Itgal/C1qa/Fgl2/Batf3/Fgr/Aif1/Cd79b/Trbc2/Trbc1/Ccl5/Cd48/Ctsc/Cyp26b1/Cd79a/Vsig4/Igkc/Clec4f/Iglc1/Igha/Igh…
GO:0051249	regulation of lymphocyte activation	66	-0.514657	-3.09182	1e-10	5.225e-09	4.20724e-09	303	tags=58%, list=24%, signal=46%	Tyrobp/Rasgrp1/Cd44/Nckap1l/Cd74/Cd86/Ikzf1/Nfam1/Cd83/Il1b/Coro1a/Ighd/H2-Aa/H2-DMa/Rac2/Ptprc/Bank1/H2-Ab1/Cav1/Socs1/Itgal/Fgl2/Fgr/Aif1/Trbc2/Trbc1/Ccl5/Cyp26b1/Vsig4/Igkc/Iglc1/Igha/Ighg2c/Ighm/Ccr7/Slfn1/Iglc2/Iglc3
GO:0002682	regulation of immune system process	207	-0.40337	-3.08639	1e-10	5.225e-09	4.20724e-09	392	tags=57%, list=31%, signal=47%	Syk/Stk10/Cd59a/Itga4/Fcer1g/Gbp4/Parp9/Ptprj/Tap1/Ddx58/H2-Q4/Sash3/Pla2g4a/Il16/Calr/Eif2ak2/Dusp10/Ctsh/Dtx3l/Lcp2/Lrrk2/Nr1h3/Klrk1/Ifi204/Tyrobp/Rasgrp1/Cd44/Slc11a1/Nckap1l/Cd74/H2-Ob/Zbp1/Gbp5/B2m/Nmi/H2-K1/Samhd1/P2ry12/Cd86/Ifi205/Parp14/Tlr2/Ecm1/Ifi214/Sell/Ms4a1/C6/Ikzf1/Nfam1/Cd226/Fcgr3/Cd83/Cxcl10/Rsad2/Mndal/Ifi203/Clec12a/C1qb/Il1b/Phf11a/Stap1/H2-T24/Coro1a/Fyb/Ighd/Pilrb1/H2-Aa…
GO:0034097	response to cytokine	133	-0.415484	-2.9554	1e-10	5.225e-09	4.20724e-09	312	tags=54%, list=25%, signal=45%	Ackr1/9930111J21Rik1/Ifi204/Slc11a1/Cd74/Zbp1/Gbp5/Nmi/Ifih1/Samhd1/Laptm5/Ifi205/Gbp2/Gm4841/Parp14/Tlr2/Ecm1/Ifi214/Iigp1/Pirb/Gm4951/Serpina1c/Cntfr/Hspa5/Cxcl10/Serpina1d/H2-Eb1/Mndal/Ifi203/Il1b/Stap1/Coro1a/H2-Aa/Gbp7/Igtp/Gbp8/Serpina3k/Stat1/Irgm2/Lsp1/Gbp6/Il2rb/Gbp2b/Pcolce2/Spi1/Ifi47/Cxcl9/Xaf1/Ptprc/H2-Ab1/Cav1/Gbp3/Socs1/Was/H2-Q7/Ifit2/Ifi211/Oas2/Tgtp2/Ifi209/Irf7/Csf1r/Ifi208/Gm5…
GO:0001775	cell activation	150	-0.404543	-2.90998	1e-10	5.225e-09	4.20724e-09	319	tags=50%, list=26%, signal=42%	Lcp2/Lrrk2/Nr1h3/Klrk1/Tyrobp/Rasgrp1/Dock2/Cd44/Slc11a1/Nckap1l/Cd74/Dock10/B2m/P2ry12/Cd86/Tlr2/Cd180/Ms4a1/Pirb/Lilra5/Ikzf1/Nfam1/Cd226/Lilrb4a/Fcgr3/Cd83/Clec4a2/Cxcl10/Rsad2/Dock11/Il1b/Stap1/Coro1a/Ighd/Pilrb1/H2-Aa/H2-DMa/Fcgr4/Il2rb/Spi1/Rac2/Ptprc/Fpr2/Bank1/H2-Ab1/Cav1/Selplg/Socs1/Tlr7/Was/Itgal/C1qa/Fgl2/Batf3/Fgr/Aif1/Cd79b/Trbc2/Trbc1/Ccl5/Cd48/Ctsc/Cyp26b1/Cd79a/Vsig4/Igkc/Clec4f/…
GO:0071345	cellular response to cytokine stimulus	115	-0.411886	-2.81723	1e-10	5.225e-09	4.20724e-09	312	tags=55%, list=25%, signal=45%	Ackr1/9930111J21Rik1/Ifi204/Cd74/Zbp1/Gbp5/Nmi/Samhd1/Laptm5/Ifi205/Gbp2/Gm4841/Parp14/Tlr2/Ecm1/Ifi214/Iigp1/Pirb/Gm4951/Cntfr/Hspa5/Cxcl10/Mndal/Ifi203/Il1b/Stap1/Coro1a/Gbp7/Igtp/Gbp8/Stat1/Irgm2/Lsp1/Gbp6/Il2rb/Gbp2b/Pcolce2/Spi1/Ifi47/Cxcl9/Ptprc/H2-Ab1/Cav1/Gbp3/Socs1/Was/H2-Q7/Ifit2/Ifi211/Oas2/Tgtp2/Ifi209/Irf7/Csf1r/Ifi208/Gm5431/Ifi206/Ccl5/Ifit3/Ifi213/Ifit1/Cxcl13/Ccr7
GO:0048584	positive regulation of response to stimulus	240	-0.343829	-2.7508	1e-10	5.225e-09	4.20724e-09	324	tags=45%, list=26%, signal=41%	Ctsh/Dtx3l/Lcp2/Lrrk2/Nr1h3/Klrk1/Trim12a/Ifi204/Rasgrp1/Dock2/Cd44/Slc11a1/Nckap1l/Cd74/Gpr174/Zbp1/Gbp5/B2m/H2-K1/Ifih1/Zfp385a/P2ry12/Cd86/Ifi205/Ccr5/Cysltr2/Parp14/Tlr2/Ifi214/Cd180/Sell/Ly86/Ms4a1/Lilra5/C6/Trim30a/Ncf1/Ctss/Nfam1/Cd226/Fcgr3/Cxcl10/Rsad2/Mndal/Ifi203/C1qb/Il1b/Stap1/H2-T24/Fyb/Ighd/S100a8/Tnfsf10/H2-DMa/Pak1/Irgm2/Gpr65/Igfbp3/Ddx60/Rac2/Ptprc/Fpr2/Bank1/H2-Ab1/Cav1/Insl3/…
GO:0009605	response to external stimulus	327	-0.337075	-2.7371	1e-10	5.225e-09	4.20724e-09	320	tags=44%, list=26%, signal=44%	Dtx3l/Lrrk2/Nr1h3/Klrk1/Cxcr6/Trim12a/Ifi204/Rasgrp1/Dock2/Cd44/Slc11a1/Nckap1l/Cd74/Zbp1/Gbp5/B2m/Nmi/H2-K1/Ifih1/Samhd1/P2ry12/Lyz2/Cd86/Oas3/Ifi205/Ccr5/Gbp2/Herc6/Parp14/Tlr2/Ifi214/Iigp1/Cd180/Sell/Aoah/Ly86/Ms4a1/Lilra5/Trim30a/Ncf1/Oas1a/Ctss/Cd226/Rgs1/Lilrb4a/Psmb9/Fcgr3/Hspa5/Clec4a2/Oas1g/Cxcl10/Rsad2/H2-Eb1/Mndal/Ifi203/Tlr13/C1qb/Il1b/Hck/Plac8/Stap1/Coro1a/Ighd/H2-Aa/S100a8/Gbp7/Oas…
GO:0006950	response to stress	356	-0.324478	-2.68015	1e-10	5.225e-09	4.20724e-09	343	tags=44%, list=27%, signal=44%	Il16/Mpeg1/Donson/Mmrn1/Calr/Eif2ak2/Pdia6/Dusp10/Dtx3l/Lrrk2/Nr1h3/Klrk1/Cxcr6/Ackr1/Trim12a/9930111J21Rik1/Ifi204/Tyrobp/Rasgrp1/Cd44/Slc11a1/Cd74/Zbp1/Gbp5/B2m/Nmi/H2-K1/Ifih1/Zfp385a/Samhd1/P2ry12/Lyz2/Cd86/Oas3/Ifi205/Colec10/Ccr5/Gbp2/Herc6/Gm4841/Parp14/Tlr2/Ecm1/Ifi214/Iigp1/Cd180/Aoah/Ly86/Cd163/Lilra5/Gm4951/Trim30a/Sdf2l1/Ncf1/Oas1a/Ctss/Cd226/Lilrb4a/Fcgr3/Hsp90b1/Hspa5/Clec4a2/Oas1g/…
GO:0002696	positive regulation of leukocyte activation	63	-0.503173	-2.97764	1.60497e-10	8.13186e-09	6.54788e-09	353	tags=62%, list=28%, signal=47%	Sash3/Pla2g4a/Il16/Dusp10/Lrrk2/Klrk1/Tyrobp/Rasgrp1/Nckap1l/Cd74/Cd86/Ikzf1/Cd226/Cd83/Il1b/Stap1/Coro1a/Ighd/H2-Aa/H2-DMa/Ptprc/H2-Ab1/Cav1/Socs1/Itgal/Fgr/Aif1/Trbc2/Trbc1/Ccl5/Ctsc/Igkc/Iglc1/Igha/Ighg2c/Ighm/Ccr7/Iglc2/Iglc3
GO:0002443	leukocyte mediated immunity	76	-0.472416	-2.94869	2.34993e-10	1.15561e-08	9.30515e-09	455	tags=75%, list=36%, signal=51%	Itgb2/Myo1f/Vav1/Lyn/Ccr2/H2-T22/Ptpn6/H2-D1/Syk/Fcer1g/Tap1/Ddx58/H2-Q4/Sash3/Gzmb/Ctsh/Klrk1/Tyrobp/Rasgrp1/Slc11a1/Cd74/B2m/H2-K1/Tlr2/Pirb/Ncf1/Cd226/Fcgr3/Rsad2/C1qb/Il1b/Stap1/H2-T24/Coro1a/Ighd/H2-DMa/Rac2/Ptprc/H2-Ab1/C1qc/Was/H2-Q7/C1qa/Fcgr1/Fgl2/Fgr/Trbc2/Irf7/Trbc1/Ctsc/Igkc/Iglc1/Igha/Ighg2c/Ighm/Iglc2/Iglc3
GO:0002694	regulation of leukocyte activation	86	-0.428638	-2.7792	7.35497e-10	3.51358e-08	2.82918e-08	353	tags=56%, list=28%, signal=43%	Sash3/Pla2g4a/Il16/Dusp10/Lrrk2/Nr1h3/Klrk1/Tyrobp/Rasgrp1/Cd44/Nckap1l/Cd74/Cd86/Ikzf1/Nfam1/Cd226/Cd83/Il1b/Stap1/Coro1a/Ighd/H2-Aa/H2-DMa/Rac2/Ptprc/Bank1/H2-Ab1/Cav1/Socs1/Itgal/Fgl2/Fgr/Aif1/Trbc2/Trbc1/Ccl5/Ctsc/Cyp26b1/Vsig4/Igkc/Iglc1/Igha/Ighg2c/Ighm/Ccr7/Slfn1/Iglc2/Iglc3
GO:0002455	humoral immune response mediated by circulating immunoglobulin	19	-0.765001	-3.14737	7.63836e-10	3.5476e-08	2.85657e-08	194	tags=79%, list=16%, signal=68%	C1qb/Ighd/Ptprc/H2-Ab1/C1qc/C1qa/Trbc2/Trbc1/Igkc/Iglc1/Igha/Ighg2c/Ighm/Iglc2/Iglc3
GO:0050867	positive regulation of cell activation	68	-0.475956	-2.86494	9.9969e-10	4.51752e-08	3.63756e-08	353	tags=63%, list=28%, signal=48%	Syk/Fcer1g/Ptprj/Sash3/Pla2g4a/Il16/Dusp10/Lrrk2/Klrk1/Tyrobp/Rasgrp1/Nckap1l/Cd74/Cd86/Lilra5/Ikzf1/Cd226/Cd83/Il1b/Stap1/Coro1a/Ighd/H2-Aa/H2-DMa/Ptprc/H2-Ab1/Cav1/Socs1/Itgal/Fgr/Aif1/Trbc2/Trbc1/Ccl5/Ctsc/Igkc/Iglc1/Igha/Ighg2c/Ighm/Ccr7/Iglc2/Iglc3
GO:0009615	response to virus	59	-0.500653	-2.90504	1.49716e-09	6.58752e-08	5.30436e-08	434	tags=78%, list=35%, signal=53%	Irak3/Trim34a/Tlr8/Bst2/Stat2/Wdfy4/Gbp4/Parp9/Ifitm1/Ddx58/Eif2ak2/Dtx3l/Trim12a/Zbp1/Ifih1/Samhd1/Cd86/Oas3/Trim30a/Oas1a/Oas1g/Cxcl10/Rsad2/Tlr13/Il1b/Oasl2/Slfn8/Stat1/Irgm2/Gbp2b/Oasl1/Cxcl9/Ddx60/Ptprc/Rtp4/Tlr7/Ifit2/Oas2/Fgl2/Batf3/Irf7/Ifit3b/Ifi27l2a/Ccl5/Ifit3/Ifit1
GO:0042742	defense response to bacterium	51	-0.530855	-2.99353	1.9497e-09	8.35873e-08	6.73055e-08	295	tags=65%, list=24%, signal=52%	Slc11a1/B2m/H2-K1/Lyz2/Gbp2/Tlr2/Iigp1/Ncf1/Hck/Plac8/Ighd/Gbp7/Gbp8/Irgm2/Gbp6/Gbp2b/Fpr2/Wfdc17/Gbp3/Fcgr1/Fgr/Trbc2/Trbc1/Jchain/Igkc/Iglc1/Igha/H2bc13/Ighg2c/Ighm/Cxcl13/Iglc2/Iglc3
GO:0002449	lymphocyte mediated immunity	60	-0.500703	-2.91526	2.60945e-09	1.09075e-07	8.78284e-08	415	tags=73%, list=33%, signal=51%	H2-T22/Ptpn6/H2-D1/Fcer1g/Tap1/H2-Q4/Sash3/Gzmb/Ctsh/Klrk1/Rasgrp1/Slc11a1/Cd74/B2m/H2-K1/Pirb/Cd226/Fcgr3/Rsad2/C1qb/Il1b/H2-T24/Coro1a/Ighd/H2-DMa/Ptprc/H2-Ab1/C1qc/Was/H2-Q7/C1qa/Fcgr1/Fgl2/Trbc2/Irf7/Trbc1/Ctsc/Igkc/Iglc1/Igha/Ighg2c/Ighm/Iglc2/Iglc3
GO:0006909	phagocytosis	52	-0.519792	-2.91234	3.47393e-09	1.41668e-07	1.14073e-07	190	tags=50%, list=15%, signal=44%	Il1b/Hck/Stap1/Coro1a/Ighd/Il2rb/Rac2/Ptprc/Fpr2/Pld4/Itgal/Siglece/Fcgr1/Fgr/Aif1/Trbc2/Trbc1/Marco/Igkc/Iglc1/Igha/Ighg2c/Ighm/Ccr7/Iglc2/Iglc3
GO:0002697	regulation of immune effector process	63	-0.470028	-2.7815	3.83558e-09	1.52693e-07	1.2295e-07	455	tags=76%, list=36%, signal=51%	Itgb2/Vav1/Lyn/Ccr2/Irak3/H2-T22/Ptpn6/H2-D1/Syk/Cd59a/Fcer1g/Gbp4/Parp9/Ptprj/Tap1/Ddx58/H2-Q4/Sash3/Dusp10/Dtx3l/Klrk1/Tyrobp/Rasgrp1/Cd74/B2m/H2-K1/Tlr2/C6/Cd226/Fcgr3/Rsad2/Il1b/Stap1/H2-T24/Stat1/Ddx60/Rac2/Ptprc/Was/H2-Q7/Cd5l/Fcgr1/Fgl2/Fgr/Ccl5/Vsig4/Ighm/Ccr7
GO:0006958	complement activation, classical pathway	16	-0.779614	-3.00256	3.92962e-09	1.52798e-07	1.23035e-07	194	tags=81%, list=16%, signal=70%	C1qb/Ighd/C1qc/C1qa/Trbc2/Trbc1/Igkc/Iglc1/Igha/Ighg2c/Ighm/Iglc2/Iglc3
GO:0002764	immune response-regulating signaling pathway	40	-0.575656	-2.99042	5.10734e-09	1.94079e-07	1.56275e-07	324	tags=68%, list=26%, signal=52%	Ctsh/Lcp2/Klrk1/Nckap1l/Tlr2/Ms4a1/Nfam1/Cd226/Stap1/Fyb/Ighd/Ptprc/Fpr2/Themis2/Cd79b/Trbc2/Trbc1/Cd79a/Igkc/Fpr1/Iglc1/Igha/Ighg2c/Ighm/Ccr7/Iglc2/Iglc3
GO:0002429	immune response-activating cell surface receptor signaling pathway	38	-0.58772	-2.99834	5.57679e-09	2.02704e-07	1.6322e-07	256	tags=68%, list=21%, signal=56%	Lcp2/Klrk1/Nckap1l/Tlr2/Ms4a1/Nfam1/Cd226/Stap1/Fyb/Ighd/Ptprc/Fpr2/Themis2/Cd79b/Trbc2/Trbc1/Cd79a/Igkc/Fpr1/Iglc1/Igha/Ighg2c/Ighm/Ccr7/Iglc2/Iglc3
GO:0002768	immune response-regulating cell surface receptor signaling pathway	38	-0.58772	-2.99834	5.57679e-09	2.02704e-07	1.6322e-07	256	tags=68%, list=21%, signal=56%	Lcp2/Klrk1/Nckap1l/Tlr2/Ms4a1/Nfam1/Cd226/Stap1/Fyb/Ighd/Ptprc/Fpr2/Themis2/Cd79b/Trbc2/Trbc1/Cd79a/Igkc/Fpr1/Iglc1/Igha/Ighg2c/Ighm/Ccr7/Iglc2/Iglc3
GO:0051251	positive regulation of lymphocyte activation	50	-0.526032	-2.96948	5.73315e-09	2.03954e-07	1.64226e-07	303	tags=58%, list=24%, signal=46%	Tyrobp/Rasgrp1/Nckap1l/Cd74/Cd86/Ikzf1/Cd83/Il1b/Coro1a/Ighd/H2-Aa/H2-DMa/Ptprc/H2-Ab1/Cav1/Socs1/Itgal/Aif1/Trbc2/Trbc1/Ccl5/Igkc/Iglc1/Igha/Ighg2c/Ighm/Ccr7/Iglc2/Iglc3
GO:0002757	immune response-activating signal transduction	39	-0.577601	-2.99048	5.88558e-09	2.05015e-07	1.6508e-07	256	tags=67%, list=21%, signal=55%	Lcp2/Klrk1/Nckap1l/Tlr2/Ms4a1/Nfam1/Cd226/Stap1/Fyb/Ighd/Ptprc/Fpr2/Themis2/Cd79b/Trbc2/Trbc1/Cd79a/Igkc/Fpr1/Iglc1/Igha/Ighg2c/Ighm/Ccr7/Iglc2/Iglc3
GO:0051607	defense response to virus	51	-0.516907	-2.91488	7.77569e-09	2.65326e-07	2.13644e-07	421	tags=78%, list=34%, signal=54%	Trim34a/Tlr8/Bst2/Stat2/Gbp4/Parp9/Ifitm1/Ddx58/Eif2ak2/Dtx3l/Trim12a/Zbp1/Ifih1/Samhd1/Cd86/Oas3/Trim30a/Oas1a/Oas1g/Cxcl10/Rsad2/Il1b/Oasl2/Slfn8/Stat1/Gbp2b/Oasl1/Cxcl9/Ddx60/Ptprc/Rtp4/Tlr7/Ifit2/Oas2/Fgl2/Irf7/Ifit3b/Ccl5/Ifit3/Ifit1
GO:0002460	adaptive immune response based on somatic recombination of immune receptors built from immunoglobulin superfamily domains	61	-0.477424	-2.81407	8.67496e-09	2.90091e-07	2.33585e-07	361	tags=62%, list=29%, signal=47%	H2-Q4/Sash3/Pla2g4a/Gzmb/Ctsh/Slc11a1/Cd74/B2m/H2-K1/Pirb/Cd226/Fcgr3/Rsad2/C1qb/Il1b/H2-T24/Ighd/H2-DMa/Ptprc/H2-Ab1/C1qc/Was/H2-Q7/C1qa/Fcgr1/Fgl2/Trbc2/Irf7/Trbc1/Ctsc/Igkc/Iglc1/Igha/Ighg2c/Ighm/Ccr7/Iglc2/Iglc3
GO:0010324	membrane invagination	25	-0.662345	-2.99297	9.805e-09	3.12449e-07	2.51588e-07	184	tags=68%, list=15%, signal=59%	Fcgr3/Stap1/Ighd/Rac2/Siglece/Fcgr1/Aif1/Trbc2/Trbc1/Marco/Igkc/Iglc1/Igha/Ighg2c/Ighm/Iglc2/Iglc3
GO:0099024	plasma membrane invagination	25	-0.662345	-2.99297	9.805e-09	3.12449e-07	2.51588e-07	184	tags=68%, list=15%, signal=59%	Fcgr3/Stap1/Ighd/Rac2/Siglece/Fcgr1/Aif1/Trbc2/Trbc1/Marco/Igkc/Iglc1/Igha/Ighg2c/Ighm/Iglc2/Iglc3
GO:0042113	B cell activation	42	-0.548419	-2.91588	9.90419e-09	3.12449e-07	2.51588e-07	303	tags=62%, list=24%, signal=49%	Tyrobp/Rasgrp1/Nckap1l/Cd74/Dock10/Cd86/Cd180/Ms4a1/Ikzf1/Nfam1/Dock11/Ighd/Ptprc/Bank1/H2-Ab1/Cd79b/Trbc2/Trbc1/Cd79a/Igkc/Iglc1/Igha/Ighg2c/Ighm/Iglc2/Iglc3
GO:0048583	regulation of response to stimulus	350	-0.247744	-2.03886	1.38852e-08	4.29926e-07	3.46182e-07	470	tags=52%, list=38%, signal=45%	Cxcl12/Akirin1/Sesn1/Itpkb/Arntl/Ift20/Nlrc5/Itgb2/Myo1f/Vav1/P2ry1/Pdia3/Lyn/Dmd/Ccr2/Hyou1/Colec11/Dusp6/Klhl15/Irak3/Lpar6/Camk2n1/Plek/Trim34a/Tlr8/H2-T22/Ptpn6/Il10ra/Fgd2/H2-D1/Dok2/Socs4/Syk/Cry1/Cd59a/Fcer1g/Gbp4/Parp9/Itga8/Ptprj/Manf/Tap1/Ddx58/H2-Q4/Hk3/Sash3/Pla2g4a/Il16/Prickle1/Calr/Eif2ak2/Pdia6/Dusp10/Ctsh/Dtx3l/Lcp2/Lrrk2/Nr1h3/Klrk1/Trim12a/Ifi204/Eps8l1/Rasgrp1/Dock2/Cd44/Slc11…
GO:0050851	antigen receptor-mediated signaling pathway	31	-0.623328	-2.98225	1.57556e-08	4.7897e-07	3.85673e-07	245	tags=65%, list=20%, signal=53%	Ms4a1/Nfam1/Cd226/Stap1/Fyb/Ighd/Ptprc/Themis2/Cd79b/Trbc2/Trbc1/Cd79a/Igkc/Iglc1/Igha/Ighg2c/Ighm/Ccr7/Iglc2/Iglc3
GO:0006911	phagocytosis, engulfment	24	-0.674253	-3.02611	1.7818e-08	5.31994e-07	4.28368e-07	184	tags=71%, list=15%, signal=62%	Fcgr3/Stap1/Ighd/Rac2/Siglece/Fcgr1/Aif1/Trbc2/Trbc1/Marco/Igkc/Iglc1/Igha/Ighg2c/Ighm/Iglc2/Iglc3
GO:0050865	regulation of cell activation	92	-0.405737	-2.66052	2.01838e-08	5.92057e-07	4.76732e-07	353	tags=53%, list=28%, signal=41%	Sash3/Pla2g4a/Il16/Dusp10/Lrrk2/Nr1h3/Klrk1/Tyrobp/Rasgrp1/Cd44/Nckap1l/Cd74/Cd86/Lilra5/Ikzf1/Nfam1/Cd226/Cd83/Il1b/Stap1/Coro1a/Ighd/H2-Aa/H2-DMa/Rac2/Ptprc/Bank1/H2-Ab1/Cav1/Socs1/Itgal/Fgl2/Fgr/Aif1/Trbc2/Trbc1/Ccl5/Ctsc/Cyp26b1/Vsig4/Igkc/Iglc1/Igha/Ighg2c/Ighm/Ccr7/Slfn1/Iglc2/Iglc3
GO:0002520	immune system development	95	-0.3911	-2.57245	4.18142e-08	1.2054e-06	9.70605e-07	332	tags=53%, list=27%, signal=42%	Eif2ak2/Dusp10/Agpat5/Gab3/Tyrobp/Rasgrp1/Dock2/Cd44/Nckap1l/Cd74/Dock10/B2m/Zfp385a/Samhd1/Cd86/Herc6/Tlr2/Ms4a1/Pirb/Ikzf1/Samd9l/Nfam1/Cd83/Rsad2/Dock11/Il1b/Stap1/Ighd/Pilrb1/H2-Aa/H2-DMa/Stat1/Spi1/Ptprc/H2-Ab1/Selplg/Pld4/Socs1/C1qc/Fgl2/Batf3/Cd79b/Csf1r/Ccl5/Cyp26b1/Cd79a/Igkc/Ighm/Cxcl13/Ccr7
GO:0048534	hematopoietic or lymphoid organ development	90	-0.38694	-2.50611	4.70386e-08	1.33302e-06	1.07337e-06	332	tags=52%, list=27%, signal=41%	Eif2ak2/Dusp10/Agpat5/Gab3/Tyrobp/Rasgrp1/Dock2/Cd44/Nckap1l/Cd74/Dock10/B2m/Zfp385a/Herc6/Tlr2/Ms4a1/Pirb/Ikzf1/Samd9l/Nfam1/Cd83/Rsad2/Dock11/Il1b/Stap1/Pilrb1/H2-Aa/H2-DMa/Stat1/Spi1/Ptprc/H2-Ab1/Selplg/Pld4/Socs1/C1qc/Fgl2/Batf3/Cd79b/Csf1r/Ccl5/Cyp26b1/Cd79a/Igkc/Ighm/Cxcl13/Ccr7
GO:0006910	phagocytosis, recognition	14	-0.786211	-2.88261	5.48293e-08	1.52791e-06	1.23029e-06	86	tags=71%, list=7%, signal=67%	Fcgr1/Trbc2/Trbc1/Igkc/Iglc1/Igha/Ighg2c/Ighm/Iglc2/Iglc3
GO:0050853	B cell receptor signaling pathway	22	-0.69071	-3.02793	6.9828e-08	1.91397e-06	1.54116e-06	245	tags=73%, list=20%, signal=59%	Ms4a1/Nfam1/Stap1/Ighd/Ptprc/Cd79b/Trbc2/Trbc1/Cd79a/Igkc/Iglc1/Igha/Ighg2c/Ighm/Iglc2/Iglc3
GO:0002521	leukocyte differentiation	65	-0.452623	-2.68031	9.0054e-08	2.42855e-06	1.9555e-06	308	tags=55%, list=25%, signal=44%	Gab3/Tyrobp/Rasgrp1/Dock2/Cd44/Nckap1l/Cd74/Dock10/B2m/Tlr2/Ms4a1/Pirb/Ikzf1/Nfam1/Cd83/Rsad2/Dock11/Il1b/Pilrb1/H2-Aa/H2-DMa/Spi1/Ptprc/H2-Ab1/Socs1/C1qc/Fgl2/Batf3/Cd79b/Csf1r/Ccl5/Cyp26b1/Cd79a/Igkc/Ighm/Ccr7
GO:0008037	cell recognition	18	-0.723776	-2.91068	9.43801e-08	2.50482e-06	2.01691e-06	86	tags=61%, list=7%, signal=58%	Fcgr1/Trbc2/Trbc1/Igkc/Iglc1/Igha/Ighg2c/Ighm/Ccr7/Iglc2/Iglc3
GO:0030097	hemopoiesis	88	-0.380208	-2.45102	1.87894e-07	4.90873e-06	3.95257e-06	332	tags=52%, list=27%, signal=41%	Eif2ak2/Dusp10/Agpat5/Gab3/Tyrobp/Rasgrp1/Dock2/Cd44/Nckap1l/Cd74/Dock10/B2m/Zfp385a/Herc6/Tlr2/Ms4a1/Pirb/Ikzf1/Samd9l/Nfam1/Cd83/Rsad2/Dock11/Il1b/Stap1/Pilrb1/H2-Aa/H2-DMa/Stat1/Spi1/Ptprc/H2-Ab1/Selplg/Pld4/Socs1/C1qc/Fgl2/Batf3/Cd79b/Csf1r/Ccl5/Cyp26b1/Cd79a/Igkc/Ighm/Ccr7
GO:0032103	positive regulation of response to external stimulus	73	-0.407369	-2.50764	4.44796e-07	1.14415e-05	9.21285e-06	381	tags=66%, list=31%, signal=49%	Fcer1g/Parp9/Ptprj/Pla2g4a/Il16/Calr/Lrrk2/Klrk1/Ifi204/Rasgrp1/Nckap1l/Cd74/Zbp1/Gbp5/P2ry12/Ifi205/Ccr5/Tlr2/Ifi214/Cd180/Sell/Ly86/Lilra5/Ctss/Cd226/Fcgr3/Cxcl10/Mndal/Ifi203/Il1b/Stap1/S100a8/Irgm2/Ddx60/Rac2/Fpr2/Ifi211/Fcgr1/S100a9/Aif1/Ifi209/Irf7/Csf1r/Ifi208/Ccl5/Ctsc/Cxcl13/Ccr7
GO:0002699	positive regulation of immune effector process	42	-0.490543	-2.60816	9.89011e-07	2.50549e-05	2.01746e-05	552	tags=90%, list=44%, signal=52%	Pnp/Cd84/Irf1/Tap2/Tlr4/Itgb2/Vav1/Lyn/Ccr2/H2-T22/H2-D1/Syk/Fcer1g/Ptprj/Ddx58/H2-Q4/Sash3/Klrk1/Tyrobp/Rasgrp1/Cd74/B2m/H2-K1/Tlr2/C6/Cd226/Fcgr3/Rsad2/Il1b/Stap1/H2-T24/Ddx60/Rac2/Ptprc/H2-Q7/Fcgr1/Fgr/Ccr7
GO:0030098	lymphocyte differentiation	48	-0.478151	-2.65451	1.25667e-06	3.13605e-05	2.52519e-05	483	tags=79%, list=39%, signal=50%	Axl/Id2/Itpkb/Vav1/Ccr2/Ptpn6/Syk/Fcer1g/Ptprj/Sash3/Dusp10/Rasgrp1/Dock2/Cd44/Nckap1l/Cd74/Dock10/B2m/Ms4a1/Ikzf1/Nfam1/Cd83/Rsad2/Dock11/Il1b/H2-Aa/H2-DMa/Spi1/Ptprc/H2-Ab1/Socs1/Fgl2/Cd79b/Cyp26b1/Cd79a/Igkc/Ighm/Ccr7
GO:0006954	inflammatory response	101	-0.34815	-2.30564	1.47456e-06	3.62569e-05	2.91945e-05	326	tags=50%, list=26%, signal=40%	Dusp10/Lrrk2/Nr1h3/Cxcr6/Ackr1/Tyrobp/Rasgrp1/Cd44/Slc11a1/Zbp1/Gbp5/Ccr5/Tlr2/Ecm1/Cd180/Aoah/Ly86/Cd163/Lilra5/Ncf1/Ctss/Lilrb4a/Fcgr3/Cxcl10/Tlr13/Il1b/Hck/Stap1/S100a8/Usp18/Cybb/Cxcl9/Fpr2/Pld4/Tlr7/Cd5l/Themis2/Siglece/C1qa/Fcgr1/S100a9/Aif1/Csf1r/Ccl5/Ctsc/Cyp26b1/Cysltr1/Fpr1/Cxcl13/Ccr7
GO:0048002	antigen processing and presentation of peptide antigen	28	-0.582735	-2.7349	1.50333e-06	3.64286e-05	2.93328e-05	415	tags=86%, list=33%, signal=59%	H2-T22/H2-D1/Fcer1g/Tap1/H2-Q4/Calr/Slc11a1/Cd74/H2-Ob/B2m/H2-K1/Ctss/Fcgr3/Clec4a2/H2-Eb1/H2-T24/H2-Aa/H2-DMa/H2-DMb2/H2-Ab1/Ifi30/H2-Q7/Fcgr1/Marchf1
GO:0001906	cell killing	36	-0.512113	-2.58192	2.47555e-06	5.91303e-05	4.76124e-05	415	tags=78%, list=33%, signal=53%	H2-T22/Ptpn6/H2-D1/Syk/Cd59a/Tap1/H2-Q4/Gzmb/Ctsh/Klrk1/Tyrobp/Rasgrp1/B2m/H2-K1/Ccr5/Ncf1/Cd226/Fcgr3/Cxcl10/Stap1/H2-T24/Coro1a/Ptprc/H2-Q7/Cd5l/Fcgr1/Ctsc/Cxcl13
GO:0042110	T cell activation	64	-0.404508	-2.39811	3.94629e-06	9.29324e-05	7.48304e-05	301	tags=52%, list=24%, signal=41%	Rasgrp1/Dock2/Cd44/Slc11a1/Nckap1l/Cd74/B2m/Cd86/Ikzf1/Lilrb4a/Cd83/Clec4a2/Rsad2/Il1b/Coro1a/H2-Aa/H2-DMa/Rac2/Ptprc/H2-Ab1/Cav1/Socs1/Was/Itgal/Fgl2/Aif1/Ccl5/Cd48/Cyp26b1/Vsig4/Clec4f/Ccr7/Slfn1
GO:0034341	response to interferon-gamma	34	-0.517853	-2.5565	4.90467e-06	0.000113897	9.17116e-05	481	tags=82%, list=39%, signal=52%	Vamp4/Tlr4/Nlrc5/Gbp9/Bst2/Gbp4/Parp9/Ifitm1/Slc11a1/Gbp5/Nmi/Gbp2/Parp14/Tlr2/H2-Eb1/H2-Aa/Gbp7/Gbp8/Stat1/Irgm2/Gbp6/Gbp2b/H2-Ab1/Gbp3/Socs1/Was/H2-Q7/Ccl5
GO:0050864	regulation of B cell activation	27	-0.559351	-2.56176	5.31553e-06	0.000120102	9.67078e-05	128	tags=59%, list=10%, signal=54%	Tyrobp/Nckap1l/Cd74/Nfam1/Ighd/Ptprc/Bank1/Trbc2/Trbc1/Igkc/Iglc1/Igha/Ighg2c/Ighm/Iglc2/Iglc3
GO:0050863	regulation of T cell activation	44	-0.451033	-2.42453	5.2932e-06	0.000120102	9.67078e-05	301	tags=55%, list=24%, signal=43%	Rasgrp1/Cd44/Nckap1l/Cd74/Cd86/Ikzf1/Cd83/Il1b/Coro1a/H2-Aa/H2-DMa/Rac2/Ptprc/H2-Ab1/Cav1/Socs1/Itgal/Fgl2/Aif1/Ccl5/Cyp26b1/Vsig4/Ccr7/Slfn1
GO:0002440	production of molecular mediator of immune response	25	-0.567327	-2.56361	5.73816e-06	0.000127923	0.000103005	474	tags=88%, list=38%, signal=56%	Tlr4/Ccr2/Irak3/Fcer1g/Ddx58/Sash3/Slc11a1/Cd74/B2m/Samhd1/Cd86/Tlr2/Cd226/Rsad2/Il1b/Ighd/Ptprc/H2-Ab1/Fgl2/Iglv1/Ighm/Igkv19-93
GO:0050871	positive regulation of B cell activation	20	-0.648422	-2.73884	6.65623e-06	0.000146437	0.000117913	69	tags=55%, list=6%, signal=53%	Ighd/Ptprc/Trbc2/Trbc1/Igkc/Iglc1/Igha/Ighg2c/Ighm/Iglc2/Iglc3
GO:0002831	regulation of response to biotic stimulus	56	-0.422629	-2.40722	8.40965e-06	0.00018261	0.00014704	457	tags=75%, list=37%, signal=50%	Nlrc5/Myo1f/Vav1/Irak3/Tlr8/Gbp4/Parp9/Tap1/Ddx58/Dusp10/Dtx3l/Klrk1/Ifi204/Rasgrp1/Cd74/Zbp1/Gbp5/Nmi/Samhd1/Ifi205/Parp14/Tlr2/Ifi214/Cd180/Ly86/Cd226/Mndal/Ifi203/Il1b/Stat1/Irgm2/Ddx60/Fpr2/Socs1/Ifi211/Fgl2/Fgr/Ifi209/Irf7/Ifi208/Ccl5/Vsig4
GO:0031347	regulation of defense response	95	-0.339276	-2.23158	9.76849e-06	0.000209396	0.000168609	381	tags=58%, list=31%, signal=44%	Fcer1g/Gbp4/Parp9/Tap1/Ddx58/Pla2g4a/Il16/Dusp10/Dtx3l/Lrrk2/Nr1h3/Klrk1/Ifi204/Rasgrp1/Cd44/Cd74/Zbp1/Gbp5/Nmi/Samhd1/Ifi205/Ccr5/Parp14/Tlr2/Ifi214/Aoah/Lilra5/Ctss/Cd226/Fcgr3/Mndal/Ifi203/Il1b/Stap1/S100a8/Usp18/Stat1/Irgm2/Ddx60/Fpr2/Pld4/Socs1/Ifi211/Siglece/Fcgr1/Fgl2/S100a9/Fgr/Ifi209/Irf7/Ifi208/Ccl5/Ctsc/Vsig4/Ccr7
GO:0002819	regulation of adaptive immune response	38	-0.481733	-2.45763	1.07991e-05	0.000228558	0.000184038	415	tags=71%, list=33%, signal=49%	H2-T22/Ptpn6/H2-D1/Fcer1g/H2-Q4/Sash3/Pla2g4a/Dusp10/Cd44/Slc11a1/Cd74/B2m/H2-K1/Cd226/Fcgr3/Rsad2/Il1b/H2-T24/H2-DMa/Ptprc/H2-Ab1/Was/H2-Q7/Fcgr1/Irf7/Cd48/Ccr7
GO:0002703	regulation of leukocyte mediated immunity	42	-0.446633	-2.37469	1.31856e-05	0.000275578	0.000221899	474	tags=76%, list=38%, signal=49%	Tlr4/Itgb2/Vav1/Lyn/Ccr2/H2-T22/Ptpn6/H2-D1/Syk/Fcer1g/Tap1/Ddx58/H2-Q4/Sash3/Klrk1/Tyrobp/Rasgrp1/B2m/H2-K1/Tlr2/Cd226/Fcgr3/Rsad2/Il1b/Stap1/H2-T24/Rac2/Ptprc/Was/H2-Q7/Fcgr1/Fgr
GO:0007159	leukocyte cell-cell adhesion	57	-0.401727	-2.30048	1.43207e-05	0.000295608	0.000238028	406	tags=61%, list=33%, signal=43%	Ptpn6/Syk/Stk10/Fermt3/Itga4/Sash3/Itgb7/Dusp10/Rasgrp1/Cd44/Nckap1l/Cd74/Cd86/Sell/Ikzf1/Cd83/Il1b/Coro1a/H2-Aa/S100a8/H2-DMa/Rac2/Ptprc/H2-Ab1/Cav1/Selplg/Socs1/Itgal/Fgl2/S100a9/Aif1/Ccl5/Vsig4/Ccr7/Slfn1
GO:0032943	mononuclear cell proliferation	44	-0.436016	-2.34381	1.47206e-05	0.000296541	0.000238778	303	tags=57%, list=24%, signal=45%	Tyrobp/Rasgrp1/Dock2/Cd44/Slc11a1/Nckap1l/Cd74/Cd86/Cd180/Lilrb4a/Il1b/Coro1a/Ighd/H2-Aa/Rac2/Ptprc/H2-Ab1/Itgal/Aif1/Ccl5/Cd79a/Vsig4/Ighm/Ccr7/Slfn1
GO:0046651	lymphocyte proliferation	44	-0.436016	-2.34381	1.47206e-05	0.000296541	0.000238778	303	tags=57%, list=24%, signal=45%	Tyrobp/Rasgrp1/Dock2/Cd44/Slc11a1/Nckap1l/Cd74/Cd86/Cd180/Lilrb4a/Il1b/Coro1a/Ighd/H2-Aa/Rac2/Ptprc/H2-Ab1/Itgal/Aif1/Ccl5/Cd79a/Vsig4/Ighm/Ccr7/Slfn1
GO:0007606	sensory perception of chemical stimulus	17	0.67097	2.39477	1.57132e-05	0.000312768	0.000251845	258	tags=76%, list=21%, signal=61%	Olfr38/Olfr1281/Olfr1393/Olfr126/Vmn1r42/Olfr1333/Olfr1454/Reep2/Olfr523/Olfr1443/Olfr193/Olfr394/Olfr878
GO:0044403	symbiotic process	51	-0.412706	-2.32728	1.59436e-05	0.000313621	0.000252532	440	tags=73%, list=35%, signal=49%	Trim12c/Axl/Trim30d/Mcts1/Gbp9/Rab9/Trim34a/Bst2/Gtf2b/Ifitm1/Eif2ak2/Trim12a/Cd74/Zbp1/Oas3/Ccr5/Gbp2/Trim30a/Ncf1/Oas1a/Oas1g/Rsad2/Zfp72/Gbp7/Oasl2/Stat1/Irgm2/Gbp6/Gbp2b/Oasl1/Cav1/Gbp3/Oas2/Siglec1/Csf1r/Triml2/Ccl5
GO:0019882	antigen processing and presentation	40	-0.461025	-2.39494	1.65107e-05	0.000320998	0.000258472	430	tags=78%, list=34%, signal=52%	Cd68/H2-T22/H2-D1/Wdfy4/Fcer1g/Tap1/H2-Q4/Calr/Slc11a1/Cd74/H2-Ob/B2m/H2-K1/Ctss/Psmb9/Fcgr3/Clec4a2/H2-Eb1/H2-T24/H2-Aa/H2-DMa/H2-DMb2/H2-Ab1/Ifi30/Was/H2-Q7/Fcgr1/Fgl2/Marchf1/Ighm/Ccr7
GO:0006897	endocytosis	69	-0.371514	-2.23089	1.95336e-05	0.000375405	0.000302281	130	tags=28%, list=10%, signal=26%	Rac2/Fpr2/Cav1/Siglece/Fcgr1/Aif1/Trbc2/Siglec1/Trbc1/Marco/Igkc/Clec4f/Iglc1/Igha/Ighg2c/Ighm/Ccr7/Iglc2/Iglc3
GO:0002263	cell activation involved in immune response	26	-0.53639	-2.42848	2.82566e-05	0.000530844	0.000427442	536	tags=92%, list=43%, signal=54%	Cd84/Irf1/Tlr4/Itgb2/Myo1f/Lyn/Ccr2/Syk/Fcer1g/Tyrobp/Rasgrp1/Dock2/Slc11a1/Cd74/Dock10/Cd180/Dock11/Coro1a/Rac2/Ptprc/Itgal/Fgl2/Fgr/Ccr7
GO:0002366	leukocyte activation involved in immune response	26	-0.53639	-2.42848	2.82566e-05	0.000530844	0.000427442	536	tags=92%, list=43%, signal=54%	Cd84/Irf1/Tlr4/Itgb2/Myo1f/Lyn/Ccr2/Syk/Fcer1g/Tyrobp/Rasgrp1/Dock2/Slc11a1/Cd74/Dock10/Cd180/Dock11/Coro1a/Rac2/Ptprc/Itgal/Fgl2/Fgr/Ccr7
GO:0031349	positive regulation of defense response	53	-0.401867	-2.25413	3.05792e-05	0.000568094	0.000457437	348	tags=68%, list=28%, signal=51%	Fcer1g/Parp9/Pla2g4a/Il16/Lrrk2/Klrk1/Ifi204/Rasgrp1/Cd74/Zbp1/Gbp5/Ifi205/Ccr5/Tlr2/Ifi214/Lilra5/Ctss/Cd226/Fcgr3/Mndal/Ifi203/Il1b/Stap1/S100a8/Irgm2/Ddx60/Fpr2/Ifi211/Fcgr1/S100a9/Ifi209/Irf7/Ifi208/Ccl5/Ctsc/Ccr7
GO:0070661	leukocyte proliferation	46	-0.426188	-2.32662	3.12173e-05	0.000573576	0.000461851	303	tags=57%, list=24%, signal=44%	Tyrobp/Rasgrp1/Dock2/Cd44/Slc11a1/Nckap1l/Cd74/Cd86/Cd180/Lilrb4a/Il1b/Coro1a/Ighd/H2-Aa/Rac2/Ptprc/H2-Ab1/Itgal/Aif1/Csf1r/Ccl5/Cd79a/Vsig4/Ighm/Ccr7/Slfn1
GO:0002478	antigen processing and presentation of exogenous peptide antigen	17	-0.631325	-2.48425	3.8824e-05	0.000697997	0.000562036	381	tags=88%, list=31%, signal=62%	Fcer1g/Tap1/Cd74/B2m/H2-K1/Ctss/Fcgr3/Clec4a2/H2-Eb1/H2-Aa/H2-DMa/H2-DMb2/H2-Ab1/Ifi30/Fcgr1
GO:0071346	cellular response to interferon-gamma	28	-0.528689	-2.48124	3.84397e-05	0.000697997	0.000562036	604	tags=100%, list=48%, signal=53%	Casp1/Cd47/Irgm1/Irf1/Vamp4/Tlr4/Nlrc5/Gbp9/Gbp4/Parp9/Gbp5/Nmi/Gbp2/Parp14/Tlr2/Gbp7/Gbp8/Stat1/Irgm2/Gbp6/Gbp2b/H2-Ab1/Gbp3/Socs1/Was/H2-Q7/Ccl5
GO:0061024	membrane organization	60	-0.380742	-2.21681	4.43816e-05	0.000789426	0.000635656	184	tags=35%, list=15%, signal=31%	Stap1/Coro1a/Ighd/Rac2/Ptprc/Cav1/Rtp4/Siglece/Fcgr1/S100a9/Aif1/Trbc2/Trbc1/Marco/Igkc/Iglc1/Igha/Ighg2c/Ighm/Iglc2/Iglc3
GO:0007608	sensory perception of smell	14	0.700045	2.32858	4.50633e-05	0.000791691	0.00063748	258	tags=79%, list=21%, signal=63%	Olfr38/Olfr1281/Olfr1393/Olfr126/Olfr1333/Olfr1454/Olfr523/Olfr1443/Olfr193/Olfr394/Olfr878
GO:1902105	regulation of leukocyte differentiation	40	-0.440628	-2.28898	4.54559e-05	0.000791691	0.00063748	529	tags=80%, list=42%, signal=48%	Irf1/Mafb/Hcls1/Axl/Id2/Itpkb/Lyn/Ccr2/Ptpn6/Syk/Sash3/Dusp10/Tyrobp/Rasgrp1/Cd44/Nckap1l/Cd74/Ikzf1/Nfam1/Cd83/Il1b/Pilrb1/H2-Aa/H2-DMa/Ptprc/Socs1/C1qc/Fgl2/Csf1r/Ccl5/Cyp26b1/Ccr7
GO:0070663	regulation of leukocyte proliferation	36	-0.458726	-2.31277	5.3725e-05	0.000926063	0.000745678	303	tags=56%, list=24%, signal=43%	Tyrobp/Cd44/Nckap1l/Cd74/Cd86/Il1b/Coro1a/Ighd/H2-Aa/Rac2/Ptprc/H2-Ab1/Itgal/Aif1/Csf1r/Ccl5/Vsig4/Ighm/Ccr7/Slfn1
GO:0002821	positive regulation of adaptive immune response	30	-0.497216	-2.38126	7.12605e-05	0.00120351	0.000969082	444	tags=77%, list=36%, signal=51%	Ccr2/H2-T22/H2-D1/Fcer1g/H2-Q4/Sash3/Pla2g4a/Cd44/Slc11a1/Cd74/B2m/H2-K1/Cd226/Fcgr3/Rsad2/Il1b/H2-T24/H2-DMa/Ptprc/H2-Ab1/H2-Q7/Fcgr1/Ccr7
GO:0001909	leukocyte mediated cytotoxicity	29	-0.483687	-2.30319	7.08504e-05	0.00120351	0.000969082	415	tags=76%, list=33%, signal=52%	H2-T22/Ptpn6/H2-D1/Tap1/H2-Q4/Gzmb/Ctsh/Klrk1/Tyrobp/Rasgrp1/B2m/H2-K1/Ncf1/Cd226/Fcgr3/Stap1/H2-T24/Coro1a/Ptprc/H2-Q7/Fcgr1/Ctsc
GO:0050830	defense response to Gram-positive bacterium	19	-0.58569	-2.40965	7.23445e-05	0.0012096	0.000973985	452	tags=95%, list=36%, signal=61%	Myo1f/Gbp9/Gbp4/Mpeg1/Klrk1/B2m/Lyz2/Gbp2/Tlr2/Ncf1/Hck/Gbp7/Gbp8/Gbp6/Gbp2b/Gbp3/Fgr/H2bc13
GO:0032101	regulation of response to external stimulus	136	-0.272531	-1.95023	7.46791e-05	0.00123627	0.000995461	381	tags=50%, list=31%, signal=39%	Fcer1g/Gbp4/Parp9/Ptprj/Tap1/Ddx58/Pla2g4a/Il16/Calr/Dusp10/Dtx3l/Lrrk2/Nr1h3/Klrk1/Ifi204/Rasgrp1/Cd44/Nckap1l/Cd74/Zbp1/Gbp5/Nmi/Samhd1/P2ry12/Ifi205/Ccr5/Parp14/Tlr2/Ifi214/Cd180/Sell/Aoah/Ly86/Lilra5/Ctss/Cd226/Fcgr3/Cxcl10/Mndal/Ifi203/Il1b/Stap1/S100a8/Usp18/Stat1/Irgm2/Ddx60/Rac2/Fpr2/Cav1/Pld4/Socs1/Ifi211/Siglece/Fcgr1/Fgl2/S100a9/Fgr/Aif1/Ifi209/Irf7/Csf1r/Ifi208/Ccl5/Ctsc/Vsig4/Cxcl13/…
GO:0045088	regulation of innate immune response	41	-0.428957	-2.27514	8.34479e-05	0.00136789	0.00110144	474	tags=80%, list=38%, signal=52%	Tlr4/Nlrc5/Myo1f/Vav1/Irak3/Tlr8/Parp9/Tap1/Dusp10/Klrk1/Ifi204/Rasgrp1/Cd74/Zbp1/Gbp5/Nmi/Samhd1/Ifi205/Parp14/Tlr2/Ifi214/Cd226/Mndal/Ifi203/Irgm2/Fpr2/Socs1/Ifi211/Fgr/Ifi209/Irf7/Ifi208/Vsig4
GO:0002495	antigen processing and presentation of peptide antigen via MHC class II	11	-0.709758	-2.38122	8.85256e-05	0.00143704	0.00115712	293	tags=100%, list=23%, signal=77%	Cd74/H2-Ob/Ctss/H2-Eb1/H2-Aa/H2-DMa/H2-DMb2/H2-Ab1/Ifi30/Marchf1
GO:0045619	regulation of lymphocyte differentiation	29	-0.477725	-2.2748	9.10437e-05	0.0014637	0.00117859	483	tags=79%, list=39%, signal=50%	Axl/Id2/Itpkb/Ccr2/Ptpn6/Syk/Sash3/Dusp10/Rasgrp1/Cd44/Nckap1l/Cd74/Ikzf1/Nfam1/Cd83/Il1b/H2-Aa/H2-DMa/Ptprc/Socs1/Fgl2/Cyp26b1/Ccr7
GO:0080134	regulation of response to stress	140	-0.269543	-1.93437	9.52947e-05	0.00151746	0.00122187	474	tags=60%, list=38%, signal=42%	Tlr4/Cxcl12/Sesn1/Arntl/Nlrc5/Myo1f/Vav1/Lyn/Ccr2/Hyou1/Klhl15/Irak3/Plek/Tlr8/Fgd2/Syk/Cry1/Fcer1g/Gbp4/Parp9/Ptprj/Manf/Tap1/Ddx58/Hk3/Pla2g4a/Il16/Eif2ak2/Pdia6/Dusp10/Dtx3l/Lrrk2/Nr1h3/Klrk1/Ifi204/Rasgrp1/Cd44/Cd74/Zbp1/Gbp5/B2m/Nmi/Zfp385a/Samhd1/Ifi205/Ccr5/Parp14/Tlr2/Ifi214/Aoah/Lilra5/Ncf1/Ctss/Cd226/Fcgr3/Mndal/Ifi203/Il1b/Stap1/S100a8/Usp18/Pak1/Stat1/Irgm2/Ddx60/Fpr2/Cav1/Pld4/Insl3/…
GO:0019884	antigen processing and presentation of exogenous antigen	18	-0.596171	-2.39752	0.000119845	0.00187272	0.00150794	381	tags=83%, list=31%, signal=59%	Fcer1g/Tap1/Cd74/B2m/H2-K1/Ctss/Fcgr3/Clec4a2/H2-Eb1/H2-Aa/H2-DMa/H2-DMb2/H2-Ab1/Ifi30/Fcgr1
GO:0002706	regulation of lymphocyte mediated immunity	29	-0.472905	-2.25185	0.000119056	0.00187272	0.00150794	450	tags=76%, list=36%, signal=50%	Vav1/Ccr2/H2-T22/Ptpn6/H2-D1/Fcer1g/Tap1/H2-Q4/Sash3/Klrk1/Rasgrp1/B2m/H2-K1/Cd226/Fcgr3/Rsad2/Il1b/H2-T24/Ptprc/Was/H2-Q7/Fcgr1
GO:0032496	response to lipopolysaccharide	44	-0.394847	-2.1225	0.000138711	0.00214745	0.00172915	332	tags=57%, list=27%, signal=43%	Eif2ak2/Dusp10/Nr1h3/Klrk1/Slc11a1/B2m/Cd86/Gbp2/Cd180/Ly86/Lilrb4a/Cxcl10/Il1b/Stap1/S100a8/Stat1/Irgm2/Gbp6/Fcgr4/Cxcl9/Cmpk2/S100a9/Ccl5/Cxcl13/Ccr7
GO:0030183	B cell differentiation	18	-0.593631	-2.3873	0.000144272	0.00221305	0.00178198	406	tags=83%, list=33%, signal=57%	Ptpn6/Syk/Ptprj/Nckap1l/Dock10/Ms4a1/Ikzf1/Nfam1/Dock11/Ptprc/H2-Ab1/Cd79b/Cd79a/Igkc/Ighm
GO:0002705	positive regulation of leukocyte mediated immunity	30	-0.481429	-2.30565	0.00014639	0.00222513	0.0017917	455	tags=80%, list=36%, signal=52%	Itgb2/Vav1/H2-T22/H2-D1/Syk/Fcer1g/Ddx58/H2-Q4/Sash3/Klrk1/Tyrobp/Rasgrp1/B2m/H2-K1/Cd226/Fcgr3/Rsad2/Il1b/Stap1/H2-T24/Ptprc/H2-Q7/Fcgr1/Fgr
GO:0050792	regulation of viral process	27	-0.497531	-2.27864	0.000148811	0.00223419	0.001799	421	tags=74%, list=34%, signal=50%	Trim34a/Bst2/Gtf2b/Ifitm1/Eif2ak2/Trim12a/Cd74/Oas3/Trim30a/Oas1a/Oas1g/Rsad2/Zfp72/Oasl2/Stat1/Oasl1/Oas2/Csf1r/Triml2/Ccl5
GO:0071216	cellular response to biotic stimulus	34	-0.449089	-2.21703	0.000149659	0.00223419	0.001799	317	tags=62%, list=25%, signal=47%	Nr1h3/Klrk1/B2m/Cd86/Gbp2/Tlr2/Cd180/Ly86/Lilrb4a/Hspa5/Cxcl10/Il1b/Stap1/Stat1/Irgm2/Gbp6/Fcgr4/Cxcl9/Cmpk2/Ccl5/Cxcl13
GO:0002377	immunoglobulin production	12	-0.665212	-2.28044	0.000159467	0.00235955	0.00189994	274	tags=75%, list=22%, signal=59%	Samhd1/Cd86/Ighd/Ptprc/H2-Ab1/Fgl2/Iglv1/Ighm/Igkv19-93
GO:0007600	sensory perception	57	0.430984	2.107	0.000163732	0.00240141	0.00193365	370	tags=56%, list=30%, signal=41%	Olfr38/Olfr1281/Olfr1393/Olfr126/P2ry2/Vmn1r42/Olfr1333/Opn4/Olfr1454/Aipl1/Reep2/Olfr523/Olfr1443/Mmp24/Olfr193/Jag2/Col1a1/Cnr1/Marveld2/Olfr394/Chrna4/Olfr878/Pde6b/Ednrb/Tub/Ace/Rgs9bp/Crb1/Dcdc2a/Scn10a/Phf24/Olfr1396
GO:0032787	monocarboxylic acid metabolic process	78	0.397713	2.07478	0.000170678	0.00248151	0.00199814	494	tags=71%, list=40%, signal=45%	Ugt1a6b/Cyp2d9/Cyp4a12a/Cyp2a5/Abcc2/Echdc2/Cyp4a14/Cyp2c38/Acaa1b/Sphk1/Slc4a4/Gstm7/Ehhadh/Cyp7a1/Cyp4f15/Nr1d1/Cyp2b10/Mfsd2a/Actn3/Mlxipl/Cnr1/Scd1/Irs1/Cyp2c29/Fasn/Me1/Acsm5/Cyp1a2/Irs2/Agxt2/Ppara/Gpam/Cyp4a10/Prkaa2/Slc27a2/Acox2/Apoa5/Dhtkd1/Gck/Gpd1/Fads6/Myc/Cyp2d10/Cygb/Cyp2e1/Insr/Abcb11/Pcx/Lpin2/Acacb/Ddit4/Aspg/Atp8b1/Aldh1a1/Acox1
GO:0002504	antigen processing and presentation of peptide or polysaccharide antigen via MHC class II	12	-0.661217	-2.26674	0.000188199	0.00271267	0.00218427	293	tags=83%, list=23%, signal=64%	Cd74/H2-Ob/Ctss/H2-Eb1/H2-Aa/H2-DMa/H2-DMb2/H2-Ab1/Ifi30/Marchf1
GO:0043903	regulation of symbiotic process	30	-0.475326	-2.27642	0.000205164	0.00293191	0.00236081	421	tags=73%, list=34%, signal=50%	Trim34a/Bst2/Gtf2b/Ifitm1/Eif2ak2/Trim12a/Cd74/Oas3/Ccr5/Trim30a/Oas1a/Oas1g/Rsad2/Zfp72/Oasl2/Stat1/Oasl1/Cav1/Oas2/Csf1r/Triml2/Ccl5
GO:0032944	regulation of mononuclear cell proliferation	35	-0.44542	-2.20582	0.000211724	0.00297482	0.00239536	303	tags=54%, list=24%, signal=42%	Tyrobp/Cd44/Nckap1l/Cd74/Cd86/Il1b/Coro1a/Ighd/H2-Aa/Rac2/Ptprc/H2-Ab1/Itgal/Aif1/Ccl5/Vsig4/Ighm/Ccr7/Slfn1
GO:0050670	regulation of lymphocyte proliferation	35	-0.44542	-2.20582	0.000211724	0.00297482	0.00239536	303	tags=54%, list=24%, signal=42%	Tyrobp/Cd44/Nckap1l/Cd74/Cd86/Il1b/Coro1a/Ighd/H2-Aa/Rac2/Ptprc/H2-Ab1/Itgal/Aif1/Ccl5/Vsig4/Ighm/Ccr7/Slfn1
GO:1902533	positive regulation of intracellular signal transduction	90	-0.29461	-1.90812	0.000245578	0.00342172	0.00275522	335	tags=44%, list=27%, signal=35%	Calr/Eif2ak2/Lrrk2/Trim12a/Rasgrp1/Dock2/Cd44/Cd74/Gpr174/Zfp385a/P2ry12/Cd86/Cysltr2/Tlr2/Lilra5/Trim30a/Ncf1/Il1b/S100a8/Tnfsf10/Pak1/Gpr65/Igfbp3/Ddx60/Ptprc/Fpr2/Bank1/Cav1/Insl3/Tlr7/Itgal/S100a9/Fgr/Csf1r/Triml2/P2ry10/Ccl5/Marco/Ighm/Ccr7
GO:0050764	regulation of phagocytosis	23	-0.503539	-2.23982	0.000257883	0.00353426	0.00284583	392	tags=83%, list=31%, signal=58%	Syk/Fcer1g/Ptprj/Calr/Dock2/Slc11a1/Nckap1l/Tlr2/Fcgr3/Il1b/Hck/Stap1/Il2rb/Ptprc/Fpr2/Siglece/Fcgr1/Fgr/Ccr7
GO:0071219	cellular response to molecule of bacterial origin	31	-0.467353	-2.236	0.000256932	0.00353426	0.00284583	317	tags=65%, list=25%, signal=49%	Nr1h3/Klrk1/B2m/Cd86/Gbp2/Tlr2/Cd180/Ly86/Lilrb4a/Cxcl10/Il1b/Stap1/Stat1/Irgm2/Gbp6/Fcgr4/Cxcl9/Cmpk2/Ccl5/Cxcl13
GO:0002824	positive regulation of adaptive immune response based on somatic recombination of immune receptors built from immunoglobulin superfamily domains	28	-0.485902	-2.28044	0.000268183	0.00361207	0.00290849	444	tags=75%, list=36%, signal=49%	Ccr2/H2-T22/H2-D1/Fcer1g/H2-Q4/Sash3/Pla2g4a/Slc11a1/B2m/H2-K1/Cd226/Fcgr3/Rsad2/Il1b/H2-T24/H2-DMa/Ptprc/H2-Ab1/H2-Q7/Fcgr1/Ccr7
GO:0019058	viral life cycle	29	-0.451451	-2.14969	0.000270568	0.00361207	0.00290849	493	tags=76%, list=40%, signal=47%	Trim12c/Axl/Trim30d/Trim34a/Bst2/Ifitm1/Eif2ak2/Trim12a/Cd74/Oas3/Trim30a/Oas1a/Oas1g/Rsad2/Zfp72/Oasl2/Oasl1/Cav1/Oas2/Siglec1/Triml2/Ccl5
GO:0002237	response to molecule of bacterial origin	46	-0.393334	-2.14727	0.000270936	0.00361207	0.00290849	332	tags=57%, list=27%, signal=43%	Eif2ak2/Dusp10/Nr1h3/Klrk1/Slc11a1/B2m/Cd86/Gbp2/Tlr2/Cd180/Ly86/Lilrb4a/Cxcl10/Il1b/Stap1/S100a8/Stat1/Irgm2/Gbp6/Fcgr4/Cxcl9/Cmpk2/S100a9/Ccl5/Cxcl13/Ccr7
GO:0071310	cellular response to organic substance	228	-0.219095	-1.71579	0.000272202	0.00361207	0.00290849	449	tags=51%, list=36%, signal=40%	P2ry1/Pdia3/Lyn/Dmd/Ccr2/Cdkn1b/Klhl15/Irak3/Gbp9/Cd68/Camk2n1/Csf2ra/Fkbp4/Stat2/Ptpn6/Il10ra/Syk/Cry1/Cd59a/Itga4/Fcer1g/Gbp4/Parp9/Itga8/Ptprj/Ifitm1/Twf2/Ddx58/Kcnb1/Il16/Calr/Eif2ak2/Pdia6/Lrrk2/Nr1h3/Klrk1/Ackr1/9930111J21Rik1/Ifi204/Cd44/Cd74/Zbp1/Gbp5/B2m/Nmi/Taf7/Ifih1/Samhd1/P2ry12/Cd86/Laptm5/Ifi205/Gbp2/Gm4841/Parp14/Tlr2/Ecm1/Ifi214/Iigp1/Cd180/Ly86/Pirb/Gm4951/Sdf2l1/Lilrb4a/Cntfr/H…
GO:1902107	positive regulation of leukocyte differentiation	27	-0.48128	-2.20421	0.000292694	0.00385342	0.00310282	552	tags=89%, list=44%, signal=51%	Pnp/Irf1/Hcls1/Axl/Id2/Itpkb/Ccr2/Syk/Sash3/Dusp10/Tyrobp/Rasgrp1/Nckap1l/Cd74/Ikzf1/Cd83/Il1b/H2-Aa/H2-DMa/Ptprc/Socs1/Csf1r/Ccl5/Ccr7
GO:0030217	T cell differentiation	32	-0.441629	-2.14333	0.000299941	0.00391798	0.00315481	465	tags=75%, list=37%, signal=48%	Itpkb/Vav1/Ccr2/Syk/Fcer1g/Sash3/Dusp10/Rasgrp1/Dock2/Cd44/Nckap1l/Cd74/B2m/Ikzf1/Cd83/Rsad2/Il1b/H2-Aa/H2-DMa/Ptprc/Socs1/Fgl2/Cyp26b1/Ccr7
GO:1903900	regulation of viral life cycle	23	-0.499024	-2.21974	0.000315898	0.00409443	0.00329689	493	tags=83%, list=40%, signal=51%	Trim12c/Trim30d/Trim34a/Bst2/Ifitm1/Eif2ak2/Trim12a/Cd74/Oas3/Trim30a/Oas1a/Oas1g/Rsad2/Zfp72/Oasl2/Oasl1/Oas2/Triml2/Ccl5
GO:0002274	myeloid leukocyte activation	51	-0.367705	-2.07352	0.00032035	0.0041202	0.00331764	455	tags=69%, list=36%, signal=45%	Itgb2/Myo1f/Lyn/Ccr2/Tlr8/Syk/Fcer1g/Pla2g4a/Il16/Lcp2/Lrrk2/Nr1h3/Klrk1/Tyrobp/Rasgrp1/Dock2/Slc11a1/Tlr2/Pirb/Cd226/Fcgr3/Stap1/Pilrb1/Fcgr4/Spi1/Rac2/Fpr2/Tlr7/C1qa/Batf3/Fgr/Aif1/Ccl5/Cd48/Ctsc
GO:0045580	regulation of T cell differentiation	24	-0.494696	-2.22024	0.000344947	0.00439928	0.00354235	353	tags=79%, list=28%, signal=58%	Itpkb/Ccr2/Syk/Sash3/Dusp10/Rasgrp1/Cd44/Nckap1l/Cd74/Ikzf1/Cd83/Il1b/H2-Aa/H2-DMa/Ptprc/Socs1/Fgl2/Cyp26b1/Ccr7
GO:0016032	viral process	38	-0.425224	-2.16934	0.000347311	0.00439928	0.00354235	493	tags=74%, list=40%, signal=46%	Trim12c/Axl/Trim30d/Mcts1/Trim34a/Bst2/Gtf2b/Ifitm1/Eif2ak2/Trim12a/Cd74/Zbp1/Oas3/Ccr5/Trim30a/Oas1a/Oas1g/Rsad2/Zfp72/Oasl2/Stat1/Oasl1/Cav1/Oas2/Siglec1/Csf1r/Triml2/Ccl5
GO:0002708	positive regulation of lymphocyte mediated immunity	23	-0.489202	-2.17604	0.000389503	0.00489661	0.00394281	450	tags=78%, list=36%, signal=51%	Vav1/H2-T22/H2-D1/Fcer1g/H2-Q4/Sash3/Klrk1/Rasgrp1/B2m/H2-K1/Cd226/Fcgr3/Rsad2/Il1b/H2-T24/Ptprc/H2-Q7/Fcgr1
GO:1903039	positive regulation of leukocyte cell-cell adhesion	40	-0.390499	-2.02857	0.000424247	0.00529358	0.00426246	614	tags=85%, list=49%, signal=45%	Igf1/Tfrc/Cd274/Cd47/Dpp4/Pnp/Irf1/Hes1/Itpkb/Itgb2/Ccr2/Syk/Itga4/Sash3/Dusp10/Rasgrp1/Cd44/Nckap1l/Cd74/Cd86/Ikzf1/Cd83/Il1b/Coro1a/H2-Aa/H2-DMa/Ptprc/H2-Ab1/Cav1/Socs1/Itgal/Aif1/Ccl5/Ccr7
GO:0071222	cellular response to lipopolysaccharide	30	-0.458084	-2.19385	0.000444319	0.00550297	0.00443106	317	tags=63%, list=25%, signal=48%	Nr1h3/Klrk1/B2m/Cd86/Gbp2/Cd180/Ly86/Lilrb4a/Cxcl10/Il1b/Stap1/Stat1/Irgm2/Gbp6/Fcgr4/Cxcl9/Cmpk2/Ccl5/Cxcl13
GO:0032675	regulation of interleukin-6 production	27	-0.468531	-2.14582	0.000459694	0.00561029	0.00451747	434	tags=74%, list=35%, signal=49%	Irak3/Tlr8/Ptpn6/Syk/Fcer1g/Ddx58/Il16/Tyrobp/Nckap1l/Cd74/Ifih1/Ccr5/Tlr2/Lilra5/Trim30a/Il1b/Bank1/Cd300ld/Tlr7/Aif1
GO:0050870	positive regulation of T cell activation	35	-0.42695	-2.11434	0.000458527	0.00561029	0.00451747	353	tags=89%, list=28%, signal=65%	Igf1/Tfrc/Cd274/Cd47/Dpp4/Pnp/Irf1/Hes1/Itpkb/Ccr2/Syk/Sash3/Dusp10/Rasgrp1/Nckap1l/Cd74/Cd86/Ikzf1/Cd83/Il1b/Coro1a/H2-Aa/H2-DMa/Ptprc/H2-Ab1/Cav1/Socs1/Itgal/Aif1/Ccl5/Ccr7
GO:0002822	regulation of adaptive immune response based on somatic recombination of immune receptors built from immunoglobulin superfamily domains	33	-0.441147	-2.16347	0.00048679	0.00589792	0.00474908	415	tags=88%, list=33%, signal=60%	Tfrc/Cd274/Dpp4/Pnp/Irf1/Tap2/Ccr2/H2-T22/Ptpn6/H2-D1/Fcer1g/H2-Q4/Sash3/Pla2g4a/Slc11a1/B2m/H2-K1/Cd226/Fcgr3/Rsad2/Il1b/H2-T24/H2-DMa/Ptprc/H2-Ab1/Was/H2-Q7/Fcgr1/Ccr7
GO:1903706	regulation of hemopoiesis	49	-0.377803	-2.12476	0.000517066	0.00621967	0.00500816	529	tags=76%, list=42%, signal=45%	Irf1/Hes1/Mafb/Hcls1/Axl/Id2/Itpkb/Lyn/Ccr2/Ptpn6/Syk/Sash3/Eif2ak2/Dusp10/Tyrobp/Rasgrp1/Cd44/Nckap1l/Cd74/B2m/Ikzf1/Nfam1/Cd83/Il1b/Pilrb1/H2-Aa/H2-DMa/Stat1/Spi1/Ptprc/Socs1/C1qc/Fgl2/Csf1r/Ccl5/Cyp26b1/Ccr7
GO:0001816	cytokine production	90	-0.286501	-1.8556	0.000521259	0.00622532	0.00501271	392	tags=54%, list=31%, signal=40%	Syk/Cd59a/Fcer1g/Gbp4/Ptprj/Ddx58/Sash3/Il16/Eif2ak2/Lcp2/Klrk1/Ackr1/Ifi204/Tyrobp/Rasgrp1/Slc11a1/Nckap1l/Cd74/Gbp5/B2m/Nmi/Ifih1/Ifi205/Ccr5/Tlr2/Lilra5/Trim30a/Nfam1/Cd226/Cd83/Clec4a2/Rsad2/Mndal/Il1b/Stat1/Ddx60/Ptprc/Bank1/Cd300ld/Pld4/Socs1/Tlr7/Ifi211/Fgr/Aif1/Irf7/Ccl5/Vsig4/Ccr7
GO:0001817	regulation of cytokine production	88	-0.285942	-1.84333	0.000567387	0.00672816	0.0054176	392	tags=55%, list=31%, signal=40%	Syk/Cd59a/Fcer1g/Gbp4/Ptprj/Ddx58/Sash3/Il16/Eif2ak2/Klrk1/Ackr1/Ifi204/Tyrobp/Rasgrp1/Slc11a1/Nckap1l/Cd74/Gbp5/B2m/Nmi/Ifih1/Ifi205/Ccr5/Tlr2/Lilra5/Trim30a/Nfam1/Cd226/Cd83/Clec4a2/Rsad2/Mndal/Il1b/Stat1/Ddx60/Ptprc/Bank1/Cd300ld/Pld4/Socs1/Tlr7/Ifi211/Fgr/Aif1/Irf7/Ccl5/Vsig4/Ccr7
GO:0001562	response to protozoan	11	-0.661277	-2.21857	0.000662155	0.00774212	0.00623406	431	tags=100%, list=35%, signal=66%	Gbp4/Slc11a1/Gbp2/Iigp1/Gbp7/Gbp8/Irgm2/Gbp6/Gbp2b/Gbp3
GO:0042832	defense response to protozoan	11	-0.661277	-2.21857	0.000662155	0.00774212	0.00623406	431	tags=100%, list=35%, signal=66%	Gbp4/Slc11a1/Gbp2/Iigp1/Gbp7/Gbp8/Irgm2/Gbp6/Gbp2b/Gbp3
GO:0045071	negative regulation of viral genome replication	12	-0.630402	-2.16111	0.000713824	0.00828829	0.00667384	412	tags=92%, list=33%, signal=62%	Bst2/Ifitm1/Eif2ak2/Oas3/Oas1a/Oas1g/Rsad2/Oasl2/Oasl1/Oas2/Ccl5
GO:0019752	carboxylic acid metabolic process	100	0.345556	1.89448	0.000732719	0.00844901	0.00680325	494	tags=64%, list=40%, signal=42%	Ugt1a6b/Cyp2d9/Cyp4a12a/Cyp2a5/Abcc2/Echdc2/Cyp4a14/Cyp2c38/Acaa1b/Sphk1/Slc4a4/Gstm7/Ehhadh/Cyp7a1/Cyp4f15/Nr1d1/Cyp2b10/Mfsd2a/Actn3/Gpt2/Mlxipl/Cnr1/Scd1/Irs1/Cyp2c29/Fasn/Me1/Acsm5/Cyp1a2/Smpd3/Irs2/Agxt2/Ppara/Gpam/Cyp4a10/Prkaa2/Slc27a2/Acox2/Apoa5/Dhtkd1/Gck/Gpd1/Fads6/Myc/Cyp2d10/Cygb/Prodh/Cyp2e1/Ftcd/Insr/Abcb11/Pemt/Pcx/Lpin2/Acacb/Itih3/Cps1/Ddit4/Aspg/Ugdh/Atp8b1/Gulo/Aldh1a1/Acox1
GO:0016192	vesicle-mediated transport	135	-0.249635	-1.77989	0.000798746	0.00914728	0.00736551	190	tags=24%, list=15%, signal=23%	Il1b/Hck/Stap1/Siglech/Coro1a/Ighd/Pak1/Il2rb/Rac2/Ptprc/Fpr2/Cav1/Pld4/Was/Itgal/Siglece/Fcgr1/Fgr/Aif1/Trbc2/Siglec1/Trbc1/Ccl5/Marco/Igkc/Clec4f/Iglc1/Igha/Ighg2c/Ighm/Ccr7/Iglc2/Iglc3
GO:0006082	organic acid metabolic process	105	0.338376	1.86248	0.000840606	0.00956118	0.00769878	494	tags=63%, list=40%, signal=41%	Ugt1a6b/Cyp2d9/Cyp4a12a/Cyp2a5/Abcc2/Echdc2/Cyp4a14/Cyp2c38/Acaa1b/Sphk1/Slc4a4/Gstm7/Ehhadh/Cyp7a1/Cyp4f15/Nr1d1/Cyp2b10/Mfsd2a/Gckr/Actn3/Gpt2/Mlxipl/Cnr1/Scd1/Irs1/Cyp2c29/Fasn/Me1/Acsm5/Cyp1a2/Smpd3/Irs2/Agxt2/Ppara/Gpam/Cyp4a10/Prkaa2/Slc27a2/Acox2/Apoa5/Dhtkd1/Gck/Gpd1/Fads6/Myc/Cyp2d10/Cygb/G6pc/Prodh/Cyp2e1/Ftcd/Insr/Abcb11/Pemt/Pcx/Lpin2/Acacb/Itih3/Cps1/Ddit4/Aspg/Ugdh/Atp8b1/Gulo/Aldh1…
GO:0002700	regulation of production of molecular mediator of immune response	16	-0.550597	-2.12054	0.00086633	0.00978719	0.00788077	474	tags=88%, list=38%, signal=55%	Tlr4/Ccr2/Irak3/Fcer1g/Ddx58/Sash3/Cd74/B2m/Tlr2/Cd226/Rsad2/Il1b/Ptprc/Ighm
GO:0048525	negative regulation of viral process	14	-0.594847	-2.18098	0.000892466	0.0100148	0.00806403	412	tags=86%, list=33%, signal=58%	Bst2/Ifitm1/Eif2ak2/Oas3/Oas1a/Oas1g/Rsad2/Oasl2/Stat1/Oasl1/Oas2/Ccl5
GO:0001819	positive regulation of cytokine production	59	-0.323491	-1.87706	0.00101451	0.0113085	0.00910571	392	tags=61%, list=31%, signal=44%	Syk/Fcer1g/Ptprj/Ddx58/Sash3/Il16/Eif2ak2/Klrk1/Ifi204/Tyrobp/Rasgrp1/Slc11a1/Cd74/Gbp5/B2m/Ifih1/Ifi205/Ccr5/Tlr2/Lilra5/Nfam1/Cd226/Cd83/Rsad2/Mndal/Il1b/Stat1/Ddx60/Ptprc/Tlr7/Ifi211/Fgr/Aif1/Irf7/Ccl5/Ccr7
GO:0042098	T cell proliferation	35	-0.405817	-2.00969	0.00102766	0.0113791	0.00916263	301	tags=54%, list=24%, signal=42%	Rasgrp1/Dock2/Cd44/Slc11a1/Nckap1l/Cd86/Lilrb4a/Il1b/Coro1a/H2-Aa/Rac2/Ptprc/H2-Ab1/Itgal/Aif1/Ccl5/Vsig4/Ccr7/Slfn1
GO:0002833	positive regulation of response to biotic stimulus	31	-0.43572	-2.08465	0.00107757	0.0118533	0.00954439	316	tags=68%, list=25%, signal=52%	Klrk1/Ifi204/Rasgrp1/Cd74/Zbp1/Gbp5/Ifi205/Tlr2/Ifi214/Cd180/Ly86/Cd226/Mndal/Ifi203/Irgm2/Ddx60/Fpr2/Ifi211/Ifi209/Irf7/Ifi208
GO:0072676	lymphocyte migration	13	-0.593404	-2.10884	0.00110284	0.0120519	0.00970437	470	tags=92%, list=38%, signal=58%	Cxcl12/Ccr2/Stk10/Itga4/Itgb7/Ecm1/Cxcl10/Itgal/Aif1/Ccl5/Cxcl13/Ccr7
GO:0046631	alpha-beta T cell activation	22	-0.506616	-2.2209	0.00114037	0.0123812	0.00996947	465	tags=82%, list=37%, signal=52%	Itpkb/Ccr2/Wdfy4/Syk/Sash3/Dock2/Cd44/Nckap1l/Ikzf1/Lilrb4a/Cd83/Clec4a2/Rsad2/Ptprc/H2-Ab1/Socs1/Clec4f/Ccr7
GO:1903037	regulation of leukocyte cell-cell adhesion	48	-0.36233	-2.01152	0.00125475	0.0135352	0.0108987	301	tags=65%, list=24%, signal=51%	Cxcl12/Itpkb/Itgb2/Ccr2/Ptpn6/Syk/Itga4/Sash3/Dusp10/Rasgrp1/Cd44/Nckap1l/Cd74/Cd86/Ikzf1/Cd83/Il1b/Coro1a/H2-Aa/H2-DMa/Ptprc/H2-Ab1/Cav1/Socs1/Itgal/Fgl2/Aif1/Ccl5/Vsig4/Ccr7/Slfn1
GO:0070665	positive regulation of leukocyte proliferation	25	-0.452137	-2.0431	0.00126708	0.0135805	0.0109352	294	tags=92%, list=24%, signal=72%	Igf1/Tfrc/Cd274/Pnp/Hes1/Tlr4/Lyn/Ccr2/Syk/Sash3/Nckap1l/Cd74/Cd86/Il1b/Coro1a/Ighd/Ptprc/Itgal/Aif1/Csf1r/Ccl5/Ighm/Ccr7
GO:0043436	oxoacid metabolic process	102	0.335746	1.84252	0.00128473	0.013682	0.0110169	494	tags=63%, list=40%, signal=41%	Ugt1a6b/Cyp2d9/Cyp4a12a/Cyp2a5/Abcc2/Echdc2/Cyp4a14/Cyp2c38/Acaa1b/Sphk1/Slc4a4/Gstm7/Ehhadh/Cyp7a1/Cyp4f15/Nr1d1/Cyp2b10/Mfsd2a/Actn3/Gpt2/Mlxipl/Cnr1/Scd1/Irs1/Cyp2c29/Fasn/Me1/Acsm5/Cyp1a2/Smpd3/Irs2/Agxt2/Ppara/Gpam/Cyp4a10/Prkaa2/Slc27a2/Acox2/Apoa5/Dhtkd1/Gck/Gpd1/Fads6/Myc/Cyp2d10/Cygb/Prodh/Cyp2e1/Ftcd/Insr/Abcb11/Pemt/Pcx/Lpin2/Acacb/Itih3/Cps1/Ddit4/Aspg/Ugdh/Atp8b1/Gulo/Aldh1a1/Acox1
GO:0032635	interleukin-6 production	28	-0.449565	-2.1099	0.00131155	0.0137919	0.0111054	434	tags=71%, list=35%, signal=48%	Irak3/Tlr8/Ptpn6/Syk/Fcer1g/Ddx58/Il16/Tyrobp/Nckap1l/Cd74/Ifih1/Ccr5/Tlr2/Lilra5/Trim30a/Il1b/Bank1/Cd300ld/Tlr7/Aif1
GO:0019221	cytokine-mediated signaling pathway	57	-0.329645	-1.8877	0.00130652	0.0137919	0.0111054	483	tags=70%, list=39%, signal=45%	Axl/Cxcl12/Nlrc5/Ccr2/Irak3/Csf2ra/Stat2/Ptpn6/Il10ra/Syk/Fcer1g/Parp9/Ifitm1/Il16/Ackr1/Cd74/Zbp1/Nmi/Samhd1/Parp14/Ecm1/Iigp1/Pirb/Cntfr/Cxcl10/Il1b/Stap1/Stat1/Irgm2/Il2rb/Spi1/Cxcl9/Ptprc/Cav1/Socs1/Oas2/Irf7/Csf1r/Ccl5/Cxcl13
GO:0042129	regulation of T cell proliferation	28	-0.449131	-2.10787	0.00133702	0.0139279	0.0112149	190	tags=54%, list=15%, signal=46%	Cd44/Nckap1l/Cd86/Il1b/Coro1a/H2-Aa/Rac2/Ptprc/H2-Ab1/Itgal/Aif1/Ccl5/Vsig4/Ccr7/Slfn1
GO:0019079	viral genome replication	13	-0.588977	-2.0931	0.0013578	0.0139279	0.0112149	412	tags=85%, list=33%, signal=57%	Bst2/Ifitm1/Eif2ak2/Oas3/Oas1a/Oas1g/Rsad2/Oasl2/Oasl1/Oas2/Ccl5
GO:0045069	regulation of viral genome replication	13	-0.588977	-2.0931	0.0013578	0.0139279	0.0112149	412	tags=85%, list=33%, signal=57%	Bst2/Ifitm1/Eif2ak2/Oas3/Oas1a/Oas1g/Rsad2/Oasl2/Oasl1/Oas2/Ccl5
GO:0051336	regulation of hydrolase activity	89	-0.27626	-1.78663	0.00134771	0.0139279	0.0112149	324	tags=43%, list=26%, signal=34%	Ctsh/Lrrk2/Nr1h3/Rasgrp1/Cd44/Nckap1l/Dock10/Cd86/Oas3/Dnajb11/Ecm1/Serpina1c/Oas1a/Rgs1/Psmb9/Hsp90b1/Oas1g/Serpina1d/Dock11/S100a8/Oasl2/Tnfsf10/Serpina3k/Stat1/Gpr65/Oasl1/Ptprc/Cav1/Oas2/Ngp/S100a9/Serpinb10/Ccl5/Fcmr/Gzma/Cxcl13/Ccr7/Serpina1e
GO:0010033	response to organic substance	295	-0.190589	-1.52705	0.00136913	0.0139585	0.0112395	282	tags=32%, list=23%, signal=32%	Zbp1/Gbp5/B2m/Nmi/Taf7/Ifih1/Samhd1/P2ry12/Cd86/Laptm5/Ifi205/Ccr5/Gbp2/Gm4841/Parp14/Tlr2/Ecm1/Ifi214/Iigp1/Cd180/Sell/Ly86/Pirb/Gm4951/Serpina1c/Sdf2l1/Lilrb4a/Cntfr/Cd83/Hsp90b1/Hspa5/Cxcl10/Ly6e/Serpina1d/H2-Eb1/Mndal/Ifi203/Il1b/Stap1/Coro1a/H2-Aa/S100a8/Gbp7/Igtp/Usp18/Gbp8/Serpina3k/Pak1/Stat1/Irgm2/Lsp1/Gbp6/Fcgr4/Il2rb/P2ry13/Gbp2b/Pcolce2/Spi1/Ifi47/Cxcl9/Xaf1/Ptprc/Fpr2/H2-Ab1/Cav1/Ly6…
GO:0032755	positive regulation of interleukin-6 production	17	-0.535233	-2.10613	0.00146738	0.0148451	0.0119534	419	tags=88%, list=34%, signal=59%	Tlr4/Tlr8/Syk/Fcer1g/Ddx58/Il16/Tyrobp/Cd74/Ifih1/Ccr5/Tlr2/Lilra5/Il1b/Tlr7/Aif1
GO:1903901	negative regulation of viral life cycle	13	-0.587057	-2.08628	0.00147385	0.0148451	0.0119534	412	tags=85%, list=33%, signal=57%	Bst2/Ifitm1/Eif2ak2/Oas3/Oas1a/Oas1g/Rsad2/Oasl2/Oasl1/Oas2/Ccl5
GO:0002367	cytokine production involved in immune response	14	-0.578651	-2.1216	0.00162961	0.0156593	0.0126091	474	tags=93%, list=38%, signal=58%	Tlr4/Ccr2/Irak3/Fcer1g/Ddx58/Sash3/Slc11a1/Cd74/B2m/Tlr2/Cd226/Rsad2/Il1b
GO:0002285	lymphocyte activation involved in immune response	16	-0.529785	-2.04038	0.00157539	0.0156593	0.0126091	295	tags=81%, list=24%, signal=63%	Tlr4/Ccr2/Fcer1g/Slc11a1/Cd74/Dock10/Cd180/Dock11/Coro1a/Ptprc/Itgal/Fgl2/Ccr7
GO:0032946	positive regulation of mononuclear cell proliferation	23	-0.449927	-2.00134	0.00162299	0.0156593	0.0126091	294	tags=52%, list=24%, signal=41%	Nckap1l/Cd74/Cd86/Il1b/Coro1a/Ighd/Ptprc/Itgal/Aif1/Ccl5/Ighm/Ccr7
GO:0050671	positive regulation of lymphocyte proliferation	23	-0.449927	-2.00134	0.00162299	0.0156593	0.0126091	294	tags=52%, list=24%, signal=41%	Nckap1l/Cd74/Cd86/Il1b/Coro1a/Ighd/Ptprc/Itgal/Aif1/Ccl5/Ighm/Ccr7
GO:0022409	positive regulation of cell-cell adhesion	45	-0.367282	-1.99514	0.00162205	0.0156593	0.0126091	301	tags=56%, list=24%, signal=44%	Syk/Itga4/Sash3/Dusp10/Rasgrp1/Cd44/Nckap1l/Cd74/Cd86/Ccr5/Ikzf1/Cd83/Il1b/Coro1a/H2-Aa/H2-DMa/Ptprc/H2-Ab1/Cav1/Socs1/Itgal/Aif1/Ccl5/Cxcl13/Ccr7
GO:0009062	fatty acid catabolic process	15	0.58232	1.97709	0.00162143	0.0156593	0.0126091	530	tags=100%, list=42%, signal=58%	Echdc2/Acaa1b/Ehhadh/Cyp4f15/Mfsd2a/Cnr1/Irs1/Irs2/Slc27a2/Acox2/Abcb11/Lpin2/Acacb/Acox1/Faah
GO:0006631	fatty acid metabolic process	57	0.387869	1.89621	0.00161892	0.0156593	0.0126091	456	tags=65%, list=37%, signal=43%	Cyp2d9/Cyp4a12a/Cyp2a5/Echdc2/Cyp4a14/Cyp2c38/Acaa1b/Sphk1/Gstm7/Ehhadh/Cyp7a1/Cyp4f15/Cyp2b10/Mfsd2a/Mlxipl/Cnr1/Scd1/Irs1/Cyp2c29/Fasn/Acsm5/Cyp1a2/Irs2/Ppara/Gpam/Cyp4a10/Prkaa2/Slc27a2/Acox2/Apoa5/Fads6/Cyp2d10/Cygb/Cyp2e1/Abcb11/Lpin2/Acacb
GO:0006629	lipid metabolic process	120	0.317211	1.78023	0.00158522	0.0156593	0.0126091	494	tags=62%, list=40%, signal=41%	Cyp2d9/Cyp4a12a/Cyp21a1/Cyp2a5/Spp1/Echdc2/Cyp4a14/Cyp2c38/Acaa1b/Sphk1/Cyp3a25/Cyp3a11/Gstm7/Ehhadh/Cyp7a1/Cyp4f15/Nr1d1/Cyp2b10/Mfsd2a/Mlxipl/Cnr1/Serinc2/Scd1/Irs1/Dhcr24/Cyp2c29/Itgb8/Fasn/Cyp3a59/Soat2/Nr1d2/Acsm5/Cyp1a2/Ces1g/Smpd3/Irs2/Plpp2/Ppara/Gpam/Cyp4a10/Prkaa2/Slc27a2/Acox2/Pla2g4e/Ces2a/Hsd17b13/Apob/Fgfr3/Apoa5/Hsd3b3/Dkk3/Gpd1/Fads6/Cyp2d10/Cygb/Hsd17b7/G6pc/Mttp/Socs3/Cyp2e1/Pcs…
GO:0055114	oxidation-reduction process	91	0.34218	1.84228	0.00164742	0.0157399	0.012674	496	tags=62%, list=40%, signal=40%	Uty/Kdm5d/Cyp2d9/Cyp4a12a/Cyp2a5/Echdc2/Cyp4a14/Cyp2c38/Acaa1b/Cyp3a25/Cyp3a11/Cyb561/Ehhadh/Nr1d1/Cyp2b10/Mfsd2a/Actn3/Cnr1/Irs1/Cp/Dhcr24/Cyp2c29/Fasn/Me1/Cyp3a59/Cyp1a2/Irs2/Gcgr/Ppara/Cyp4a10/Slc27a2/Acox2/Aox1/Hsd17b13/Hsd3b3/Jmjd4/Dhtkd1/Gck/Gpd1/Fads6/Myc/Cyp2d10/Cygb/Hsd17b7/G6pc/Cyp2e1/Insr/Abcb11/Acacb/Ugdh/Slc25a25/Gulo/Fmo5/Aldh1a1/Acox1/Slc37a2
GO:2000401	regulation of lymphocyte migration	10	-0.629241	-2.06094	0.0017614	0.0167333	0.0134739	470	tags=100%, list=38%, signal=63%	Ccr2/Stk10/Itga4/Ecm1/Cxcl10/Aif1/Ccl5/Cxcl13/Ccr7
GO:0072678	T cell migration	11	-0.629749	-2.1128	0.00178583	0.0168696	0.0135836	470	tags=100%, list=38%, signal=63%	Ccr2/Itga4/Itgb7/Ecm1/Cxcl10/Itgal/Aif1/Ccl5/Cxcl13/Ccr7
GO:0045089	positive regulation of innate immune response	26	-0.443376	-2.00737	0.00180983	0.0170002	0.0136888	316	tags=88%, list=25%, signal=67%	Tlr4/Nlrc5/Vav1/Tlr8/Parp9/Klrk1/Ifi204/Rasgrp1/Cd74/Zbp1/Gbp5/Ifi205/Tlr2/Ifi214/Cd226/Mndal/Ifi203/Irgm2/Fpr2/Ifi211/Ifi209/Irf7/Ifi208
GO:0031341	regulation of cell killing	25	-0.442041	-1.99747	0.00184144	0.0172005	0.0138501	450	tags=76%, list=36%, signal=50%	Vav1/H2-T22/H2-D1/Syk/Cd59a/Tap1/H2-Q4/Klrk1/Tyrobp/Rasgrp1/B2m/H2-K1/Ccr5/Cd226/Stap1/H2-T24/Ptprc/H2-Q7/Cd5l
GO:0002720	positive regulation of cytokine production involved in immune response	10	-0.62601	-2.05035	0.00195832	0.0181906	0.0146473	474	tags=100%, list=38%, signal=63%	Fcer1g/Ddx58/Sash3/Cd74/B2m/Tlr2/Cd226/Rsad2/Il1b
GO:0008202	steroid metabolic process	32	0.461555	1.97464	0.00205528	0.0189858	0.0152876	489	tags=81%, list=39%, signal=51%	Cyp21a1/Spp1/Cyp3a25/Cyp3a11/Cyp7a1/Nr1d1/Cyp2b10/Scd1/Dhcr24/Cyp3a59/Soat2/Cyp1a2/Prkaa2/Slc27a2/Apob/Apoa5/Hsd3b3/Dkk3/Hsd17b7/G6pc/Mttp/Cyp2e1/Pcsk9/Abcb11/Atp8b1/Fmo5
GO:0050766	positive regulation of phagocytosis	17	-0.525105	-2.06628	0.00209797	0.0192737	0.0155194	381	tags=82%, list=31%, signal=58%	Fcer1g/Ptprj/Calr/Dock2/Slc11a1/Nckap1l/Fcgr3/Il1b/Stap1/Il2rb/Ptprc/Fpr2/Fcgr1/Ccr7
GO:0019395	fatty acid oxidation	14	0.611021	2.03245	0.00218647	0.0198683	0.0159982	494	tags=100%, list=40%, signal=61%	Echdc2/Acaa1b/Ehhadh/Mfsd2a/Cnr1/Irs1/Irs2/Ppara/Slc27a2/Acox2/Cygb/Abcb11/Acacb/Acox1
GO:0034440	lipid oxidation	14	0.611021	2.03245	0.00218647	0.0198683	0.0159982	494	tags=100%, list=40%, signal=61%	Echdc2/Acaa1b/Ehhadh/Mfsd2a/Cnr1/Irs1/Irs2/Ppara/Slc27a2/Acox2/Cygb/Abcb11/Acacb/Acox1
GO:0006805	xenobiotic metabolic process	18	0.548771	1.99842	0.00225246	0.0201506	0.0162255	176	tags=56%, list=14%, signal=48%	Gsta1/Ugt1a6b/Cyp2d9/Cyp2a5/Abcc2/Cyp2c38/Acaa1b/Gstm1/Gstm7/Cyp2b10
GO:0071466	cellular response to xenobiotic stimulus	18	0.548771	1.99842	0.00225246	0.0201506	0.0162255	176	tags=56%, list=14%, signal=48%	Gsta1/Ugt1a6b/Cyp2d9/Cyp2a5/Abcc2/Cyp2c38/Acaa1b/Gstm1/Gstm7/Cyp2b10
GO:0022407	regulation of cell-cell adhesion	59	-0.309411	-1.79536	0.00225368	0.0201506	0.0162255	301	tags=59%, list=24%, signal=47%	Cxcl12/Itpkb/Itgb2/Lyn/Ccr2/Ptpn6/Syk/Fermt3/Itga4/Sash3/Dusp10/Rasgrp1/Cd44/Nckap1l/Cd74/Cd86/Ccr5/Ikzf1/Cd83/Il1b/Coro1a/H2-Aa/H2-DMa/Ptprc/H2-Ab1/Cav1/Socs1/Itgal/Fgl2/Aif1/Ccl5/Vsig4/Cxcl13/Ccr7/Slfn1
GO:0002718	regulation of cytokine production involved in immune response	13	-0.574232	-2.0407	0.0022862	0.020225	0.0162854	474	tags=92%, list=38%, signal=58%	Tlr4/Ccr2/Irak3/Fcer1g/Ddx58/Sash3/Cd74/B2m/Tlr2/Cd226/Rsad2/Il1b
GO:0002573	myeloid leukocyte differentiation	24	-0.442751	-1.98711	0.00227898	0.020225	0.0162854	308	tags=54%, list=25%, signal=42%	Gab3/Tyrobp/Cd74/Tlr2/Pirb/Ikzf1/Pilrb1/Spi1/C1qc/Batf3/Csf1r/Ccl5/Ccr7
GO:0002474	antigen processing and presentation of peptide antigen via MHC class I	18	-0.511873	-2.05851	0.00230446	0.020271	0.0163225	415	tags=78%, list=33%, signal=53%	H2-T22/H2-D1/Fcer1g/Tap1/H2-Q4/Calr/B2m/H2-K1/Fcgr3/Clec4a2/H2-T24/Ifi30/H2-Q7/Fcgr1
GO:0009967	positive regulation of signal transduction	139	-0.232841	-1.67207	0.00231565	0.020271	0.0163225	335	tags=40%, list=27%, signal=33%	Calr/Eif2ak2/Ctsh/Lrrk2/Nr1h3/Trim12a/Rasgrp1/Dock2/Cd44/Cd74/Gpr174/Zbp1/Zfp385a/P2ry12/Cd86/Cysltr2/Parp14/Tlr2/Cd180/Ly86/Lilra5/Trim30a/Ncf1/Nfam1/Cd226/Rsad2/Il1b/Stap1/S100a8/Tnfsf10/Pak1/Irgm2/Gpr65/Igfbp3/Ddx60/Ptprc/Fpr2/Bank1/Cav1/Insl3/Socs1/Tlr7/Itgal/S100a9/Fgr/Siglec1/Irf7/Csf1r/Triml2/P2ry10/Ccl5/Ctsc/Marco/Ighm/Ccr7
GO:0050729	positive regulation of inflammatory response	29	-0.402272	-1.91551	0.00234914	0.0204571	0.0164723	348	tags=62%, list=28%, signal=46%	Pla2g4a/Il16/Lrrk2/Zbp1/Gbp5/Ccr5/Tlr2/Lilra5/Ctss/Fcgr3/Il1b/Stap1/S100a8/Fcgr1/S100a9/Ccl5/Ctsc/Ccr7
GO:0009410	response to xenobiotic stimulus	19	0.535757	1.97231	0.00240157	0.0208053	0.0167527	176	tags=53%, list=14%, signal=46%	Gsta1/Ugt1a6b/Cyp2d9/Cyp2a5/Abcc2/Cyp2c38/Acaa1b/Gstm1/Gstm7/Cyp2b10
GO:0043412	macromolecule modification	222	-0.196226	-1.51602	0.00262895	0.0226578	0.0182443	651	tags=72%, list=52%, signal=42%	Hsp90aa1/Rps27a/Nmt1/Tmem106a/Dyrk2/Dnajc3/Rnf7/Nlrc3/Arid4a/Tlr3/Serpina1b/Fas/P4ha1/Mylip/Hs3st3b1/Prkcb/Parp11/Igf1/Dpy19l4/Ldlrad4/St3gal6/Ccl6/Klhl13/Pml/Sla/Tfrc/Pphln1/Ccnd2/Nae1/Ccnd1/Uba7/Mmd/Gpx1/Dmpk/Msl3/Cd84/Slc39a8/Parp12/Irf1/Ezr/Xiap/Bag1/Rpn1/Hes1/Txn1/Dcn/Rnf31/Hcls1/Stk4/Paxbp1/Trim12c/Axl/Trim30d/Golga7/Tlr4/Alg14/Itpkb/Arntl/Kdm6a/Dkc1/Hnrnpc/Itgb2/Neurl3/P2ry1/Lyn/Dmd/Dusp6/…
GO:0002702	positive regulation of production of molecular mediator of immune response	12	-0.583313	-1.99968	0.00278979	0.0239207	0.0192612	381	tags=83%, list=31%, signal=58%	Fcer1g/Ddx58/Sash3/Cd74/B2m/Tlr2/Cd226/Rsad2/Il1b/Ptprc
GO:0002275	myeloid cell activation involved in immune response	12	-0.581275	-1.99269	0.00307111	0.0261984	0.0210953	455	tags=100%, list=36%, signal=64%	Itgb2/Myo1f/Lyn/Ccr2/Syk/Fcer1g/Tyrobp/Rasgrp1/Dock2/Rac2/Fgr
GO:0050900	leukocyte migration	56	-0.321435	-1.83083	0.00335306	0.0284585	0.0229151	470	tags=66%, list=38%, signal=43%	Cxcl12/Akirin1/Itgb2/Vav1/Lyn/Ccr2/Syk/Stk10/Itga4/Fcer1g/Ptprj/Il16/Itgb7/Calr/Nckap1l/Cd74/P2ry12/Tlr2/Ecm1/Sell/Fcgr3/Cxcl10/Il1b/Stap1/Coro1a/S100a8/Cxcl9/Rac2/Fpr2/Selplg/Itgal/S100a9/Aif1/Csf1r/Ccl5/Cxcl13/Ccr7
GO:0044093	positive regulation of molecular function	123	-0.234008	-1.63116	0.00363843	0.0307245	0.0247398	522	tags=59%, list=42%, signal=38%	Tbc1d1/Edf1/Hes1/Txn1/Rnf31/Hcls1/Stk4/Trim12c/Axl/Trim30d/Tbc1d4/Tlr4/Psma6/Psme2/Dkc1/Itgb2/Vav1/Lyn/Dmd/Cdkn1b/Irak3/Plek/Trim34a/Gtf2b/Fgd2/Syk/Parp9/Ddx58/C1galt1c1/Eif2ak2/Ctsh/Dtx3l/Lrrk2/Nr1h3/Trim12a/Rasgrp1/Slc11a1/Cd74/Dock10/Ehd3/B2m/Cd86/Dnajb11/Tlr2/Lilra5/Trim30a/Ncf1/Ctss/Nfam1/Rgs1/Wnt2/Dock11/Il1b/Stap1/S100a8/Tnfsf10/Pak1/Stat1/Irgm2/Gpr65/Ptprc/Fpr2/Cav1/Socs1/Fcgr1/S100a9/Fgr…
GO:0019730	antimicrobial humoral response	14	-0.558991	-2.04952	0.00369946	0.0310829	0.0250283	133	tags=57%, list=11%, signal=52%	Cxcl10/Cxcl9/Wfdc17/S100a9/Jchain/H2bc13/Ighg2c/Cxcl13
GO:0048518	positive regulation of biological process	464	-0.169128	-1.34421	0.00385821	0.0322547	0.0259719	320	tags=31%, list=26%, signal=37%	Dtx3l/Lcp2/Lrrk2/Nr1h3/Klrk1/Trim12a/Ifi204/Eps8l1/Tyrobp/Rasgrp1/Dock2/Cd44/Slc11a1/Nckap1l/Cd74/Gpr174/Ehd3/Zbp1/Gbp5/B2m/Nmi/Taf7/H2-K1/Ifih1/Zfp385a/P2ry12/Cd86/Ifi205/Ccr5/Cysltr2/Parp14/Tlr2/Ecm1/Ifi214/Cd180/Nat8f1/Gmfg/Sell/Ly86/Ms4a1/Pirb/Lilra5/C6/Trim30a/Ncf1/Ikzf1/Ctss/Nfam1/Mettl23/Cd226/Fcgr3/Cntfr/Cd83/Dynlt1b/Cdc42ep3/Hspa5/Cxcl10/Wnt2/Rsad2/Mndal/Zfp72/Ifi203/C1qb/Dock11/Il1b/Hck…
GO:0070647	protein modification by small protein conjugation or removal	39	-0.354601	-1.83592	0.00400457	0.0332292	0.0267566	660	tags=90%, list=53%, signal=44%	Ddx3x/Rnf20/Hsp90aa1/Rps27a/Rnf7/Nlrc3/Mylip/Klhl13/Nae1/Uba7/Xiap/Rnf31/Trim12c/Trim30d/Neurl3/Klhl15/Trim34a/Cry1/Gbp4/Ube2l6/Prickle1/Dtx3l/Lrrk2/Trim12a/Nmi/Ifih1/Rnf213/Herc6/Trim30a/Hspa5/Usp18/Asb2/Cav1/Marchf1/Triml2
GO:0060326	cell chemotaxis	46	-0.330269	-1.80299	0.00402191	0.0332292	0.0267566	470	tags=67%, list=38%, signal=44%	Cxcl12/Akirin1/Itgb2/Vav1/Lyn/Ccr2/Syk/Fcer1g/Ptprj/Il16/Calr/Cxcr6/Nckap1l/Cd74/Ccr5/Sell/Fcgr3/Cxcl10/Il1b/Stap1/Coro1a/S100a8/Cxcl9/Rac2/Fpr2/S100a9/Aif1/Csf1r/Ccl5/Cxcl13/Ccr7
GO:0043254	regulation of protein-containing complex assembly	44	-0.331158	-1.78014	0.0040344	0.0332292	0.0267566	751	tags=95%, list=60%, signal=39%	Pcsk5/Napb/Met/Selp/Dbn1/Gda/Ddx3x/Hsp90aa1/Nlrc3/Fas/Ldlrad4/Tfrc/Arhgap18/Arf6/Terf1/Hes1/Hcls1/Tlr4/Cdkn1b/Plek/Fkbp4/Syk/Twf2/Eif2ak2/Dut/Nckap1l/Gbp5/P2ry12/Tlr2/Gmfg/Trim30a/Ikzf1/Cdc42ep3/Hck/Coro1a/Tmsb4x/Pak1/Irgm2/Xaf1/Cav1/Was/Cxcl13
GO:0003008	system process	143	0.286839	1.67525	0.00442861	0.0362972	0.029227	481	tags=55%, list=39%, signal=38%	Uty/Olfr38/Olfr1281/Olfr1393/Olfr126/Kcne1l/P2ry2/Abcc2/Vmn1r42/Olfr1333/Opn4/Zfp488/Olfr1454/Mup20/Sphk1/Abcg5/Myoz1/Aipl1/Reep2/Olfr523/Olfr1443/Mmp24/Olfr193/Jag2/Col1a1/Mfsd2a/Pls1/Errfi1/Actn3/Gja5/Cnr1/Marveld2/Olfr394/Chrna4/Dsg2/Sorbs2/Tmem25/Olfr878/Dsp/Rbfox1/Pde6b/Shank2/Clcn1/Igsf11/Ednrb/Tub/Tnr/Ace/Smpd3/Synpo/Rgs9bp/Ppara/Crb1/Myom3/Dcdc2a/Scn10a/Phf24/Olfr1396/Rapgef4/Apoa5/Tbc1d2…
GO:0043123	positive regulation of I-kappaB kinase/NF-kappaB signaling	16	-0.491071	-1.89128	0.00454712	0.0370868	0.0298628	644	tags=100%, list=52%, signal=49%	Tlr3/Prkcb/Casp1/Tfrc/Rnf31/Trim12c/Trim30d/Tlr4/Trim34a/Trim12a/Cd74/Trim30a/Il1b/Tnfsf10/Triml2
GO:0045582	positive regulation of T cell differentiation	21	-0.460363	-1.98964	0.0045824	0.037193	0.0299483	465	tags=76%, list=37%, signal=49%	Itpkb/Ccr2/Syk/Sash3/Dusp10/Rasgrp1/Nckap1l/Cd74/Ikzf1/Cd83/Il1b/H2-Aa/H2-DMa/Ptprc/Socs1/Ccr7
GO:0006635	fatty acid beta-oxidation	12	0.610032	1.95315	0.00471302	0.0380684	0.0306532	494	tags=100%, list=40%, signal=61%	Echdc2/Acaa1b/Ehhadh/Mfsd2a/Cnr1/Irs1/Irs2/Slc27a2/Acox2/Abcb11/Acacb/Acox1
GO:0006464	cellular protein modification process	215	-0.193921	-1.49074	0.00489657	0.0391725	0.0315422	651	tags=72%, list=52%, signal=41%	Hsp90aa1/Rps27a/Nmt1/Tmem106a/Dyrk2/Dnajc3/Rnf7/Nlrc3/Arid4a/Tlr3/Serpina1b/Fas/P4ha1/Mylip/Hs3st3b1/Prkcb/Parp11/Igf1/Dpy19l4/Ldlrad4/St3gal6/Ccl6/Klhl13/Pml/Sla/Tfrc/Ccnd2/Nae1/Ccnd1/Uba7/Mmd/Gpx1/Dmpk/Msl3/Cd84/Slc39a8/Parp12/Irf1/Ezr/Xiap/Bag1/Rpn1/Hes1/Txn1/Dcn/Rnf31/Hcls1/Stk4/Paxbp1/Trim12c/Axl/Trim30d/Golga7/Tlr4/Alg14/Itpkb/Arntl/Kdm6a/Itgb2/Neurl3/P2ry1/Lyn/Dmd/Dusp6/St3gal5/Cdkn1b/Klhl…
GO:0036211	protein modification process	215	-0.193921	-1.49074	0.00489657	0.0391725	0.0315422	651	tags=72%, list=52%, signal=41%	Hsp90aa1/Rps27a/Nmt1/Tmem106a/Dyrk2/Dnajc3/Rnf7/Nlrc3/Arid4a/Tlr3/Serpina1b/Fas/P4ha1/Mylip/Hs3st3b1/Prkcb/Parp11/Igf1/Dpy19l4/Ldlrad4/St3gal6/Ccl6/Klhl13/Pml/Sla/Tfrc/Ccnd2/Nae1/Ccnd1/Uba7/Mmd/Gpx1/Dmpk/Msl3/Cd84/Slc39a8/Parp12/Irf1/Ezr/Xiap/Bag1/Rpn1/Hes1/Txn1/Dcn/Rnf31/Hcls1/Stk4/Paxbp1/Trim12c/Axl/Trim30d/Golga7/Tlr4/Alg14/Itpkb/Arntl/Kdm6a/Itgb2/Neurl3/P2ry1/Lyn/Dmd/Dusp6/St3gal5/Cdkn1b/Klhl…
GO:0050921	positive regulation of chemotaxis	26	-0.414138	-1.87499	0.00501819	0.0395774	0.0318682	374	tags=62%, list=30%, signal=44%	Ptprj/Il16/Calr/Nckap1l/Cd74/P2ry12/Sell/Cxcl10/Il1b/Rac2/Fpr2/Aif1/Csf1r/Ccl5/Cxcl13/Ccr7
GO:0030593	neutrophil chemotaxis	23	-0.419376	-1.86545	0.00500505	0.0395774	0.0318682	294	tags=57%, list=24%, signal=44%	Nckap1l/Cd74/Sell/Fcgr3/Cxcl10/Il1b/S100a8/Cxcl9/Rac2/S100a9/Ccl5/Cxcl13/Ccr7
GO:1990266	neutrophil migration	23	-0.419376	-1.86545	0.00500505	0.0395774	0.0318682	294	tags=57%, list=24%, signal=44%	Nckap1l/Cd74/Sell/Fcgr3/Cxcl10/Il1b/S100a8/Cxcl9/Rac2/S100a9/Ccl5/Cxcl13/Ccr7
GO:0006820	anion transport	46	0.38946	1.82999	0.00520891	0.0408888	0.0329242	545	tags=76%, list=44%, signal=45%	P2ry2/Abcc2/Xkr9/Slc4a4/Aqp8/Trpc4/Slc25a47/Mfsd2a/Slc22a18/Slc7a2/Abcb4/Slc2a2/Clcn1/Slc38a4/Ace/Slco1a4/Irs2/Slc27a2/Apoa5/Myc/Llgl2/Stra6l/G6pc/Mttp/Aqp9/Slc23a1/Abca4/Sfxn5/Abcb11/Tg/Atp8b1/Slc37a2/Slc38a3/Thbs1/Abcc3
GO:0030258	lipid modification	25	0.486645	1.97698	0.00531918	0.0415592	0.033464	494	tags=84%, list=40%, signal=52%	Echdc2/Acaa1b/Ehhadh/Mfsd2a/Cnr1/Scd1/Irs1/Soat2/Irs2/Plpp2/Ppara/Slc27a2/Acox2/Apoa5/Cygb/Socs3/Cyp2e1/Abcb11/Acacb/Tmem150a/Acox1
GO:0045621	positive regulation of lymphocyte differentiation	22	-0.456116	-1.99952	0.00559492	0.0435103	0.035035	552	tags=86%, list=44%, signal=49%	Pnp/Irf1/Axl/Itpkb/Ccr2/Syk/Sash3/Dusp10/Rasgrp1/Nckap1l/Cd74/Ikzf1/Cd83/Il1b/H2-Aa/H2-DMa/Ptprc/Socs1/Ccr7
GO:0050790	regulation of catalytic activity	154	-0.211446	-1.5383	0.00565018	0.0437366	0.0352173	332	tags=37%, list=27%, signal=31%	Eif2ak2/Dusp10/Ctsh/Dtx3l/Lrrk2/Nr1h3/Rasgrp1/Cd44/Slc11a1/Nckap1l/Cd74/Dock10/Taf7/Cd86/Oas3/Dnajb11/Ecm1/Lilra5/Serpina1c/Ncf1/Oas1a/Rgs1/Psmb9/Hsp90b1/Oas1g/Serpina1d/Dock11/Il1b/Stap1/S100a8/Oasl2/Tnfsf10/Serpina3k/Pak1/Stat1/Irgm2/P2ry13/Gpr65/Oasl1/Ptprc/Fpr2/Cav1/Socs1/Oas2/Fcgr1/Ngp/S100a9/Fgr/Serpinb10/Csf1r/Ccl5/Fcmr/Gzma/Ighm/Cxcl13/Ccr7/Serpina1e
GO:0002690	positive regulation of leukocyte chemotaxis	21	-0.453347	-1.95932	0.00579896	0.0444764	0.035813	470	tags=81%, list=38%, signal=51%	Cxcl12/Akirin1/Ccr2/Ptprj/Calr/Nckap1l/Cd74/Sell/Cxcl10/Il1b/Rac2/Fpr2/Aif1/Csf1r/Ccl5/Cxcl13/Ccr7
GO:0002577	regulation of antigen processing and presentation	10	-0.589274	-1.93003	0.00578953	0.0444764	0.035813	295	tags=70%, list=24%, signal=54%	Slc11a1/Cd74/H2-Ob/H2-Ab1/Was/Fgl2/Ccr7
GO:0043299	leukocyte degranulation	11	-0.576921	-1.93556	0.00592749	0.0452546	0.0364396	455	tags=100%, list=36%, signal=64%	Itgb2/Myo1f/Lyn/Ccr2/Syk/Fcer1g/Rasgrp1/Coro1a/Rac2/Fgr
GO:0006090	pyruvate metabolic process	15	0.538078	1.82688	0.00599993	0.0455995	0.0367173	468	tags=87%, list=38%, signal=55%	Slc4a4/Actn3/Mlxipl/Me1/Ppara/Prkaa2/Dhtkd1/Gck/Gpd1/Myc/Insr/Pcx/Ddit4
GO:0044281	small molecule metabolic process	152	0.281268	1.65462	0.0061036	0.0461774	0.0371827	496	tags=57%, list=40%, signal=39%	Ugt1a6b/Cyp2d9/Cyp4a12a/Cyp21a1/Cyp2a5/Abcc2/Echdc2/Cyp4a14/Cyp2c38/Acaa1b/Sphk1/Nt5c1b/Slc4a4/Gstm7/Ehhadh/Cyp7a1/Cyp4f15/Nr1d1/Cyp2b10/Mfsd2a/Xylb/Gckr/Actn3/Gpt2/Mlxipl/Cnr1/Aox3/Scd1/Irs1/Dhcr24/Slc39a14/Cyp2c29/Fasn/Me1/Soat2/Acsm5/Cyp1a2/Smpd3/Mst1/Irs2/Agxt2/Gcgr/Plpp2/Ppara/Gpam/Cyp4a10/Prkaa2/Slc27a2/Acox2/Aox1/Apob/Apoa5/Dhtkd1/Myof/Dkk3/Gck/Gpd1/Fads6/Myc/Cyp2d10/Cygb/Hsd17b7/G6pc/Mttp…
GO:1903708	positive regulation of hemopoiesis	31	-0.386268	-1.84806	0.00617257	0.0464889	0.0374335	498	tags=74%, list=40%, signal=46%	Hcls1/Axl/Id2/Itpkb/Ccr2/Syk/Sash3/Dusp10/Tyrobp/Rasgrp1/Nckap1l/Cd74/Ikzf1/Cd83/Il1b/H2-Aa/H2-DMa/Stat1/Ptprc/Socs1/Csf1r/Ccl5/Ccr7
GO:0034655	nucleobase-containing compound catabolic process	15	-0.510342	-1.93165	0.00625088	0.0468676	0.0377384	552	tags=93%, list=44%, signal=53%	Pnp/Tent5a/Helz2/Dkc1/Hnrnpc/Rida/Nudt7/Dut/Slc11a1/Samhd1/Ncf1/Slfn8/Igfbp3/Oas2
GO:0000165	MAPK cascade	65	-0.287538	-1.70272	0.00638575	0.0476651	0.0383805	474	tags=60%, list=38%, signal=39%	Tlr4/Itpkb/P2ry1/Lyn/Dmd/Dusp6/Irak3/Camk2n1/Ptpn6/Fgd2/Dok2/Syk/Ptprj/Eif2ak2/Dusp10/Ctsh/Lrrk2/Rasgrp1/Cd44/Slc11a1/Cd74/Cysltr2/Tlr2/Lilra5/Ncf1/Dynlt1b/Tlr13/Il1b/Pak1/Igfbp3/Ptprc/Fpr2/Bank1/Cav1/Csf1r/Ccl5/Marco/Ighm/Ccr7
GO:0120254	olefinic compound metabolic process	23	0.477205	1.85993	0.00641899	0.0477002	0.0384088	176	tags=43%, list=14%, signal=38%	Cyp2d9/Cyp4a12a/Cyp21a1/Cyp2a5/Cyp4a14/Cyp2c38/Sphk1/Gstm7/Cyp4f15/Cyp2b10
