# Supplementary material for: Three-dimensional mapping of hepatic lymphatic vessels and transcriptome profiling of lymphatic endothelial cells in healthy and diseased livers
Source: Theranostics. 2023 Jan 1;13(2):639–58. doi: 10.7150/thno.79953 (PMC9830445; doi:10.7150/thno.79953)
Supplement: Supplementary file 2 — Supplementary tables 2-7. [file thnov13p0639s2.zip › table/Table S5.csv]

	Liver_S1	Liver_S2	Liver_S3	Heart_S1	Heart_S2	Heart_S3	Lymphnode_S1	Lymphnode_S2	Lymphnode_S3	Skin_S1	Skin_S2	Skin_S3	Meninges_S1	Meninges_S2	Meninges_S3	Diaphragm_S1	Diaphragm_S2	Diaphragm_S3
Gnai3	26.2401039031666	25.7376674972574	32.2206449018555	92.4945829422055	105.799830624906	104.973874053143	28.5648339364067	29.0452407168523	29.9280059942675	18.2816778675793	92.2729175885917	29.131265582433	50.1128538534852	28.863989333183	50.6101587960079	99.8058396106053	35.8613187595342	69.3159225559709
Cdc45	0	0.149665344010364	0	4.22367726572115	1.58924211659641	1.98871939922781	0.490348060681208	0.76873061487518	0.559668762412801	0	0	0	0.0313763464267118	0	10.1092765005236	0.0328242680083443	0	0.100454645342109
H19	16.3587513430535	11.7316944250075	17.6001900575654	20.2444833016221	13.933138959593	12.2645980121414	2.13954283832967	1.73820736944631	2.14894068844292	28.734681937272	2.93522479392993	1.69795744357896	138.356473963385	290.742850352838	307.836907439779	32.6533149507333	37.5111081398323	31.7833597635831
Scml2	0.0998546647707173	0	0	1.33656086175158	2.45467859485835	0.383503129534565	0.264610236163327	0.291681507218185	0.209303117268422	0.417700357406892	0.438960719013022	0	1.65085589728262	0	0	2.46462686545317	1.44807892974909	1.413107027557
Apoh	100.985014564395	99.414970026538	49.0099668042347	0	0.529626521880063	0.108004557425108	0	0	0	0	0	0	0	0	0	0	0	0
Narf	16.4809646331141	14.302787596576	1.95844268675075	4.75017220023477	8.11551810767979	5.40908217746128	3.48906056747794	2.50199803248565	3.20860864830942	52.4388128630753	3.17178542720408	7.71341154534699	6.13430422665622	3.28014404965579	4.74596158585404	13.5291852382541	4.91748781386348	5.08089535347776
Cav2	69.3357856596273	91.7288347305835	59.6440050005026	233.641390810999	276.02476359103	283.830487626082	33.5227336697642	32.9941467212681	35.6203348179741	39.9875704864715	66.1963356741333	49.198444210867	13.2600297361214	3.01100126131328	12.2802440459917	19.8762113868242	34.506580268647	54.8091991093063
Klf6	107.067851021675	95.9589016097859	105.604974315878	142.5642346489	158.116687187679	163.749298185613	50.6505228141219	49.9651938617445	49.4551770127356	235.056251686802	268.314707364048	232.493480335689	89.2870637938492	89.9751956139748	118.778543377685	219.339622901432	276.523080370386	212.765485851329
Scmh1	4.04860228125413	2.91854196511634	8.40055637206265	11.7434284886041	4.97951690854779	8.93531301188957	4.06086042603355	5.35665716213982	4.68800464014285	7.08531862887127	7.99077710898702	15.3813563434026	10.2165215199499	31.4805321842178	9.07038124049183	3.5874704380518	13.6872441187858	14.0312699344698
Cox5a	0.912094655694829	0.999003705093453	4.1812425110372	27.1438586029642	16.7960930279158	19.0719032939867	12.2990489058771	12.6430123665754	13.1739856009302	0.578086016687268	5.15515444531245	0	1.04717249473633	0.308353601402705	2.6636281027207	1.20504590196079	0.734837451499675	2.68210556169012
Tbx2	0.528491691013468	1.59183498541194	0	0.17016239765603	0.139695202847792	0	0.0802357474149581	0.0285880768780218	0.063664341877917	0.0669916558775483	0	0	0.273041708535153	0.863562997787527	0.303998371899959	0	0	0
Tbx4	0	0	0	0	0.0496456733829356	0.101240379027123	0	0	0.00678761845484643	1.03564254368534	0	0	3.71967924604114	0	0.872603835474267	0	0	2.7960122426859
Zfy2	0	0	0	0.765977242876484	4.3474717779302	0.457133547608265	0	0	0	0	0	0	0	0	0	0	0	0
Ngfr	5.5609717690506	4.56813722664251	0.728363362547812	0.0255786773029088	0	0.0374693698205793	2.05694433055292	1.60183242308601	1.93600566322274	0	0	0	0.638453108369423	4.48068683818113	0.0492119334126189	1.53620622382871	0	0
Wnt3	0	0	0	0.114621745105102	0.219564285013477	0.167905654618617	0.0687870481443759	0.00842493227890987	0.0375238790067177	0	0	0	0	0	0	0	0	0
Wnt9a	18.8042921215835	16.3927835369285	0	7.57261005946096	4.1589920950375	9.851709190158	1.51747864890324	1.34674402594092	1.10257307540532	2.6633459488548	3.85602776573152	0	2.90792472524498	0.486520664273869	18.9502457148805	12.5487304777181	0.35674688300964	1.1990182780976
Fer	12.4205334271332	12.6696830468671	1.07262399458964	9.77495711765864	7.17951754271313	8.4056393047841	7.10947948172709	7.79667715799506	8.30654243045869	3.99662485135112	30.2289128943715	27.0265029150435	15.6546246583304	7.84434870462994	6.26882217935899	3.41803030461078	19.7427536455857	14.6245793568362
Xpo6	4.53028574849843	4.15563695493174	0.370854040682589	9.12698000704273	8.65180607547521	6.51193435595733	1.9961517585521	1.89002500859159	2.01240651821961	9.74087579478932	8.02136720510863	8.9103252150578	7.66527481113763	9.77009213193051	7.2363995788296	7.12800319455338	4.96943347792953	7.86122511393162
Tfe3	6.69049974972606	7.47909770923705	0.643678636209042	10.5171422950367	3.88337881355713	8.01216315893025	6.93701522599762	7.37632887319371	6.95706411926651	15.5934598784179	2.55563070097416	7.48425483968204	1.53230814207911	6.65736013656526	6.4365499808627	4.9581763925348	3.98819594180604	4.4368101104741
Axin2	0	0	9.28805494043727	0.528288417277911	0	0.336126424583715	0.831022750089297	0.866032849790505	0.779831530671537	1.47794105178018	2.64711619729444	0.711208564158005	0.699271970581512	5.96157763138133	3.23399089478531	0	2.45890996337552	14.4562006837436
Brat1	4.34185988066155	3.82144381364543	3.04653683525622	7.28947181336072	2.35000233453331	4.00516172147526	2.83790824852449	2.72613846875747	2.65628982836497	3.26293490364059	0.108201809490143	6.67545415085643	5.21631378501555	0.104847210964085	0.109781079488516	0.0931233886043494	0.288301595777413	5.62385607296502
Gna12	36.463760730376	38.0949123632562	13.4093699323626	15.0949389232163	2.81737743120484	5.84615769500355	54.0741107026943	52.2398481782306	61.9623905023618	15.6086439855187	21.8423343857432	0.687806970887701	7.05245844709581	18.5858869501213	34.3289107249211	4.54802526083999	32.7149110509451	6.70158346809521
Slc22a18	21.8061664810007	12.9714662955939	7.75584801267436	5.13612011571309	4.27329735876436	3.31854968425051	1.02743314935835	1.84563042641621	2.82614219888523	0	0.393513231806707	0	0.841713429921525	14.2356881799634	0.0499070990405782	0	0	0
Itgb2l	0	0	0	0.0203848570735022	1.83527103451483	0.248842600219157	0	0	0	0	0	0	0	0	0	0	0	0
Igsf5	0	0	0	0.454171060569047	0	0.0852949190128923	0.0104830043644521	0.0308146155647167	0	0	0	0	0	0	0	0	0	0
Pih1d2	0	0	0	0	0.120046167917074	0.70381498121566	0.564136935901441	0.423780383127135	0.533418014120379	0	0	0.0464025874422796	0	0.0383843415420716	0	0	0	0
Dlat	8.10555833265929	8.26933188696805	0	13.3497032888886	4.63062245466614	13.0722650721891	8.41202527586789	8.81516217532916	9.03355054804571	0.223721418124019	24.7125182029536	6.70551577921782	8.30782207144638	27.6015075306081	16.9896696445505	17.3824048555657	10.6948130240933	31.2356516946558
Sdhd	38.9177674982704	40.4947490897904	25.4868008462608	100.531557488299	97.9328056175548	111.393057841286	42.5842119113062	35.6621976626612	42.9063944394525	15.4903102523487	27.1559293598536	9.1191073508216	55.941043524049	40.0850079694039	39.3308887775281	0.841378515625747	10.0334263889574	6.67575929051189
Fgf23	0	0	0	0	1.02386675133903	0	0.18954358332396	0.242864696101849	0.0254516983075333	0	0.221139684952457	0	0	0	0	0	0	0
Fgf6	0	0	0	0	0.0362561595824273	0.45285612852939	0	0	0	0	0	0	0	0	0	0	0	0
Ccnd2	63.3407036956334	68.2607584256362	34.2785959116972	23.2328007784932	19.5421547886036	23.6858505623725	1.29867812151332	1.44324668354996	1.08934026166757	0.154901739321069	2.52964307767984	2.53874774800183	26.9957095919723	17.8218102064977	12.5714810257806	5.45504518038216	5.9702381409713	9.33294724745588
Gpr107	7.20530485958892	8.17958738241946	13.4678756143486	7.72624725850984	3.86203361046579	5.90339323597591	4.71749238337882	4.66699011398571	5.31276988032056	2.40704493520419	10.9247669906893	5.46007171437575	4.43778923269674	17.0090891583919	10.7932995506546	0.378618135106119	10.9960477951058	10.8698441726741
Nalcn	0.0434094658877526	0	0	0.149752161036058	2.19159922653717	0.687350104754861	0.0107843506672834	0.00176113433162941	0.00784393148655546	0.00825388189643187	0.0363481606980412	0	0.44854422251601	0.22013282927186	1.41752440859027	0	0.597235254107324	0.175518579783159
Btbd17	0	0	0	0.0276573962930102	0.370854893701772	0.121543252339237	0	0	0	0	0	0	0	0	0	0	0	0
Slfn4	0	0	0	1.1562801067767	1.53340506213751	0.651460385477883	0.140116301776429	0.0326880571265474	0.0931773576788404	0.0306397255565073	0.168662709596265	0	0	0.0544778772743932	0	0	0	0
Th	0	0	0	0.0372860076082164	0	0	0	0	0	0	0	0	0.0465336169932536	3.65398148080702	0	0	0	0
Ins2	0	0	0	0.268732079225072	0.386078357870497	0.262437903255521	0	0	0	0	0	0	0	2.30434777227113	5.23488190767175	0	0	0
Scnn1g	0	0	0	0.530456100215588	1.74998093963099	0.618760312189213	0	0	0	0	0	0	0	0	0	0	0	0
Drp2	0	0	1.83410802301806	0.371002968723214	0.533007511953096	0.105674750241087	0.0340155290689393	0.0545389512941286	0.029689184381417	0.397610711910191	0.0938027331939104	1.43456856970215	0.308678977403161	0.845824299634721	0.584910267149141	26.0222568636094	21.1195531176541	23.9792234512959
Tspan32	0	0.0841717510587642	7.04586983934004	7.73417303917958	9.37124600107089	8.79575324905287	0.284256904198162	0.232795177195364	0.485096958262141	0	0	0	0.423505180258139	0	0	0	0	0
Lhx2	0	0	0	0.0200646760723477	0.153739981948886	0.0979736310810505	0.0301031413743598	0.0117983572455847	0.0893329697709666	0	0	0	0	0	0	0	0	0
Clec2g	0	0	0	2.69355061916637	10.9123526772979	1.75364196400879	0.00928999649157448	0.0182051926167381	0.00810842654195037	0.0426610017934651	0	0.0458484293906331	0	0	0	0	0.250286696214772	0
Gmpr	0	0.225883209685896	0	15.1017479769082	4.36104008201543	12.0615240220286	3.79138633828398	3.7706848864379	4.59110070968528	0	0.0575616858234693	0.730476203261611	1.08916307497081	4.5551291305506	4.85465236715555	2.67517077762022	1.73821578563621	0
Glra1	0	0	0	0.146054883157951	0.419664296210515	0.463560571450515	0	0	0	0	0	0	0	0	0	0	0	0
Mid2	32.6706520302423	29.4245312701076	21.9627496254773	7.53907082304185	2.53870866297688	5.38395530883831	11.4217358294725	11.8780165140298	11.3375019847494	39.3526605578828	23.1374140768744	6.91743970228087	26.8845018664504	5.01683911630619	16.0513630405018	9.17648246405028	23.4038573735396	27.417944480695
Trim25	0.11101325869626	0.27358013352468	45.2020416698093	1.19486296748249	7.89351539140996	4.48050918738432	22.4542072916647	20.0015506073974	24.3003075322206	16.75981273065	19.8923742648138	45.6198804681077	35.4066964719221	13.6986203533592	32.3754567796426	38.7606344263122	49.3702470195604	20.3620437143028
Dgke	14.9277425713011	13.0759365070908	16.1977477613884	3.90957593641664	11.9783875556625	5.35239397015183	3.80315198925529	3.45761149410135	3.6029402274588	12.2657831970642	9.61376238097714	3.56402522604094	18.5462901381759	1.87961992400688	3.98332079889797	0.631187152416088	4.95604662857615	25.1817090671441
Scpep1	45.3871117263727	49.2947826093306	11.3707350499417	43.0422417327055	28.5031507162989	47.2883816750206	26.2972688240361	23.6288294282975	30.9006799496262	8.57199288110981	23.7844501529012	11.2043329163204	25.3374545952794	68.1216628987277	35.5423508613635	94.5021476506214	22.4269770110386	9.2933081816128
Mnt	0	0.113405380613861	0	0.285749260814211	0.109473699054699	1.58132023833238	4.48146057683723	3.75816436653141	4.59498591443765	8.47854910098042	1.30045619787257	0.507790925557032	2.02084828152677	1.33014560345738	10.0240571028006	23.4043770267251	1.30901510807205	3.37452634635363
Itgb2	0	1.89121679459492	2.26157778675765	0.259926965226872	4.64710830757883	2.1153251704082	0.138655937150787	0.0764206504617761	0.211786150136997	1.98977510003268	0.963875332796272	0.0427688330521404	0	0	0	0	0.544775400706005	4.76977439215923
Hddc2	0	0.149580015992114	0	1.6834823754419	5.53511047467699	1.58270703571089	3.64912545198748	3.02145738346067	2.55326677924569	0	2.2870432639895	0.893024938256323	0	2.52393458555972	0.265881919603582	0	0	0
Tpd52l1	0	0	0	4.79695901963666	0	0.325319849840555	1.19948390074887	0.548467548993159	1.01202724200007	0	0	0	0.415742519168751	0	5.19135681244545	0	0	0
Pemt	4.25037265567296	1.74576372276728	3.280577664061	0.041893594099726	0.561746457332485	1.28873974165211	0.817091397694066	0.788291762431232	1.02037842392526	0.0577261749553208	0	0	0	0	0	0	0	0
Cdh1	0.558609786216247	1.03247491580739	13.9242962918116	0.944263659227231	2.25175798987696	0.705725013127003	0.231295321482401	0.198300876507966	0.242252981529683	0	4.58972015705363	0	0.577204043228954	1.03867658971257	0.444908585587804	0	0	0
Cdh4	0	0	1.3402257228802	0.0850225787378759	1.60538797396998	1.35815321684778	2.73342497018526	2.77827495311603	2.85974047651571	0.769873241956149	0	0	0.0151585325302538	0	0	0	1.98016887416605	0.339721359513028
Ckmt1	0	0	0	0.317827362929652	8.25283737635994	0.862175803964452	0.339084871942469	0.290714169598537	0.166476132439419	0	0	0	4.98021561484047	0	0.033971218457509	0	0	0
Bcl6b	75.7455493754722	64.903006239891	69.4299792034359	29.4366763932221	29.3288056260514	31.6057375266727	17.1464433578265	21.734114272891	17.0326405919267	16.4923945720698	23.4065564144435	52.6474099792145	48.0072274101747	9.3197160621858	16.5753969462888	28.3140423576468	5.20517587757117	18.1195077790495
Clec10a	0	0	0.974019546656513	0.0608100186173326	0.116484950103735	0	0	0	0.0557408873937665	0	0	0	0	0	0	0	0.0409662081248393	0
Alox12	2.81465489098874	4.11046616284229	3.07214216320656	3.36609131696168	2.64530620592982	0.663771950167942	0.252508244907953	0.0951594554097678	0.186485870757106	5.02473497819172	0	0	4.22787243079855	0	0.830278200929668	8.14165590481437	0	69.1455513411717
Comt	58.0241575133508	69.4247405977933	96.5266279017414	120.345272395337	87.690003852924	162.249227882357	51.4870647854445	46.2930330622191	52.8613881263349	18.8515630875419	37.865018109162	69.1832156846871	32.5411127403107	17.2709071354377	37.6407540550613	39.7241573060667	29.924779554421	47.2466656548517
Rtca	11.552228658671	2.23287955787377	11.3481336448872	21.4734084412272	15.8067598887575	18.8642598374139	9.27108541892913	9.67680551400457	10.4372270266983	0.387625123742537	23.9692677173345	1.52748432258134	4.56405675777661	5.51362482167731	9.60677146303071	5.32559780661765	16.2348864893376	6.24457422995451
Dbt	11.0659130379989	13.6353711352238	0	6.2922476566941	12.406169072025	4.28084192729705	7.82082849802791	6.11497085873421	5.5022649077707	11.064528372858	8.22743548703446	11.6183042370339	15.705679490275	11.2554744063586	6.23024840872336	1.78741276855952	8.54880824441221	7.11821776917515
Dazap2	44.0531234853985	48.4919843292724	70.7543472569053	231.484701049666	210.182833097608	243.516311422455	59.7738812260184	63.20601500788	64.7804173068353	178.749538671857	321.886197602843	437.187081872056	159.697596933909	55.8492169437141	118.533593720119	210.75858068878	119.948647727448	122.822592557663
Mcts1	8.13202152181132	8.35020203851585	1.39796157156097	22.9477695049025	15.1541284912325	29.7799364338353	30.2366146025949	31.7876395203621	32.1363576245117	0.850423038297865	11.8309966055638	9.13962611856434	9.24298034087257	12.7150880077669	9.55328615199223	20.5843471050723	28.4996251320329	55.9714186166999
Rem1	0	0	0	1.02207933657031	7.28319989392804	2.17594617745626	0.883256326915076	0.625039317196749	0.578187977600355	5.74605702913335	0	12.9561792178471	2.50012433118299	0.0500812396836027	5.30934219454648	8.00662455732293	1.54235113446635	0
Rnf17	0	0	1.80976296475387	0.550812491178837	3.08417282646875	0.717215330544171	0.0296651722609498	0.00415239411791808	0.00369887684104033	0	0	0	0	0	0	0	0	1.31675367515144
Trappc10	7.23017553266753	6.97225432810486	10.0360549690628	2.76534831525406	0.581650859363951	2.6211502197691	4.66300104287617	5.14922158947241	5.25142624074318	5.0656423036334	2.45123691301919	6.11861617852184	2.693293386299	4.70265798182554	2.70191557196298	5.56436765125999	2.36703839214238	2.64318813739364
Ccm2	2.78786815292211	3.00579940483008	1.45488892883169	19.0425926385085	13.2644138926636	21.6373107296202	2.30866295790617	2.26916105631928	2.76436963180727	4.80390110621093	4.12162710501224	0.0356056951650661	3.78087542064334	11.8401558670635	2.59048610535558	0.0313916758421317	1.00425318002487	1.47307904911747
Tbrg4	7.43158076113257	9.79603409927575	0	0.405424803506223	0.456831534565379	1.24601199305408	4.30791916854182	4.38929853839127	4.19721642998777	8.05105212823831	11.9750888884148	2.01305121024961	8.60161823466529	0.847207637980945	1.39943772658725	8.68718764469538	2.15286512519262	0.381162323127094
Tmprss2	2.44940675637795	2.87442725883504	1.71866621976155	0.0362136902160327	0.0231231080766042	0.0117885007214203	0.126773719584078	0.145510649039578	0.13594106898002	0	0	0	0	2.24763396592616	0	0	0	0
Mx1	0	0	0.49734613223377	0.163014228243267	0	0.181938456576615	18.4476504175411	11.6600795635258	12.5273326313268	0	0	0	0	0	0	0	0	0
Fap	0	0	0	0.23351498230084	2.62422364808054	0.714543044257703	0.602591307220968	0.411931870733558	0.248704717813652	0	9.6354724190235	1.8673558383055	4.3714643021391	32.9532080476087	11.7259382328444	0	1.74093361009793	3.00648346005934
Gcg	0	0	0	0	0	0	0	0	0	0	0	0	0	0.14454505054598	1.36212307260952	0	0	0
Ndufa9	0	0	4.1812425110372	47.8688449242383	31.984904426366	37.5087593246934	41.2527976095795	36.6709031861743	37.9946974211982	19.0190299490111	36.4043005273916	22.1796196171453	4.18868997894532	30.3728297381665	13.9638685385055	1.86234366666667	6.27438131665107	15.8691245733332
Egfl6	0	0	0	1.336504808217	2.37282083456503	0.700352037681894	0.0684690606806908	0	0	0	0	0	6.06169198048657	11.9395601607235	0.125432191227725	0	0	0
Lck	0	1.07489251505702	0	2.73851659293614	7.95513863236607	3.40909434724004	2.38389746774985	2.55700290146426	2.7427354889029	1.65866674094906	1.96305197515211	0	0	0	0	0.0392905031195818	3.32482248652118	4.32877552628871
Tssk3	1.99615715793212	2.45965638797033	0	0	0	0	0.0206629843839942	0.202461653827553	0	0	0	0	0	0	0	0	0	0
Cttnbp2	6.51141988316288	8.85539446358026	8.88386335987853	1.53745551997019	3.51879806005969	2.40328795492303	0.233660931124474	0.319939403579343	0.180410424190776	1.15554346550046	2.01429390534979	0	14.2537386266199	4.28036056917506	8.69146063532652	0.521381282760245	1.53344186865394	0.571765070505746
Galnt1	17.823994336455	18.92020520456	37.5763371396898	61.2968182970812	18.5395960710764	61.7483718333509	79.6956968275872	76.8906733869452	69.6179718126364	47.4908084806554	70.2135128274379	92.759655114961	39.7845477915954	38.3263859852551	34.6451030374561	41.7872974830692	25.5425532413644	55.0721888765033
Myf5	0	0	0	0.0423159491050521	0.891643920753243	0	0	0	0	0	0	0	0	0	0	14.5855099761091	21.8365229508148	12.4555722566563
Mkrn2	0.0911877645308036	0.0749074512634313	3.31433923810033	2.27752834824184	4.55555927882138	2.46380674799373	3.38678260532859	2.95591124343347	3.00875407611471	0.225399905407271	2.3288118675926	6.29825863306135	0.848007910191404	3.89974498897008	0.617330510316497	2.08642387179606	7.883494984949	9.31809928777566
Pparg	6.27305737406369	5.50847530616675	0.318736049865361	23.9389047858552	9.77733962579995	34.469747767249	11.7151354470228	11.952710762506	10.4283701140604	12.4211559011211	24.7688928221645	13.3492057228209	10.2070771881958	0.0731291247936657	2.90010439832854	3.74123292555925	19.4248496586312	16.2600000572185
Raf1	12.6914184825721	9.65895744465191	1.97091720846621	10.031303291009	9.25008775613755	9.92210808755337	5.02697657194709	4.78170355067604	4.12455461158696	3.95685310148092	4.59068109561154	8.25707774722168	7.64975953138006	12.9191599866584	3.97637454604113	3.8164481498403	4.64981125067168	5.19672646362496
Septin1	5.08611885336306	7.78638962725797	0	13.5262785819722	11.0607793220199	9.51767197170331	2.00063756149335	2.29793610714153	1.95505521005945	0.835201436849043	8.13038500043808	4.58250322551135	2.0305027141421	1.79763193154578	11.9378033782148	7.16398262236984	0	4.29142147949245
Pdgfb	24.562183726538	25.8517117761521	5.35345321019956	10.5069657546187	0	3.22721043830293	14.5623139741349	11.8831999385677	15.8835540770974	1.07999694013983	2.24948467477874	0.0313699780041174	7.77255668064964	3.68480454016206	20.6223665477485	39.4945757832252	3.6818490311594	3.63959178622583
Acvrl1	28.9056661369022	27.558916747122	21.9950792513068	40.5070290954781	25.0199294327855	65.7959205610935	6.72842970984552	5.23770434624076	6.86316234061774	10.8498680591756	6.23902542495098	2.41779784279847	5.72595884337525	5.5696444564423	7.77344315511078	4.34423992159392	9.91299631840367	11.8911920436104
Acvr1b	3.61458969295088	5.10711813769001	1.70435048483913	1.05741024564252	0.343957541099655	0.662450768923851	10.6381162880167	10.4352530820235	9.75012046649263	19.5736941918217	37.2273493179132	2.15679604542433	4.35739188549321	12.0488343842505	7.36989360064687	0.416774589904047	7.47296704037726	11.665396114681
Tom1l2	10.8599695675723	9.22043715192284	7.94738008770862	17.148074850049	14.3337096953983	17.0361846381239	4.25519787953363	3.93575844811644	4.91511093347381	15.4106492220295	34.8631440259808	22.7281504054144	5.69859466450381	22.3613535207089	8.11736915854423	4.28077294223472	10.4884804783119	4.76879123759009
Gpa33	0	0	0	0	0.0615772921864931	0.188358057478799	0.308663690871044	0.255181428018972	0.185216334073129	0	0	0	0.0802373964785205	0	0	0	0	0
Zfp385a	13.7151473912791	12.5183307220756	13.9718338221696	1.78741559494115	0.067135163091596	3.90182030955485	0.704595443646656	0.710990587119263	0.532370592908985	0.965851865654036	5.15722951422989	0	2.23072723625234	12.2357528970125	1.2137247736453	3.02004147914864	0	0.0466791234684472
Itga5	72.5139595989127	74.8849775095554	47.3189608154465	36.2189611322247	22.453330118597	47.5680270752185	6.46069067785782	6.78741100007812	6.98671046317546	53.7970972129737	30.3862573493285	12.8334242976767	52.2486960369586	20.7939175187421	29.5818588172655	9.96147664972793	44.9958197475078	6.21140823667967
Gabra2	0	0	0	0	3.22661787115224	0.264773737996539	0.0553897801288221	0.0576644710377951	0.0120862253219543	0	0	0	0	0.028265746795248	0	0	0	0
Wdr77	15.0423080192861	17.5595382706578	0	5.00715421320006	1.4648806604762	5.16548919103472	3.29993110657996	3.98281929710917	3.69564863309706	23.3829524484171	1.21534704222029	23.5122035179334	10.9073798542832	2.72112551878896	3.0301681263582	10.2934219407006	8.95430254785722	5.11691325250642
Adora3	0	0	0	0.307287097295711	2.12810725482491	1.40811412398404	0	0	0	0	0	0	0	0	0	0	0	0
Atp5pb	15.2495708825216	18.4069778899996	21.4002205010698	42.4294238840408	35.6610374657833	38.321687690481	20.649896988282	22.3229632681074	24.3499900804284	10.2963808752463	14.0719181350892	12.6873717202382	10.3975938080283	12.9938429871807	8.42757656471047	13.4846250985432	12.2666698752881	2.9456744309096
Sox9	3.70749382658251	7.86772797054917	26.4803238035543	0.0213165954016502	0.734996090243423	0.686971672270317	4.15118606710318	5.55905352574729	2.02095717342337	0	5.40037193713241	5.55583173195244	0.186224496736242	3.34239892454763	5.12649100785625	12.6353507064846	0.344651136214488	0.0283912927504582
Hnrnpd	14.0713607651892	22.5474076649043	15.998564645982	7.22748239834806	4.61488060514661	4.37187145118675	3.92377541916783	4.02786915985671	4.04311683302058	28.1095858477568	17.8736235563047	32.2510034524498	37.1870546426598	31.7288965338194	20.1776288036986	40.5932018160239	15.2286725897112	41.5698096739555
Dynlt1c	0.84560536211051	0.555707382685026	5.98079463226313	1.37688726427418	1.96695185271803	1.01417623402637	0.616224135825551	0.795909620341939	0.95957013166387	4.50193860069878	2.4073799680748	4.73462418615122	0.932002927801337	0	0.0448992116864932	0.365629495273249	0.565977938144126	1.05679953608338
C1d	14.2304269982245	12.215164640133	5.49736577953014	20.8501114584739	18.93430061541	20.9650768952641	32.0561246797857	34.8929357196786	36.3461082341494	0.304019704896108	1.53965622621384	14.4089964975052	3.93761759494452	3.37844658191012	2.50449938169041	0.979420286274511	7.25349014126503	4.64302460391912
Gm2a	23.9906457556175	27.2089927224308	13.3798602475102	25.9712266379359	25.5292560090688	13.9850723129555	45.0786511172714	45.0233117074812	44.1892546360476	1.47147894482669	9.00726710314552	23.5315425213227	15.9663864484272	9.78500293952869	14.6080025836998	4.82412548321907	7.30925696338573	13.0284182092562
Krit1	7.16142960608971	8.76425406473357	1.46440932039454	2.99285857838654	6.19656971631547	3.62587752265227	9.98979131355075	12.7719552235625	10.6365143131152	6.21368530702889	3.45716491259206	4.07366431702926	8.42672208564565	6.5863212660143	2.87128537682503	7.95193539981948	3.61397015697385	5.69987064705334
Clcn4	16.5372599999414	15.1145765523945	6.0004400023866	18.9651201240635	11.8536036123113	16.1167171552152	10.5455197456981	10.0487090226247	10.2541790787205	0.339934802395788	6.00356635855964	2.73999838198529	7.97940556219429	9.72091171184352	8.98846350954841	6.07954440672612	17.7968434985158	12.4722535185522
Vmn2r88	0	0	6.41544414427718	0.0766970824327375	1.76300998225309	0.196614343879055	0	0	0	0	0	0	0	0	0	0	0	0
Grm6	0	0	0	0	0.311464554833728	0	0.00975783804150989	0.00478050021950318	0	0	0	0	0	0	0	0	0	0
Sema4f	0	0	0	0	0.031917757121997	0.0325442844112707	0	0	0	0	0	0	0	0	0.0961725836710121	0	0	0
Hk2	3.10342409542806	2.63725932032335	0	0.13290284769181	0.73546126898299	0.25236950321439	0.115205917289215	0.147614863035267	0.112155473376286	0.122086653147256	2.10576056957353	0	0	0.795930092368116	0	1.02183612544388	0	0
Myo18a	13.5027204896475	15.2474053989372	17.411663116016	4.06176380542019	2.46365996327463	5.19043489449231	5.94380660481956	6.1664893613993	5.90900130623239	0.196910436787172	2.85991881808295	1.27787523355963	15.7562241007671	7.4061649955498	7.38633468192988	5.39636942665185	4.03596466657607	4.14337254262642
Sez6	0	0	0	0	0.730424533549767	0.0223428704623147	0.00457667762787897	0	0.00399458217077915	0	0	0	0	0	0.674933278840171	0	0	0
Haao	5.18548836583093	4.25969118816765	5.3619742519542	0	0	0.432145131017637	0.0113004144462775	0.0332173787950354	0.0147947171747059	2.69844278979352	0	0	0	0	0	0	0	0
Cd52	0	0.442061243555464	6.87220343627146	0	0	1.45037291099934	1.69342470166382	1.57193479500819	1.22521945492061	0	0	0	0.370700827538506	0	0	0	0	0
Abhd15	0	0	0	1.45212721558194	0	0.680695609366544	0.278865186282834	0.256162356078353	0.136910848951825	0	0	0	0	0	0.167628654899392	0	1.48695862255306	0
Hoxb6	0	0	5.75088119298825	0	0	0.021914366666958	6.84108908648084	10.1338036750834	9.64996476049377	0	0	0.398769282510588	0	0	0	19.395164706686	0.846565439386317	4.42334606349935
Loxl3	0.693863013836931	1.25396342756978	8.65637624136839	10.7044458375137	3.41137931160305	7.94782613813158	1.99959151944522	1.83539428436153	2.43234299956384	7.96864509580936	0.116198823521981	1.98503877759272	9.67895189695435	12.9251160481368	8.16053170597099	16.2759735493924	0.3354102727788	4.71836393043272
Tcl1b5	0	0	0	0.501293584753499	0.320085185166567	0.244776205500884	0	0	0	0	0	0	0	0	0	0	0	0
Btn1a1	0	0	0	1.06996991971138	5.00099103942569	0.679191077616862	0	0.0062915978853913	0	0	0	0	0	0.0786417718556791	0	0	0	0
Kat2b	27.9552233171673	22.5329524316766	10.5075057534513	3.44100743318399	10.1646940633618	4.22704584179306	15.3626975082281	13.8228021423978	12.4032186776863	14.9979410593185	18.2976618549074	14.5093463848462	10.0128258605751	5.9678068814179	9.28584794675966	20.8551923912182	7.95481778865304	7.62230667460731
Rab5b	5.77797453950359	5.99544903899456	28.1554223859525	10.9524474355153	6.31008208105978	13.4825989126921	2.83310616643196	2.51069800471321	3.11019632148344	3.20914111015602	21.0711395056326	2.08177625751818	21.6030738447852	38.9132066830233	14.7139932315611	13.258660242902	27.9022003971217	18.9468795440829
Cryba1	0	0	0	0.110594883294634	0.317775913128038	0.27001139356277	0.116148268557458	0.0487736982871896	0.14482239877624	12.7246741792354	0	0.24566589424429	0.0690122149134577	0	1.9681994774077	0	0	3.31424705052793
Dnmt3l	0	0	0	0.0589987429623987	1.13015351523001	0.201659111738513	0	0.00867305612112676	0	0	0	0	0	0	0	0	0	0
Aire	0	0	0	0	0.13242740013754	1.38402545999225	0.0276586875937386	0	0.036211279003816	0	0	0	0	0	0	0	0	0
Icosl	0	0	2.51265653278061	0.400655099935562	0.767476978069836	0.940913729334297	0.538132095472333	0.931148316131567	0.764492992604914	0	0.202599691163514	0	0.238107079160285	0	0.53224516814466	21.8954492894258	0.0257058522411059	0.0508216430836125
Spg7	7.06917098869277	6.2716338179323	2.49994038579658	11.8227839582579	14.9112724955667	9.45961430300313	6.87851450055937	6.9577260336169	7.80730563913616	4.59693539843408	2.16052525902127	2.48464390191709	4.01746406471636	5.09046204900874	11.8236081452111	3.23492678661607	6.80812498332502	2.93624911335001
Sult5a1	10.9858660513485	8.31203184589806	10.0817917210411	1.13695744584565	3.59163247487762	2.30831328891957	1.85541348802193	1.06146901920723	1.62987630546708	0	0.877519368379647	0	1.41894361226679	10.5800500439348	13.8921757771981	0	0	0
Rpl13	66.9539572356115	71.9856276731097	36.2708113777422	143.578113153787	198.709993073434	149.619337704802	320.318778312839	292.685744604383	334.47447901006	11.232913027144	23.033125582682	22.4844408009188	18.6945712995278	18.4327524746537	29.7017628494711	21.065084673486	51.7605908467326	36.5992209549997
Chmp1a	10.1516060843492	11.7069220095735	7.76685329823199	32.5691453181115	20.7443960698338	19.7704289881601	18.8260501243315	17.7889046257871	22.6049351861994	2.48702427600907	8.86807083387484	2.75262928324699	11.2964052910175	2.77197824928459	2.82467774401703	0.773777946216262	18.2569687619243	0.502314161773847
Rpa1	9.39031262533863	9.7833589807162	2.13736387591679	16.4657897291553	6.8107046279055	14.9304489456987	4.95496735604708	5.18023076985807	5.7318566072843	13.2386465113741	9.80454654583703	6.03744414603517	4.29924571256853	4.18118196409018	7.05334579226484	2.33134687181962	5.62081639681463	3.47269079622067
Serpinf1	29.7858126151804	29.5839977029863	61.711118501783	1.90561688057525	9.66259696849264	0.401388704936804	2.32084117947567	1.40616012560857	0.567576109014878	21.8301355544476	14.1708134980839	2.15798586711749	94.5235645822588	607.846557280294	482.945094880435	8.97628935534333	18.9292708965959	7.66396409943379
Tubgcp3	7.82806728600832	7.16538555599198	8.56859819207376	8.33295270874383	2.40418791916368	6.17366176804036	3.46042285631484	3.04883431646197	3.38403024023757	15.6072496718838	9.12975499045667	4.84461859886696	10.4895505902622	11.5057556568528	13.6965862742297	3.22358217471302	5.79389748061788	3.23365160404554
Oprm1	0	0	0.0390372674402725	1.32704227451595	8.82355017713735	1.91716488440191	0.00329085728648906	0	0	0	0	0	0	0	0	0	0	0
Polr3d	0	0	0	1.26626103763797	5.9160804195993	5.88140444716998	9.77690753754231	9.15291255201337	7.90250262317423	9.53262626199821	1.73352643945796	5.67126115308915	0.0385443134450076	0.378329196768912	3.92171173357827	0	0	2.4680727860507
Tcf7	9.30966968654663	9.03802192686899	0	0	0.167782313854287	0.769841030550147	3.64446039244426	3.21899946463151	3.09682000589525	0	0.39862277757909	0	23.1743886332643	0	8.2854215219056	0.266834443676974	0	36.5143152687092
Ddx3x	109.548439063321	97.547259593411	126.103445435561	143.432551732474	161.645748058734	130.864856901367	107.548699679181	115.638177756814	111.341963079073	114.827240086566	111.594535971862	97.8793070544058	98.3107445931012	75.4823457501798	100.619388643619	88.2577947849102	140.636293807955	146.11901356756
Il12rb1	0.15560786614818	0.12782623534722	0	0	0	0.115332028617043	0.173961690696916	0.170452491017789	0.371154583212073	0	0	0	0	0.184123281194868	0	0	0	0
Slc5a5	0	0	0	0	0	0.058797563024461	0.081296987740305	0.0708062614478873	0.0788411556179396	0	0	0	0	0	0.144795357359874	0	0.77064880796594	0
Kcnn3	17.8471844643745	25.2045547260902	69.58713593835	3.12902777310693	4.50748606965138	4.91307058154715	0.0885754186587828	0.161178926403716	0.0706831969838146	34.8062708790982	42.8617277927978	34.946347600557	74.0387025168702	35.8401880123407	44.6880895871058	57.4473435016323	28.102195519684	60.6030222799126
Usp32	0	0.0683237885547313	5.63756087781392	1.33134350916088	5.27640422423013	3.54742234541174	25.5084542220408	24.2481574067466	21.2811989301723	3.33687356957877	16.2269690141277	18.3048600674112	25.4387650697869	21.5809712868875	5.23326620337926	3.01190867331878	10.6080822428101	4.11198708277682
Car4	0	0	0	5.55944614763079	16.7470815662238	3.80922075651045	0.901351750138017	0.369085741260401	1.16245388918023	0	0.0680141384373953	0	34.6354965839776	0	0	10.8877061833822	1.81222335738417	0.597141381094328
Txnrd3	0	0	0	5.43907663875851	3.86985923356793	3.06560044395236	1.83722783577855	1.27016845729895	0.952365575704206	0.942182364715053	7.40246121239891	8.79101600449588	1.1636685885619	0.837606967797123	0.687665623839448	0.973894642910479	1.17253492450968	0.082791252131978
Fasl	0	0.270896590655827	0	0.864604190877981	1.22035575242906	0.133318996800946	0.0682721218676111	0	0	0	0	0	0	0	0	0	0	0
Zfp512b	15.0078188672723	13.0989043079379	2.99460553555588	3.89594430510028	2.70251070985531	2.65443799944791	3.28568759614385	4.27351658851509	3.46439846592676	3.29946201756374	2.90601142920001	6.30609800562681	12.6966666475231	22.4353658079815	4.2084802509898	0.456271785345945	15.6952912802523	1.77562313346313
Dnajc5	11.9430659815873	10.1881351896369	31.7668248189126	26.9896211286953	18.9413274035357	21.584904193719	11.4535876391003	12.3108798866429	12.2877087646507	20.54251482765	15.2697169793367	22.0773540467073	16.8022162731941	27.0675523165436	12.4389478635612	24.41331488062	20.3770915523103	9.33713383061975
Tpd52l2	31.7974773290833	25.5938553095909	5.03801715644272	26.9633966090717	28.9768003964143	29.5974327729346	17.0307452824031	17.1657572414208	19.5955751813128	34.6912296280271	13.0978138357978	0.602609595529516	16.9358080948943	34.9803084205471	18.0068459702126	0.461990701072882	4.57690067682668	15.4582667730195
Fmr1	4.1321299187174	2.8676787986746	7.97828398384823	4.05034332569254	7.68332963992288	7.95895774593077	8.53695140679426	10.0613912751099	8.17207307810578	5.6217027575271	7.06907064282776	9.0844321401386	14.5512478360978	7.76756340941463	5.85393127661101	6.71289595608793	12.3052647447894	10.1999819889058
Bcl11a	0	0.0796549064288935	0	0.321132285033741	0.461359974672721	0.303810466827568	0.22483836366523	0.314718381054139	0.27158459252862	0	0	0	0.00834956133374205	0	0.669327117424972	0	3.21804101217044	0.0534639827809388
Il4	0	0	0	0.359185501164725	1.23847140715426	1.08739551764553	0.323332762976926	0.506896658971672	0.658487500222204	0	0	0	0	0.0879993095010981	1.0365789886301	0	0	0
Pxmp4	11.076941454421	8.42528413777033	2.51880634567654	14.4359351999904	6.94031846578246	11.2782562508885	10.0987184308569	11.326409694923	12.6246717056777	11.778957410408	34.6956850686187	0	1.16576124883677	13.1068104503745	5.7453905035189	0.665213200215347	0.343239992352338	1.43260238596002
Dlg3	0.109303608921677	0	4.24121474246751	0.0603313634399888	0.404488208838997	1.2593786035075	1.62927844013424	1.28599873204633	1.41020439087628	11.9917929851402	0.800830401416354	10.408487845553	2.14589726988602	9.3859304587588	1.47994531990659	0.295384711594597	0	0.542393203135679
Gnb1l	0	0	0	0.961040438812014	0.480241579071905	1.96887521067641	0.595548447758638	0.730954233491653	0.738666318858951	0	0	0.278448520093907	0	0	0.020097691697071	0	0.253341866836971	0
Dbh	0	0	0	0	2.25795604246401	0.0639521785050601	0	0	0	0	0	0	0	0	0	0	0	0
Mmp11	0	0	0	2.57007699094734	2.30961394408345	3.73383574091836	1.05680231147512	0.858239177636163	1.47083880294928	3.32276683947287	0.0481338359135778	12.4046243043322	0.316790412014547	26.9743542166832	7.87486594947629	0.0414261640162905	1.79552324293167	2.70463344617756
Smarcb1	13.0492795797227	10.1239829134113	0.791279996008752	8.81441219858236	10.5820848401205	10.844079777496	5.33308239576401	5.04903110478396	5.66200791422372	8.40848345349196	15.1926774712857	0.888858239301028	4.43906060315971	7.20288219532172	8.32952000369295	8.18489058908093	8.79101247499932	10.0076979790222
Vpreb3	0	0	0	0	0	0.0501045589451752	0.0923700349645374	0.512871430417642	0.510604327047406	0	0	0	0	0	0	0	0	0
Hip1r	6.32789132979975	8.4024630397394	1.27727989585074	6.08839165297655	2.84119581513708	6.78684575215065	0.699888845466813	0.763139489308469	0.764372974493633	3.34584638858963	2.10490329155633	6.89053550370831	1.22410755691522	0.439578583625379	0.816968849255789	0.0156170285842387	0.515721698374961	0
Nsun5	0	0	0.0726760524478736	5.472000160343	2.50314474200215	4.63597741539635	1.8012263802142	1.95698862425669	1.87158712710828	50.8949901875712	4.11957398432552	0.423309404366888	0.917349302894106	5.6526255555417	1.25705312051802	1.06631349212189	0.302610936041927	0
Top1mt	0	0	0	3.36526750606669	2.72730438609252	3.72885338017683	2.12313934502597	2.34669210114364	2.63276204357774	5.40992871348289	5.4324087527838	0	0.107690132718602	2.27260478149165	10.3759375024403	0	0	1.206734168373
Hoxa10	0	0	0	0.269553889864904	0	0.0131620232825399	0.323530520018502	0.340779493170291	0.360036455232895	0	0	0	0	0	0	0	0	0
Hoxa4	0	0	0	0.276487208236586	0	0	0.315259586084529	0.894184468598476	0.477913915961593	0	0	0	0.207036644740373	0	0	2.88787662828745	19.5203210707178	0
Mmp14	58.9469227845727	65.1506300527263	78.4882709665181	31.338489008047	22.7204090621882	40.6784034030687	18.1812074139542	21.5799664525346	19.6529729717565	11.1674191131016	10.4773954379896	20.0613956851043	26.4677591946849	25.2183578253227	46.9202261523943	17.1271192594371	10.9196390050239	17.4127228259161
Slc7a7	11.3687623353721	9.81389295873932	4.73216468201313	8.69475954430296	8.40404654719006	14.6971559166157	19.7307503132641	22.7333594673626	20.5499008346656	6.48497416674544	0.12100977028771	11.8520886941221	14.0368971499179	4.07146126537886	5.32029247183952	7.22082407135718	3.51088436219701	6.09123838008474
Oxa1l	4.01291634172578	5.76881492235057	12.6003838449018	9.49274816091437	5.79611287454133	9.71461858440855	9.7795211530116	8.46005349087804	9.82018688173938	21.5007141780637	31.0813472806741	13.647566293339	5.6520647881983	6.88017576469119	5.70734762867012	14.6660331850933	11.9107434815341	10.7731164839502
Heatr6	0.696587012582638	0.735712769107809	6.06076838818606	3.02098564213759	7.04945359510789	4.35829264481049	3.95142959823034	3.60929926324887	4.2004857993833	3.29230748503554	8.49915015368609	1.97249671476676	6.10094212862601	9.94131722696491	0.71331620323678	7.65539247750551	8.89921467007794	6.87671698344017
Ccl3	0	1.37004359295127	0	0	0	0	0.0345282245581104	0	0.0301366714946902	0	12.0448954772669	0.170405324380069	0	0	0.110694727506452	0.150237446001638	0	0.153261090761286
Wfdc18	0	0	0	0	2.62955226912452	0	6.80726777345487	9.68629656607098	17.3513615283961	0	0	0	0	0	0	0	0	0
Ilf2	2.01011629889668	3.3024757097224	0.146266908353133	10.9512393982387	13.1455031115551	7.9508285049231	3.96729300172688	4.17722282134833	4.2752416072119	2.74620503363206	3.88056331536269	21.7094397184166	10.1287088288952	16.9135903620684	1.67014863107462	34.1892449174083	8.83094893144452	5.43205177420612
Chtop	23.7101977516271	28.4220948946291	36.4897127551801	35.6017913657341	38.9499314303356	44.1285329566493	38.9929888649245	38.8120716071023	37.2198582073042	46.618751020063	42.5375793693381	17.0834500286398	49.3315706634633	54.7743076266781	50.4509862491491	41.2927847529881	88.5564842737975	51.323291966401
Snapin	4.46302386402291	2.74965954288386	20.2768090505614	36.7203023469326	39.9624257052608	31.3871148225424	50.5642176464637	46.1605497830617	52.8830941722432	49.1127238297604	24.1739474294841	45.0871652724148	15.4680181328387	26.7816099416844	41.8777006097401	20.2524013562506	34.8504004811471	65.6198402924128
S100a4	0	0	0	1.8111805887498	1.73470823810305	0.66328483768005	1.35866198689277	1.06500376807918	0.830100167232169	36.3951671550499	50.8303197761611	106.391280400964	2.2603863816175	4.80711296524663	1.30672851272171	0	0.610073822023506	3.01535947405338
S100a3	0	0	0	0.396153357239657	0.569140230928193	0.531952783677483	0.0198117003831555	0	0	0	0	0	0	0	0	0	0	0
S100a5	0	0	0	0	0	0.39851681605468	0	0	0	0	0	0	8.40319566869838	0	0	0	0	0
S100a6	0	0.383852740380641	0	206.980710734816	202.811546128711	232.169425143686	48.9889582071322	36.9294795991056	39.4651948667504	153.352476411812	145.649466345305	72.6654675344373	15.3701864515449	29.7780779734517	52.7237286609005	66.0857927251245	72.0211411604906	107.435912508745
Scn4a	0	0	0	0	0.815328475495296	0.287298872076915	0	0.00736119633288645	0.00327860962433358	0	0	0	0	0	0	0.359579809688909	0	0
Icam2	5.36781756754856	6.33861029953137	54.8719845761647	233.415264208258	169.377009550917	196.233531438253	50.3551720282211	49.407448967665	54.474534563888	8.80299913373283	57.447227555335	12.4771780895347	25.6525362048272	16.7860531598334	18.7041532213108	26.6549951071583	10.9779110159076	26.6981786037404
Mapk7	12.2113573976366	10.1506074575623	16.422571514797	8.2647651930267	8.10793839827078	13.6152354178718	5.29694711200069	5.60294426614256	5.6109352093191	3.42752119734715	7.36441116810115	9.20902328795882	5.20735955370658	8.35492761439875	2.23848218191018	10.2929404345565	7.13539232167319	4.78248547989143
Epn2	33.7223795310951	36.6345149343196	0	23.6714512754584	20.8956910976397	17.6176753111243	15.9561873596616	14.0579954155762	16.4833873627188	24.1843081221004	43.3527686504635	3.79507129460982	22.4093011016134	16.1921422651401	15.0997517487216	28.0000298367614	16.5602135101377	33.0097653823686
B9d1	1.6039429768695	4.28213876290293	0	8.13382669925679	3.60372115251876	5.07940077412067	4.99751074919352	5.31967042222602	6.5066076420934	0	0.503637650349978	7.53848337709491	2.27883272371482	13.8951075425981	3.5130462296398	0	10.1390465035352	2.5793658777841
Sec24b	16.5528513827195	14.0333883840788	43.4132089438127	9.60507375792363	29.6179819842499	22.628076090334	10.7727601774466	12.0061778609976	10.9326332608676	29.3148475365466	27.2096096853324	40.2432837292103	26.0760475924116	27.0296603332352	25.7052648368181	24.8898027401505	46.2418391291633	39.1976696015816
N4bp3	54.7918797602483	55.2040182480925	1.9551403273816	85.1068978411508	54.1566415976699	77.1813711609478	8.39607951978368	7.91322264578775	9.9260783717251	22.1274077847066	14.7538323484398	8.75626010298726	41.2520514645193	9.89508364716343	26.6063379937942	2.57331191417616	7.57493420072587	5.4653758912901
Rmnd5b	65.9166010134364	73.5734330950494	43.9907371959711	47.8450046688436	14.2982985363682	33.2408390224379	16.1678051990782	16.5731868188241	20.2538514261511	57.383824812689	10.2096743950517	8.0335741032821	7.68663861933354	9.19362707424522	11.1826774465218	1.01182590888841	25.1700856585333	11.2997607907516
Nhp2	0	0.915753396335665	1.09508732431927	23.3051212580319	30.4981689191103	36.7303142922858	10.5240582244762	13.7037919407466	12.0660816130844	0	28.0033080979936	0	1.72783461631495	7.44331332274864	3.773473145521	0	2.69440398883214	34.2154716446164
Vps9d1	6.94180793133002	9.97927735645894	2.43541640533647	5.13161975465691	3.6042970831147	5.32881868686817	2.36615832045552	2.52965090627463	2.63415446042702	1.46133593451808	5.70880558062143	2.05180841383383	2.8179161877568	1.40390747812454	5.06811288009747	9.02252687549991	1.01406668805977	0.546778942859592
Zfp276	3.00325995551451	1.32842201544389	9.02080658741008	3.58633407718089	0.427455532089529	4.87992128679181	0.726978343896909	0.482686156249992	0.450840245825087	4.76598991808335	0.0241800716397684	0	2.40699130908106	0.292880161187651	0.367994913287272	1.18619663061908	0.0214757752900378	0.148605057624234
Mfsd10	0	0.181315375293827	0	22.3558346709034	24.3874163453014	18.6347234332355	5.3646648053759	5.1937640567234	5.44811455399068	1.72069480177809	1.57095268476477	0	3.45905246097329	2.12667025127757	1.23057041234885	2.34617523655772	0	0.243395982425318
Luzp1	5.35458330332877	4.98076375736266	14.7743641562467	7.18235510757266	10.5736226663073	10.0861304820703	5.32428457578895	5.10506860459849	5.06827336537785	59.0809752626056	40.154299736816	49.2224770285294	40.4519623664238	79.8499681206023	68.1410378844618	69.3300253125327	32.8671756483636	28.9153346961592
Slc13a2	0	0	0	0.219263985039362	0.490014322648237	0	0.0328962935466574	0.0966981033206222	0.066995370047483	0	0	0	0	0	0	0	0	0
Kctd10	7.27492779518713	4.15728008794522	9.70978331324183	28.2611136349694	20.6928058707119	29.3041580510622	0.87092509569972	0.808443068316606	0.863032494455271	31.6645291724716	4.30380131265895	13.3148197899863	3.40447730168518	14.9170921611485	10.0348237402903	1.53860403971571	1.38196800089966	6.59800569045652
Poldip2	6.75411356635769	3.19024954012893	5.80543914597486	13.7004345037442	4.64178515946018	12.4011101205279	11.2841852229927	10.1249023308781	11.8260983154215	6.58166898803304	7.98830820352888	7.03891557201349	2.84973198944252	0.428133040276952	15.0173798707009	1.09514877370901	3.8299885163037	1.58268511014549
Ift20	0.418865764287396	0	0.205732798962276	19.3628071247547	27.9009335502897	13.7162955023463	24.5235073418221	27.5804549591811	32.4850790315709	103.21758049139	8.24215399330125	52.8969414410701	59.7275604155139	48.0046908654561	18.4596705190957	35.6187862798586	25.7769858125534	62.8945326835471
Col6a1	23.3340745402111	28.7521477315253	21.9189978620424	5.81590211276325	4.4716923471101	3.95022969996119	3.15813430731075	1.86967328173901	1.1436935637421	0.221837209326018	1.86225195576326	6.07950173719795	20.7453239024006	117.219600767937	77.1840974847626	15.4756231649185	2.71143920899336	10.3996397860685
Pcbp3	0	0	16.6872938537761	5.86024677369097	11.8012995945959	6.36866014391919	0.468915186020679	1.03377624538746	0.975963724940899	2.94011828146118	6.61056612490565	0.400536756316465	0.0750122540552687	2.90829767060005	1.965859858969	5.33622099374929	3.80618394519859	0
Lgals9	85.189299393266	88.150156247085	70.0305013032912	218.194855079554	150.277523024587	195.542150137617	66.4000216947893	58.8273794046957	73.3589762602986	53.1973309738939	14.5792140885003	3.90919542461791	27.5914516736638	12.5305745830352	18.0138704803715	22.2409068517484	20.951292036698	36.2027510761593
Araf	19.3359604841124	22.5421497636744	11.5596922395062	18.6637530882687	22.4834029258129	16.6342539652214	9.68421417636028	9.9365616814457	10.1888856571718	17.1014918528698	13.1855509139746	14.6674670049262	21.711827321284	15.1208133200104	20.1966346519753	11.611992539457	11.3114395767444	8.1663488706667
Cfp	7.35910472970367	12.0904768686713	19.3378165153625	0	0	0.396680333031387	25.5497325802457	28.9604135244573	26.7016464589775	10.7743112352092	0	0	12.483339690492	2.48790674557252	0.244217054348912	0	0	8.65607340262819
Timp1	0	0	16.6057414027265	7.24608210018595	15.9718181922642	5.18610397108996	19.0918529587608	22.3838686105561	22.1228282663938	0	7.98078513164383	0	1.7343204819918	27.1153818299549	6.01566009009726	0	0.267479813860156	0.132204949913451
Uxt	0	0.640301032459227	0	5.21658318036906	8.03532943482513	7.30022506725181	10.3761212125702	11.7795871317849	10.0282486515144	0.148207287499689	0	9.87539922569642	3.35587158548052	0	20.1762921874787	0	1.1593511883237	0.716278191111317
Cnnm3	0.198993859980772	0	8.69878010565571	0.302051508362635	1.63058971664682	1.03912328672202	15.9227284025695	14.5358637344901	16.6123472719609	3.87826382892975	9.56005458583722	6.36386912191845	6.08285701761344	11.1170679085572	12.1509016150073	7.25983845375207	6.88148066910501	4.88244000072892
Lman2l	5.81568276478661	4.77737309943233	0	3.01838819682396	3.57926483046022	3.96534791938958	2.17440074833063	1.89811583379135	2.2491810017199	0	1.70801533357581	5.12614598169769	5.32163983199488	5.575561631741	2.08552536891691	0.578615259488848	1.32333266245693	0.893366999496686
Mcm3ap	9.85181356811852	7.72836317724547	20.7505125422698	7.18918988546317	4.03519922886795	8.13911209646316	3.1237080741678	3.64402845494037	3.31339240613804	7.08787915583131	11.6492711125865	2.1038676536217	4.60075679341219	7.50140008043958	12.0172300257526	26.9915547561048	2.64023426102896	7.24256079092348
Pcnt	0.210225535803284	0.302212183042813	6.58255242689278	4.31510223642957	2.94513133595336	2.70194007817754	2.57000331031729	2.17060748233877	2.39318001150364	17.2080806126809	11.6068919661967	12.0821777426793	8.38119678704293	8.35088395527205	4.96725512787551	9.65801557594208	13.5626394476901	5.87279753810038
Ftcd	22.0127606388505	23.3431049017067	9.63244574088724	0	0	0.0539346066840921	0	0	0	0	0	0	0	0	0.371895444166414	0	0	0
Mxd1	1.08388623960115	1.4097578090931	9.0502649543501	2.62986563051595	5.8016571334295	7.88130117271035	4.25975370377726	3.85868093177218	4.91267802590833	0.377832181325211	13.5379680509375	8.58267427756457	3.37545066659151	4.88575351845463	0.875258452022878	4.9144130173149	8.41335968810923	0.265606324712997
Gmcl1	3.63999703525586	2.74768330007877	15.7523580785608	4.94139233063912	3.64058076768073	4.40805139828232	3.53164231479769	4.57794704579485	3.92151755313734	1.81444934456823	2.20354076543468	6.2119078775321	3.71033390655772	9.89453502093319	1.9588517157695	2.97763074866146	0.621881298326337	1.374133322002
Snrnp27	16.3430613256936	9.71187134861809	10.2474420822255	17.9934925120761	20.2209503204029	18.485800179451	26.5494040834127	25.8022333701013	27.5960697013567	58.777501525438	10.1906431483444	0	4.91042383609593	8.9930312313286	21.9711860449061	0.877053005400964	0.258597795000346	19.3639589785046
Oas1c	0	0	0	1.09951087716204	0.280823177006842	1.16323827388934	1.68259412131452	1.6702034145275	2.31326834841945	0	0	0	3.24756274869674	13.7382107043249	0.0705132318253159	1.77049051749623	0	0
Oas1h	0	0	0	0.20703258246817	1.38803822222848	0.328548214762637	0.0155306048217925	0	0	0	0	0	0	0	0	0.405455843701427	0	0
Ocrl	6.19511561559368	5.03374755904813	9.32694393777426	5.09202813074334	7.01295640513319	5.90742574386938	3.94805460007398	4.21810052385061	4.06646822683982	18.5013425251068	16.9294403539607	21.4798731709553	12.0836707079989	14.8315015858608	14.6147147033898	5.6897958492381	12.4069352749024	15.9773152245815
Calm1	167.225881415886	153.426250283481	128.270421894435	218.318717778742	289.863627556686	249.239496234847	302.877726527927	296.360495001442	299.32592564135	105.428652263704	273.228027188846	135.606355559907	222.86276167317	121.535143255061	193.998555119734	150.858508320915	154.596284494273	187.846771417187
Agpat3	8.11787660632729	11.9899039673761	8.69940744264102	7.264252415263	3.25118617154103	8.40906292115586	6.52557736355932	6.79647398235178	7.56253271005241	10.5240967485939	8.9601598972598	4.32308901753327	4.53295969879699	8.48277194965373	8.81664321292084	6.98764197181279	5.74748537643437	3.01406920470205
Slc26a3	0	0	2.0689567865495	0.0830373264115154	2.20036577477708	0.45952386514454	0.0872069430431408	0.00813788402886694	0	0	0	0	0	0	0	1.53587064047208	0	0
Sema6b	14.6492178525664	14.281875801118	32.1807472267919	14.127938907002	9.19115574543312	12.9726865161671	13.0576730349176	15.2499342479786	15.6496514822755	3.88732251952151	11.7944880692469	9.40819476912497	27.7508760188064	9.6056524504839	6.43206666891448	23.4630150863254	2.57395393458573	31.6868077634295
Uhrf1	0	0.492816807795573	0	1.65567733244092	0	2.67798809004108	4.70101088253463	5.70144186744808	5.59366059089236	0	0	0	0	0.0253522312180905	0.238907240018621	0	0	1.04745804880946
Dpp9	1.29650192168114	2.79570230067412	13.0145634304849	7.93889719775907	4.60505658539937	11.0834487824214	2.30498565874783	2.57408560106719	2.32223258396443	4.34486311479013	7.87062405453692	3.47728028412759	6.18196415874906	3.52018448037128	1.79630736167454	1.05110942812157	7.87923665306285	5.85277334017454
Ramp2	43.3458179583685	43.3960581749142	26.5174682334063	160.667428654559	112.27344220234	178.756703785472	167.048554565291	161.755392056725	208.076909154259	66.3021755634665	59.9513415112149	56.5460721658405	47.8878707094935	59.8917009086999	51.7332362307373	47.8316705090318	31.3362203984413	75.6454215321809
Lsr	0	0.241586876657613	0	44.5184630840002	28.1408225292273	37.3526949412577	0.12177081036608	0.190903069539055	0.191309588659663	2.96370221989767	3.07817210331306	7.69240388803728	0.506470858987346	0.149136951322994	5.42638601129005	0.15895287795201	1.25759846185079	3.89164626043574
Gramd1a	48.1607682310785	47.2744799693374	39.0456426814641	62.9408590091556	125.30427714484	62.5593051841363	6.60332028537095	6.64324644771362	7.23076481940343	8.29952323228597	11.4598954913907	47.5879392799204	46.2363134567012	21.3312241084886	42.7764234083714	32.4443485650364	24.1647768313165	23.1031367406685
Hpn	18.0681184351232	19.0646861055718	29.9130272375593	0.537333101596096	3.00553042375069	0.524747819238057	0.361161355924092	0.366514342359364	0.382774675643849	0.621939359723457	0.782535749336762	0	2.60193383211144	0	0	0	0	0
Gabrg1	0.974106428575339	1.73375195051579	0	0.336043164261623	4.09828219830913	0.344581067027074	0	0	0	0	0	0	0	0	0	0	0	0
Ckb	20.2994358305774	26.2816479912085	9.75365342230477	32.2433938455914	29.5114118130343	34.9373291587834	0.557293893161404	0.259598500520855	0.717658767821742	1.92986877957712	4.48028747091128	2.57003014614251	5.28178252487571	50.9478613703694	15.6404193845075	14.9069797457584	3.93818983971512	2.23035915501657
Sp1	16.5452483872176	16.1952683981585	25.8604036604088	7.15864268367074	8.80805701532097	4.08414619329241	16.1822529845311	16.1161632901045	15.0042105131552	22.3448227549156	30.4267364797492	35.6739070923323	26.1099888394811	30.3067513005868	26.0780539562967	25.0026605094254	44.8192827970816	16.5823602972053
Itgb7	7.37929577517145	7.95614485061881	0	0	2.6820134107278	0.23306759639299	0.353284816038254	0.215179461685312	0.300017636511761	0	0	0	0.397131662714988	0	1.37748998452975	0	0	9.02735489040789
Myg1	0	0	8.00193458237969	11.3341538366468	4.18673236354073	9.5593215430247	4.89997458945132	5.1316104338183	5.24168846047533	4.51748727280534	8.99964621746534	9.15516639676806	2.22115190315513	20.0803950399822	0.420506644625998	17.6923618485897	8.70830135751299	1.70503642098793
Rarg	12.8923363028144	12.0683445711882	40.202632024393	5.2336218874474	4.87395611982393	8.71705264575462	2.3835414420138	2.30505039908055	2.42169833211099	7.69610079056997	3.64023289262582	0.888379224543263	2.16861289088297	9.52796466485581	7.18375269149242	9.02073436630912	2.92652169025122	13.9411841667945
Pfdn5	0	0.376418002941418	0	61.6503005281047	89.6307403369938	77.9286197431689	240.883557866688	217.526892298302	268.239465230402	37.1163568989626	45.1794404555882	72.3816785231545	31.6443283352889	19.2093528579241	58.8192395610002	33.5173922214674	31.1811618877552	55.9198486566486
Efnb2	24.7867100340164	24.3418073464489	28.4221887581691	59.0327737471796	7.80800064924732	46.3172463340366	96.943548710323	99.1200275737695	85.1321622794309	53.5965008199322	92.5964820436342	96.8838912445622	8.77797117475014	12.9160649542575	7.28557009307018	57.4989717662434	78.3944119659283	44.6643285666465
Rrp15	0.197212192200765	0.16200268481023	0	2.96625788714257	3.07559468210759	6.05932576630469	1.51881547457281	1.92022908477383	1.51807318546794	2.54986085310517	28.8568513496065	0	3.19250207896661	0	1.51835299588041	8.88251648944543	1.53997022811491	0.0362451360059107
Rnd2	0	0	0	3.67636287679566	1.35754721749036	4.41212185493302	4.83783803225657	4.08911497016935	3.90931691104639	0	0.671938674210649	3.08288064740263	0.276395654703647	1.08517741465173	0.0426091262663027	0	1.55165174432243	3.42165012077508
Srr	0.420243612196236	1.03564479493487	0	4.07859862697561	8.47927415683297	5.84246626905427	4.30370088783823	4.12595538747518	4.02969594966808	23.2524070939767	6.50984797133291	8.84515742298595	1.42331639555944	1.98901597185508	1.63633995433222	10.0191903078926	2.08352697112121	4.78860244897038
Sync	0	0	0	0.739154062774202	1.29789957157862	0	0.822476303642424	0.74250088000489	0.693669941084631	0	0	0	0	0.0754543345617382	0	2.29198720032269	0	0
Fndc5	16.1831054425188	15.7626911966442	0	0.0319016004291797	1.71105978462186	0.607510976917233	0.325462569812315	0.262621269387604	0.401036966166041	0	0	0	0	3.67342177315876	0.276195965048672	1.49943822328671	0.77368753976488	0.0424893215791331
Acp5	0.314665167752847	0	0	0.0434207497467111	0	0.0636056396067569	0.938079133413253	1.2893715569865	0.761908499729306	0	0.197609550987073	0	0	0	4.17695375714002	0	0	5.84098401371312
Cnn1	0	0	0	0	1.41938359248296	0	0.145003399185924	0.151550243800741	0.151872962927189	0	0	0	0.160826711362648	0	0.0929738610416035	0	0	0.5149034891366
Fbxo9	5.55810436498019	5.91860598244014	11.8298016934721	18.9752734407123	33.464271715388	15.2851683466206	36.7450856814794	34.5339684620842	31.5284942850741	6.06692239008354	17.5386171577	28.226216905193	10.24543377226	11.900580806698	11.5861670571884	4.30212649111234	14.3523651330054	8.7395865181587
Vps50	0	0.24167589171902	1.90742503827865	4.37635240883925	6.26791717719894	4.353142788783	2.24628110267268	2.37284461493987	2.23276758319633	1.79006443781864	1.12086748814302	1.86369050881038	4.26605592398984	2.59593910001825	2.60093862406879	1.07067706773791	7.93125940324098	4.6284397645455
Hars	18.7950391985109	16.9405022443509	1.0257213515896	24.0622286418186	24.3572791650607	22.7599191161723	8.43070028973428	7.94291735490195	8.21690449851099	9.13276684409607	1.91256757902623	0.96017515837858	3.46155342625581	1.54439327606239	5.75214498194133	11.0049696653525	11.6479971250258	4.8935821591176
Zmat2	0.739317465900786	1.21464512986189	3.14710859523697	17.581215689302	16.6109021873911	16.6546819376185	45.2850986153907	40.3023667446353	43.2303576509967	12.1362156155296	15.5279531815369	22.2586695547873	16.9337124838922	9.20621479918374	22.1794310729247	13.5416568323159	18.7396852923414	28.579527459531
Ube2c	0	0.807271840154363	0	0.169507926895815	0	2.6486040697788	1.32243100057563	1.67451361688757	2.39725630712763	0	0	0	0	0	0.0652247394384172	0	0	0
Smg5	5.69346722446425	4.1489316109141	0.99228513588044	3.73814203361385	5.0245689449828	2.53684942709909	3.045621712079	3.14810990195344	3.66049647391041	4.08577833134026	5.97838019094636	15.2560780621453	2.00843800498139	16.9817160892877	4.8881047540608	3.98716704378644	1.91219611610664	3.15604157027431
Cct3	6.51806418916611	8.81409049964458	31.7682769826167	34.7595030499826	31.4894478788591	45.9586859250903	11.9371715122604	13.2789418015574	12.7418793285877	4.38537685783028	13.0776987460932	13.2579622564224	5.07717556486392	12.1874622971573	8.54577198356405	19.8547865176363	5.55585386679198	11.5186416329616
Glmp	8.63065882939973	8.4243198706301	8.02933483789742	25.6964424927675	24.9335470955195	27.7764510417511	8.87506546563392	8.63836389664225	10.1607864601015	4.53697821410091	1.36032601410695	7.19982133696884	11.5408695879119	10.9159429588286	14.5161592255171	10.829514403633	4.58733620680335	17.5042632015117
Mef2d	17.290022901788	20.6033038569054	11.8472529928736	11.2959969194865	3.24430535424676	12.4193420991236	2.74429290345017	2.83615456255673	2.61896487181108	82.4519980562502	48.9509288895424	5.45240093881088	29.5553544995587	37.3087077532545	20.7978099823351	77.2211937656167	16.5094708568843	27.7753653568543
Tmem79	0	0	0	0.635654725859305	0	0.0147801566393906	0.154404718473803	0.106792960260687	0.118911523171013	0	0.275513316280053	0	0	0	0	0.118559632868051	0	0
Snd1	7.85614787994194	9.35763504370795	26.6248647381024	16.8753940626748	14.7957793968368	17.3711997473936	25.4700454676819	25.1129642234557	24.6888125405425	1.12032678994973	5.4955451740633	3.42480296091359	1.89411899724348	21.2475446648629	8.36884814009988	18.1404055584809	15.2148505372949	11.8156022961697
Col18a1	82.8827424413007	85.1998908352632	52.3276583203045	105.983859536294	71.7609010914807	92.2036568110059	4.5920620700803	4.370241925776	4.57353714536696	41.3617704323364	26.7774404518009	69.1973281419233	21.856947934484	10.8728718131033	14.5406298488834	25.2750697291906	5.59890376928413	14.6642988283433
Slc19a1	0	0	3.3779340914887	2.58130934325409	1.27251781462914	2.14086940717747	0.603693738419537	0.524551812845201	0.477202901600676	10.4351621383058	3.22484262937273	0.112429352691759	0.118438275809702	0.325506489795405	0.931180065625982	2.1311459932825	1.66224535486738	0.303353993599857
Kpnb1	36.7365614740528	31.6906259556804	62.367632644444	8.54690348238866	8.22446497591682	8.50346594936949	23.4826821983854	24.125809941988	20.6711316909663	26.4106623259318	29.6853125635305	33.9894235300952	40.9307153023779	41.9939782273692	33.3121252697846	35.188163206232	44.2785840331646	49.7560852042706
Npepps	19.2357969812388	18.8598687607531	9.97044639433815	8.02422204034142	8.50551088935014	9.28766501363073	13.2830357787488	13.8746077906935	14.8355816097701	30.8611853769188	34.9227211196259	16.3389524818997	15.2963476981953	11.7924570108834	10.6725631795501	10.4285970045972	15.3107138081851	27.3374738395555
Tbx21	0	0.210903012902064	0	0.141710807051163	0	0.34597922937223	0	0.0104160336374304	0	0	0	0	0	0	0	0	0	0
Mrpl10	0.373987289542318	0	24.9818398739906	24.306722163538	5.04162277162972	18.1432480189765	9.64724254518286	10.3174838109779	11.0017201153719	8.17764946849498	5.08871589632011	13.2211784403969	9.66090198232303	5.37347071687179	9.92882450467709	7.95062193746844	5.14538452235906	14.7778507245176
Cyp51	17.3618199013802	17.2333796001243	40.576891962939	3.65353891809869	4.62746028453433	3.72394332121221	12.0112079553981	12.1974089539451	10.0756961117158	0.247588414259107	50.0033475590565	0.2069565910138	0.274079315128554	0.440215798333239	4.55169699229362	0.286727229900296	1.77536318581155	0.239316412164961
Tcf25	34.2494645576183	33.4890507344185	33.2951244034866	53.2789516567372	43.2293154994438	43.5748194142342	22.5524782138983	21.1311369159978	24.4380785199084	76.321157481077	34.0863643663675	25.5491010744462	17.5518932638153	27.4044543548674	28.4580741627692	45.1146605056623	14.2116640247257	48.8976808811614
Tubb6	35.1231920115426	42.8480149872659	23.4309143832497	77.2572197627079	72.9559773244392	90.9010806898693	7.65132421342485	9.35793216542288	8.29798471878583	3.73787049977416	2.74345088567746	0.803429288931878	31.5075168072597	38.5910373623656	42.3786838025399	6.09173696725724	30.7014581587865	55.1582703627414
Def8	9.56416496722468	17.617865477053	1.77939268612449	7.79859518477114	6.35849801250237	8.97313771031287	2.42405682501159	2.43394917414466	3.36739017800629	0.0275535100058972	10.7385190207449	1.30293581055032	0.698764332127369	1.81265002361178	1.94283309624868	0	3.52942284332171	1.99747043199543
Meox1	35.2642485351025	40.037494765286	30.2758713912729	77.3436977030005	73.6612553817118	91.5658565864955	34.9720083276104	35.173804878967	31.4772393755231	38.3774389419302	39.2505074927375	25.9537710792117	68.1856170825867	8.6748439603477	39.1231336559698	29.2353438683511	16.3109862793071	95.7942351261568
Sost	0	0	0	1.53590919239576	3.59592311118878	0.0416648752506345	0.115216640902039	0.112892461379158	0.0111736158591155	0	0	0	0	0	0	0	0	0
Pax9	0	0	0	0.0174335684307404	0.0333949634444945	0	2.98697824892675	3.17275351187988	2.3924797767454	0	0	0	0	0	0	0	0	0
Irx2	3.50331055139824	2.55808261352998	0	0	0	0.0262277977659387	2.20002232271265	1.57132944737825	1.85690379535108	0	1.58894456141037	0	0	0	0	0	0	0
Col1a1	76.7925886385345	80.3520234010114	82.9412264900672	1.10129788249848	1.18343242694907	0.780395873828242	14.7738291882074	14.3533990999366	5.38865543792121	1.88762745007032	51.8726827736587	48.0912230615375	122.341906095597	627.762898641045	610.560407937671	27.9682468995005	25.6051908968126	10.9652554099783
Itga3	18.2345984864693	23.6172961292095	6.5935380402971	10.9138168553375	16.2635226526182	9.44463916213372	2.20482366470753	2.31919647172549	2.06185500632499	1.87182429865632	16.7437468056151	0	6.43464573924084	1.30477855346611	8.00402362950945	1.14880339182549	1.28952439858886	1.87096630343366
Sgca	0	0	0	0	0.0973169655189418	0.372102156777281	0	0	0	0	0	6.31963123453091	0.380422376618046	0	0	1.59191078230209	3.62785877795803	1.48862011614362
Foxm1	5.32863641742047	4.1037020028702	2.34461736043643	2.68078229883892	0	0.85271794217331	0.335549054716791	0.4368724181305	0.389157971045963	0.126648458921788	3.88087208203728	0	0.0764723465916243	0	0.0589448462078154	2.88004714003558	0.0206397353760704	0.0612085482393873
Itfg2	4.1408446117194	3.47550094654958	1.63591786660744	4.645702032511	5.59167978667003	2.61417147036545	4.10743788792092	3.57172486932756	4.05348424389884	0.0342322074706863	0.0565314809052646	0.993326640030602	0.341054164682234	6.69518985533439	0.525768756465257	0.145960675413655	2.72802270133698	2.56435869589733
Nrip2	0	0	0	0.140767828563998	0.988711358492949	1.13413409562327	0.506867351830957	0.455255802910611	0.430111345633561	4.65521575279832	0	0	0.907684212864945	1.89682195422356	0.383674937873042	0	2.05468922757628	1.43739893374093
Tulp3	10.735060545334	7.86359852858564	2.31730183802242	0.603856112940774	3.90392913700264	2.22524418675619	6.9023480612361	8.66887834842872	8.060614426291	0.520042269775187	1.38839993880199	8.70482638514318	6.07608893333104	8.41424868419106	11.9990619994502	5.38329941655753	0.203401476949534	1.29436882240247
Gtf2h4	0.771228844597982	1.9006098258992	0	6.22569409739895	6.6763315749993	7.53489084143229	1.90800488462164	1.94773855441949	2.05553385380475	0	1.69515950469442	0.984987009320348	1.16214653486924	1.40142818248942	13.1807917458558	0.173682287409078	0	0.0354355555457727
Tubb5	69.694504197594	84.536672410514	90.624153952266	65.174192992223	54.0993991274235	81.56478530937	327.710087987551	378.93519102241	338.915449616813	214.802029297167	65.2301584552248	39.429855986627	63.053932185423	90.2227005310537	103.346021625974	106.50349255158	59.6125435470478	86.7693630872898
Ell2	3.8347015813755	2.7229407306794	11.8435566069273	1.90135875671496	2.45673847477382	1.65537754361175	13.8271275558762	14.9167352146841	13.6727699037722	1.50769397608175	2.93880870698724	0.0398444683990026	2.22742049693104	2.66971531544128	1.3717901548556	0.0468383734787363	0.495441853023023	3.55968688094192
Jup	76.1244271042355	73.9476558985402	58.643916975795	132.695524847832	65.5074274600503	123.689316223231	19.2488092190685	15.7399150739471	18.3214105630945	84.9398508932697	78.7003474027467	53.9482710913382	45.8925867753198	14.8641990900331	47.9426157335799	101.563874931574	71.0241194492225	63.3139282878862
Fkbp10	18.9345878285623	26.1022479150423	28.6483798759394	66.2507438162613	44.9869639888023	42.2479421743719	18.4824939160519	19.4959190634952	19.9385656133235	0.786256071554993	23.6451441945997	1.46763399989076	35.7564630070655	13.5014926957853	25.6543234097815	12.5472581819154	10.2777865376126	1.43997541357179
Klhl10	0	0	0	0	0.390663894436289	0.378415782759928	0.012239065252898	0.0959374056082434	0.0640944665384527	0	0	0	0	0.149896093601824	0	0	0	0
Nom1	4.70498047623516	5.34275448802335	1.01952724789039	2.17686956377467	6.10855809668236	3.86481884477986	1.75044484694911	2.10251339642062	2.02791203270802	6.85425794705626	0.463486295209425	2.8419222458299	1.73968790116113	3.29820115659802	3.20542290762672	0.286707465734062	1.29927044765433	1.13176143864384
Ergic1	4.67147489705087	7.97008370539439	3.91825152389055	10.7204990849095	5.20516564334493	11.3797893693382	6.35921477999576	7.25144386058144	6.71918249033314	5.53438661149055	4.52840398813498	3.50998923892402	10.8049927778354	9.91311033420381	13.7758641847206	6.42221132809164	5.09090405398733	12.6934601370097
Tnk1	0	0	0	0.344209548157317	1.62302130538049	0.181002531052772	0.254237260549235	0.147908303427038	0.124819593442111	0.0364841910802028	0.441836514823404	0	4.1636194929644	0	0	0.345695054482592	0.0713493766019279	0
Acap1	0	0.215140096802106	0	2.54783132431347	6.95732512715215	2.94696568034531	0.780771070450555	0.834085566895962	0.884960454744243	0.0248987027687567	0.68530030836367	0	3.04443184239995	0.398432297999437	0.59100727412424	0.0471840441317159	0	0.385069276008675
Tcea3	0	0	0	0.755521045592774	1.8090528768789	1.2297090323973	0.188918714367947	0.0555323393355573	0.032978129092761	0	0	0	6.12887621758573	4.0105056738629	1.21131658957061	0	0	0
Csn3	0	0	0.0755641903702963	0.0849172658822963	1.87063271148043	0.269517153054321	0.191102745747923	0.0249663696434747	0.0389192756634222	0	0	0	0	0	0	0	0	0
Ifrd1	17.4467815783757	23.468486578745	26.88609495486	36.5035233761707	76.8708504801461	36.32448804473	20.5249960007402	19.6110620453133	17.7016778967698	11.7143338579527	27.2544657945537	15.3525946857914	13.5394237423095	11.7781021871397	11.2612327531607	36.8152014230481	30.9978876944566	24.810296766414
Stk38l	5.75940425895169	6.77413562588549	12.9225914348179	0.848929043715924	5.22450516628688	3.06923278987687	5.53903476470611	5.92648408318817	5.21770767879524	2.28974185117859	5.48015558065243	0	0.991852603518498	3.47379077520124	3.66621844835202	0	2.01991108614231	11.4751729230615
Brpf1	19.7878390637319	16.7968274161046	0	6.04617446871338	3.46208083631444	9.11080338577288	1.41236177078736	1.75851042592806	1.95465588869618	8.83282858065431	10.9671017361503	17.984284834898	6.08527090492983	11.6751419046323	24.6909170005703	2.18993405947867	5.13305560476403	9.66338420149208
Akr1b3	0.228567613503678	0.563280088848166	3.77957947998145	7.0965269967117	10.1903073948872	6.94571460271638	2.58681636562981	2.15134826051873	2.42025797122804	1.04303706961255	4.0510272216903	1.16767484322936	0.577318786399125	1.22347799522847	0.515792011541873	7.68676703683955	3.88126481810247	0.994186269339609
Hoxc13	0	0	0	0.0358163843908263	0.823299155670203	0.524662529060205	0	0	0.0469010369055927	0	0	0	0	0	0	0	0	0
Hoxc8	0	0	0	0.497989389750416	0.178861160143394	0.395139554901675	0.17744483764786	0.118960519763082	0.0978164845971725	0	0	0	0	0	0	0	0	0
Hoxc6	0	0	0	0.475861123677619	0	0.0178736777964724	0.285574800788757	0.301338275464265	0.278013297584323	0	0	0	0	0	0	8.36350898526563	0	0
Gstt1	16.7217353544052	30.219862079077	10.8824302854227	8.13371806282796	21.1056168969205	10.9852933849628	49.6430904404568	37.3123047891616	61.4735635437901	0	0	0	0.863917308157473	16.3234687742557	32.4074752497685	1.12973053308824	0.621785535884341	0.153662297805163
Gstt3	0	0	3.34811120643318	0.940632223169903	0.615260044886803	0.22404901683449	0.963770640711025	0.492400232525938	0.702995516058596	0	0.382840644936781	0	0.314955798098013	10.1736088751538	4.59051784074649	0.119814558706148	0.247290030929535	0
Ddt	0	0	14.205676771813	5.35934506252744	13.5425433129011	7.68369291911896	19.5028633978812	18.4054144084991	20.2177689224572	1.57122732349282	11.5898555540111	9.28742084881279	0.426929381262813	2.09524875985473	2.85200024970052	8.78374014825103	0	0
Tat	85.5235066749795	82.0362734859569	216.684541825953	0.036650362572068	0.210617382755132	0	0	0	0	0	0	0	0	0	0	2.34470365830582	0	0.048814135352659
Marveld3	0	0	0	0.241564280716325	0	0	0.0161075639534181	0.023673957085804	0.0281177714554601	0	0.2850214900047	0	0	0	0	0.805993703915001	0	0
Ddx18	12.3483584155608	17.9628550819688	15.4154600269558	11.2176973610633	12.4440689235166	9.74159350272045	13.6344074163254	15.4050242989657	14.1036952410805	14.185341486403	2.47721571636097	5.15182718105638	1.63922771291418	14.2198449262248	6.55662302208173	68.3631809766215	37.5941100926994	20.2834233102816
Ubl3	23.9006418909729	30.1306388844969	19.9140101835737	17.2848685741526	13.5943316540303	10.0504189070407	17.4081433269155	18.2890527300483	17.8081082625012	2.42971737233529	9.8082468416577	1.45069684647591	8.20490296684603	21.8403680189373	13.339739868845	21.8709581276532	2.02383590452451	12.8734774048595
Gramd3	1.01231424807968	0.184795455573283	2.65181209438961	6.90687344315751	1.84335023434981	2.66772588116477	4.24742761938712	4.36253348398837	4.19093427826125	8.10561287694526	0.400276199129182	6.50468839733448	3.73852013037611	8.27067995239718	1.04515782512695	6.09960327078953	2.46765317974314	0.868236628274711
Eef1e1	0	0.161107367546925	0	3.43699830893448	7.05032581634925	3.158279415414	1.97329280405206	2.06079482581855	2.06252529818711	7.38356238163556	2.29907417421046	0.120230713977709	0	0.0331517202204014	1.24962350044742	1.37801457226065	0.838656389051246	0
Akt1	41.4623956279117	36.7487949684716	20.1352567944838	21.7241491473113	4.28498615379157	11.573908584569	31.3794998770068	35.2301063456764	35.9170292256737	16.8639314856787	15.4663951643713	5.8608121130855	29.3938482860899	10.1440785289827	14.7113779070105	6.43088124766505	7.01321889693655	14.0086919987354
Cldn15	0	0.247046467090554	0	2.94643722268996	5.48507557773075	1.49950395193456	0.323759002024165	0.488043158002387	0.239106962348644	0	0	0	0	0	0	17.0672285055251	0	4.42177007620131
Il16	0	0.0667166810044928	0	3.48541919104782	4.05743073720837	2.26006917524513	6.33219980695208	5.99029074282096	8.24474192436058	3.93785726472075	3.00924296525387	4.28186439244554	0.265747481356514	2.18284161328642	0.787009252728009	5.7358039905663	1.40429452942321	3.76151238039828
Tcirg1	21.6485260317123	30.89309898831	27.9457815666224	17.0811550752454	9.3171004854535	11.2017596629196	15.0658878275442	12.9153205163354	16.2590845455381	20.1327026758362	9.5864029405634	7.48643196120682	20.8874171800941	19.9154691921383	18.3473805398355	11.3756804377473	7.61123311305739	5.17744798852887
Naglu	11.5353551338741	8.2913924891701	11.0954840975328	24.8050426054914	12.2599971741329	13.536977534968	11.3237507799478	10.4225857850006	12.5063785272773	1.00527809869522	1.55951455274849	7.21895422718001	11.8779420820838	0.243736236473696	6.12494167186943	0.173185678912348	1.385098629786	0
Coasy	29.6325248139488	30.9308725639891	16.8525803405268	25.610064044015	11.4840468640377	14.5467672946475	5.28603392626323	5.3782628376374	6.3448678087084	4.40579375619933	21.2210279931647	1.91220094034027	13.2758607666306	1.20516389544859	2.78007086130959	5.45906389071039	20.3803384646401	23.5041679212714
Smo	9.31847781962976	15.4962874137441	27.0150113705845	3.65372361193683	5.55707400950762	5.44410412225703	1.75979076397539	2.15305956577047	2.19306611899556	6.136535790447	4.11543012578723	2.43830283577458	12.0162531455683	23.377648266554	12.7467312352075	1.18746650968881	12.7824991281115	4.36509181005822
Tspan33	0	0	0	0.322375037099259	2.17759589157832	0.215406202017621	2.77468679620295	3.4869391898477	2.48843630497831	0	0	0	1.82107227511	0	0	0	0	0
Crnkl1	16.451159928015	14.1965599361173	7.01921347135859	8.04853975468889	9.31194751747585	10.8047405226896	5.69704926366608	5.45403464546065	6.83412529534168	6.91957231821356	9.04425260240869	20.7476905172492	3.11930184504517	7.41556720293228	27.6170098621144	7.6641420944686	3.30578329783254	4.3062220001986
Rin2	11.5047794321063	14.1994181803391	9.38082057552014	8.22709753607368	9.09314840310939	7.68690887033553	18.4302600985201	15.7178215590754	18.5193656534222	10.0863007977297	15.0075842562699	16.3872439927524	16.7579977794528	28.835525667742	39.1649358150404	8.59719155554686	14.9202048525539	11.5096074042299
Folh1	0.596981579942317	0.980797562804366	0	1.04345066525274	0.736395355905014	0.227936720958378	1.474860742075	1.29979120313963	2.53140529858452	0	0	0	0	0.168185596196024	0.633960084261251	0	0	0
Chordc1	1.10749716951155	2.72930663482437	3.34747952432617	7.08867772171934	10.899032892088	13.5525481317886	26.2087552261321	29.8414112631138	24.8395948071855	0.858517100775905	13.2859786803281	15.7200616248392	15.2581607621944	5.32819505473507	9.56710701978811	9.00947795346341	13.5898866430587	11.7429310005813
Rtcb	4.39688918917362	9.43103430849552	22.7958235179041	49.5831753121019	51.5251465659428	48.4547681446339	21.2296953744416	22.8330291600731	24.2676152249331	11.0076641258588	15.4425125975953	5.89009424859107	12.7883988733857	15.5665899004621	7.45781915567371	19.8917825636861	14.4874840978574	20.741060776938
Pwp1	17.369688389892	17.6573565309087	2.55942231203919	19.5343193523987	24.4486547874592	14.0296341510589	6.58068995527777	7.68996432539295	7.31302903471016	0.288984060075447	4.45416316262953	1.06483055180258	4.30000989659617	9.83594185557549	1.32577818437027	5.16342917747031	29.4278709146838	5.7062927803568
Fbxo7	3.61763109528151	3.73591822466259	2.43683509450462	7.67338796575616	5.54620094508073	4.91684630914842	4.58357152626698	4.44917674482399	4.46005182778797	4.93291648844737	5.51739935644327	6.25194524735262	1.90462546136076	6.30728643132409	12.8697487493861	0.819353216834825	13.8362373616205	10.9609455367079
Capns1	91.547619354497	77.5332946195894	63.9644617686001	51.2068597245055	33.4690606262026	45.6809352507216	94.348004207398	97.0900488019864	111.816760193162	249.87449505537	208.374232219688	176.324174799271	242.926897064644	137.442735827813	198.818277212687	174.411542662194	134.583056864119	186.026294884273
Lrp3	0	0	0	0.431343575675307	0.0359244542926306	0.23809259988969	0.613382889628695	0.606523422530201	0.957769068332315	1.03366699664677	1.2518074534869	0	0.0468108385412985	5.46767794816333	1.76800676690518	14.9361593656863	0.606439339679536	2.59774287966108
Dsg4	0	0	0	0.963046761202213	7.7189030169301	0.915740768806499	0	0	0	0	0	0	0	0	0	0	0	0
Folr1	0	0	0	0.230241502792748	2.35221503074081	1.2928808503437	0.218773957430883	0.0902571761077118	0.130649096536406	0	0	0	1.53250982076868	0	0	0	0	0
Clpb	7.11882552708323	8.06056069310757	3.08702477960965	3.21248155430261	5.52645068947477	5.41886841685918	2.22529553912124	2.03209704918	2.3270109564651	2.64617713323302	5.1150319618451	4.65244175287872	1.07133841822179	0.585407454711221	1.72819364837332	0.311968961667258	0.0953903914489229	0.506838735692292
Septin7	30.974674908743	24.9032014656853	13.9728849230719	27.3503685192019	37.0323643394681	39.8426360857846	30.4508185516434	32.1537862761012	28.8583439004489	15.4234651449192	25.9246084050088	50.1427373249843	33.8311037947063	26.1513202062468	41.6342561269573	25.4385283149671	22.9537281378719	16.1900425431282
Zdhhc4	0.223034319322025	0.732858514106615	0	17.0502247137382	15.5639186055503	16.6809343256407	10.361505465404	9.61862516284642	12.4612190307912	1.61149550978625	4.20196286840528	0.0455762843837753	16.5161844783457	0.0377008214936618	5.80281550590388	0.442004441344206	4.47841900636249	2.62341889437195
Rac1	81.5511892279742	83.5641268700713	100.347362429787	176.817579223786	38.192904598164	168.665151348594	46.8204107365722	47.466810513022	52.7004586089122	206.30749450033	177.405410173852	171.553513636468	162.708269418181	150.603243537469	179.711856036762	152.990306605844	238.15603042323	227.432504672285
Nup214	22.0881330406652	22.8165661416442	22.6073913260751	5.01907724321389	3.53107743093732	8.42170540356987	1.69496798707177	1.78419463441363	1.74945577669849	14.0832981425318	7.18485331930325	4.95959059947962	17.2541969061661	8.85353773519154	12.2197627588529	19.3729312345146	5.9263712604394	10.4526634382342
Aif1l	0	0	0	0	0.293133568012785	0.0640473454373593	11.5515922222901	11.6206561942926	8.21590542501945	0	0.729600078297178	0	2.42819615101999	12.5060506790463	0	0.0856264015158147	7.65820181349612	0
Cpa3	0	0	0	0.639146566805577	2.33733924764841	0.595804969553075	0	0.0683324764401497	0.0456519914929454	0	0	0	0	7.18885328183427	0	0	0	0
Ltbp1	18.103769341792	18.6999224781805	16.6100706598343	86.2725743578391	52.4649588113889	61.2444787994672	19.5488724470089	17.5110487670032	19.9386428612654	4.78280068811373	3.18936750751281	0.879075339089846	17.7391667071571	14.7050624277828	18.305145282109	19.7633840013095	12.2860076057828	10.9370876008841
Ugp2	13.3207229046757	9.23272779062175	8.68951256614042	16.7155030940858	26.9579727063957	21.7933770844213	31.4642918416528	32.4086418722512	32.3065314817159	18.560705121444	16.8615226839312	8.03853386503749	6.88206267508436	15.9024988747302	22.7107059510892	10.3869930816291	12.963488925891	7.45930567840119
Kcnh6	0	0	0.972433841248851	0.024836326285101	0.285452130473988	0.0242546160236154	0	0.05841666202294	0.0130091239024698	0	0	0	0	0	0	0	0	0
Trmt1	8.71142483131811	8.65391316118537	5.17431365610798	6.80719749557502	0.910359625112968	4.9824081474391	4.47940472126473	4.59041506781608	5.05549593941834	1.25192383236436	1.73877184994757	0.248392918125847	7.97216937066723	0.633536418020988	0.739544698675362	2.66443942452255	1.09231528172006	5.10102295803071
Nacc1	34.9936217371709	36.7185169323368	10.2723315467308	7.63928298828559	2.49310946439121	7.39588537460434	1.94699877679442	2.06854894079664	2.326747092207	19.8831033941978	8.46990705450547	12.1228820154521	25.4474456855099	39.4422396228644	33.0604146873176	38.7136146111202	3.81214543186098	16.178966213761
Nfix	34.150010091354	39.1885398121459	27.9555638094739	2.47009782738126	2.11314569937879	2.28928963520025	11.6825832100913	12.7830393779995	11.6915116621745	23.445229563108	46.4758344727294	51.1929491829421	25.0359341949452	108.371742218392	44.2935517992897	20.3048841079472	17.4643832648042	14.2295761136066
Slc1a5	7.34746559929005	6.66439369597839	3.53364446815746	7.28725667028736	12.785765520109	3.09416363291916	12.8788870988242	13.4947266336475	13.2046862930971	18.6855187855377	1.66624045069058	3.15925672801064	0.448141145392973	2.06997656856645	2.5602234172089	2.15106324555617	1.70756344146526	1.35037234246608
Uba1	42.8144436281104	49.7613820539227	64.1287363853928	60.3601582388915	48.877087480729	61.4918311022908	36.0039317857486	38.3052911615166	38.6629043235883	86.7253903126642	50.1954503564569	31.3663195837733	53.8271217283456	57.2252625323806	60.844842015244	24.4301238765121	64.8638826137142	43.4365274990179
Vwf	94.2806498298219	90.742701803208	85.0370346856116	22.1567458029604	10.7630237561985	21.4823982670352	0.23708922321077	0.191975592075528	0.186815845831751	0.0151214980211647	9.06477228752889	0	40.5741044035984	9.83364345646979	14.4997551673638	6.51920531062637	1.52295652981233	0.336174538973149
Siae	0.0608526522376183	0	11.2082923127133	8.93449040610806	9.45801866086635	5.21545642777248	6.47294510903837	5.62147887758057	7.49697146366158	5.6232784456048	4.99348309972605	19.8587381275399	9.92428128338886	9.51481530923205	7.5123092294033	4.68133412528416	9.24338072955546	2.34863094787658
Vsig2	0	0	0	0.534476737660376	4.6925070412557	0.391468767261394	0.614773380762798	1.09998367961286	0.816537809775285	0	0.675673553147646	0.0659577960965803	3.16842436715863	0.109120922443504	0.942611191479905	0	4.08072286006358	0.711862529700726
Esam	45.2285905055007	33.8592391972662	26.0448968899051	69.6667528496255	88.5154996751211	53.3381467470409	6.48530863902802	6.15562519736314	8.23705554353895	0.720177825532583	6.62282631874591	17.9837945579621	7.09836486077068	1.88306858663843	2.98709741481136	17.019434482803	9.27885328471421	8.23055357521873
Spa17	0	0	16.2637497765889	4.98458748270444	8.43428988152148	2.06883187825559	2.49280113209355	1.80746162587614	3.08956270671107	1.03025716206782	1.26028083098887	0	0	0	0	0	5.93245521183523	0.110648440643869
Fam50a	14.5175066031427	13.7603154571766	0	22.2671776694956	7.0844028744908	18.0022307867778	11.08576337021	10.9187711490775	11.2396613053038	2.86652845005408	14.1430169023761	1.19805072027001	3.36555198428479	0.755070998306625	20.7533261849509	68.0029312401961	14.9489417648277	10.8264759857446
Emd	17.5109853186894	9.38128777294999	7.47896349028534	14.9183138521895	13.7517726304925	15.4409829038207	20.8163354162918	20.9730003068656	22.1950539066894	14.1384865026049	54.1344442968255	12.9648866185074	4.37049942677996	11.1106732476291	17.248147226941	0.0914436898190346	2.59509616784466	8.02242957091017
Taco1	0	0	0	4.46137999928247	3.41840794281287	2.89421757082662	0.631095054504638	1.33042046998178	0.417293752077598	0.17564117441214	0	0	3.42027131930457	0	0	0	0	0
Grik3	0	0	0	0	0.22580399221045	0	0.00589515658341972	0	0	0	0.387452435123805	0	0.012259608890232	0.0120333392129552	2.78766160421632	0	0	0
Gria3	0	0	0.827396843377039	0.93874965092925	1.09606206017074	0.0392898209965665	19.5031410369912	21.0022905571067	18.8536288486092	0	0.434010090006432	0	2.4770478209753	12.6166321104615	5.97733564079622	1.15560467391097	0.963676132296655	0.142892377145526
Npas1	0	0	0	1.23032672761867	0	0.271770191606582	0	0.00861252631768918	0.0383594057243814	0	0	0	0.255911696246049	0.717681307795596	0	0	0	0
Sipa1l2	5.71220182866715	5.34711617113787	8.71053888088432	3.02459813406694	1.98393237754145	2.85977357903354	2.01314233632393	1.78390253704185	1.50265323577497	1.41448036558921	7.27184791471579	0	0.514739126104016	2.66092452985441	4.69059267917327	4.60710462725831	4.42096822009977	1.85551578657773
Ap4e1	2.14876856144375	1.44420191587248	4.73332239814328	2.32714858250034	6.64364372861269	2.80789830027518	2.53162631914478	2.17412033239651	1.96725801682811	3.46663039650139	5.52037690601501	2.40836051009164	3.18466397986367	0.319192602444197	1.0717867479585	2.51045087649058	1.1016569214277	1.48392981089398
Blvra	0	0	0	11.0990963089263	13.0464810908192	17.7191720551279	7.34203311030949	8.91029930957825	9.40941794515041	0	2.18668513766017	0	0.49470980224553	15.4943902771891	0	9.64504748390731	7.04020867388259	42.524376137983
Pdzd4	0	0	0	0.133215297711572	0.850604207432564	0	0.433037859130558	0.345969737925974	0.360516574968722	0	3.26711139251591	2.82761238006584	6.28998534505181	3.10054594821023	0.0854329080805465	0.782672760253372	0	1.71513444341118
Srpk3	0.229443351486451	0	0	2.08962358156047	0	0	0.114002672463416	0.121011563207273	0.165838292851528	0	4.75497982062644	0.0937718954562733	3.63523825166262	0	0	0	0.255950511538597	8.77111460805105
Idh3g	12.0611939346361	7.96512200670632	35.0796892121718	59.3284019882367	73.2015620475199	68.5195147633445	32.451213150001	31.2880836730289	35.8449431286663	17.6720317429308	40.3474172072766	6.86239464771152	27.0431812143066	17.1497003084474	14.5976878898642	23.2634981362241	29.0636970347775	21.3846034051785
Pnck	0	0	6.04881567725209	0.760248642191274	0	2.44569224099311	0.791714145448625	1.26222668809384	1.12436848048379	0	0	0	0	0	3.26951002360001	0	0	0
Ssr4	0.206321153274638	0.508456100872419	5.16823915997771	27.6446842533058	40.9568948051351	26.9137868330882	37.5628495447741	42.9490747613095	40.3460140712697	1.17689798552321	34.5518853147078	15.7682167150192	5.68503723886571	3.90607787754487	7.39466522702986	13.381614376425	12.9655137679655	3.22313618199849
Bcap31	78.6017584747677	64.1380457087367	83.1327591869097	192.413050536732	186.712856945357	250.789018867211	77.6968894677822	77.0224587306027	81.4308191708045	83.6939561682	47.7164654085684	11.7787962528832	60.6428845155198	108.152306412905	88.06142425574	83.3612003705465	31.4682650248668	48.9238570350759
Fam98a	8.2445099227724	5.30026965757915	23.4162485687562	6.13348548049502	3.97951025665841	7.68050590941747	20.4969384039836	21.2832416881076	20.137570803753	23.3778698834772	3.52673536469821	0.659244840783498	14.2291026750044	7.36194223348959	37.5902398446995	17.3720688543331	6.26461139801765	28.6906998037764
Ltbp2	1.71712443693086	0.320580826063255	12.8425884249575	0.560055516038957	0	0.252432939201792	87.4930950112023	78.8250705568606	92.2738851305039	5.26843042493014	0.0163386847712511	0	4.82550878975642	40.3983281701526	31.942110605478	0	1.04481851044495	0.25820673502158
Kmt2a	11.0740620255286	14.0703559182274	19.6489015733557	2.65965766999816	3.00821510180463	3.89604574361508	10.312899224645	10.5214961342186	10.4248079824363	40.4002885919462	20.0854441274427	44.9065563320267	33.7407301160708	48.0220625402928	48.2048777657615	48.6284816041286	29.9431697659556	30.909406259813
Ift46	6.27221451120816	9.40516989581338	0	3.21473262853534	1.78950367704563	3.22664456988911	3.69357286943816	3.2878560841023	3.73111345206285	19.0248054031367	4.43913101367936	1.56652849790917	3.18906133516234	6.96722463244214	2.23345936013408	0.394607456362159	5.1087977415335	0.768503087900886
Tmem25	3.57965916241875	3.26728951494605	13.8703105900625	0.878148164242327	0.0525669163061532	0	0.107046095937006	0.0887503140065985	0.280293562961512	0	5.32864941142393	0	6.06194529615602	6.65600256726456	0	0	0	0
Cd3g	0.195402352566008	0.321031933986134	0	0.242672712717165	8.72890610114302	1.60625805088298	0	0.055492701691492	0.105925468178033	0	0	0	0	0	0	0	0	0.790075222242027
Trappc6a	0	0	0	23.3534772536386	21.5704983263681	13.8409981399784	16.0123174644903	14.1562615398719	18.3922076790465	0.0764354135342952	10.939618314556	0	1.45381679170112	0	2.08111660763232	0.0724240929120547	2.98957929147663	1.40375199178084
Supt6	22.6878242728184	22.6309188170124	10.0822120083415	9.66541605425944	10.0664422239858	12.1324358376055	15.988461061223	14.1756829948704	15.0741889303359	24.2740559050459	34.1686734957629	10.3578096379844	48.3279847460303	17.5469134784775	16.7791676424241	28.012179427983	37.6453238913237	27.5666047274925
Spag5	0	0.0933013328770157	0	1.58295809398439	0.0600444292942262	1.08670944008083	0.145787201343686	0.124414558255338	0.139558938906065	0	0	0	0	0	0	0	0	0
Foxn1	0	0	0	0	1.20828671718524	0.0803481321728167	0	0	0	0	0	0	0	0	0	0	0	0
Unc119	0	0	0	1.76432270314761	0	1.12522395121321	0.594229616271728	0.878657112035915	0.980722139686684	0	0	0	0.0449368752336812	0	0	0	0	0
Rab34	1.60696928437303	1.32006716000085	0	6.35672493985814	4.10608228099418	4.22277441313789	0.454672293698958	0.467232261076248	0.309731694623835	0	0.392457263385926	0	0	11.63505838942	13.9009371306279	14.7652228062893	17.179269554339	0
Sdf2	24.0329416242125	29.0937574075434	1.03545385616327	51.4319497263816	60.2938019339089	63.608018695587	39.5070805848534	39.1890924499156	41.1562697529262	90.109835146626	38.834950702234	3.1878730716699	21.4202071410925	60.5088479811303	16.678590137586	7.9759721332751	30.4937581060532	9.22136070445824
Ccne1	0	0.197117466604183	6.60014313725707	0.0993359751906352	0.126855698854518	0.3395327343396	0.119227438068426	0.194703919533635	0.234142238862954	0	0	0	0	0	0	0	0	0
Hsf2bp	0	0	0	0.368392819667694	1.08203775676606	0.575623063367919	0.213711334726627	0.166076096090364	0.385924051796033	0	0	5.45543933443017	3.73938908046539	0	0.0236255673641522	0	0	0
Bbc3	0.300739308163032	0	2.06798270143342	7.26234526719356	3.49772935391526	3.2219071399675	0.585256657505221	0.36603236850179	0.717320887045932	2.97349592726541	0.188864118881242	0.24582011012266	2.74495759902012	4.72772561510349	0.718577637880868	0.108363355590636	0.335483156366975	1.82398015643304
Mybpc3	0	0	0	1.12218075072031	0.324467807207041	0.0103386538875584	0	0.0186753002809945	0	0	0	0	0	0	0	0	0	0
Psmc3	8.5757422972151	8.25231858078779	23.5878533217584	72.6250763427499	80.9574871381684	65.9877810077561	29.1269612785012	28.3405931752901	30.9743946668717	22.3624160379277	19.0289836510541	2.25311527862714	38.0187683104789	21.8269679721464	21.9867667888305	15.4060519330272	28.6994451603233	10.8977042257772
Acp2	13.5489263322813	11.2311344518198	6.35228778130242	16.4016732966293	20.3486472203244	12.8140139048882	13.3059100674964	12.1430144247054	12.5260930749943	44.8492084618165	16.5791085491655	12.9120970801664	13.0029605593266	22.3820457413586	19.5384945463905	13.0260442913746	9.70973386773186	23.1807843069225
Rapsn	0	0	0	0	0	0.740418590538884	1.48241432916913	1.55317974612214	2.7286565192734	0	1.78089850612101	0	0	0	0.705817102690974	39.9785011969598	0.329525630837706	0
Slc39a13	3.14859046476046	6.03505750289974	0	5.81110354435189	4.36936985666376	4.09271613678337	6.45869977278464	5.44488371304068	6.65658354330777	12.6968656607007	32.0214866156898	1.50127475756981	15.7699360154635	29.9598339239786	22.5520330344168	3.42716638476114	7.65885515077582	28.3549071134151
Celf2	3.01073927699235	4.19635396742272	0.484843947484887	1.406410229491	3.13110681827286	1.05088718114002	14.9021277332676	16.5288305018158	14.7726321744995	9.14532123066699	5.4707552210565	2.88454001266326	5.81816910883706	4.24658883895413	4.16033243752228	7.34934143302359	7.1254787131286	5.15237687043318
Nr1h3	7.11155790658919	4.38141575272646	0	38.4469589735382	29.4052014341191	33.114132890301	5.95225404632847	5.05936780109504	5.80100370204273	8.49949641775552	6.64591432246119	98.9748001797526	42.6025162374466	11.1195087730745	14.4972681296522	4.98764426101821	15.4885169988398	4.20112111216025
Ddb2	0	0	0	4.80024640931569	1.29595893226705	2.32817718852997	0.831352821999298	0.767223109241253	1.12217244829534	10.5208485705851	9.28581917832772	5.34335292003466	1.44744040226384	0.0394646026161723	1.92145979485981	6.51962425576554	11.0687370340814	2.44579157339885
Spi1	0	0.584111350018927	2.56116341565282	0.0327065387702499	0.877116546365527	0.271494201957845	0.127581469443289	0.048079947476673	0.0942232259793172	0	0	0	0	0.520844892709468	0	0.0427019976390557	0	0
Sf3a1	10.2876620730909	11.7801015229944	14.6484631179134	13.4216525424973	7.69100078885667	11.4828857100382	10.9847611663237	11.5009549585359	10.7105151977856	5.61143121491827	2.37107886486143	4.48054839080087	20.1327727986917	14.6144992833136	11.062845833495	0.411875945993104	5.85400916190572	35.5039651338094
Stat6	20.1701659211315	23.3635693856579	13.4705442937078	36.8835694452265	20.5206815808314	45.0441692251028	8.53181290693953	8.84245064022489	10.9130487617958	4.85602759896754	5.55883477935693	0.97853380047237	20.2168163772807	23.7927983132921	43.2821413842709	9.3592263385137	6.63680490437565	32.9098424524218
Clgn	0	0	0	0	2.34914692417898	0.866142883688532	0.00657108571714598	0	0.00573532679874105	0.5431566951324	0	0	0	0	0	0	0	0
Napsa	0	0	0	0.0331368879645953	4.25286114915391	0	0.0397723609195677	0.0292275470187144	0.0694276401952864	0	0	0	0	0	0	0	0	2.11846006959058
Vrk3	0.189433656743262	0.233419348799082	0.465217257439902	9.43654449492358	3.60522993257005	6.10751839266719	2.61584068026081	2.42473648522298	2.93693124749589	8.8786691797532	0.951713851728962	3.13551861105745	3.4580604628225	2.24147707385804	1.83565473686411	21.8082217212948	6.97351286953559	0.382970922525087
Smg9	0	0	0	8.85726995643608	5.42748441001305	5.39450963968994	2.92206525788996	3.28313830431541	3.60425473552974	0.164040886150723	9.24668930820835	1.16356180164219	2.22863595162179	4.66667326884267	2.65691267080316	0	0.0641604739891459	0
Paxip1	4.35341450079637	4.95555345358121	0.397103761992709	5.50954398937774	2.87682442368695	3.67918981263451	1.63517415123264	1.2085803640809	1.21368248437968	26.9849381896486	6.43127283681746	20.5625853541782	11.3957570527371	3.56377926053064	2.32804882466398	8.07847708134172	3.45726318457977	7.93245145487903
Rmnd5a	17.6102085110804	22.5888537905496	9.25084825055197	8.17376569793352	12.2968300127716	4.26400655196587	36.7894338506002	37.3730542401391	37.4977323368463	12.4625220382976	18.8854095133225	9.81432168985959	17.4990273842317	25.8834731511514	13.6257490467695	44.6890286747058	20.3275194409389	18.3288334452323
Mov10	2.96201668521406	1.31017901648024	6.82657165095976	2.05936864279345	0.301132397316504	3.06275845147642	2.71231612388438	2.64373683728163	2.8861009355837	0.0216614717506679	0.262328118039435	8.21780968463024	4.98330471291263	4.44841453309483	5.67095781634179	0.738888498473547	0	4.08286233761606
Ppm1j	0	0	0	2.96405261363574	3.90930941420358	3.22679988655521	0.641532128173403	0.828597198465133	0.916261139071199	0	0	0	2.54698443441354	0	3.17853746767149	25.7570257754826	0	0
Rhoc	7.10622078472745	10.3777838536531	15.1247938421277	85.9650336796228	73.2565787967278	73.2581295629021	60.4820111511721	59.1498353590232	67.1282250723167	2.327028451969	2.64456457192424	0.564717768433824	13.869663780407	9.67638884418286	17.5034498542403	2.27603230926586	24.5155664253434	9.79525920619564
Prr27	0	0	0	0.0659267928091426	0.252572827487456	0.0643826718532617	0	0	0	0	0	0	0	0	0	0	0	0
Tead3	0	0	3.92528620003984	0.131284066109359	0.176037316983549	0.153850996010386	0.212723485347286	0.146674632740128	0.130655083983831	0.18089942226094	4.3217646363477	1.86638753851843	5.70180276423502	2.49272396149335	0.277841457840145	1.30268441412442	0.742919804716142	1.66112743144158
Ppard	3.40042741835656	2.16482932913367	3.50736911725679	0.140767828563998	0.0898828507720863	0.544155247900056	4.98067571417225	5.03195618520138	5.05073608729696	2.26295210205474	4.71582193032986	1.9108800415577	10.1455670889582	17.2294660841974	12.6274192788216	1.19462162945247	16.0581865785962	4.21845339250055
Def6	0	0.196379751534557	0	2.44111715080499	0.505523758010072	1.94903358989617	0.673093623047475	0.484938093000126	0.717076833940649	0	0	0	0.288187984283069	2.14172271563095	2.38001949672368	0	0	2.76799166091247
Peg3	4.36292868831227	5.93477608691626	3.6867510977376	3.05552479269306	2.71570511188343	2.68366656122839	0.883822128763088	0.852670466883606	0.939256643814095	21.7739265430915	12.7077144713049	11.2066781240768	12.958928818858	120.203243647433	97.6828614630079	121.480017150284	119.415199942154	54.9139125651373
Zim1	0	0	6.51851880956406	0.523239902958142	0.0626434337776518	0.0532275737495739	0.0392509819611861	0.0608937351111314	0.0314038577806406	1.33682570089458	0	0	1.98624767542908	23.9959620957027	18.0573957094782	52.3461746250091	18.7115460782686	7.72393440740948
Metrn	0	0.139147890771768	0	0.747974516983918	2.46260181242244	0.388054560740596	0.308602301911045	0.233655029821668	0.250987086969568	0	0	0	0.525085778386881	0.057266058211534	0	0	0.125972991094043	0
Lmf1	4.60662951451551	5.67626935953708	0.900431100028062	1.66052654561563	1.14311090117989	1.33974848956082	0.848598007581093	0.898227109129112	1.12798840255466	0.661397787610835	1.50552040721846	1.49847337126504	1.27903924868527	5.35545315761197	0.149754350612894	0.49965642318037	0.541848871583072	0.00863919313585583
Ciao3	0	0.0843205360919711	0.504166026703311	1.31727516385692	1.32948767854617	2.2685295985732	1.47479851261367	1.34510278255606	1.52092608864252	1.24910426077192	0	0	0.106063445835177	0	0	3.06983652318565	0	0.282977652715278
Angptl4	8.47845344685092	12.4476256629281	0.0886028010215956	8.58789101528075	10.0133963250004	4.80110911406175	18.6283135579532	16.2765218634276	19.8837349937997	6.96287546950494	2.11468076402244	7.26193286066114	5.03272697900942	11.5872798779955	6.58510148241575	14.6574214968659	0.0670776827754358	2.5196971645747
Dbf4	0	0	1.50976005654603	1.11089062997715	0.947914966039509	1.96756263031946	1.24243059174154	1.25893662655006	1.2854215762325	0	1.71587639445543	1.09174208623793	0	0.0247422439866745	0	4.60169310144386	0	1.33162254317041
Daxx	12.7713514134915	16.4861767419655	26.2862662209496	19.245685790621	17.5757342867405	14.0688703960402	5.6825502214516	4.34248442154279	5.73637339122257	1.58035250915449	5.00744650835115	2.77548145281938	6.17929809306669	3.70083037062758	1.5876666185105	10.0436426532038	9.08327832506889	15.312782024758
Cd320	0	0.182007178668171	0	3.60770253011696	5.38804510445144	7.07626529568893	2.15588820766752	1.72587499287754	1.80962192940506	0	1.39142347729364	0	6.90634414621621	0.112357078832307	4.61754052007664	0	0	0.203603877077948
Ipo4	2.46259696502228	2.24770484515029	0	3.9267460640504	5.78607616792852	5.52170697455759	6.66172138221006	6.69385319726958	5.83915599078722	5.0985973297869	0	0	2.30896040181218	2.28947100514605	2.32456556919097	7.64090467499444	0.992006951553321	5.85858491259215
Tm9sf1	14.9814681543772	10.4133906184861	22.560351195483	28.6695572026055	25.4572904839144	21.3978879696659	1.37696423771277	1.8701612559741	1.32677472973711	14.0863769195097	13.7506707914948	0.437344386643485	2.52332136105995	8.18162239969256	16.4120910086925	2.10587982944461	3.67302177383224	19.1528173108636
Rec8	0	0	0	0.120128275278806	0.287640434711012	0.0146643325839542	0.297378010350908	0.0618077144223125	0.0629224950321846	0	0	0	0	0	0.346680046078129	0	0	0
Irf9	25.2614318389628	26.2071075475289	31.1062949934885	16.0544715313949	31.9444836508904	27.6250732222264	26.4977262499298	24.899851373073	28.7551406718035	0.924561967386891	11.6436517643435	6.7616048077538	16.4620143485098	18.7843888106392	19.3797160273485	14.7003965730471	16.47131357285	10.9420337453804
Gmpr2	0	0	0	3.63805038514737	7.27001122156344	4.02435987799829	1.40834689997608	1.49218107564929	1.87030102829264	1.91853861670616	4.12219397103649	0.0332561728599064	2.60649904794925	0.220076744474593	3.58611433651221	0	0.786697317503602	14.0578491454466
Mdp1	0.314355457942066	0	2.62481437652411	17.9584972943558	15.0398293635536	20.7997536631374	18.5608917994178	18.7603837971862	19.7901233345043	0	5.79084156632721	10.8561273928629	19.5974312731706	1.32843445814281	0.041728425821822	0.169904355763664	5.43542149306769	10.3994287372865
Dhrs1	2.31438511064594	2.66165715413214	0	14.8503683780464	28.0796468280768	16.9820144093562	10.8669330047302	10.0749613707578	12.0525502956044	4.04852907019983	1.11429830139933	1.79715876161414	19.4900996774396	13.2621655017791	31.5820078932974	2.96043976023373	7.57316759937971	10.12345033859
Ncan	0.887797485112271	1.02101094446209	0	0.0857552263934351	0.516273603037944	0.131601939533832	0	0.00360181955384667	0.0160421753752138	0	0	0	0.0152891550482351	0.105048793510067	0	0.0159947023818284	0	0
Tmem161a	0.695638759094232	0.571442086686998	3.75841840739687	27.813514125121	11.4923043272096	17.881502700882	9.8435239737919	9.86368041996123	10.2822089401116	0.562142615246914	0.21843037762252	0.355378378641798	8.92502864973356	5.35025260057942	5.5866330049894	15.7285885069159	4.04169062598384	9.33302877559442
Armc6	5.28718511481715	9.97334615518726	0	6.3230302098966	2.53629730950118	4.71036614341025	0.835134230896932	1.50151818804297	1.02614350181338	0	0	0.720278544620596	0	0.827522629965108	2.96330667834869	0	0	0
Borcs8	58.7424994704821	55.0462610350489	18.3800112969363	11.7085175662368	3.68054354605698	12.548393259749	11.5307335200055	10.1506660229618	14.8446510248614	43.6844008664614	16.8511051029054	0.622420537687962	18.7339016641777	5.22223150259343	41.1253534224789	2.35180961111557	3.07419578981508	6.79756786067255
Slc25a42	0.745729158400259	0.0875127912108632	9.62785580200375	2.16097163641029	0	0.567068958402023	0.335239346376743	0.423562205739297	0.404251582441283	6.17812558244304	2.16318082526487	0.195926335269545	5.43055691950088	0.990432521961575	0.183838908690669	15.047397727086	0.316907371191218	7.42058710861773
Snx9	28.9627668366817	30.1750491536826	52.2181354955259	62.3369267458493	38.1850033103256	52.5949646977778	19.4141791900928	21.4370899464365	21.7635593432183	42.0411257607702	34.4178618281263	31.4326919413438	56.8123359216456	35.4941820926405	85.4719988914044	50.1435025193016	60.2506230424172	63.4539898390235
Ranbp3	0	0.0753917666810828	10.7285516355399	13.5888854728145	8.85465536479998	10.0673592910917	2.50425870511304	2.62502006341931	2.54727617819947	2.26857232381887	2.95865411061201	5.06368235463876	0.806074568846929	8.03608177134553	1.99797621383198	4.31557063639706	1.63808327384702	4.35182224784071
Ndufa11	7.01945374217889	11.532454859348	0	63.6865496765703	52.1069076502726	57.2681802587588	114.029398364653	109.023746541688	124.999793157369	3.11425313092295	0.734702176746809	7.88920474300251	2.21622742910727	12.5575498170757	2.32945497994347	14.121769603839	7.61288700986597	3.01020501341397
Bmp8b	0	0	0	0.113587786064206	0.826817981528844	0.0221854722339719	0.0136333092842848	0	0.00594966246518884	0	0	0	0	0.0278286476180019	0	0.0593205585759046	0	0.393343799433217
Nr2f6	0	0	9.78144626645147	5.34833593008182	2.83011959730748	9.65257693381923	3.5022477051785	3.23178481684638	2.81690489199983	0	0	0	1.25383372425402	0.108590498918385	0.568502589808531	0.0385792435927774	0	0
Use1	7.53882322015218	8.09836934517087	15.9505955800076	21.4458689897419	20.6936597809116	24.499287077584	17.0241230941102	17.1159593322031	17.7719631679191	5.6785995582921	9.77223930233091	0.0592512385270688	25.8660162307411	29.1626036726823	3.27159950428738	17.395491262463	32.1835403087988	5.48887586876256
Ocel1	0.0895514216372184	0	1.80337070729234	4.75753357136437	0.946838273799882	3.89186617220931	2.42127419984827	2.36153225829979	2.50167750625165	0.834338670011742	1.2372413496541	1.11627073979855	9.96264320616084	0.983931715864304	2.06839142870741	0.548546760643021	1.29866268240641	2.66626598552495
Dyrk1b	4.97743083536321	6.4252248502082	21.8863055519423	3.46689310964649	1.62893072896455	3.94465105197575	0.176651265383015	0.326943642841377	0.351195660468364	1.0365436209417	0.0992325017943742	10.8977208374415	9.63313211688466	0.520844892709468	4.93965466396325	14.0916592208884	0.30847022689327	2.35231605129863
Braf	8.15627913903299	9.53910888885332	5.40935376581845	3.32559340633283	8.7089978827287	3.41847046338407	6.55777715910898	7.29107326437126	6.19333165973054	8.36750525618419	17.7876156495198	11.8646950568942	19.2759549862583	27.130100783118	15.7448436812027	12.2537051109932	15.8667898701082	16.1758888651859
Ndufb2	4.53994520638436	2.23764049509738	0	3.63351746636657	9.78028586836686	5.22320440999599	10.2636435865571	12.0596348855576	10.9557938814384	9.32283879704866	4.56173291830854	0.139158292617412	1.25095062484209	0.479633763138981	1.89833196873005	3.63976106741851	5.35986202698879	1.10556037006515
Hltf	17.4474434441412	16.5442407976333	15.9754241379322	19.2606275659463	9.96387241803699	14.4917404854846	12.5130378945042	11.5396656808458	10.5673468792434	12.5940585643546	10.9344395787289	10.7179806132844	15.0420564211657	9.21184071749633	6.2189496126159	2.54185242901372	4.14492239626693	17.062396246999
Prpf6	16.8837962256814	17.5407472912525	13.7399548101976	25.7648534853612	23.364393724707	31.9536339009171	6.29174220538184	5.61415305850707	7.14255514271305	14.6351335914195	36.5214949885947	32.505776059757	30.7867085301414	15.7527885469469	5.38328051597198	6.79934425221408	24.1276634582702	19.6525278849317
Rgs19	34.9461773298969	32.4718762609177	0	7.86577590815197	0	21.944516118498	14.410346777573	15.7117506568525	13.9957405261834	61.9806199357051	9.23418502684285	0.292669234249176	8.58338649306591	20.3845467762573	0.19011695352005	6.39917200494153	5.59188740904056	3.26398014458968
Rgs20	2.10964474346211	0.990283927530712	0	0.499046692064111	0.916120195572865	0.233525777560704	0.0311967681192646	0.00611349178814031	0.00544578682824551	0	1.10404644158461	0	0.0519016138580097	0	0	0.217186852818599	0	0
Abhd3	0.547361003031944	1.12409317930663	0	2.19038520787394	3.47238941234682	0.239724768526466	0.555262373849235	0.310892273915145	0.474749416245403	0	0	0	0	0.185047391187399	4.86810180384416	0	0	0
Snrpd1	6.22583129179609	1.79000334927015	0	16.3229855529303	15.9629227212576	15.3743592720042	35.148823962668	37.4834269667167	37.0345032560227	4.14323150459047	4.69178232168138	9.47809029863292	13.3486170430998	6.15647800812288	18.4708070602652	9.75840533766197	10.128256109617	21.5115235461513
Tchp	1.20897445823116	0.425626629255376	4.15665361699501	1.8231784052766	1.25543753341152	0.59349212459894	1.06552504575243	0.959947968506142	1.40436807681759	0.0656784491583047	1.95231931676832	0.617624272898423	0.371790829295835	8.05762935275541	0.768024172649201	6.47209187415142	0	0.936390663223678
Tiam1	2.47930347641251	2.55887819555299	0	0.140356882143031	0.0336076702180263	0.286989219841925	3.1402471809051	2.77256404923082	2.53407777393718	0	1.21100094061312	0	0.0985319700585653	2.1491869577597	1.1392258928585	0.194704620007298	0.732800986857321	0
Tsc2	11.4872411915927	11.6181690508702	14.382583224751	17.8670517538832	6.9152707337935	12.1961059023936	4.30821076486904	4.05159021846672	4.83290710966471	13.319744809961	3.65563974970507	45.7806480639394	5.13435096536914	7.47520288323559	8.9111096719243	5.61054089666035	11.5057470700461	5.47938669333597
Rpl3l	0	0	0	1.18026213249429	0.30829872521369	0.550113292034093	0.0160977602017727	0.0157730320693407	0.0421509866675582	0	0	0	0	0	0	0	0	0
Slc9a3r2	62.283724474254	73.1761719051489	119.046669875714	243.179172523247	107.458379000496	248.869685128025	28.667665227898	29.3332198077591	27.5079473622951	174.655930976308	144.277625872793	242.956389452013	160.85078066639	60.5983000171592	72.9033132611938	79.0698656283181	121.050082291569	189.851104627187
Puf60	4.57417646973494	8.17813300577609	21.5417146175432	53.3357334594084	62.4455994456485	52.3493972563825	20.8837144951897	22.2199533002721	21.0815537957768	25.9897148398675	8.92752893538972	14.6805550770263	15.2682403342422	29.4725775008783	33.6811322988861	7.22291519037531	8.3042679868361	15.5772403495327
Golga2	14.749786708793	18.9855659134485	1.71132282773166	12.404281894005	4.02157936508594	15.189142384711	7.92015948344749	6.49290842703983	7.7186810147475	16.3855012913906	12.2532293215693	4.86522692498221	8.86044062971252	3.47483673420709	18.3459403474966	8.07665583345099	1.68424743883726	11.462313381078
Uck1	0	0	0	6.85672195745774	4.29630878308814	10.6387040970759	3.37457856199233	3.0144781318708	2.97894041423159	6.88735588823527	1.40958127548879	6.83256593981064	0.559824277720364	2.62971109951864	1.3253591183597	1.04581864446797	12.6488491256617	4.65153817230926
Scin	4.25988856644401	2.79947553771436	0.104615711376282	6.08397240782444	1.57641153214745	4.09014591469258	13.5814854343879	14.2666943581424	10.2838100458653	0	9.71992116192277	0	0	2.59226775544015	0	0	0	3.75798851958049
Ikzf4	0	0	0.0485594363747826	1.39153388679059	1.41117884220239	0.0599533114386549	0.708189330133365	0.754068602028514	0.657418824817771	0	0	0	0	0.885727146906966	1.07614258228374	0	0	0
Mien1	0	0	7.56006068475832	30.7973438263721	16.7262720254042	46.1511281435854	14.8707100466336	17.2767277932845	14.8644391774199	0	1.25302620237675	0	23.2675560246106	1.15636040436784	0	0.462176239507048	0	34.4178862377091
Pon1	20.4988395514355	17.3822508024956	79.5723778595033	1.27745104327281	5.06884380961238	0.267328050521152	0	0	0	0	0	0	0	0	0	0	0	0
Axl	5.71123844113303	4.2745468984927	8.7895281336903	2.69703850304328	8.9907495781835	3.55743364031486	11.3088476584095	8.51135437382256	6.0681592197111	3.13714750124764	3.6663580113596	0.103739700755122	4.04351521077479	17.5274587329945	22.4068298209862	37.9338058720854	21.331209570422	27.0344281365637
Tgfb1	26.7315611470799	32.0539116221546	48.5361293862806	21.5028302345424	8.53936106103091	19.7699750428649	2.53889965997066	2.43628589072298	2.68298860647572	15.778182512778	31.1879762581263	20.9956798975273	11.3670865069494	8.5446421956329	17.9102839651901	13.2382968087283	5.29972895768138	21.1186001466665
Ccdc97	15.892228604405	20.2484025913306	34.0903269567599	19.1773324554077	11.3163399051272	15.8981803693406	5.35821243188297	6.26330725788532	6.45832159993802	42.9828600446197	7.90956600840954	8.4501832980855	14.9131559496003	14.199321941753	18.7494217989642	30.7936799577727	9.40681483991359	24.4094842176836
Zfp40	0	0	0	1.92729227010502	2.75004022039303	4.11960756837248	4.94510119804719	6.05379317254648	4.53246932644819	3.00794328508823	2.59555427635185	3.58216172522117	1.32536711532592	1.99953986588606	2.98910340933755	2.28520473978485	1.98729982185256	2.43596911728078
Akap8l	5.79212169618782	7.03359261478866	3.46335127762238	13.6394905891724	16.7080933290031	18.3935188997254	3.44097954023227	2.90159118467936	3.11709302187639	6.24876456133741	4.05918245808389	9.49452918535854	5.91986861150603	7.6623408225557	9.91164037710937	3.51620184580614	7.91272040717943	7.89132987845306
Shh	0	0	0	0	0	0	0.306569884221958	0.154744137242274	0.243252796258511	0	0	0	0	0	0	0	0	0
Pdcd2l	0	0	0	9.3322375762912	12.8622997744951	16.198975342845	4.11498865253359	5.88903310190718	4.63482162911173	0.627273710037418	12.8622683208651	0	0.284068355253845	17.496296541136	23.6476524652131	0	5.52020315654064	20.4631754623945
Gtf2f1	0	0	15.8972621446243	29.5696064437009	42.186649499261	34.5421471360057	13.3398397961385	12.904719507797	13.9556835170647	121.455872105995	74.5288392153167	69.1803933677173	57.2771640602295	11.5710122932114	18.2720440709835	19.4372430138637	19.5744749977614	74.7326785712273
Clpp	0	0.429048811202237	0	40.2162061063692	16.8430761172481	36.1069921123361	19.3769121261776	18.0536861159588	20.9706385898939	0	1.20267682571309	0	4.3174673650519	3.79634633572153	7.48777875482729	0	2.71897714301672	0
Alkbh7	0	0	7.92741057225872	15.8470967612997	3.11764214609516	16.1451594049441	19.4573424185763	13.8264191815061	18.620304181627	4.95738253493857	0	0	0	0.104932121241834	7.08661406143347	0	0	6.16082775340119
Pspn	0	0	0	0	0	0	0.502188987560365	0.437385513754038	0.048701878407031	0	0	0	0	0	0	0	0	0
Dennd1c	0.125028438155858	0.20541268197312	0	0	0.33048529100678	0.193759203577966	0.00517686827393082	0.0507243916420567	0.0135553084937949	0	0	0	0	0	0	0	0	0
Med6	37.081343749285	31.9115060517136	0	13.7668082714555	15.8693235548373	27.8405445067972	44.2699085472587	42.8037796398928	52.3433787749442	3.44138960355618	0.0924089814567514	4.51038280840126	21.3624998139229	36.3399442937607	10.0789576630477	7.39641684745315	18.8770135393221	5.92263557234939
Prkd1	17.6610455363718	17.3807638182701	7.72976366207838	6.2012152615266	7.71888972742562	3.65243443786222	4.91612728930113	5.81014511197646	5.16925177074048	14.296749248721	9.1510947281631	0.142929623296066	5.81195067626771	1.00496994080668	1.2998524585592	13.1684170162531	1.56050637639957	8.64496599937749
Lcp2	0	0.823746775667718	0	0.0197676882677335	0.946652473510675	0.2026992910545	3.41062043207439	2.95823764749332	3.70680383523028	0	0	0	0	0.920173986274546	1.1409575411968	0	0	0.0789849711974511
Cse1l	37.6744851806191	41.7950336359077	8.4489735663343	6.01780464913645	13.896966028088	25.4990300781947	9.32448029611262	10.3208216477994	8.98783791375059	8.72971278744019	14.9615626283088	18.8381744964111	19.1930652240257	8.04745591386953	27.513633213137	51.3754511818885	25.7657171881039	20.0153229613706
Naa20	0	0	3.38723366712518	16.962687982697	28.5281860782126	20.3175812194874	15.9262810379715	18.0461367233498	16.4490101385755	15.6368288784237	1.15490026379849	1.44446683332805	3.47385696543321	2.7103074781322	4.188114848151	8.10698289590379	3.81445707020653	3.01020501341397
Prkra	0	0	3.40351844437098	13.9952698616544	5.16192602607129	14.7498383693611	15.7674465453248	17.3406210173721	15.3897935766218	3.77303744707973	2.24178356494539	0	5.31584621107547	7.24093726581225	18.9820716057958	4.36947980279518	2.34242677226645	18.6401156599865
Fkbp7	4.30148343796821	4.24021572606332	16.4794050077863	51.4619217250566	61.3981582455869	37.3881231062209	26.0389780854083	26.1419578124648	29.6603294385802	7.27917347975324	45.2022422062596	5.36185803837245	20.5936167131517	11.1247127083843	17.7007205344661	16.2742057668845	0.239921287583655	6.324471139294
Plekha3	42.7072906981767	34.41105972507	76.7795990369049	21.3170045493547	8.96617378090545	20.5561245962639	40.028285756387	48.1161843148864	38.7624887157811	58.5909965245811	11.0360445973523	85.600601687147	13.4075765476493	4.97390338999681	20.2622343149862	3.60781337058573	15.4624895083305	8.37484101140796
Ykt6	8.13447420926763	8.08895040905344	0	22.3018807303274	14.4287729456159	21.3324021655651	9.21801769838239	10.1176547650016	9.51547223487508	8.14047400174229	19.9408610237011	18.8971738274991	9.99044320543766	12.8455694467278	17.6460898621428	8.33032401663776	9.39262895962552	21.7957404557045
Baz1b	10.0487021632933	11.2877477612862	9.82525776561625	6.82347852937743	7.61019097592919	9.35935710470235	15.2282279118016	14.8565700878449	14.6426560893833	12.9924990867758	13.5212724302381	13.7722214063907	20.3075877846847	43.2074420452672	25.2509033707957	28.7052126523306	27.9979558318793	42.1076296227743
Pex6	6.39443388842323	5.80572213809645	7.43857393508227	22.9416207908308	3.20253828572872	23.3113440388065	1.48407693952902	2.04125722215176	2.56631700052729	10.4306149385022	15.8162256268166	0.859658051074371	9.38929727748807	1.16622267204208	7.86270831586399	6.69997267751142	2.59672447322825	2.90711580062582
Mrpl2	0	0	0	35.3329856507276	48.7774257173274	30.4221606348204	22.8769260270519	17.7418704646422	20.2632282092187	13.702713776061	1.14287005271726	2.00816120730973	31.0271840075017	0.36914582139435	4.13090016443309	35.2130891813139	17.8649081831521	7.22449203219353
Mea1	0.346404712873253	0	0	24.80845949601	23.8067696017325	25.6278297803841	17.5989461790271	17.6655478602158	19.7672050359158	3.62259922225039	2.90055956980302	2.47753077366032	2.98279475520747	3.16196217403674	10.6220115256815	0	11.850342122082	1.65528627093371
Gnmt	92.1608876896024	89.629933164734	216.966219204121	0	0.700020460926053	0.642385315431425	0.307032073102136	0.23637314145041	0.382830685985617	0	0	0	4.65197263613153	0	0	0	0.0984751553515	2.92034814734191
Grin2d	0.0959402659264462	0	0	0.635463781213507	0.202877663172561	0.129287522180551	0.472722406333733	0.478755824250675	0.346721092894754	1.53233602536852	0.0401669558930367	3.60733073587029	0.330445991505111	3.30834051706231	1.32447953921208	0	7.36682313414906	1.26954876504452
Kdelr1	9.20320055738182	12.0401536458455	24.1082831654833	47.8348837030857	28.0206909495935	47.1968101148216	26.8861372048727	23.3429427815349	26.6077541025905	65.7831964714968	34.3922165170422	37.8217981921008	28.4699323518917	17.9190354896961	39.5002971124118	8.16749761139537	7.54138924499209	35.3948065477998
Tmem143	2.97379092429366	1.67510517510083	0	1.81728370681068	0.0449175140131322	0.749962212495559	1.31222868639188	1.14787517062325	1.29578868502283	0	2.04539991477929	0	3.02888167177636	3.66236551652714	0.0225571059510355	0	0	0.0468467659709277
Pdxk-ps	0	0	0	0.367384926519944	1.19095497719077	0.496772485033856	0	0.00830878220260556	0.00740131143473316	0	0	0	0	0	0	0	0	0
Ggct	3.29900731072061	2.98101673704516	12.6793296661934	4.16536457673485	7.5211752918658	6.65186054387151	1.46158933052645	1.0506570420448	1.18329529695007	9.00137773903695	8.63239484621815	1.3145742183422	13.0387375061515	2.88584333387662	4.57625867150883	6.41902824161319	5.09085402214304	15.3701184584208
Jag2	12.4727580062033	15.97158069968	9.81993812132211	1.49332467973111	1.62420827806883	0.883660259461376	1.98601985154646	2.08362546250667	1.85605550672826	0.0174380290173719	0.01919824783459	1.16193677896026	1.08978858140295	2.91447648506465	2.33741492660861	1.45401374875498	0.136408944555818	7.73663746520079
Btbd6	36.2812729565632	34.7710461271307	0	5.19610357661697	3.9232472028699	9.5376528868164	1.5477677803639	1.68381189551589	1.81777036866725	3.65830940078298	13.1184171799852	0	15.7150672245788	4.36732545578212	5.36335959839997	16.9354579190797	0	3.63711517971877
Nudt14	0.402501758373207	0.330640640264862	0	11.4970593894553	1.0639252373999	2.30522014579834	8.29956696013437	6.80944753289191	8.46584107901124	0	12.0487453383821	0	0.1386332332351	1.02055909979062	0	0.145030729221493	0	0.0739747923901354
Epdr1	0	0	0	8.3488057254332	7.6272393303261	8.82747412873908	1.60907815734885	1.16122268774535	1.33714599928026	21.1054466282549	0.681974916703413	0.903489650647547	14.4269469602691	47.3595934136423	16.7422045203311	0	0	8.25421243568923
Flii	50.9596461195452	45.8185644540877	14.1336677278757	68.7275759639414	30.2238800413134	64.2394239220288	7.12784798087598	6.78348996606735	8.29198046448268	21.2348925035486	27.5710879576241	9.53268824743972	54.9918198791423	35.9131486449994	19.2839485642695	24.6881357832651	51.0255300399312	42.0526655922358
Top3a	9.30585115591752	8.21489935186436	0	2.14658440148124	6.27799171884915	0.898417557915835	0.638355473206761	0.61420852233138	0.702730300302366	0	1.19207385146438	23.1883889789483	1.10029390004661	0.281735558402733	0.755920550569175	0	2.01421198382364	1.07212781299676
Atg4d	7.12285153270933	8.3072095335268	1.20935992782064	1.4803941192553	3.13794964877122	2.75516444139125	0.717287739849666	0.688548003325422	0.749998200182285	7.37362879938654	0.202488127456926	0.754719176205337	0.499749522147261	2.80937553293408	1.45911621128067	1.80607581699437	0.245238926253942	8.84040522455399
Qtrt1	4.53258188927314	6.38288935955807	0	10.0965897459686	4.96351051199752	8.09314332776428	2.82851435500717	3.30998636891107	3.779196648694	0.923384734713596	4.54077969754211	3.63871075323481	1.56115214192471	19.4278658028565	6.91917788365977	0.0583283748795008	5.7785400841233	2.4990956979078
Plin4	0	0	0	0.777333989166318	0.106359014283694	0.813350856073804	0.0333210960774961	0.0244867008093796	0.032718458784944	10.5006730371955	9.9602474940828	11.1002296656018	0.294502834602343	0	4.35310938173247	0.380585756910607	3.62828996010368	10.5935514070491
Hdgfl2	0	0	4.11803141483144	13.8651643894846	16.8290891089473	17.847930316398	3.98139603946887	4.17213842834137	5.01841094889842	8.668302603135	28.8218420370146	11.2433964232067	7.1742698199164	10.9170939929489	7.3210623245787	17.1820367694671	13.176727073106	8.8120726746249
Chaf1a	0	0.118528731895265	0	0.438032682107097	0.457677709985175	0.826380025159694	0.0806542512210119	0.0439040405860516	0.03910891749198	0	0	1.12043329163204	0.211214479300302	0.329266899080854	0.124497187317512	0	0	0
Adprh	0	0.530741769487865	20.309697753255	38.9902522068107	26.6417497174883	43.7798804032343	21.8918955253754	19.7115464775707	22.6799688885414	2.70265932535255	1.48773475169971	13.8188031831394	24.4044503157147	7.31726422937536	33.3050802021183	2.59962447865681	12.0522832918161	6.88713797067674
Tmem39a	4.99283080049461	6.92116306531953	18.5456007467093	13.8223073558619	5.6501602635625	11.5957296521001	15.4208246134539	14.6350004853714	14.8522409431443	25.2464453254035	15.7427976924614	2.51878549084892	19.5613049771503	25.0552992476685	31.6261920515882	29.9370312832625	22.6556839700545	23.6287123378289
Timmdc1	41.5343910888119	37.6485521865712	0	1.77869304455698	2.55538859290069	1.93003659793298	19.5103048963848	23.1260235259885	24.650412076904	0	1.19924480868089	0	9.68097470841485	2.48149173938999	3.89739754716103	2.45129572769938	4.65990617420047	5.79093251459459
Pla1a	0	0	19.0525571164417	0.61424475251445	5.79905451821808	1.34968064531411	0.671418427370403	0.245090463966455	0.425153580638382	0	0.266233541399541	0	1.09512663585915	0.537457206360614	0.717504600094087	0.630114843210455	11.4682136618509	2.45431349525738
Mcm2	0	0.377175600992191	0	6.90605901125271	6.9421580592516	5.31500892165394	0.828895796795534	1.21081150075132	1.09848080948717	1.92066502755311	0.0768923497227827	1.01331883807607	3.76384445028008	0.822697397378653	0.670438307913575	0.579049155736619	2.91951371298425	1.29954652893648
Tpra1	10.7201918814863	13.2093749917371	2.1061593180746	14.8139605639085	12.5894928888847	24.331787687305	12.4348462820849	12.0845968201648	15.4967952581663	7.54185348248686	1.82733166664383	3.63019311990299	4.45718641253338	1.708549528175	4.57401972805971	11.1743377782518	10.3072393963354	4.16564453067021
Nab1	45.6487061287111	42.3620820510271	37.1899668172904	35.2361502279914	10.830784866127	22.6011522283655	14.2822548062168	18.1595264451609	14.7967234826935	20.5290047242572	7.5337436377535	2.64244627156976	7.94185836325055	18.9614902404025	14.6835206101608	12.8835572169512	10.7464255751952	25.1976185513091
Adgre5	24.653098783085	29.1902793412218	20.7936883380224	28.9981726841836	24.8975496638679	27.6659983932344	5.9275320866898	5.56653686286156	7.05997051618517	80.4317832844598	8.50627502904783	21.8882622942064	68.720478954646	27.9350142349288	51.3447343330101	66.8681799255064	27.5960568565245	22.1234444584473
Il17ra	6.12074972462216	7.08762681179166	4.4551292733028	7.27580780649548	12.6117147377581	11.5922293974142	2.36028437646031	1.86988366499702	1.84954688446817	6.14149988252434	21.1333323659526	4.43038105191514	7.55636746598599	10.9570721858864	6.57819584084522	33.387297804251	25.5153879607048	22.7694103531382
Lamb1	14.7502668683338	13.5454304932627	12.4649140119475	41.9255645262811	15.9531818351635	39.2943929894505	8.03833222897034	7.16539088572947	8.39400962548627	23.6984080392357	29.7850351653659	29.3387553212736	11.2257271572972	16.7564545824672	11.6196982117426	27.8972318507574	49.6743756119809	29.5359482535289
Kcnn1	0	0	0	0	0	0.0469149946957766	0.0403619664444273	0.0395477745431627	0.125815840227451	0	0	0	0	0	0.0184853196577158	0	0	0
Arrdc2	0	0	0	4.99083363966761	0	2.15731751661284	20.1719827748696	21.2003410978237	23.5346704060808	2.78085845787241	1.53078108236789	0.323095243750328	16.2693734323764	1.06906091839453	3.20069420635302	4.87816152794057	0.14698148187365	0
Ppp1r17	0	0	0	0	2.01806695428722	0.440931525560785	0.240852544214115	0.0294992506430583	0	0	0	0	0	0	0	0	0	0
Cd36	56.4039504458592	41.364249302617	87.0438853325349	191.903748590863	246.682920611361	98.5599800659713	232.519469688955	240.801010750021	240.370142209345	4.05980630994969	18.6978634195809	1.7088948435463	31.6533847077797	12.9931103040084	33.6806746437153	74.7871962467175	58.0903569898229	66.7435400731862
Map2k7	5.67202660702572	6.57792672050565	9.75068155959231	3.06167882583299	3.74818999475214	4.40627002467771	17.5932711332783	17.1436216376559	16.314226202013	0.888159942274187	0.523827877388036	4.77259519104689	11.2907155745146	63.1382520305093	3.25527492992466	3.0956996643085	8.09522871490475	0.275942010892741
Timm44	0	0.429634303575603	9.419125825852	5.26843960559371	4.14739196664377	5.60316383620986	4.6992498983337	4.63274701334662	5.72706974392026	6.19875766479833	7.4813696000064	2.8143853164671	10.9885377263567	0.943014434566352	3.33244301934271	0.0628176220727374	4.66746435015363	34.0595167142748
Ap2a2	37.1102640980211	38.3607367447535	30.3049898595014	27.9857198182078	33.3933122720127	26.2054186879227	54.3310606734815	55.120480205751	60.7139993458075	31.7848494545443	26.5873188213097	16.1347933838235	37.7627820575787	17.3316994273147	15.4072283148103	8.37254742337084	19.5453446607528	10.6555835597557
Pnkp	0	0	0	8.7601696619757	6.3901313927907	10.369284933184	3.91439576170386	3.97896330869952	4.46067247667007	1.34535735255871	0	0.160652896584778	9.40969871354779	4.51834485386684	5.94849623678365	3.71803008674208	1.64438359413105	0.0361224601609676
Med25	4.18646146636701	2.7512213716101	5.59299809998374	6.56257193445377	10.6233541596769	7.53718630946359	4.70798610245564	5.55735876323505	4.85961629651094	2.22884022740062	1.24443852771297	0.0342195513108225	1.51403518286347	2.83065022303965	1.63382457814675	0.663730879543744	0.0467011550742859	6.70933622337019
Bcam	26.157833091752	32.6416419268418	17.2612326481634	66.8727052390103	28.3431479178401	65.5351498556591	6.10161974632581	5.10362856037945	4.44519201775509	2.01224170728907	22.5715942265322	0	2.64783408379118	1.55262801714941	1.69637334206824	7.44668643729659	0.965235064458154	11.4498826518353
Clptm1	15.8406803128655	19.6878132353266	31.0205968290381	46.5559935770534	27.2979573133761	37.8833550705197	15.6051117104963	16.6298937817002	16.9436423000585	11.2459140838884	16.1061860762647	9.5428079271675	11.5851171906798	9.84121360079575	19.8667624231507	4.29935539514383	9.81069439010553	13.2521730856239
Relb	13.1535709763352	17.1532279034087	4.68392948988759	16.3809668143538	19.6007891284657	14.2801346194605	19.4569256094988	18.8109545857383	21.212958713722	0.0625255454857117	0.0344184803521028	0.772767311435791	6.90896649152653	0.055585664225404	2.77184156532373	0.14811053235168	6.32780816789168	0
Tomm40	1.69848071935727	1.27897045360153	0.0695197248875405	9.55073690473471	9.98927491509466	6.97143930730886	2.38524004978631	2.52087862882292	2.41435272595795	1.91078371804247	0.770354686542411	0.752003642887978	0.828758253811157	0.526357935003909	2.0667267315962	0.102000340028589	0.473675752796447	7.72594829833238
Apoe	606.503128995653	676.156243104035	930.95534931732	535.7497030897	519.723348170753	327.891733016395	249.579470875709	198.957116463264	290.448162215477	13.2931122884952	60.1658540287831	33.9452507166388	32.3121775113416	52.927015944913	54.2939517205571	3.44492074498799	17.2753426646706	23.5564733767208
Hbp1	16.4690248411847	17.1023294821092	9.25914356283113	17.9375503635817	17.8235856655038	12.646042943836	5.51102265522841	4.69387991205581	4.07266792882225	7.6414591174195	12.7492927106756	13.2710572407829	5.47619255158421	5.05996743100663	9.73453059496014	7.59499377985451	7.29859464198663	8.41412583447868
Prkar2b	0	2.01154812305715	1.89001517118958	1.06197737332318	10.2176151899659	3.00524455480446	10.8416166914661	10.3390713560305	12.4146582356867	0.598632447400852	0.805516844385055	0	4.60866292374696	2.24701851303297	8.03343039414021	1.89072097980156	0.227636161412202	4.0825699428914
Cdkn1b	29.8897345968043	28.7031958104094	6.40994161090174	8.79117561106413	7.49267946076967	6.96844123257652	20.2257570870112	22.2145623405304	20.7518789484413	8.19133408096232	27.7889154602047	38.1669742641479	11.0923793920412	13.235969955817	11.7352947276063	29.8070168735333	16.3844313396869	9.33613233290387
Klf4	140.994557406449	153.855580949065	113.293051091386	161.457829219687	96.2454894505683	180.897095361102	62.231026553818	56.6069237962979	60.1534486550969	219.64830396604	185.158442578208	60.6202550084577	31.2806634916263	8.81791178639029	27.3092497104242	106.966893482447	49.9738966628617	101.38042709493
Ap1m1	37.7163362503758	37.7394514469149	20.0030562935761	41.9681183826974	29.5902870062353	45.554076749768	9.14570685699602	10.6134671996434	9.96179791501807	16.6315201753184	5.08153622371804	16.8492546021606	3.48949514063354	3.8659445396968	5.72560134203443	1.15660184560055	9.66052408123821	0.848038284243823
Rab8a	4.6426228897609	4.37459195124265	7.84691634348953	38.1555893589767	19.4182503472308	32.836490761417	21.5071719802894	21.3835515013077	21.0071669267889	7.32162375671026	4.94502623707782	10.9100934338984	16.8370921183388	3.50838461290996	16.6212936905808	18.0568838370554	2.23406825291663	0.777968760414171
Hmgn2	19.4136068693006	16.1190553704025	6.97205596483267	20.0196616928586	16.3878907670206	16.8783592681982	45.8442746866218	47.3077458104349	46.8634302441052	0.952595075341137	7.42865534266218	0.0853140382190408	3.05570751589032	2.18773185326357	5.04319390559788	2.63259210934897	1.0478915060639	1.11259538240889
Fam32a	5.9400276507302	7.02174530957583	17.0071358361931	36.6650759178953	27.4961813236361	22.4814462591028	21.0377206578305	18.4033005400682	23.4721403733258	2.12113906830611	8.79509659530428	1.65790582776308	4.66568904444855	0.979588593856633	9.8273518732004	6.23827856414242	3.17845371008421	6.52359013453629
Elf3	0	0	4.2455009258115	3.37945438375959	0	0	0.13122905734174	0	0.0104125802277549	0	0	0	0	0.730549071433338	0	0	0	0
Cyp2c29	37.7711279279414	38.0559707723864	68.1603315085324	0.345550298539655	1.15836120179113	0.323396200940812	0	0	0	0	0	0	0	0	0	0	0	0
Stard3nl	6.95803352193482	8.33940642016606	0	12.2457369473162	6.60304300060799	8.03922279929734	7.03249914234682	7.45521655579857	7.26755519881721	6.18123634825153	7.13946840253712	4.26554956445522	5.46098586054113	0	1.75640905487738	0.863114127279412	25.6820743277828	1.32072744963538
Stk11	9.6233952067994	9.28010095723302	4.65818586296681	5.15777831707439	3.64970493064651	5.14974219244109	4.85661341259434	4.13622969985512	4.96472052608269	2.09498120008157	2.51082062673385	72.3047650417928	5.16401226484521	9.19439073702194	11.3117926934355	12.4630162192311	17.1399663080642	14.8413623161356
Efna2	0	0	0	0	1.42618903479895	0	0.570922815828051	0.316186008417689	0.33581670638804	0	0	14.5169983099983	0	1.62140069838157	10.783048195286	0.432029596010343	0	0
Atp5d	21.2039930469138	15.5131855174892	8.78739418804118	87.4126354963147	73.4755708569141	86.4144856091017	45.7912311195171	41.6281322425846	48.7436589603947	0.944936764310127	22.332202472028	63.3695683883423	50.4381929386377	21.6174320355441	20.7142676131446	15.4596513807308	14.7835316208186	17.3539568071039
Ppp5c	3.66641110640594	1.00394138284503	28.2128157505506	26.2802149415641	13.7832600143154	28.4507458053527	4.06512590738171	4.56158501684935	4.95408055344379	31.8744205176129	3.92278483655885	2.12278520479329	4.5952540321871	3.99397886476731	4.16390077664896	11.559564204635	12.1184731993785	4.64201257808353
Cdk12	9.09417208183227	7.42579979136026	8.69278077456759	3.02831041434671	7.70094120365045	1.57042125364975	9.1115834157308	9.40940967667503	8.35024221810823	27.4906513590296	20.7014395431322	28.5431097432834	30.9196962042672	24.1540324668876	13.3224171543481	10.3308800912216	13.8200184133066	14.4120301409487
Lipe	1.41080764135196	2.05041012747328	0	2.32115849605889	4.36024977007396	0.972527275876559	0.651554519481706	0.673633881848249	0.882442292237489	0.165077637928637	0.499787209598067	0	1.47645806578187	0	3.96157736140573	1.11445249190002	12.3885961493884	2.13414636781796
Pafah1b2	17.4645639561639	23.1702448677259	2.42917023696081	28.6527045458393	28.454027909422	18.0938012418729	54.0555270353851	53.7833774426196	50.8360293627958	35.9107369256051	28.7134694166534	9.44316793226823	17.6599636401055	6.02184193338587	21.6955505789896	9.45325417247715	51.3060324692486	32.5663687073035
Tbc1d8	15.6065274267799	15.6246162610522	15.5104623535264	17.8172600082052	12.6013303404404	18.3282744406839	2.84225483231181	3.04214189526722	2.88613708513665	20.4242457196758	5.00253789824626	5.28201210855661	3.98950933550101	4.08075591640652	4.22423250457243	4.28344480039411	35.9071355542264	14.5206911813319
Cnot11	6.91940451552298	2.99160031984228	2.05703475587281	11.0305785495372	5.39071628838106	4.9935020429018	5.6923341244846	5.6809308750153	5.52769096537727	5.74734172451402	11.6258032586133	21.6930641251432	1.91286593640112	29.0252477339367	8.70159009611723	3.08372208149999	9.30994449040051	18.9416378181585
Slc2a3	0.088167051834131	0.144852090020797	0	0.243324008242439	1.44491179860215	0.499012360972817	1.41643403236258	1.08739653191687	1.36373326103398	0	0	0	0.318856436440729	1.326402842712	0.0819247934975289	13.4699016320762	0.0655685506439802	0.923628122128262
Foxj2	26.1673575809733	23.2622946082641	25.1181814221244	18.7137258611878	14.4020371193352	14.6122832553383	11.1365214451767	11.4063244942757	11.9396125811895	18.6295950480576	24.3119629396217	17.1403658603709	37.5533078552178	30.9019797455119	25.4408205531215	69.8757565070201	23.2812508692287	37.4856674818571
Sri	13.9549981032683	16.7627036058434	16.3596160675227	66.634921567189	56.270045378929	65.0830855264766	25.4292688280515	27.5815196798808	29.4696150289351	7.03402721801002	28.6612588653413	7.7478931988537	23.8058005153863	21.23006919435	16.8640634017919	28.8890631224601	28.9314810701403	29.4946736485395
Dgcr2	0.093210315268974	0.229706710681601	7.0503936723027	10.9328036900555	4.21311599518273	11.154051284666	7.52973261964993	6.77657147356614	7.26259921593389	3.0306368203889	8.97552403870463	8.87599634749916	1.74968572776209	1.08715679852495	0.977466910889457	6.93547613339943	5.82280877731117	1.43899483787307
Irf3	14.2897479289505	6.8601688914919	13.8549862868842	18.6429171428471	14.9125102537219	13.8922823139945	14.8840723307088	14.260076601023	17.9003598442782	15.9141773154572	6.68190497991926	4.36112871140042	14.4777682071875	46.2392141676546	11.5289748618051	8.62612608321086	41.0246581678669	13.370137781834
Bcl2l12	0	0	0	6.55728032991704	1.53806115038287	3.04937968560059	2.54313653956851	1.87543426703417	2.13790401659043	0.676120745529325	1.55640855863469	2.24596977133325	0.167012354107366	0	0.514932153461188	3.49438917926888	0	0.0594119410542231
Zfp959	0	0.214349140563863	0	6.12111958234886	26.2095896105549	11.2346578878944	3.18723157818472	3.80045666531197	3.68713804439897	0.0496143268406842	0.327734794529214	0.533212738869005	4.76330877477021	0.132322491124813	0.969844981845746	0.987222041005864	12.1283739127767	2.01418129574023
Mpnd	6.65097048716646	3.41470734989373	20.5531975188885	42.8292479931117	24.6857887870272	27.2990070228936	34.2512497762972	29.4229045347238	33.9410046189835	16.8088603912418	0.406078339772423	0.33977564895913	27.8712341926586	6.27708046401369	4.37755626512935	0.69897890278593	1.95788261147442	7.28325959210833
Sh3gl1	19.4995719178684	31.5129161065844	34.3664490445314	22.3877628268064	26.4451863752316	30.5967407991032	9.76783632109133	10.3205353178559	11.7910629158475	2.20520438181276	7.28340230523582	1.01570005198128	4.23604465690462	24.2362423887826	6.88555659155358	13.6849167294102	7.58250837056084	1.3585562131569
Ebi3	1.10705422970239	0.454702509619009	0	0	1.60944045661092	1.08158983352102	0.160433570260475	0.134740511386101	0.16003251552813	0	0	0	0	0	0	0	0	0
Yju2	0	0	6.26725369720128	1.38725615716187	6.37086418034566	1.41555488898842	1.47826225649495	1.33340362811366	1.7374070835593	0	0	0.790136068251407	0.0221964226335859	1.0457641913593	0.889667551662026	1.46290530047358	0.0239630825976411	1.58709961663654
Ranbp2	46.4589919704256	48.3206711961428	25.2534905683912	8.4250989722125	9.77538463370329	9.59661657487746	7.66080850776843	8.26640160402592	6.8242344385421	24.6577789464848	28.9139886665964	37.3182720265279	50.8287555448454	33.0149128401808	27.0325623284716	42.2627620076447	54.7325551584139	46.4366730245454
Edar	0	0	0	0.193883138819519	2.78545397594772	1.31356051439744	0.12362566406261	0.00712540326915775	0.0126943581880301	0	0	0	0.181477267921999	0	0	0	0	0
Grk5	14.7582646857179	14.800937281923	21.1236989721188	5.63472700433826	8.20890329768248	6.03350505406556	15.1268861440756	13.6903680692214	11.0466214985135	25.0142285145302	44.0096497096964	14.9124827286969	23.388831446928	23.1561170974661	20.1313777643024	16.8667140582455	39.0034477036155	31.6167528694508
Dvl3	4.18539035922117	4.3386138679123	2.30045216312342	2.4339328535867	1.71215612892335	3.33709650835429	3.2183968188736	3.80842689109376	2.97111849470663	36.5125531276525	12.1199496994635	8.30833622743433	5.44020813905466	4.41333697699782	9.52423652330086	1.04130253525129	10.1159947574469	6.50176106251426
Abcf3	6.64263652330419	4.42433976475832	8.37704869299035	14.2695374547033	10.4401027933053	22.2578026100017	6.1698579565923	6.94856589999722	7.50025353059646	9.52394275367415	8.90687006514807	11.0426290109654	37.1631747126492	16.0839884658963	9.53256450477149	18.2746667383499	19.059177158258	15.7718498763528
Eif2b5	1.47692552725614	1.6176545544519	13.782908323542	31.2155869383321	17.762877573362	23.8336091654806	7.72564700143604	8.94794688022134	9.69645953671547	13.8071222625312	8.81132992089179	3.11864726992609	19.7967455711553	2.45492640181618	1.79713636602961	61.421352153217	21.0062875319631	12.8481813982941
Cyth2	17.6148556171659	18.4301684261657	19.2161600540163	13.7397368668758	12.301909645578	22.9254173020948	5.03637002251153	4.94229760240403	5.7292918031981	0.846136699722462	3.49330091585275	3.44797490311671	6.54604396727738	4.82675574011857	16.2200389773271	13.6962473994991	5.2399644928285	5.96361370582013
Sult2b1	0	0	0	0	0.29921887246267	0	0.522276547062779	0.642956705218436	0.572734090066685	0	0	0.0991370722595943	0	0	0	0	0	0.208047080673928
Car11	0	0	0	2.33403438280218	0	1.65365856381568	0.645423229772113	0.686225169359431	0.503404462786695	0	0	0	2.85580141671993	0.784866115581445	2.68552535694002	0	0.246648052656094	2.68198951350902
Dlgap1	0.0714108765274767	0.175984358669761	0	1.11350316203444	2.06691116844073	1.01284307391695	0.00295680492023617	0.0101400582352983	0.0141940522087345	0	0	0	0.700985111526768	0.00603550322849901	0.12323064242697	0	0	0
Plag1	0	0.24730844637697	0	0.301187644348873	0	0.081140221296393	0.719881138524732	0.71757352976703	0.633761382706412	0	0	0.645962070926778	0.544389037825635	0.0508896678486378	0.24977071188271	0	3.6802348090112	0.0968287932911528
Hck	1.22135810810378	2.00660304436075	0.299945046288212	0	0.564968712345864	0.57605872454558	0.050570975165416	0	0.0110347468283617	0	0	0	0	0	0	0.055010460629663	0	3.3109377322493
Mrpl4	8.78705787519222	10.8273754640497	12.7079506886709	26.9114075149687	20.0652559570264	36.1981793315728	7.0037805380123	7.53587496218352	8.79458780811537	12.5772034164022	51.8614952657386	38.1565976436669	12.0640313542907	7.79797625954648	25.2724057281448	21.3717216078357	0.499186630069927	9.9140072642778
Keap1	0	0.223621008353009	0	10.7996740127527	8.09505868622563	12.6377299451357	26.1668320292889	22.9607822814224	23.3208005583094	4.78784068604498	4.67278725155311	0.50064960847057	11.8608071829231	2.39280116914897	5.49260963691934	1.27514552506654	2.70774152927089	0.675419961458536
Ap1m2	0	0	0	0	0.645267268186105	0.109655582506766	0.0336925095688058	0.0577724973979259	0.0147036244362629	0	0.170338593844483	0	0	0	0	0	0	0
Glg1	66.2194871009358	71.2710590048835	64.8283200961345	46.8941647574791	33.268882149504	59.0416434017439	17.2121202726543	15.1542976229106	18.1323893712708	49.096266495879	48.8845336625171	44.9400420250774	52.939162988976	57.0638783333786	65.6571178239751	66.8091725036589	46.7003909933284	63.8486136441814
Atp8b3	0.135533692030189	0	0	0	1.57631596599109	0.219171565290416	0	0	0	0	0	0	0	0	0	0	0	0
Btbd2	7.48141444579133	10.3891788686904	15.3109148697873	16.9602465616894	1.60087222419475	12.6502973243548	7.44927669035908	8.0578157373866	9.35361268830096	0.914475333759583	13.1254769244583	0.327600196953763	10.245908302026	17.1025897285157	4.56354911463996	0.192551952544208	9.14055948401531	4.1577092669937
Csnk1g2	7.53048739621135	6.40307653979728	21.2838771542772	41.638298782962	7.33349253088448	20.1178871691058	9.28847089545984	8.15240009521791	9.24819963534119	22.4574042735801	5.94599714086921	20.8146843649074	23.7074871429323	28.3169583654499	20.9744415468151	4.90317849623051	7.76183822209623	18.0164038631176
Abhd17a	57.8072661120614	54.9487555063054	22.714390473663	72.1904347485705	38.3093550397885	63.4329546123494	13.8483401482386	13.5187323812352	16.2353866302823	9.10722764337132	7.60632841808461	0	6.39980113218141	15.0760394283743	24.7744388455165	0.223171073633979	0.767686085028501	2.27662564039712
Mob3a	4.51497132218206	6.45023596927272	26.3219752698123	16.5236368811777	13.9579863436303	19.7078445112228	17.5240395650956	18.0147318385416	18.0193956751472	1.82892985039759	0.493112954522136	0	1.65650524217287	2.12366618823056	6.90532352075437	2.47563978322306	0.0729938766772643	1.91213698916001
Cacnb3	0	0.915981763766173	0	0.769337723068286	0.0421059688716619	0.654720395054422	1.63572512789404	1.24728496163488	1.0304637344945	0	0	0	0	3.33888252917034	5.28629434351262	37.6527260179747	9.74373598240301	0
Ccdc65	0	0	0	0.176996228887196	2.54284540926753	1.01549766982608	0.0132774196844943	0.0780575050901408	0.0231773999647919	0	0	0	0	0	0	0	0	0
Fkbp11	0	0	0	0.260588682884918	0.811154529667307	0.445349169160884	1.84729829348702	1.94411072174986	1.68912368523898	0	0.345901911742585	0	0	0.27931488148741	1.31606458733835	0	0	0.0433843294616204
Ddx23	5.64012939149227	8.08697428570112	6.90042141968107	0.636777249857451	0.43370026694587	1.07098595292268	2.23342015187921	1.62671389480837	2.06053746073248	7.64339410267299	4.20746444837248	11.4834969022913	6.67556074429852	9.08315621209055	10.4952249701598	4.96982287661287	7.55006755372419	7.42572005717114
Pld3	3.49532306724092	7.35765887144794	10.8372073735173	31.6221559381426	10.1630330338112	25.6560873876188	7.60714412779824	6.68261940294281	9.11071569122173	13.4166370349646	3.9785479707965	3.97305491938673	9.66874348051206	17.9835497240327	34.1894521673263	28.2588209478622	5.60500107894646	5.70127064442085
Grik5	1.48321274892789	4.26441974384948	0	0.272892018531962	0.947465774010363	0.44971944102765	1.48927020575661	1.1984727000566	1.45619370336069	0.0470030464806482	3.82932233607818	0.202059564202992	2.5543065922303	3.80253053442883	3.08454456632143	8.3505623769293	3.49297168687968	0.227163304030853
Cd79a	0	0	0	0.725963942230531	0	0.118160099200839	0	0.320158991364915	0.253503806341059	0	1.19307161989221	0	0	0	0	0	0	16.6790563303301
Rabac1	0.419415817818962	0.344534928496609	25.5443678816588	230.517424733772	147.0048483536	200.899575112235	64.9319699429057	61.8184688834563	67.4655002063792	24.4028213161093	15.276788268692	10.1133266316912	9.24537113146592	14.3210642528465	6.29121091497274	5.9694476738957	8.65559760097433	24.8979333906604
Etv3	1.49216341959497	1.94078396455254	4.03095312741932	3.31162459475646	3.89490457821309	2.63081609228077	6.95325312936494	7.6907839753345	6.85305680485154	3.40464192783011	0.299344297436455	2.85860985564579	5.70692192085882	1.8391718641837	2.63273305870271	1.19853626135743	0.300543797080167	1.57688567083843
Prkcsh	7.91925740316463	7.11909903481158	9.98104853912887	12.8659490337202	28.7135129526292	22.9948397777404	14.2606009652717	14.0699246344608	14.709402702708	0.0284107303171918	1.93927002629497	2.93121074470473	6.81905256177629	8.53698283793039	6.00983037772925	0.619153993837863	3.61144674994343	4.9979965345526
Elavl3	0	0	0	0	0.392092737707667	0.0499736616939396	0.00383869666349964	0.0188063074672908	0.00335046304280591	0	0	0	0	0	0	0	0.137893802442855	0
Rab3b	0	0	0	0.950475776237598	1.82068885830415	0.781653868493175	0.00750528377171185	0	0.0327535334349216	0	0	0	0	0	0	2.84112482305368	0	4.69725237479098
St8sia6	0	0	3.80715738685083	13.6402568730672	15.8842899610435	4.99809973371293	2.65383465407792	2.73555704294764	1.85545006064699	20.2373628235067	16.3655293326603	7.6472057457378	23.5397927633304	2.09920377882558	5.9190770197572	27.0586579220164	30.2016260181066	18.4736407360272
Fcgrt	50.4452275115863	57.6650175067448	66.2710172109214	237.091753429042	225.073029667636	215.526691068263	68.386417584477	63.0493715044174	67.5298577801956	41.313486468024	61.1326736999859	27.8200068300948	18.1074656602901	51.6760245834417	47.5594472584501	21.1330195451857	25.2550826342518	43.1166758058363
Nosip	6.84396739862442	3.3732430463593	0	34.0614071388075	32.8644605966334	31.3883230519411	8.14239658925851	5.55323393355573	7.5272579654227	10.3671262261903	3.05636105526672	13.4259920717279	8.68257464157978	41.1076831570947	6.38969500998494	11.26158432736	2.79936730905643	15.6390901179046
Pih1d1	0	0.25976569113878	19.8807140383347	20.3778737462275	11.033431407499	16.7684828204869	11.9018790051806	12.6496437654791	14.5707822847966	17.5569874529458	3.2436009961525	1.09852382875112	10.7282562884625	9.56809521963103	5.41494495238741	0	3.46876297221814	4.59130774570715
Rps11	48.0000796358244	42.4634320543625	54.4062170666133	204.71854458904	240.482034839362	246.247456701385	372.054113641716	365.058256926887	414.37686392637	130.44220252771	90.4320702407315	228.61696519055	121.451126469722	40.1942187144819	58.913397599116	86.4777160279951	56.9778387304882	121.198161852218
Supt5	10.6387834648985	10.4690440755619	8.27357092287569	33.0616918343773	27.7697776797788	33.6687250082893	2.12451614596293	1.93329101781202	2.2988570904704	21.956457101743	8.35143765101508	27.8996442542268	6.75606116976167	3.29695122924725	5.14872596191531	0.299484430006736	5.97513893695934	7.25081304757799
Paf1	7.61767943922904	7.63127830279721	4.01532018917065	17.587803281639	29.4668298735365	18.3651571461429	8.67003919516424	8.66851525404764	9.67569482718675	21.2318147573307	46.3610322955671	27.1463909568702	22.1098837013635	34.170147236922	27.2035351601938	16.0003316982571	31.3310822803943	20.0785402465413
Timm50	0.951967646107718	1.17301049798883	19.2874499027133	17.701073677481	4.71809617665883	19.0023033229054	6.89792623251073	6.72015790469039	7.23331765905678	1.90057624010871	12.7039970278761	0.0972656322467455	0.409856447734916	1.28733416104736	2.11664486031525	1.71508023304404	4.15929117409369	1.04975852926806
Med29	0	0	15.1850399234061	14.6562825784391	5.79951377651524	7.96286996388415	4.2119582219739	4.73390433680161	5.78468821791054	0	0.730687410753657	0	0.0858746842873158	1.26434605102866	4.56725927215146	0	0.834386679301469	0
Bicd1	0.466715588746779	0.42172897797857	0.0114617513030165	1.53921346981418	2.54134049217294	0.874224154109942	0.4927774159161	0.574670684827587	0.420825649073957	0.772049893926246	0.039079617482313	1.59747599054431	0.357669487484477	3.22272676736789	1.05939864663429	1.57657934329341	1.1280411249047	0.544680723027779
Ncstn	28.121962476528	26.9293700640172	12.312913930346	62.0445920292665	42.6041433914189	53.28275099244	7.05296533640335	6.52603944191615	7.59036234137536	30.3716067605935	30.3425529920662	45.0863765902785	13.4497254586206	30.3688605744084	28.3920419246021	25.1298301879591	19.9578296735626	40.5798354336606
Pex19	5.3579683610026	6.18943678231065	17.5169479483411	24.1905362304475	17.481978871368	16.6856849441799	13.6160130282072	13.2666249201643	14.2199272234841	15.4088183746531	9.6738033400644	7.35623928496815	2.71048865891818	14.5476352601661	7.71241938680734	31.7040785590446	5.94583437341983	4.00045594181096
Phyhip	0	0	0	0	0	0.0147903148226479	0	0.0178110595807057	0.00793288328691846	0	0	0	0	0	0	16.6097564012533	0	0
Crhr2	0	0	0	0	0.726214774947802	0	0.00517079570117548	0	0	0	0	0	0	0	0	0.022498901981868	0	0
Inmt	46.7100774956116	62.3112951619149	72.55295738404	2.25869312588673	0.42211233793841	0.134499425418455	6.62868539038533	2.46193371054304	3.69355045838923	0	0	0	0.687534191075322	0	0	8.05573185460785	0	3.96218234890614
Cyp4f18	0.344350560937078	0.282871534285895	0	0.237585234463136	1.54736598273919	0.162414400505304	0	0.0139703998328446	0.0871120391129536	0	0.792923858677688	0	0	0	0	0	0	0
Impdh1	2.32703202381887	2.0708703853383	0.571479997117432	28.6321221994023	8.97020754574642	11.1062063490649	3.87013808304464	4.02022217776338	3.50405136079731	0.0737436989107438	0.243562470251219	1.18880217190467	1.20224558002242	0.0655586841274119	9.6787652208556	2.06127235415848	8.0039314792252	0
Psg18	0	0	0	0	0	0.199751621908596	0	0	0	0	0	0	0	0	0	0	0	0
Dusp3	6.13939834989802	4.59500096969538	27.9433212687068	26.9025951127172	20.988413556613	26.7780829555888	70.2114263398312	71.4906715649496	80.1998234677478	40.753347945006	37.9270775973936	16.6996489975661	34.3267818252386	25.552428290409	10.3952799164773	17.8939793438534	93.8267999086095	45.0585642791737
Prodh	8.68406448596352	7.47013765129374	6.96132559782254	0.203487776804518	2.14385642969874	0.717606271310467	0.556313156584335	0.724572269899196	0.541810739615581	0	0	0	0	0	0.163124588822513	0.177117173739523	0.0304632646797253	0.135511345351841
Ess2	2.71752900725337	1.98431272455811	2.07629177870224	5.66655664858048	8.18085835758677	7.81247430650896	2.96304558862135	3.09315086348689	3.15907249380667	2.6983814648933	3.22359045358727	0.0308509757681712	9.25595545347444	0.969760294208981	0	3.61755862059913	0.112277038387057	9.57275075761876
Slc25a1	1.77108213642776	16.0036792710823	11.8885797182221	18.3294153852221	15.8389657304061	8.45282895420972	5.0843927563721	5.60455772222076	4.32037874205072	0	21.5032796055619	1.93021040258976	1.93170419673658	4.24116819982302	2.27261800076555	0.106360336078794	2.08545259678768	6.02180106426482
Dgcr6	0	0	0	7.11649360086549	8.03215437015132	5.01770720757089	4.94416414285561	4.20197801605513	5.69190355396666	0	0	0	0.663349571288753	17.0011128295438	0.766964272793449	0	0.0397859421621136	0
Ddr1	0	0	0.131438005202124	5.72364428479374	2.51109978999808	8.62779724343266	0.432130783598236	0.461412399171297	0.531905307947758	2.39146459530028	0.924302738487921	0	0.599108134661362	3.07595743088966	9.55554729016108	9.40132689956629	5.49773549543651	6.73796622818217
Ier3	15.8139417639892	11.1347840021291	31.6239143232463	309.634479796355	327.239697528203	276.46707711125	45.8816909483533	39.1590554359724	46.7408850006153	52.2979749917061	47.8823142776369	47.6649757826965	37.9329208869143	3.24593739501928	38.0852501548459	39.9886651365528	46.5173647637327	35.1882586050805
Fosb	31.3092597957253	29.5857435571549	40.7066218033239	61.5018092856395	35.1591247361802	42.4193478571072	9.30340694302124	5.79073408736951	5.04734940703719	80.0367544200006	122.214053008833	33.7878028537264	0.528618311254452	3.25153431338704	1.48043337793108	22.8025452601769	57.7540460365959	8.1612574174347
Klc4	5.91205149004718	1.32450996070762	9.76733124227715	14.8699170872172	23.1566886273322	9.97683579713164	4.03906144896048	3.58690162641393	5.12777303857151	14.1025749689754	0.281270080285905	0.164741874390155	3.37837583161959	6.99544531960812	9.5600753977049	0	0.499625735607527	0.148167432296775
Ercc1	0	0	0	13.2032018146557	10.0948755842551	8.71587404833187	4.58238707367575	4.04012197673239	4.9790508630247	7.41774853749246	5.9314625108238	0.839154474285648	1.44976672885057	2.84601816976647	0.109022386718023	0	9.46728938083235	2.30192148084598
Cyp17a1	16.1480391252003	6.63251511863913	0	0.827644337895057	3.96349613087709	0.559564240094112	0.133723611470269	0.0374360298879404	0.0500209975404826	0	0	0	0	0	0	16.2918376257869	0	0
As3mt	13.1254169288687	15.3562607202464	0	13.9680442374795	20.5010973593997	15.5034455999155	8.33312685294231	8.39093877880567	8.84002775493999	1.39908694518114	8.99209588177788	0	16.1309391779067	0.336161745821443	0.158391334875359	13.9373763184596	12.5712181507874	1.16959397781464
Homer3	1.11413422768304	0	4.37780258256935	12.3504263945253	7.01884468897589	11.5857179476734	4.52855732173863	5.65762612184157	5.03299935281963	16.73548935414	2.44886487167992	1.89724532667344	2.30244008174061	5.24181700888387	8.60246054744473	10.0027567463777	1.72617786851612	1.50160226831929
Crtc1	3.25611756042585	4.41104537948771	1.71152688458824	3.36590413950516	1.50997080285605	1.83983474441127	1.08093537339127	1.28857011085667	1.07557893758987	2.59595362487326	6.64871960913639	8.35805961260909	6.18793069127351	2.35610242111561	1.63032683536376	0	0.392967124136526	3.30713366032826
Rnf215	20.8916806493254	28.4462052993462	7.59054480042267	48.7715011883925	46.598781392484	50.521647970803	17.2295221759584	16.8819638517713	19.0614177162056	10.7743112352092	2.57606596560059	7.54410023444986	10.1035490444761	29.8479700947992	7.40791731525034	1.64991947867032	19.4210477751688	21.3546533075254
Sec14l2	10.2057450128798	12.4257676965272	19.6928256923947	0.477814070679215	1.10796961741323	0.343827347146748	0.626315395422409	0.62846870004102	0.53348357191428	3.63847833698416	0	0	0.219697088161016	1.4170776110873	0.169342404818715	0.623839026849599	0.0677666404301906	0.0334944352419814
Aven	0	0	0	3.40168277209837	9.92609696891762	4.45803334480365	2.2265284992695	3.150645020491	2.63112847590715	11.5845732842551	0	0	0.54991736938638	4.42609604386297	0.0169550412457393	13.2777938129766	0.11873728989593	0.44602317835228
Cp	126.672302022906	115.740469242286	150.24612971675	162.927489541431	142.704505633788	193.976123037954	56.3146030100865	57.0993505695783	55.4047047970406	185.053244401513	172.016160113152	225.037492265512	167.377129853252	98.3018613180109	123.199482489121	156.466127805367	249.117601457614	261.684869176251
Crot	35.5913065109305	35.6806459408403	9.20066036414869	12.2296738165815	15.6280594324705	12.2666631393371	3.21882032398173	2.99714495167591	3.49485964835675	20.1461811319512	7.86707671735742	5.59826465600825	11.3715332482839	3.12684643250364	13.2720868263436	9.28079706752056	1.87196649788053	6.3260650080287
Rps6ka1	5.10056126780213	5.91519056195776	0.14736614298613	4.98889934208161	11.2616161554259	7.16656402981188	2.54672010444343	2.28841579976807	3.88720596328247	1.42620798621413	1.57017139699295	1.50211212899988	3.79774640067909	2.43438578317364	1.39395286258712	5.62166082586873	0.920411985128934	0.578994341471593
Calb2	0	0	0	0	0.581221807832578	0.0493859049155542	0	0	0	0	0	0	0	0	0	0	0	0
Snrnp200	35.4554682304148	30.0649136530184	29.6929867795022	27.4837408110293	22.522735309874	25.8547149739038	7.35717464190303	7.28830881521281	7.58467445293671	28.3329723393445	12.9628563109455	12.303486716482	22.0179769082057	15.9773950301611	17.0256673735528	33.5575770166187	18.3784186210807	60.5232536070849
Ciao1	0	0.328261930622669	12.5614771215002	19.4374745073524	13.1505751825667	22.2401552246518	9.96890432088603	9.44356641187509	10.7372332100891	18.7673446419648	14.8061907549088	99.4595700861504	8.87751373399728	7.1938403307543	8.38108319089828	16.7385285865885	7.09520116815659	10.0249148507409
Has1	5.0898031118588	5.11022014794484	0	0.780381779422962	0	0.333420443711087	0.374659513221957	0.321214062557746	0.429197430423716	2.93021028321236	3.64033708026872	0.0577824163236532	7.52361452119609	0.191191062873568	0.487958431389664	0	3.46977798377955	0.0259845054278762
Taf6l	0	0	9.38038225286437	4.07602876235022	3.83662001395087	2.2476443745432	0.311036193079378	0.325423714663222	0.340495731912502	0.363132964239571	1.33262702977795	0.338229264535922	0.54816359663171	0.710221255931625	3.1773821643909	0	0.165702065273543	0
Insig2	9.01230758317756	5.89241035068042	1.62607697423394	35.9124482032653	37.8235990689413	31.4774353527555	12.8930358996518	12.5956449100479	14.4503647720598	23.8155625983826	2.1175838725124	6.61484716718207	19.9549226779132	7.18176224793053	5.2735694887151	4.20829231843691	15.2512014569086	20.6874671062956
Kpna6	3.79711868353859	3.04121580441568	13.5680001277283	5.51473849844431	2.76013417584932	3.19808412348829	13.1987614799612	14.2573442467096	11.9454438773511	7.54473986332381	7.41209570079267	5.72246859119692	14.3208191738917	26.4923431718243	19.2039313085737	10.9797249658371	5.91246062023474	27.0945292090123
Man1a	18.9373176214313	23.3344824947698	13.5943166475073	15.1947418744091	11.2014883914412	11.5195195664708	145.915668524175	148.103123774131	139.948691956331	11.2680631838774	9.75805125968852	3.43679294419858	33.6276700235286	17.1247002922677	20.233394344709	19.2180900320947	15.5853087270705	19.4710057880203
Itpkc	0	0.0992860352129302	0	6.00414075967767	8.08283227991809	4.89440482430978	0.0200178770191202	0.0245175891106213	0.026207784709479	2.13725564916888	4.45297637191178	0.246982929943486	2.20635380901371	2.12477121794061	0.770108560256809	3.39692977245256	8.85370836659228	0
Coq8b	0	0	0.336995186270108	3.48726297151218	4.02011750417533	2.55804134558837	0.847530071976503	0.723729735701499	0.987690833730562	10.262651563557	0.574503957756903	0	0.610485067621482	0.173966411532515	0	10.2803186421393	2.4236946398757	1.0298069782732
Brd8	9.13129729726497	10.6593591985021	6.10784362949462	13.7359926766209	11.7030675467171	6.07568550898073	8.65120853945647	8.69117059778791	8.60383973631415	13.5699779988641	14.6882394361074	3.26541025810075	11.8871706655965	13.3331492119866	10.1275317232039	24.1030146581554	23.2428965234162	25.018701951984
Kif20a	2.94499903429359	3.50785481487085	0	0.101595345765126	0.0389222994871747	1.29972704323228	0.176811890348977	0.215063001576156	0.164966666969321	0.559962526998594	0	1.17351052571004	0	3.31044152069933	0.801401247595122	0	0	0.0541254013476924
Farsa	9.43094082548803	7.05339983739985	4.56302472797555	11.4210541488903	8.29713982902296	14.1221432841307	3.55523539158719	3.1808519328535	3.33196830961457	1.44526599685406	0.412521186943779	3.04897107059587	1.55142135667944	0.237935550369871	0.392383293668751	4.0575366641606	1.04681390351617	1.29349928958952
Gcdh	1.39165640640148	3.0485211102416	38.8475667321559	8.41753960866798	12.5070322352122	6.53255016121005	4.08157716227046	5.09080050989483	5.0964022301667	0.396914614725474	15.1971838055769	0.710950318492007	4.03433279875716	2.19557318607097	4.71067562610791	1.62969987721603	0.68996971592685	0.127884526713665
Mast2	15.8720410122569	14.668096238362	7.4839810580388	7.52329628578219	4.36324344843778	5.39535028936646	4.21587519875396	4.43026042556084	4.7207603852254	4.28543516935055	12.2435758200716	4.96239612540571	4.23676181852851	11.322031175006	5.204041206032	3.33135530966336	8.43972088041198	2.72747237704412
Dnase2a	5.9266124562839	5.06323774303535	1.16438121513257	4.85782227310997	0.0313314038180301	1.34973630110039	0.520236355765509	0.956968499962038	0.633982960476905	0.698669889642948	8.33707691824473	0.605541280734517	2.36790398707701	0.360651837008954	1.16433845499643	0.042709921557712	0.572979582705815	1.76456441591663
Rad23a	19.0862678973409	18.529347825041	8.03531479066862	42.4473633622069	29.3529417767028	31.4990660568668	4.7724518065011	4.72646220188808	5.31207659542301	3.8647192521116	0.103776326090741	2.22869268642058	0.853748316430357	10.6424869229698	3.81679887749838	5.090933152754	3.6867997626359	0.045556071215811
Calr	174.774648938946	192.581985339603	200.66448573784	216.748844410973	124.757646546241	243.772736380648	602.394871408044	561.988559546658	643.397573230133	49.9740307102792	47.2648196176881	89.7397039516536	116.72802710701	172.72275304007	141.967986681827	126.39027706411	103.008705315995	99.910585773343
Syce2	0	0	0	1.16450567664198	13.2124593582348	5.24875806511042	1.51864535635209	2.00157212239272	1.60701350609542	0.864015350347526	0.271780073512031	5.37244347382405	0.167691266115932	0.987577616687628	2.88672500258442	0	2.41384222264043	1.96856394932103
Nfat5	55.9593082907079	56.9324753522728	48.9614508010286	5.09353888066953	13.0643975307089	7.68618329260408	18.5174879577828	19.1239783163993	15.1084261459033	197.60205549947	120.248175169616	154.650704011184	93.4370114065581	73.7577575210586	82.1023239633597	129.60957816541	104.059690091958	111.393309714474
Nob1	0	0.301048018416716	7.74006212963352	9.15323355102356	1.98584117676131	6.39547468656427	1.89677424064204	2.13357180579718	2.28462942510091	0.0696820838244378	3.64400477221811	2.43387294919209	0	4.95583030443361	3.45395493411699	0	22.3486059966048	0.673539848096069
Nqo1	30.0259054792623	34.801577397511	3.63642326562425	103.411841763149	88.1733692383904	97.3037955223066	86.8904438497985	77.461594091848	84.8767430674603	77.5033929536646	56.9131624385026	30.0900909813892	11.9001410535123	0	5.40529553491584	12.5975017503756	0.688248123750922	24.0389971515519
Ppfia3	0.080867235161195	0	0	0.122747859456141	0.256505788340849	0.305130991707647	0.00334835042556179	0.00328080664513568	0.023379861111465	0	0	0	0	0	0.0214690875477763	0	0	0
Gys1	0	0	0	2.17185349641411	0.35256825052279	3.22641344582837	0.563324126367567	0.508669580048677	0.737514643106015	0	2.37332275512072	0	1.01069966698064	0.541115820878751	2.83289743228039	0	1.43832536365144	0
Ruvbl2	0	0.542446618987253	1.08112514961223	13.5162419998937	11.6946354135934	20.9414956516453	6.54380054040869	6.65290947932303	7.74792846845088	8.91457641577427	7.18803039358904	0.719671831703005	1.36464401812331	13.3945744289542	5.08402345312542	13.6813404048425	7.52998996316998	14.3612296384274
Bax	0	0.332948411231178	0	38.8147339201533	15.6417262281746	29.2485044920132	14.0298517319952	16.1476015479112	14.2668073702059	22.1179157959521	7.72089939802072	7.95109513554107	2.23361361567617	0.822145833181579	9.41537323746188	0.876257997237982	0.226067964506172	4.32048460681624
Il7r	0	0	0	0.510377716838352	1.26733277528152	0.489193706861889	0	0.0500184055778127	0.0297036547693751	0	1.37644396655804	0	0	0	0	0	0	0
Tfam	0	0	0	10.1093641484417	11.147265886972	8.7088226426875	13.2541079102307	11.3166849245331	11.5527483777638	13.2183835572771	11.0877451531758	0.911772156991687	13.2115628244487	7.98013747286479	5.5407225705911	0.388965357043449	4.49568595661485	0.370340679883738
Zfp81	0	0	8.4095932771693	5.19258450579226	4.62520735531925	3.15033705722401	5.92075146060369	6.77838038899999	6.27604394899349	6.49314898004068	6.71532938045073	4.07547296564479	0.955864913659947	5.05686282429977	5.68194895107861	0.0338974620433741	7.27608122816291	2.66263495000947
Efnb3	3.6122730850421	5.275291949485	19.7136360928351	0.996917496540889	0.0530458483114559	0	0.348992158493097	0.130267504567649	0.0870299354003118	0	0	0	3.3523501870842	0.169612241215594	1.41187073430944	0	0	0
Mmd	9.09725909451333	9.37796943602946	12.879126000382	0.910732341098987	5.79947696916218	1.99514366887135	18.1543445932136	20.8420731826275	17.5729868569692	0	4.70488419915047	0.0729016914130871	3.40983167648638	14.0207891740852	6.51154547591012	18.3179764516156	1.42606104613742	1.96701472532496
Hlf	14.915157210593	12.6449630402865	1.83145610212264	0.897141190695406	2.09760958233127	0.882570694558457	4.14484435743955	3.33199577333439	3.34470592325324	4.19941722144662	14.9106822549169	3.98566346488954	20.0054852185365	12.33124405841	29.6220482568546	10.1112207296915	10.292267718592	13.2492274546402
Fam162a	0	1.85197657447177	10.3350476655167	52.4716773233256	54.4276614565291	55.9011258962725	34.0720457795368	34.9701296098188	41.4438088198674	19.1471610143569	17.6190225538905	2.61060956950265	10.0946196524941	5.97039079955156	2.59364258002177	29.3797279403345	0.558875469900749	16.573834662091
Rpl8	42.7726978947633	52.8973932051111	90.0364843140643	152.938807684012	154.681342379197	197.653784026272	314.872864728669	300.779059032535	330.625763990471	66.2242834661827	94.358681769709	12.0061146500306	66.4565793522107	34.4821311971345	66.2614240387629	76.6365744604237	60.7350411780477	97.9612412974586
Grm3	0	0	0	0.0289091905496306	0.775280122156476	0.0141160433368007	0	0	0	0	0	0	0	0	0	0	0	0
Ssbp2	0.879959072751543	0.854282661152707	9.42995672137669	14.3392879723963	10.7840847763852	9.95009399914709	4.61732952987458	4.45278720082398	4.70655928792867	9.79556438775965	10.0307779467231	24.8310327869413	13.3356663135562	3.02898362151006	8.1978144646707	12.5530771005697	8.35863531532835	11.497211333638
Fancl	0	0	0	1.77752084668921	1.60232441447558	2.0805130574812	3.27862490059675	3.57370036649346	2.60832355546838	2.12511757243586	2.33962988550037	9.60010636471912	0.326232119134198	0.704464223212527	0.377189329492626	1.09211751968925	7.3961500131438	0.522233076170573
Brinp2	0	0	0	0	0.0385182925003682	0	0.0120673525773982	0.091635433145629	0.0315976142784524	0	0	0	0.175667456143347	0	0	0	0	0
Gstm5	0	0	0.245494928339179	17.58744218027	7.79487572405828	8.95820899187704	16.1837408834138	17.195616395194	17.0696654106897	0.0950358936666628	1.4648052788348	2.34914006645387	10.4152284344431	15.4612307939641	15.4589777589175	0	1.95147244478254	0.918607163717878
Gstm7	0	0.327749341724133	10.5821961240121	0.110111332899217	7.48781411458516	3.25285306196287	0.627762373789804	0.922648486149797	0.504662187865487	0	1.33632275995422	0	0.137420950121239	0	4.44880796169592	0	0	0
Gstm3	0	0.800498392220192	15.3161870165661	0.80681118522493	0.643954748952571	1.28036066302236	0.0403487719473876	0.0593022693133335	0.088042297349095	0	0	0.0995655823608944	0	0.164721819615328	0.129354937101361	35.9905204357548	0	0.0895484328933218
Stat3	19.0417510772406	19.66279316761	48.6733958455989	56.4281515683361	41.0459609390304	44.3996339838378	17.5593073971677	17.7164891546649	17.3322966495606	24.2988235786739	18.0215264280055	37.8698690569189	12.1817751079578	20.0377946967434	13.9021051646531	19.4359977718425	27.0007774649488	19.6053543484122
Stat5a	3.04474833566543	3.08965669931503	2.28720187266346	2.47144601109838	0.639115834814921	2.92644200545972	7.2415750571266	7.85845273031145	6.77362357126092	0.25540979694237	5.00520364178248	3.09261893485173	0.848212656871279	3.28481818988544	1.39081492619981	5.72747353024331	2.21438636871862	0.115209024065893
Cavin1	30.2734734852265	44.4708434944249	69.9732407956443	125.470835478008	126.810218946872	138.286557274397	59.9020320528375	58.3902344683546	60.1669278566367	94.8419006882888	78.0226265345567	53.9661833227269	89.2433563882548	80.0105815529295	76.7549895855877	82.8705061151463	108.861525179719	99.2335440273697
Map3k11	24.8644934400286	25.9198026528051	62.6342337018259	36.9190039731198	32.9003561370616	36.3972039466102	6.82137183542994	6.71326527273768	7.33055840179402	16.1738413799242	18.7500410743087	95.7659303722632	23.9643148958464	4.20299365390209	21.5406446567848	12.3648188201194	5.70420643789547	10.5292078843886
Akt2	3.94136766003145	3.38485878847503	3.38776804349253	2.33617151245557	4.45138799789208	3.51875091937553	1.50583925461704	1.5590484272863	1.6768853749874	2.00978725403273	3.80652175320258	2.32469089417218	3.76403517312867	4.99674665686294	8.24021424205161	6.42302477739833	1.39895205970107	2.45299415691328
Dnaja3	0	0.268265182055387	18.4460069621723	27.2859232425441	20.7171699601674	27.6260169509807	46.4676291766681	44.4703503360118	45.1426076921614	4.40867429423602	0.820342307778645	4.40440264793392	23.0021663926222	1.10404041674691	12.3763609624584	0.794276804244858	4.43228820390356	2.16069930410696
Hmox2	0	0	0	14.9491158622777	8.22519305319771	9.41556645238798	2.17124440329061	2.8288011677773	3.18624954969301	1.80786819102293	1.62847383695707	0	22.576675286551	0.243516357144446	5.46922826414152	0.259544166976218	0	2.70063047888155
Cdip1	3.41723753606767	3.01507314977407	4.72447620363141	8.54021708957158	12.060352512526	9.49570740342852	4.27359810172152	4.53141835077479	4.59223878073954	4.2715310677262	2.54343499744804	13.8366962520697	4.54450973137958	11.5527209211883	7.79543547241	3.14668118524692	4.16498981803882	3.11696679217385
Map3k20	5.14782936846574	7.58081811565105	21.1217321981294	7.36339102584276	7.84900779734125	8.30763625424967	25.2789021731656	24.506635109629	23.1845160529973	22.4171132987773	16.6504092132436	17.0876262731083	32.0448368329789	24.0781937697843	18.9751106841925	39.5859059194489	36.6612696146072	29.6408305158682
Cwc15	0	0.334008081540634	0	52.3478458388118	47.719383334094	48.0259692442624	54.1767404182351	57.3563168719767	66.3593008835367	6.03027245338486	48.7709428416408	40.2143549216831	38.9325535570087	67.5617919547829	60.935932574007	30.9131476097528	24.2662590646752	18.7567771332332
Col5a3	4.31538160739621	4.00731211590799	0.552931446763055	3.88357124331724	0.42155439829361	1.8078113400348	0.334055121308574	0.152240221412406	0.0847580054520954	0	1.23720005266249	0.191702861617172	0.016155892285512	0	1.88039599820257	17.4253814113688	1.30813303004012	1.06897866389117
Dnmt1	7.27351286501497	9.17578199768786	7.35765971075266	7.63509474704369	5.81355748062118	5.07002849672819	5.22016954544697	4.91814129943032	4.944260644787	17.0239083309745	11.9631863183986	31.0180193529764	25.6783814999421	7.04026683970782	8.35622898783355	8.58005096929514	9.78808603919977	9.02327009104285
Ppan	1.9143964751397	2.88311371483701	9.7163017691724	15.3657835030232	8.30730575163504	6.09479913784326	2.70166972645071	2.73778316304671	2.84811114892027	0.394337247097386	2.60485317210232	0	3.46171061240722	0.539336427361875	5.84481431331271	26.4423908457229	1.45336933824714	15.8622166778275
Angptl2	3.04853781675921	4.17377263840547	6.93767261534018	12.1292818195573	21.3809367482644	15.6794748562907	3.23980868737904	2.07370205536639	2.26219682863483	12.5204271595108	22.3356006962003	6.33340692569447	2.66001137877058	8.79466723067417	11.3173120116897	3.84460635759204	6.61252991948269	4.48226518064823
Cacna1e	0	0.0207993775210217	0.0124362818462609	1.26828588397233	5.26050892055796	1.26417091149611	0.0115322189680767	0.00924511753644129	0.00732033942125661	18.7084794277746	9.56702917722745	19.2991392386334	2.21946981612392	1.29255177314373	2.45691572412906	1.75168238927802	2.89982555137181	2.28485872054321
Cacna1b	1.28499354362961	0.791681798582281	0	0.248243353007751	1.63036750923707	0.372301769011856	0.239426252367344	0.482226107688237	0.262378798153027	0	0	0	0	0	0	0	0	0
Trmt10a	0	0	4.56295538320293	0.92829817537728	3.76810412001188	1.06844077162905	1.60495637983602	1.41337323033076	1.38635490030125	0	0.0670590753098893	0	0.0551682400060439	0.148912572760321	4.08227055261508	0.62042640376153	1.45920030851092	0.618194058672528
Etv1	0	0	0	0.536979082494864	3.51760281615342	0.553535541433351	1.19551900021954	0.867344750452573	0.618091890035804	0.182695355153422	1.16659388955164	0	8.43077425638692	2.23324059930867	5.81606882357005	4.24113439998909	1.19689974469192	0.520944775561488
Kifc2	0	0	2.23417866624852	2.1296265484876	5.88294916557092	1.87177226828531	1.75561796108972	1.31816336164429	2.0548427333994	4.54069511688232	3.74077761405674	3.78445436067271	0.951217192128625	9.72105902245116	5.15394876488205	0.0292680273746834	1.38937124066119	12.6892543482545
Psap	256.532383445038	262.172121120102	204.893073252225	472.361265962659	360.272265106325	470.583295790609	424.758668610545	382.757593297869	472.807100291393	97.2443699041075	78.504426977594	105.31868780756	120.067924330647	144.688278677334	143.751142211287	81.5722535256782	86.8634846826879	104.263453021102
Ikbkg	2.59918860514959	4.59378488571194	6.26711319156969	7.10804633523164	5.01746354836778	3.7626670331614	7.06057488593399	7.88636822327241	7.06772949150776	18.6901268049669	2.88535935010923	15.145398303958	3.74371268531273	3.16869128931784	6.78546395366123	6.96734955189793	13.2526188415891	3.79263561369469
Pax2	0	0	0	0	0.0312155546635911	0	0	0	0	0	0	0	0	0	0.344874754656819	0	0	0
Wars2	0.429714288959488	1.50022768814425	0	3.14271003380333	3.60634153502712	1.5128357840542	1.07200091200379	1.22035413272444	1.14142263156579	0	0.966999535018588	1.86597555842352	0.0185007518621008	0.780849574266303	0	0.193545044798613	0.0199732656161973	5.01498332709028
Atn1	0.972041746471294	0.114071020891377	3.61485945133172	0.134132359543645	0.0367054206902965	0.0935648176824032	7.91158720344376	7.74072521346943	8.47107768174052	2.6403450457825	3.80799332565161	9.27901444812355	8.60912378389969	6.22030771322382	5.14282891180737	2.82701148934996	20.1635587333485	0.30625564049516
Phb2	0.515414435614534	3.66941745524711	9.95740106865559	21.9767619905483	10.44495295598	20.1655082585431	8.24474195625149	8.36420388055732	9.3443945667627	2.18868838921508	5.97009740825029	1.79049338413979	5.29612136428113	19.9222578783979	7.04700856170312	0.0309526314247593	18.8458881223255	0.442058078892961
Ptpn6	8.20689880777232	3.93264119133014	9.18161545689956	1.226845380959	0	0	1.19877756654607	0.934127145140115	1.37585413666801	0	0.190886218655131	0.186339012812466	0	1.11751585652305	0.0302612995253185	0	0	0
Eno2	0	0.111525333921432	0	0	0	0.137215141765905	0.612731048088176	0.556306962950606	0.721243248383657	0	0.227359483388598	0	0	1.03270603062766	0.738890246985683	4.79405933961785	0	0
Emg1	12.1355322900191	9.96890096218255	20.1169101835036	8.84866509572711	19.2830247641985	14.0678500921271	7.57714135476623	7.15014835486321	8.67669385262259	5.270429683356	14.1163696731676	4.36792404223781	22.0628415719853	11.5387954695886	12.3563706513841	63.0068343920722	14.2810660203211	10.7462759287162
Lpcat3	11.336804422038	17.822724377949	11.712541997225	33.3642224285385	12.1415421561232	20.1633899941889	4.01423363699823	3.44953025860408	3.89218616618052	21.1098333403321	32.8561151538675	5.75164899033632	18.6820796106146	3.03969218290146	13.5958055402233	6.83166628691171	4.3245298179667	25.3260669656723
Atp6v1f	8.41277899109681	9.87256248542495	5.31266729211144	88.7245630525223	136.124279816827	106.405114581283	52.7977155827184	42.8586370563417	56.3110085759836	6.16991259992825	5.6605934407868	57.7133818281395	9.21024165654994	35.9578589616914	12.9222296573195	26.7405693870197	2.90478548560831	0
Il12b	0	0	0	0.58254884891495	9.6997852947718	1.4660232236765	0.013446171841135	0	0	0	0	0	0	0	0	0	0	0
Clcn5	1.11556110817024	1.46622897967261	0	2.30135281817685	3.98080095156726	0.653940622362867	6.64448827917583	6.9494626772411	7.35355836982837	6.7982198759992	0.420343054666878	0.0227961017246127	1.05663654932987	4.96881815432986	0.510885358681979	5.33605310962124	3.95109633529858	2.37830378635781
Clcn3	6.09920668723212	6.05536636001208	10.6596368509245	6.7898494763844	13.2536004413911	6.0156406359029	14.6024394357979	15.2581914694777	14.1028783208882	6.10445423624531	12.7284967941461	15.812607901504	10.6970348046163	5.73683226239632	5.12100745529322	11.7502034549666	11.7084427313355	12.1792425793152
Hif3a	1.99913205682621	1.72041539705028	0	1.01148992442748	0.125815898044235	0.012828559205337	0.0157666885314531	0	0	0.343913795829196	3.84607282569425	2.58726581776343	0	1.15860074494262	0.240097028931282	0	2.2477871451485	0.0874798774390051
Gpx6	0	0	0	0.515462701671483	3.08561650539773	0.503389662384859	0	0	0	0	0	0	0	0	0	0	0	0
Gpx5	0	0	0	3.36990669479851	18.1553693736951	4.80791255498227	0	0	0	0	0	0	0	0	0	0	0	0
Pde1c	0	0	0	1.97164483389342	3.98250236963334	0.962732729311043	3.2016750540252	3.46418598954528	2.71458858920968	0.0591890214941496	0.312785488112092	0	1.04001273347846	0.210477880619585	0.0495860592221885	4.78947020595593	6.45893361047576	7.00268745225776
Utp20	11.4614141747725	11.1129489516298	10.3360610048309	2.79150420643406	2.35081682467906	2.02982170412869	1.8412119039292	2.07595155512013	1.87411742544997	5.43032431418117	6.58155992511966	10.4306637863744	5.10173424655166	4.43588479316973	10.4254701669289	8.98178050546671	8.90795113008535	9.0013954798607
Spic	0	0.136612001067518	0	0.986773560372407	6.98941543683491	0.313750286839196	2.93337988151636	2.41541338843889	3.2153890510906	0	0	0	0	0	0	0	0	0
9330159F19Rik	0	0	0	0	4.01105533536065	0.970205669742971	0.00917240159927607	0.00449368678514423	0	0	0.139118220393188	0	0.286124858432595	3.08928389197933	0.602822717542507	4.25046665766175	3.00660854060529	0.0203568572087992
Cul3	43.5197489141614	38.8726323193559	43.4591011557136	5.37221510974546	4.50437955526315	4.33666113723529	25.6127719750313	27.2339800008444	23.7715937310142	127.986025705784	65.5819316317108	22.1791988872173	78.0625727966662	53.4225514670983	57.6649338084525	104.619894215686	51.4476810699984	57.5305588568171
Sst	0	0	0	0	0	0	0	0	0	0	0.741835207589011	0	0	9.28496459221433	23.4031069247136	0	0	0
Il11	0	0	0	0	0.0811364416988775	0.599786000904978	0.114386150938786	0.236610640129077	0.421536873554754	0.642006051497331	0	0	0	0	0	0	0	0
Large1	6.08657749259142	6.57882016173942	0.708044800841833	1.21562856299406	2.62497140944648	1.62964198500996	7.23556781157477	7.45351308133049	7.98818272407401	2.14710104901521	2.51471532412085	3.28944661152227	4.06865770044574	10.6269426924411	14.9576944466912	12.5672418064254	3.67778036941017	13.0409508567586
Ddx56	0	0	5.32606722935303	9.39554399375143	12.6650365903352	13.9161505778399	5.81598158168673	7.04915048336342	6.47975319757882	10.3570739735077	2.05879038710969	1.54595908182155	9.29379024967194	0.682038075059438	2.67799956636218	0.181732149446909	0	16.3606365652073
Tmed4	39.0066339033935	51.0753257912173	6.91443566760265	54.3110246579317	74.2669641404953	56.6947807567377	64.5064598260582	56.5539168054279	61.5485752750984	31.3956179961778	36.2837628720111	5.69347817040293	15.2532837983285	38.2226091718551	28.5365721812983	58.175001783571	23.1196877126067	24.8487033683057
Col26a1	0	0	0	0.0107808368377964	1.09451829308883	0.0368491576488917	0.129396379704073	0.0729020436482773	0.104468388393164	0	0	0	0.0134546808429613	0	0.165933779393234	0.0140755728519147	3.38445715551135	0.287177092766988
Bid	0	0.147810336929672	0	2.9298609561485	1.61710642139785	2.63088453550915	1.73592351061477	2.13160754181933	2.49054546754063	1.71064608599993	0	3.1989159513624	0.867648781976745	0.60831071976252	1.31368137178784	1.68570646454571	0	1.058235452603
Ralb	5.18272041004689	5.6410780716669	19.7282313812202	27.6232593241577	31.4743398430344	32.415179980769	81.625913483806	81.6982464593999	87.5719836115561	20.2015852184414	22.2678841082884	2.99187506444016	25.7720727202271	14.9369278257306	31.4229774118022	27.0780902675894	7.22683797285451	7.59634088679172
Ppp1cc	16.7901069358777	21.6081963055337	28.1305353838094	34.392683111291	45.3179017015653	29.2002023595393	24.1930718095962	23.7807295822868	23.9341853958853	1.02868583267344	17.0268946054944	8.31064378141907	17.8951656275212	8.98741779672503	9.53416532971023	10.8225369542045	35.8988532889299	10.1831789341046
Dnajb11	7.50101082832342	6.81042065395986	23.8506364433553	25.7404806169973	29.8452728431113	42.4147013754711	37.4906736689765	37.9676915024545	39.0142681105739	14.4876287493554	26.1563964691882	39.1268739557721	59.3879966283603	31.464947172636	49.13019233039	34.9584337501303	44.3335392841539	23.0732772412609
Tbccd1	1.93315695363941	0.983059093429077	24.77747515388	1.34648752421059	7.71348096996547	1.53204130063044	3.92974884448327	4.16792654935268	3.58296750584126	0.455087573822722	1.69577605746893	0.677200925941025	7.83148904202241	0.824712940793473	3.95916706318797	2.88575410763545	3.52569155424489	3.16377362196687
Clec11a	0	0	0	0.0295984291423182	0	0.173431092547638	0.683862908289613	0.426406814239896	0.248055772893837	0	0	9.11697096132557	20.3166584333876	132.739098135151	64.1208687642412	0	1.63505793536275	0.39421758066872
Zfp324	2.67491746456566	4.61443074460095	0	1.05197130510719	3.88880713343594	2.35205025354885	1.01342074164715	1.19916986253639	1.33403989546094	5.62013143539047	1.31587990366252	10.2216078202889	1.01345073391337	1.15300100306747	5.59244782245223	2.72283351151797	2.03902953580832	3.4413147766416
Gab2	8.07783441342181	5.52970740053856	8.90157923525572	11.7754144805964	13.2491810351615	11.1716513667936	3.22460477442565	2.80242641977645	3.60791853304072	37.1574628184197	25.8413146939299	52.3349340578798	27.5370373805525	3.08100306183222	4.74275221111059	35.0208650433086	28.4387244117581	9.0789305876362
Coro1c	9.84858995138696	10.3164395963435	17.8233280847673	33.0358039975841	35.7642365794671	36.3460202264903	7.10478244514555	7.72840379246367	6.76966188888859	33.1666024925208	12.9371139711304	8.23919617858349	9.22024329091078	8.35734833018107	9.08111412607516	9.65763737891285	25.5611504238546	13.4963962154609
Tax1bp1	20.0754550324311	18.1193784560721	17.0515651587115	24.1644229926104	31.7207430011168	26.1702415187144	30.2182962097303	32.871780300915	35.6864220484822	43.4839009631813	49.3052740549109	33.5373574462682	43.3591775710879	31.0275911888479	48.5363197180263	31.2152842214955	38.1090867537416	39.7045167523478
Psg17	0	0	0	0.0419733914218208	2.01005875208767	0.04099030107991	1.07053938141837	1.04894418744942	1.27515432492009	0.17350838872285	1.9102256595417	10.0694940537959	6.60032823432309	11.7230165851377	1.41320268783237	0	7.52153236574757	0
Psg19	0	0	0	0	2.05458735470802	0.752021748361531	0.115532193498027	0	0.0864325380278292	0	0	0.0407271383697761	0.0686461594833395	0	0	0	0	0
Ctse	0	0	0	0.472697184151104	2.98274964347646	0.190081206900529	0.0166868265056862	0	0.0364111835409033	0	0	0	4.06013881922083	0	0	0	0	0
Ndrg2	35.9155506307952	35.6820332055277	50.2431351248466	9.28925395081685	8.15147758868404	5.38472824754484	0.654013565194894	0.259379781412278	0.686356704992112	38.0778639366749	23.1060265971647	4.53417617311323	13.3742300106733	19.8659024061391	49.4475335518857	5.01387070306557	36.9183560334789	20.5627928573068
Mettl17	0.160899317515939	0.132172971309908	0	5.88367564892777	3.87024914381817	3.63182327578295	3.7574361930713	3.92316627346246	2.98879870216005	5.17028775463807	1.27989930840829	0.427429778382046	16.1821649405738	13.2997102515333	3.18237582600036	8.87029128287154	2.60257185133252	0.0295712835070894
Arhgef40	14.2962287675941	13.9711140385581	12.6816626680417	8.5797240096176	6.3524527029126	10.8575264509129	1.16602540471361	1.22750434302084	1.42970974477009	23.9373284499853	11.1193340050884	23.6481032776673	9.58276480094179	9.97879571117285	5.72588393680877	12.5117965328175	4.73165236611658	7.21421215012958
Pnpla6	5.73035834984845	5.3024557865367	4.85268898356574	3.844603382141	1.51469471646285	4.32262125329181	3.72811544191974	3.46318404105435	3.81571031707436	9.33023558661232	2.79895923098449	2.65152652707786	3.91337258685892	4.52030439468819	7.51920588700252	13.0413477126566	2.92677747242568	6.40374712639138
Mcoln1	8.11673698102909	7.91778204572314	13.5380623433614	8.73857675279707	6.50349121588761	7.08120336921833	2.63961078605962	2.0032314423451	3.1533289816824	6.14111755717936	6.10614820356481	34.416507362338	7.44047590500574	16.1069486642083	7.26148621332266	1.35569657759308	0.0785976421931893	4.10232572046462
Arhgef18	3.35734978827089	4.08024214693904	5.78285583662412	4.44242820865984	2.9297738769719	5.18746145929568	5.71095193423041	5.36997867979042	5.34360137686361	1.00564657586503	4.06278824846007	1.33453293566627	6.26498144016796	4.78887566411073	4.42001042259618	1.97202738178895	2.74478313705845	5.72240211456325
Pkn2	13.93915132727	13.6102132870632	10.744773675709	7.09150503823198	9.12604448878258	7.09921328480354	8.83400750714572	10.6864282731623	9.02448794727586	1.96185613093476	12.803570449254	2.76732318270647	11.0116526805447	8.66182595316116	11.1414410863355	25.2649285580896	10.4216799106871	15.3619338709714
Cd33	0	0	0	0	2.73767363686731	0.243694750983379	0.0442455359863162	0.0767014681338715	0.0861479887508749	0	0.172070256296383	0	6.384309255951	0.0277892556319257	0.851085906454189	0.503511008064171	0.030565187840409	0
Etfb	0	0	0	12.6461068484816	15.6660249131781	12.349912876911	9.27065031331368	9.88513806729165	11.6811706399874	59.6845007256264	20.677700438338	17.045217120464	42.6223945257691	21.2425343484081	13.4764173839685	0	0.816227060851609	5.34544137691295
Nkg7	0	0	0	0	0.923659382797396	0	0.0289372210191603	0.311888412023189	0.151540636968924	0	0	0	0	0	0	0	0	0
Stxbp2	0	0	0.075437008515862	0.0211935854738696	2.19226412586431	0.010348597291153	2.44199809675903	2.52982140565286	1.84277884134591	0	3.37584962674477	0.0627701267011938	0	2.25867715555006	0	0	0	0
Pcp2	0	0	0	0	0	0	0.0289372210191603	0.014176746001054	0.0631419320703849	0	0	0	0	0	0	0	0	0
Sgce	1.3844437130023	0.692251577968781	2.77909882503225	12.0936526207462	20.3657667757695	10.7883444135119	0.348926385376155	0.234437316456179	0.247988569694905	4.77262520431586	3.91873469734479	6.42074159103083	1.38906267024641	7.71251091127481	5.74496456399251	4.37033538501826	3.07758059482897	5.98495246683202
Chn2	2.96744629121362	5.146149634845	5.07429400055784	0.727962466503705	1.53970777086963	1.52549933303244	3.16273071369601	3.2460748021794	3.59854257925482	0	0	1.4373624608411	3.99366040789795	3.38119026185964	17.0984881294516	1.70286338485959	0	0.0403984843507037
Wwox	1.50697797826784	1.75373121669236	0	1.75023224625345	2.43981180288789	1.59500743954412	3.09906173731672	3.98674122625925	3.2041268844279	1.69534393384953	0.446902297228866	0.141141773638696	0.270336848943408	6.97332894543455	0.850172068174002	0	0.408594938305988	0.0692409292380683
Slbp	7.04371452700209	12.9540823592907	0.671272669425134	8.38500699601811	12.6994956180285	8.14611398189455	4.73167379073636	4.62769494462978	4.57818497197892	0.759598936805104	2.83892983964147	1.54677328015299	2.20879977119656	2.09694997126827	1.42343654534795	1.93192102221857	1.27048509348323	2.16401835065705
Tyr	0	0	0	0.372020773716194	2.96927643456957	0.442023997998748	2.61583847328269	2.17660519680448	3.66990716268626	0	0	0	0	0	0	0	0	0
Ghrhr	0	0	0	0	0.242106302230232	0	0	0	0	0	0	0	0	0	0	0	0	0
Aqp1	639.256602141277	704.496024798586	668.210654946991	327.008988532104	184.141887810209	226.372721553929	7.42011151445936	5.54407366948566	7.33753957164782	15.2108800619994	56.2451293359538	30.508455951173	656.515328370241	283.522117900126	386.131947191595	311.382576662965	193.896493799359	200.474841232138
Arid3b	0.0800865459551503	0	0	1.52506128811982	2.77315527933459	0.739274675319089	1.12081664542267	1.46535937213603	1.18375606309647	0.274098006257261	0	2.70029199453321	0.524098280057417	5.29316508629868	2.62583548566647	0.5771408407084	0	0.50044280940157
Cnn2	26.2259346928318	23.2500853150149	10.0754711199106	57.9028053370288	43.7212291490678	50.2306146831068	12.6544820136383	15.2646210807739	14.0291106079571	0	0.0543560147024062	0	13.5494543021673	30.7685293021345	29.0223576379234	15.1571261375897	5.79322133433703	12.2170271763923
Polr2e	0	0.393053704944072	0	35.5877765920292	32.2512797525976	22.6966521035726	6.7161664298897	7.28922616447003	6.95999091526997	0.363912725411221	1.60258632111364	3.47103519540615	0	1.53672502052367	2.92167746697929	2.11198962480356	33.270882374803	7.60668660131238
Abca13	0.32364102474453	0.398789098723466	0	0.772606429728301	4.16615916453373	0.429591314707371	1.39499485392839	1.36948070287245	1.15207073058006	0	0	0	0	0	0	0	0	0
Myo9b	28.461749871903	29.3303742884259	14.7746943705132	3.80985799405107	2.02722040632107	5.00676623115869	6.31224402355869	6.80720591481667	6.29162518884172	45.9996292567929	18.1950523067339	13.0948398897145	26.0778710254183	16.3057461208489	4.18531212244913	27.0663501670865	7.4304864619775	5.96700057288129
Hdac9	5.46730198802813	4.84482796642041	0	1.34253750969107	4.19893389134043	0.812181460944435	0.156859318035659	0.178146606845433	0.0700101810501396	0.311047522579041	0.144187406570071	0	0.0148275334373974	0.276523507534587	0.125719608298877	0.504132796631728	0.736353648507861	0.039559912226427
Ly9	3.47682649824282	3.96678784472586	0	0.293191817914744	3.11446659984796	0.143162376012386	0.0159955367472105	0	0.00698055348198751	0	0	0	0	0	0	0	0	0
Cd244a	2.35805275424303	2.15228341304486	9.39425916508422	3.50696465653195	3.11649798313838	0.909167568045993	0.0325454717122796	0.0425186081869184	0.0236717497589548	0	0	0	0	0	0.243455754261524	0	0	0
Adgre1	0.591819293272031	0	36.2383267103563	1.03442762058718	2.39866183386867	0.89057062414196	0.0490091785265829	0	0.0213879157179735	0	0	0	0	0	0.62847803288407	0	0	0
Mtfp1	16.1713997604628	17.5110174763058	0	4.51370935370443	1.74868172218444	4.6061023020175	5.46320747073245	4.26450875910187	4.54255702232853	0	0	0	0.506354294923137	0.994017516758088	9.02563281642079	0	0.34166006143242	0
Rab23	0.308398450471106	0	9.84587263591337	2.02141016020597	3.46453095712877	3.3507159211067	3.44135333402662	3.82861463228369	3.54977616474644	5.58535754645554	0.806975233361009	2.36325549442002	4.18246508511723	11.9248358205709	9.49754081575215	8.02864559352244	9.18839166491922	0.524287970350798
Rab11a	112.083690686028	117.853054739113	53.6885593013853	200.651609239788	248.075646734927	239.99876082155	190.709401112424	191.704119108673	172.36363059913	78.3861260149319	57.1599275731179	65.876010192998	32.1339509625578	54.2762799959233	25.3356257270483	59.7333440135886	51.2037895008498	88.715530707831
Eif2b2	25.0763933686115	40.3635920077182	0	29.8801559410829	13.3463635761959	34.7515120189942	9.56920893785229	9.30743611357051	11.1565797997102	2.38401446574102	2.12810285678386	22.0205263422239	6.71120907999254	17.2416556923671	4.40829273445854	5.86093412688407	4.59923380733971	2.86488477138709
Dlst	8.75393953975463	9.71614449312266	6.99101960695901	13.3059910059152	12.2937624105088	14.0704493585579	7.76663629797215	7.36868074204634	7.68201695269913	17.712049975495	7.95944011084277	4.71105921894766	15.6279348296732	12.8205668354594	15.0796813640446	7.62075869258107	10.7343379300949	25.557613629424
Pgf	1.7603039353449	2.89205206255783	0	60.2100564581082	6.74681794017989	67.2209873755175	0.337099187194614	0.339226139930147	0.27832041432058	0	9.25831037883285	0.719423925457155	14.285932623377	8.85225158676117	8.47045358879893	14.7073299446854	2.90459305963746	0.0404402326982931
Ulk2	23.9391910792328	20.5430896582698	17.479715347669	21.7373993319565	8.0792456851521	15.2875237832159	13.5539774293564	14.1694026506074	12.1158898569172	16.1141888204875	15.4812332187051	20.5721450098	17.0244370552364	18.3902803258304	22.8259306480404	23.4707739926073	20.3465454660202	42.8776684334993
Ccl24	0	0	10.9022496747383	2.31420860812201	12.5166901751621	0.565001447317678	1.61346793892625	0.76044284495538	0.926952817742472	0	0	0	0	0	0	0	0	0
Dgkq	0	0	1.83296505404559	0.833746041874531	1.17432838486134	0.592702990298601	0.0441484824228892	0.0612820362677361	0.102755611584065	0	0.0744002204300566	0	0	0.750974772276028	0.542556602923543	1.60080516952643	0.247797407192744	1.35540876734191
Tmed11	0	0	0	2.19493881747136	7.08130789726297	0	0	0	0	0	0	0	0	0	0	0	0	0
Grap	3.56257830751968	3.51183511054324	12.2487318958298	99.2051523521428	56.6897105273671	77.6060934528256	10.2224727651858	9.25022793170838	15.8618731341869	21.1345410468881	36.2442146891292	13.3952080532205	54.7880006808935	39.2636919119445	54.9990426976815	19.8328511120534	36.4297660594813	34.2438101832709
Pou1f1	0	0	0	1.60838670290246	12.9313263125825	0.951278382810555	0.258300580939984	0.286391401353598	0.118656851014817	0	0	0	0	0	0	0.0887292857650386	0	0
Chmp2b	22.5292426123459	20.139925057793	22.4566740361052	50.8840289264635	53.1581305246089	46.1874375420386	26.4074655197934	30.2297931590484	32.1245976395822	3.52776392009114	14.8418985373105	38.2519296361254	43.3060955208439	21.6734357454808	19.6147841941879	8.83408650327476	57.6557733211924	36.1084083740793
Plod3	26.432848933538	36.4603192244978	35.8245495692442	39.107980655361	31.1236625361979	38.5443982947368	6.80090649554715	6.79561488217818	7.22322464616394	20.856330328447	12.9306932784644	8.00109372374678	14.4596701747729	7.45480142961902	20.1707398462465	7.53800344249336	2.49663610281508	9.35235193368713
Ap1s1	32.25819028651	35.0931866818696	0.142739999280014	22.0961834459458	20.1261933648523	24.907482312251	12.7911205970145	12.804271872275	13.0232102149757	2.37607029142756	0.243340848349262	0	0	0.147372819960665	0.73296226757457	0.942435807766419	1.67497368424531	0.106822561895491
Mapk13	0.202784219218501	0.499739710571749	0	0	0	0.0819806021598199	0.00839638730524208	0	0	0	0	0	0	0	2.47646947201102	0	0	0
Srpk1	5.72911298074895	4.62146168995933	3.70122880486027	4.57956289890793	9.45455236558882	3.22381298934473	12.7648357570107	14.5845680042291	12.7323930535739	10.7166945975878	9.99411049251174	12.4666310243703	12.3907260809179	6.6219409294769	8.80396955655106	16.0404209174422	6.17027690841657	15.82254820076
Pax3	0	0	0	0.113973327280845	1.09161102424674	0.47999794944876	0	0	0	0	0	0	0	0	0.123344019949811	3.34810716901663	2.05389219280237	0.151799573975296
Lbr	3.22001406698565	2.42469802860899	3.36082092822747	24.8084695360226	16.3135203067985	26.5326318741887	49.7918464951033	52.5541294405047	48.8216230381238	5.56130647324237	10.841062239197	6.41548665473241	8.89563246591889	4.67189276793038	6.83893928327197	18.8781665869977	0.698447604685876	6.13990776838124
Crabp2	0	0.396918832148514	0	0	4.59789536029736	0.879028014837706	0.180058683890781	0.117617662737943	0.0873097215012584	0	0	0	1.16495959758602	0.653404857838713	0	0	0	0
Nes	2.38941505188882	4.08920430252756	3.27630123659141	0.865504938451821	2.39477697957577	1.33493195303105	0.288560380424856	0.133291462869012	0.176301407088794	0	2.1674630301533	0	5.36653869841835	0.790965115277248	4.24225121066887	12.9144258445797	0	2.1042346454429
Bcan	0	0	0	0	0	0	0.826519375359767	0.542023325207622	0.533947070448739	0	0	0	0	0	0	0	0	0
Hapln2	0	0	1.05859980908467	0.78069445875255	0.854550494350219	1.10730863946362	0.011155048507597	0.0109300260185267	0	0	0	0	0	0	0	0	0	0
Prcc	9.12963731117121	7.24967803092413	14.6482929037218	3.77940494460416	5.22864258523042	3.15775687690397	4.41020343212453	4.93855963600319	5.16903500310547	3.0667752365973	14.9068586485436	0	26.2042569252148	13.0146325144047	4.28202434236012	1.04171309628768	3.84742760365213	0.335582645611657
Rrnad1	4.23026682475681	3.47501123245256	0.148411787330875	1.12577639243956	0.798698841889139	4.17368131856699	3.72832959481114	3.64903451263081	4.01852698878677	1.07245803184102	1.26505010565676	6.73028484096	4.90879031407925	5.567309200854	1.28351426709468	6.65957920133595	30.4112148632527	5.31271282168757
Hdgf	41.3544288340132	41.82471751026	39.9685909296185	33.3493423594119	12.8117632677443	24.6284224588029	54.9133374064296	56.0336058398277	56.0123134472488	59.1849011306624	29.554309281806	1.36300534432787	14.1670811387606	33.7868647160824	15.2879706014028	37.4526840239587	12.1530612537589	19.818318074739
Slc25a18	0	0	0	0	0.441771154304982	0.360354295208	0.193762783967125	0.135610108267539	0.434876427596849	0	0	1.02457204454578	0	0.395513380065375	0	0	0	1.16722235214011
Thop1	4.67177322591744	4.04513562915855	0	4.303537879126	0.0333751601453576	7.35054381096943	0.287541826573076	0.368825183173498	0.314853456252294	0	0.925094458564375	0	0.28267861582065	0	0	0.0227479509067513	0	0.208851939060744
Apba3	18.1242781398404	21.4248270380068	8.46779115451996	10.1868985270813	5.02445135815962	21.7879761259182	3.87119939960893	3.93658313213766	4.51309690525501	18.5335777158283	6.15370273021912	2.39381154296956	2.20772224677474	2.72740005236085	5.07579373692043	0	3.94500331694646	1.58426360740576
Matk	3.61515619372992	2.96972009112075	0	0.0383735837987913	0	0.0187374036281696	0.0806009316850622	0.0789750290942478	0.0653245482682032	0	0	0	0	0	0	0	0.0775540078497447	0
Pias4	0.172874232892633	1.98813903799857	6.62298144426595	7.82443085557514	3.42716377216571	8.79433320192114	2.1545425232653	2.01990430492528	2.29285016615164	35.5656978670329	7.9976159548336	21.6903149617676	0.535885918889561	2.04553740001335	0.872016814142844	0.0311453000371461	2.53913990553689	0.730758835462065
Map2k1	21.2860639430332	23.3658894459306	17.4866812093488	27.0072965919406	15.086999515817	26.1843529001023	24.0385275362671	24.8145982651702	21.6618946450062	22.2782519757974	5.40226012238423	1.61671486167961	6.13123973403649	20.4105198813861	11.5773431636636	21.8557160313749	22.3793284780737	0.692409292380683
Sgta	7.32942266612072	4.74370448491263	28.1451911514977	51.5808613707028	71.0956941924081	39.8223055397505	14.3002795959326	14.1559836734614	16.6151978634947	28.2524264391205	7.85743030333044	18.9260116565126	5.81391916792484	8.25957357674771	7.87187310816224	0.0800291263124165	10.7776880213388	3.30641086139594
Nmrk2	0	0	0	0	0.455353115359666	0.185716574472084	0.0285314131731527	0.0279558702156707	0	0	0	0	0	0	0.0457347148165816	0	0	0
Tmem242	4.17269650868772	4.57029239934969	0.170790701370425	11.7077657945242	16.6363273090587	11.1758259640027	16.1974401268109	15.0524784067239	17.8947191506065	1.71902704123891	1.31022554764428	2.48697155505152	6.10808818636323	16.1051670417257	6.04669195773677	0.501173145943408	24.5667905250329	16.0407712990252
Dtx2	0	0	3.30161353283458	1.8426032326388	1.39263456202661	1.73824058333748	2.07993271706007	1.97901084150891	2.28483283475443	0	5.91376743575411	0.0185623547319585	0.813464799452031	0.214967596503109	1.04904977680389	2.63483834835012	0.945764802590857	7.16207907841711
Zp3	0	0	0	0	4.84966556059247	0.683171684665166	0	0	0	0	0	0	0	0	0	0	0	0
Hspb1	35.3151373042501	37.6622458888699	0.304308941239059	519.203930960142	394.681177277039	652.026079724025	32.861961430405	24.2561236477006	40.0343611760424	11.0735712686358	12.839829117967	4.05138245509626	42.4657393672905	12.1485137923475	63.8202882109363	17.6362149511991	41.0076908806902	47.2552552299759
Rasa4	3.84030234792552	3.08456574861921	2.22155691063807	3.56815884591911	3.13553052630269	1.51803760311971	11.5617748400359	11.5120480786916	13.7120285053428	0	0	0	4.2326754208084	5.59710878691313	1.66525687464015	0	1.30105612064403	1.72528784335951
Syt5	0	0	0	0	0.283773000294729	0.198923519946622	0	0.108886939873642	0.01939889946633	0	0	0	0	0	0	0	0	0
Hnrnpa2b1	72.2788375533138	68.2208462730692	78.3879773385083	94.1016150422774	129.0443064706	101.167101228481	92.3371779442022	100.31470638054	86.872626544948	140.124362775993	108.755785005955	91.6726811161927	170.104145791928	122.308427896116	137.181971726523	175.926360693951	187.052241397332	184.834085904149
Fxyd4	0	0	0	6.03541765258066	18.3770930977785	3.29891283601728	0.270297598482499	0.595901444070876	0.283102998854566	0	3.82630791282753	0.333496368102025	0	0	0	0	0	0
Ccdc130	0	0	3.95963089316777	8.47413793404911	3.50976851144038	4.64906699887398	3.54415435195101	3.25141090987203	4.01025801439811	0	4.76492814852273	0.532975227626747	24.4184377884509	15.5910669720871	10.5439398758095	23.4093809328937	2.60092843499652	4.61922328339026
Mri1	0	0.320639594317346	0	7.02890798603726	9.49204646265413	7.08782795483503	3.45860353343336	2.58913381686711	3.00460681193441	0	2.45125199207918	0	0.571369691330546	1.55051395649827	0.233159013574544	0	0	0.538029310371883
Prkacb	14.1997499606663	16.0911401334918	20.887554805723	8.28988835365988	24.0024662749292	13.2966144234934	27.3652160538632	28.4941928122827	26.2215976739842	14.5381515858749	6.69188719992209	6.68127962099116	15.5377083947528	12.6906500790402	15.398302884521	9.74758772714095	7.1754844730474	2.69003614912815
Sgsh	0	0	0	2.35636755648554	2.0656154280629	4.08556478479982	2.11517056276935	2.11360059093195	1.8461476435934	2.1737684405015	2.3628980745577	6.80154282946998	3.68844803911727	5.47948215173489	0.288147353658617	0	0.0269055363284796	0.21277389310946
Chd5	0.0666566096773744	0	0	0.018395934881733	0.105715288641572	0.022456337333771	0.00551990399906346	0.00540855508503115	0.00240892104402929	0	0	0	0	0.552100854130702	0	0	0	0
Cstb	0	0.870193525871204	0	177.311475901831	255.087455961454	155.742750919041	510.857507917225	502.357390984335	614.443251006915	3.22270970762176	17.7400724600888	12.5551704005932	195.930141615893	14.6831882688947	71.4335288973976	4.00782679333724	27.57304349842	89.3626533086625
Sh2b2	5.90797531019496	6.21208075294516	0	0	0	0	9.55007515029088	11.1694716310635	9.33892301666812	0	0	0.820946405503978	0	0	0	2.53324901088297	0	0
Pex5	3.88802611537375	0.665390180193173	0.238708484720368	10.8866820712899	21.6676482877845	13.3387408865413	4.05818288282148	3.56882951753239	4.16262106250752	0.246423275893472	7.15547374877782	7.05122797747989	5.80297689043539	11.0905241863881	13.1607412369274	4.55307477743134	23.0715076371023	0.774118154603542
Jkamp	2.13556189258711	2.3390491653804	0.116546254984201	32.0553846300599	16.1192973031458	19.9051155597	9.90349516032862	12.2451696246608	11.9711098623499	1.84981083073767	3.27832189713324	0.0969765813336794	0.899004588627464	1.28350850232211	8.34692523645421	3.03522055655464	7.98504745953103	39.4670081532118
Cd44	9.70976090989415	9.13780255900821	21.1600252238465	2.83580557746599	11.1134653317905	1.23860155639191	12.2445869209142	15.8603726738675	8.89183026158122	1.36225594451824	0.374940986893516	0.0192636479449723	4.62685347004644	0.541787956577156	3.41621310901627	11.0054693915203	0.210320609245412	2.26964837862042
Slc1a2	7.58761633472714	5.83340422071492	7.31022695772069	0.0402699102958152	1.09280586993878	0.409653317348525	0.0422920140289167	0.18746163942306	0.00878881076864871	0	0.743261487874675	0	0.00837626365430987	0.123325005053507	3.39607681626359	0	0	0
Eif2ak4	20.8154996112112	16.9584462599143	3.15551681390777	1.47753992868821	5.66061871983921	3.24948591704288	2.18838655586741	2.60992810233807	2.12055959500857	6.28697420315329	14.7397592128241	15.1413254500455	1.5194533282716	4.31495179319277	3.57043564955906	7.93242432473502	6.2271108495881	0.70844975171537
Wdr1	43.7140248272628	39.4473715800792	43.2590257442674	40.9470502628829	31.8564609685848	54.3088094580992	43.0090999198335	46.2330594077174	40.5376397721995	16.9647880691934	3.83161344227659	5.35381780463236	23.6723762383952	11.2597979277764	13.6826096846429	8.21182111581716	11.5704932448409	19.2343271685296
Slc2a9	0	0.309695079343106	1.41964940460394	1.85548318955009	1.22905028555744	1.54106758535723	0.291387511439052	0.412969196711404	0.245243611982366	0	3.60398663682962	0	4.30672607590759	0.0424848132039533	0	0	2.07942796075111	0.900751883809295
Ccn4	0	0	1.24031184280042	0.570204562711527	0.910215283964227	0.448573106157505	0.679632104518651	0.591413592923755	0.821342083064991	3.71024227457667	0	0.0234556115858279	5.45579692325	19.4995558888835	1.40177517283642	0.0620387512869299	0	0
Ndrg1	40.0926167802983	42.5604582191752	52.5123924094735	121.244939171828	85.2416061452338	130.333124235693	15.45776685027	14.580185758235	17.0160346504401	71.2052543107767	66.7565368073011	66.03702344929	39.3591435036449	40.6625651077157	52.4359044602934	24.1120623387942	67.1586824333052	55.33510735013
4930550C14Rik	0	0	0	0.199252041787677	0.524807653836961	0.26755466373154	0.51566961876077	0.490621967568548	0.450082971229262	6.31474441014498	2.34257681899152	0	0.124335089654763	1.98315482601302	0	0.390218311287669	0	0
Man2b1	15.5195871735565	11.0489423923445	17.0826664027454	18.4393198123845	12.096416362551	11.9745713215812	9.30611798062689	7.99473797959864	9.3564039069432	28.5707309414551	16.9602143656793	16.9302551822344	13.3360731206835	10.6683648314195	12.1599523575509	8.57450366497365	3.95080949084148	13.4716613352624
Klf5	0	0	0	0.355898204518803	1.62319683883257	0.628922519934016	0.167814739546225	0.0946715520301112	0.133155299163234	0	0	0	0.0211508307194869	2.36669244652848	2.72260929284376	0.309776268202571	0.959039332602227	0
Wdr83	0	0	0.111335173320607	3.37812816695137	3.29541214856104	6.91874971918353	2.84383671521941	2.05996470494805	2.86715458755374	0.0862000511752981	2.56233250286289	0.0463202549592379	0.390367177331624	0.651376010249611	1.38411618822475	1.91939266534811	5.6894038476855	0.374940368952556
Prdx2	18.011227864358	15.8278216528626	15.5328263216518	63.6660658146785	49.7677366303778	52.1134560598403	39.8550352698071	37.2242677683833	43.7322429274037	31.1803107734407	10.9164699166596	0	24.0569340562487	17.028212615254	13.6501479290301	4.52781181523626	38.2371602234553	18.8991527219227
Polr2a	76.1968805608843	87.0955730190596	41.8648924391785	13.3956115767333	9.07896920427881	15.7006715711346	17.5899977436124	17.2571701560486	17.5838245697513	47.4171149201132	30.5009004418687	62.7809673605455	24.3764775599027	25.9586507054737	26.0843580870036	57.8096344859566	25.3251568264244	21.263539588174
Shbg	0	0	0	0	6.16631569365539	0.200052266226652	0	0	0	0	0	0	0	0	0	0	0	0
Senp3	7.03491509403391	13.5804816722003	10.1931765344883	10.6782526634808	10.7387610202393	9.9185919890085	33.1918529770028	33.8423127437562	36.3876245427422	20.9003083882838	33.7971092737197	10.4941904500933	14.205001568913	16.7670666727494	11.1126290651136	20.3421170966734	7.25907221711669	11.0868701719269
Corin	0	0	1.74301399120817	7.1657906577364	10.0368933687578	4.46338833981242	0.298771448278197	0.153570913718084	0.0812239105432818	0	3.09527305944257	15.5427958628723	0.16297106751415	0.879797540989867	0	0	0	0.0652211086239693
Plekha8	2.73563293592411	1.79777883032235	0	5.03321181931898	5.95356159718985	5.08736156443594	4.44019659293915	5.63435897840949	3.80955061554064	0.693538170483912	5.65023207219188	0.372678025624932	5.43353216530048	6.50471298555483	3.82502826000026	1.42928249485242	0.508612579674129	7.17292535102155
G6pc2	0	0	0	1.42888141010454	3.59244542926306	0	0	0	0	0	0	0	0	0	0	0	0	0
Spc25	3.60660766301412	4.27945235213574	0	0.857110345533416	0	1.66057007041103	2.89541040903949	3.37351413153062	2.66473213748282	1.21913046028602	0	0	0	0	0	6.49772241364677	0	0
Dnah2	0.896190279349536	0.490791939163863	0	0.0765548894852824	0.891151114300759	0.204157332008771	0	0.00173136636089837	0.007711347663326	0	0	0	0	1.39946416588872	0.0169946875875085	0	0	0
Ripk4	0	0	0	0	0.423170263597404	0.203752958584348	0.147305040442844	0.0938168175909351	0.0771418224392071	0	0	0	0	0.270614417939467	0	0.0320473081696617	0	0
Ufd1	11.196158228992	8.10809239822936	4.77560106447256	24.719384763552	27.3360573092956	19.2865227740264	18.3603197035638	18.6593441549703	19.7785112328702	19.4956842679365	12.4895981199279	22.3671922294796	7.99163358629987	16.7839605532263	9.97324775084654	11.2268535005901	21.9664095843716	16.1368093477385
Zfp287	7.19788325292086	6.32532180833738	0	1.88253300362805	2.27869867964655	2.26703434038653	1.05697446324834	1.21222323549579	1.2219883264456	2.19613605223104	1.40163308352117	8.97910131019976	4.25204583579078	15.3785365628643	9.31025041197743	2.56340673720301	0.124487460538689	2.98417336628539
Prlr	7.45419401566933	8.44953999196708	15.544971249578	1.05159230219739	3.00506338763116	0.303038016980363	0.150011730947362	0.0506847089574159	0.0346142433270391	0	3.81820970868692	0	3.37783275568396	0.767278939344505	0.906572426381808	1.0578620244379	0.0851666608574874	0.627592126794307
Letm1	4.76595449935296	6.63385045847057	11.7694084629144	11.7190578764572	8.36351077863461	9.15655362931688	2.23922513465345	2.18331290610471	2.68643598754606	5.13512910044	2.99301678469125	7.95356697858838	0.61557465397832	4.34138438031552	13.0571141603248	6.05819656867622	7.43333332246229	1.41120906535594
Ubqln1	14.2077822225945	17.50676902559	7.97529779000378	48.6133037733889	40.2759933884039	54.3321510069864	8.87823626804972	9.62846234598504	9.35228604208009	2.61877164095995	11.4717591809972	6.04362632976102	40.5966625397539	4.09256707003189	10.3151607899885	10.317145718728	17.7090334864998	11.3241371078839
Fgfr4	5.41025090800349	5.48133477010515	10.2750231892791	0.29862491920663	0.333685642639059	0.0121512750236887	0.0373357143019658	0.00731651374645024	0	0.0342901953997727	0	0	0	0	0	18.5196707151991	17.3346855765023	12.429206188927
Cadm3	0	0	0	0.376996106727446	0.675566103764564	0.136577782985627	0.124069133608089	0.0893870436324736	0.031849738362214	0	4.07715106968959	0	0	3.41146660893309	0.0350960932408702	2.71509410899153	0.0491560585074127	0.0161972951880719
Fcer1a	0	0	0	0.971528398641342	8.79753169250394	1.07815170676116	0	0	0	0	0	0	0	0	0	0	0	0
Txn2	11.23312773285	10.5992797453728	14.6880409050004	36.4264800697118	25.2785905799618	34.1004626878424	9.22684747549915	8.7204776218955	9.97886211354862	0.346357049731925	6.89551515409659	2.41952883105046	7.84259533545995	8.2366977270126	5.58161327751284	1.28537274975071	17.8085110670905	12.777633543156
Casp14	0	0	0	0	4.1611742587078	0.0898910111401535	0	0	0	0	0	0	0	0	0	0	0	0
Slc1a6	0	0	3.35319606115326	0.32767331593243	2.35378627103203	0.23999897472438	0	0.0120423288521964	0.0107270866008052	0	0	0	0	0	0	0	0	0
Slc1a3	12.196270043076	11.9242097977586	0	1.22866938225524	10.660351418475	2.07712360866453	0.213770034062828	0.157852262841302	0.124387461261205	0.0711349842485622	0.438566509628879	0	0.012885729245877	1.18890293536812	5.75080957892663	0	0	0
Crbn	5.12333661846801	5.18564050858253	26.9166096436644	7.48631686301825	10.9064832088355	8.007551010877	8.91343495947995	9.24584551698762	8.54351760283388	2.59193998049173	16.4894443570006	6.09466284487155	3.34018329436765	3.69608443270202	1.54233808096286	3.36246122343168	1.83703695706419	5.5319307543848
Il5ra	0	0	0	0.81363804909991	1.84194474736761	0.517681704547674	0	0.0434938601788981	0	0	0	0	0	0	0	0	0	0.0328386001463342
Msh6	2.49864126533611	2.29401915000147	3.0320261789079	4.64450159566351	26.1076383888276	8.53665934363242	8.6782632619459	8.67612940838551	8.84930836354761	3.77278940043933	11.0455524216022	11.1728803480785	2.05026302722876	5.68944086091741	12.876858361289	0.556079051169433	5.71124178715301	4.18699707917337
Fbxo11	28.7642750799589	34.1305060460987	85.125045365486	2.30533864643387	7.94880636372535	5.02147502312793	25.4200291491135	26.7225439440819	24.1504606956312	36.7930911178498	38.2566457992364	80.0935253413481	53.5391646632227	49.3095534996037	59.5492822382493	36.6157733019149	62.9052663173196	52.5180480313909
Mlxipl	17.8781861743289	17.5287899564034	36.4276705204827	0.0159162372672126	0.76221079439944	0.046630353341176	0.00477584326679533	0.0374360298879404	0.00416841646170688	0.153519520538455	0.193161135670523	0	0	6.45355282824981	0	0.0207804051349323	0.0643342564214025	0.127191761130168
Tbl2	0	0.0668016163081268	2.35656379205993	3.57962761470117	2.04204568321573	5.15601107345704	2.94285090898306	3.46744256729637	2.86832053420424	1.34521462421662	0.357483350671713	0.481907558978847	0.238076766355809	0.618571849026497	1.47887028567563	4.14617098272987	0.604766581051096	1.65896594564851
Bud23	2.26380492807423	2.32454236311431	11.1190496781147	11.0896030614179	10.7211048619915	12.3679093615741	7.70962432113493	6.69690054007263	6.49043863774836	0.860880369327785	0.434398629015686	0	4.77578386712687	1.69010132786944	3.55596187251383	4.79224618808416	0.315667258176368	0.450730638452712
Nid1	83.4458668469277	80.7155568824944	138.231076456725	63.9720914138795	50.3397689490139	78.4486350532297	57.9027832601168	61.1354294669898	60.2303278065326	66.4394933398486	165.551056295468	118.103480596397	158.013043067128	130.851639824936	177.901110934646	106.429608934872	180.493513777682	144.638118062074
Mcm5	3.83934058926088	4.59940755409761	0.0785731325863937	5.76148656105684	4.01709713039308	8.50448658393474	1.82815405038254	2.31048651179913	2.11017079469082	0	0	1.01338463128703	0.495892429325552	0.108164440528773	0.212352019208471	0	0.505619242428363	2.70488745006995
Hmox1	28.8194477170326	30.5666036563303	3.94193912346336	68.0587395344566	50.4316967999517	51.5445427942889	14.1683641181032	15.1553705828013	16.624668503815	17.8958395221854	9.77476979411403	2.90730363251295	12.8789956980414	5.67316622142887	36.4155941033676	2.69466432274555	1.76344201667712	7.91145829339297
Mprip	19.9391041392605	22.9545782116377	11.6767681500011	8.30050822332172	6.70210630357677	6.84012385170044	11.6495384908516	11.5545490224015	11.6211591249594	24.6702968253117	12.4816125484274	13.0461917407426	15.5016338061314	26.4448787125095	17.6048555739424	8.5316200970667	21.8683563942742	11.7600603304118
Cic	16.7542236686745	18.2996778608918	38.2196539824662	0.847704301204249	1.26297454910657	2.31630640549676	2.14795476293224	2.47217991446552	2.37260563494257	17.2615058180562	18.2894735772713	10.2963618148249	14.1701237593297	33.9533290729699	18.8134152263987	19.0275272926567	65.6912130069126	29.0700884581791
Pafah1b3	0	0	0	1.33868623803814	4.16703209735118	2.28783075794846	3.3139229629992	2.79199136858727	2.80478440124479	0.57643982964402	0	0	0	0.102491839352489	0	0	0	0
Il27ra	6.57960814288356	3.15286426841404	0	27.3133287870234	15.4110255567786	20.2945971355297	58.7772336564858	58.6741403554765	57.1668083286102	0.799280417292671	1.26255258184301	6.16238310397621	3.02160949210785	0.030894178185364	0.630785749075394	2.79884409418217	0	0
Prkaca	12.3235425827321	18.5594651353817	0	20.3709285136047	4.13968691547315	16.7799926245532	28.2876920621523	31.2897650468408	33.5321828693195	5.95563360005281	8.76031944347702	28.3830341057262	12.380036881099	27.3409751758215	29.7863138866277	16.8367386028781	8.44883585676925	8.4934241134108
Asf1b	0	0	0	0.9048156234644	0	1.08612025316528	0.757937357045056	0.709395153188756	0.760274233575628	2.80522544641734	1.60138678045412	0	0	0.461827000675138	0	0	0	0.502130006514734
Ddx39a	1.8586914370658	3.86801444264069	11.4420161905886	8.89135663096572	8.67971053762783	11.26298971186	2.98605176463633	3.82568084889122	3.7078804310697	0.706823697998031	1.11537909509613	2.43082947305775	0.533489188031288	5.23642835877048	0.213830862562415	0.0446486454460737	1.19797748640219	9.51937189693007
Dnajb1	7.177194275711	8.02484647594147	29.5724845699363	326.826519722717	329.205465056336	268.313760130658	7.40462301820436	9.22881386336031	8.27129355148026	42.7218376602548	25.7498895866436	5.86653835843292	58.3674469327365	6.77372212993986	30.5399981602726	20.3656142391771	44.072057869475	26.0884434495877
Msh4	0	0	0	0.549702283595419	4.04052419201379	0.2684136466654	0.0345232168388126	0.0300682717214524	0.0267842672834607	0	0	0	0	0	0	0	0.0861211293356846	0
Usp40	6.51092621979039	7.02818167635022	4.99514244637367	4.63330234345497	7.80859821508507	3.95918450157735	6.27851159906009	6.14094456438076	4.5737673101105	2.52713338473429	7.58072031176899	3.74954874568446	6.77398694197369	5.28460649922579	3.42854329117786	3.31547504034548	17.6375797199007	6.44793977601638
Kbtbd4	0.813979344425969	4.34625488964917	0	2.44298777087182	3.55010058030393	3.70205490798168	1.08692958951421	1.04849208175237	0.654519733188599	1.19946863182091	0	0	6.693547269596	0.687958921681092	0.702324368594617	0	2.49704634130551	0
Celf1	19.588148857378	19.1351909068084	22.436713370134	17.9606954697611	7.63660492978795	15.6137812732994	19.0394991321331	22.6994847646316	20.7067977983342	12.0938181909948	10.0532240784547	19.9983944052595	20.7611555874793	12.5796294475162	12.2178617411224	28.5728995959417	27.2646994351444	13.3021408614314
Ndufs3	9.38505477374882	9.15501122672763	16.4217847105563	20.720748602728	24.7298137378058	18.120987784569	34.8276594090992	32.3522196073971	36.1532960673946	11.7106212774375	24.3119629396217	7.67121269275342	5.55583184707331	3.47027580029812	6.5404421916209	6.71046796231928	10.2511822876652	7.65404745835012
Por	25.5762289919579	21.9234232640777	21.8472780793066	16.9010490054887	19.8196491924327	20.1337712379697	3.34143222229505	2.50063555724735	3.74889400853048	1.7217072146336	6.78389018111304	5.90811914510672	19.6702147081087	40.7357141839479	47.446496607155	16.6283447881734	9.12637665813427	22.9482279236985
Igf1r	6.77155093298872	5.7188366021298	14.5931098138315	0.955406479746286	2.86586900869387	1.69175621751996	32.6248476968881	33.9453592179292	32.9298138062574	13.54814176967	11.9692002644502	6.78655873436905	15.0879994477657	34.0947090656963	16.0736971783829	57.8459351973338	13.2687574340976	10.0471037798082
Insr	13.4296969275107	11.0320104156116	16.068291355005	1.1285730735854	6.64521387529986	1.62816123887901	5.66453785202189	5.55781247649528	5.01461410080671	5.73438534823154	3.55057948503496	2.01312828726379	44.2550743680667	16.4562741908694	17.6110592481948	23.0481904301879	12.5016165467122	5.17555545518884
Fcer2a	0	0	0	0.0285071545879119	3.05799365130025	0.0139197335491285	0.307939948387598	0.46935483008923	0.261307943975629	0	0	0	0	0	0	0	0	16.0226242272856
Cyp2a5	15.4069052228239	24.2999338280908	26.9397820927688	0	0	0.0415241834384037	0	0	0.011135885366586	0	0	0	0	0	0	0	0	0
Atp4a	0	0	0	0	0	0.137324592822884	0.0492263600320627	0.00689047904544716	0	0	7.89282285277268	0	0	0	0	0	0	0
Trim28	10.6000841864217	11.8625082812486	70.0223802528649	16.6197671084381	8.97420170123989	15.1229368378153	12.6263854552315	14.9831362247677	12.3751262201623	6.65991795097808	9.61544565998265	2.32305324847518	18.0167689897949	6.4400764511655	9.72723927988516	6.69788740745929	3.48457108157213	9.31730123199562
Ube2m	3.25211857719955	5.34299563275692	9.98332154489192	19.8950669904362	2.57887894200811	11.6318892139575	5.28523547960221	5.89329195833718	5.37696012318543	26.3317567442357	1.41828379473822	6.53483091220434	0.746749057765305	3.89388544099152	3.09381666067673	1.26946498708894	1.20927657891125	5.1800558058579
Adcy9	9.34126266709817	5.85609935998066	3.380715996032	1.57733372035436	1.36453478494618	0.596279923348315	0.91605764904219	0.76792844338055	1.29704244497986	2.82781614870606	0.154376520494038	1.65768935527396	2.49771897777604	8.53911637165196	7.2930721738819	1.28434659437383	3.15355458049633	0.0225895700448614
Mef2c	23.1282402364798	24.241271483859	22.7795236089299	9.81560378461287	7.86474658277865	8.92839965615856	18.1008532118242	16.9623056393628	17.5628735604922	25.4659305497457	9.91275230898033	22.4015717752105	18.1160774954164	26.8649600562	17.3631037204375	16.1693158810728	20.1398768404816	21.1936438624984
Ctr9	7.58539720014206	5.44403947204099	10.7848990706005	10.7756189127669	5.33972107492089	9.20514067563903	8.69498382878475	8.34465952415641	8.48073812281715	3.02121481863663	3.94461598695362	0.391591435425397	6.13280498439187	3.54968314691423	12.3372594647766	11.0478608291765	3.80035319532509	8.24720918550092
Eif4g2	94.1881433717175	89.5534937767149	102.615962398002	113.704703494205	79.5893103836656	119.661357781694	42.9822596114695	45.4699479119834	43.3422668695131	90.7753016192554	103.226595349777	121.247226858221	96.73902291109	93.7852251477269	99.363468149599	108.878374662908	116.541423238501	103.297764111207
Irag1	9.2629645178394	8.99267957283424	7.62871803973928	0.03873331858173	0.469906806552207	0.510652571678093	0.674096950637642	0.565599628211379	0.537639632052776	0	0.0195863184660787	0	0.322265916426107	3.28970730535114	8.14759891505525	0.286566870050291	0.0173957869274805	0.103176794073366
Pcyt1a	4.99847232207504	5.80512534811489	8.25415422172243	7.97958794555958	17.2671965546311	10.4580017346416	3.70751702535909	3.25512012457121	4.42259313521377	5.99741624268675	3.57200858624501	1.69062681241402	6.69353308526649	9.96424777204096	9.08324015762739	13.7408886965692	1.49012094898995	4.13395531995963
Zfp592	16.8052086690454	18.4064950062179	1.39685686829149	12.9623708802682	3.25753180384202	13.9420667211963	4.0393736984663	4.71310625985176	4.36030309105583	41.3264583717376	16.3085644543712	8.87579076517361	16.4592642828393	13.5041779015818	30.3156000223081	7.17320969244628	23.8579579897424	18.6899129408137
Psmd4	0	0	12.9608732679582	24.2961361884001	30.6662809613375	35.376031209777	8.51479789544421	10.4749391268044	13.4167431180806	10.5971113482795	2.61907720414372	3.0680240667232	11.0867336794482	9.76698319105884	17.8160167910491	8.23769893557274	11.250155247913	7.14923690685818
Tmod4	0	0	0	1.02672244596184	1.86840638807916	1.25334351001472	0.184847664611619	0.618822806806638	0.363009108825383	0	1.24604119900216	0	0	0	1.6790526984147	4.15554850641224	0	0
Insrr	0	0	0	0	0	0.0677910999658994	1.48119678048373	1.70529829811209	2.06041163565203	0	0	0	0	0.566897896873542	12.2276410371776	0	0	0
Cabp5	0	0	0	0.663000125784105	4.14425414919737	0.954168528700992	0	0	0	0	0	0	0.130647827282722	0	0	0	0	0
Snx6	16.192976010977	11.5516884398339	2.40696395050094	47.7471828235415	34.6926217705218	24.8218285842303	23.5726193031226	24.7913552257205	26.5497039287151	53.030599261757	11.7302382895806	6.66149539916453	3.22897978997349	9.90432521961575	17.8465155975096	23.1852760896938	10.8936908846981	7.28353141004167
Mthfd2	0	0.451442526039865	0	1.01111697144621	1.11368899025907	0.839319614885452	1.00879451148012	1.27828958149338	0.940070556874231	0	0	0	0	0.52640596411913	0.121583253900118	0	0	0.77434869430236
Kit	0.286733381455854	0.117770552373546	4.577098798594	0.722087409377749	4.9264597851638	2.30872316373099	2.18747985057623	2.41963374324083	2.56985892066135	0.0408896438467046	1.72565554475488	1.01072865164226	1.02462732100553	0.169638888857576	2.17903769844202	0.271206324361167	1.07952463535705	2.21331649061703
Tomm40l	0	0.102186308880299	0	1.85385884605043	0.953554648507411	1.73500329887409	0.0824105005227266	0.0656078270631057	0.175326762265312	0	0	0	0	0	0	0.51545926458751	0	0
Nr1i3	0.144714610452714	0	0	0	1.03280771403145	0	0	0.00587111275258875	0.0366091600712571	0	0	0	0	0	0	0	0	0
Apoa2	101.108891425985	172.954609329161	414.233604391036	0.492425262490635	0	0.40074316698236	10.1460255537646	6.94929833025969	9.28546204622992	0	0	0	0	0	0	1.71444146945631	0	3.93512834155793
Pan2	4.1468798370639	4.08781420474766	15.4056760696019	3.48539670269723	5.50061403545803	7.20378414516973	3.69631327828504	3.96740721456976	4.08450789152905	52.0258923362436	18.0560517960458	43.1403847651524	12.9975774365703	8.37342721457811	2.8624360390939	1.82022809341267	5.85955070986001	1.33028890111212
Cs	22.54873494892	26.8764668706869	32.7912235895747	37.6278852637181	28.6326417151508	38.8840422279149	24.9017029732895	24.3769576789136	22.8050696129782	28.7088979575686	40.3762007809343	35.6649291421066	9.44154929983346	16.0122349737801	22.9183865553989	7.92569470282531	19.8517324941817	21.4115741964691
Ampd3	7.7192784355079	4.56932790277527	0.0557566231415444	6.54775955039528	1.5903290499901	9.86695624893159	1.48059628640954	1.12834502648517	0.955879306029735	13.1449486604853	8.19832053988486	7.33030588202273	3.3429776911002	18.1717557600287	2.06442617628969	2.59736968578841	4.79096418683799	1.8151102915432
Bcas2	5.96573619864907	5.49827517553883	0	12.4686787592703	10.9229980842377	12.1570323476179	16.5318936928452	16.7946323138591	17.6316553060636	4.09463987965541	12.1836716326122	5.7683172720218	11.1007798322139	5.4848426116173	7.64867787309731	13.7888543948055	5.84336766934951	3.583446788178
Sh2d1a	0	0	0	0.848617341552888	6.41028000938258	0.523827008350893	0.00960894460000456	0.00470755525702575	0.00419340424431112	0	0	0	0	0	0	0	0	0.0213257030923061
Ctcf	27.8640538259496	35.0897481960101	8.39228958729858	11.9520527548679	10.4572686188857	16.0823675101178	39.8960562354729	41.368164882809	38.5552328584689	49.2071218470585	40.334847156825	24.4408920601586	32.2094207045328	23.4390506501088	31.8755717366635	25.7631871187929	24.8762831329793	48.915831467977
Pard6a	0	0.331685648609568	0	9.41615462427572	5.12298159824113	8.59708084596342	2.65823677738969	2.85033246147108	3.63343103721128	0	1.60594192616338	0	0	0	8.79008498626457	0	0	0
Agrp	0	0	0	1.4792202110158	1.666781196203	0.254924873448601	0.0783276012186946	0.255825189436592	0	0	0	0	1.08593751798669	0	0.334816036603919	0	0	0
Pvalb	0	0	0	1.1854156655154	2.91950896556825	0.785548997640926	0	0.0497888409028372	0	0	0	0	0	0	0	0	0	0
Tfap4	0	0	0	0.728463818064658	0.664482232095096	0.152443268479004	7.33816493825909	6.3130428004977	6.68647465902813	0.812573721291584	9.52481664950546	0.616436734239114	0.47621415832057	0.679890769038	0	0	0.140213739496941	0
Ranbp1	10.3522195945579	14.8032141156757	5.6496251815871	27.9881395741301	26.2490025272625	26.686752740891	19.3522615810527	20.3929683106206	18.6922252714851	15.0908556578277	2.00653955834213	14.1812824753895	1.25456419019747	1.10178727303926	8.24509611388395	1.17430493507403	39.5632507391474	12.2612552347102
Cd247	0	0.492331296772693	0	0.793942175890323	0	0.121147915558	5.38997960827597	4.74631816276384	6.79241780675821	0.866076776135825	0.702578775136374	0	0	0.162094430861846	0	0.0431907988880672	0.891432068710145	0
Rfx5	8.71525773883408	7.15926909360109	0	2.03643869241397	0.860043329981843	1.35453669113437	1.37126736461362	1.2964617454484	1.48662550285359	4.2643229609709	1.31356248736904	9.85449309935965	2.98177462529301	2.53389025027512	0.416479598742668	5.82004068603909	0.367279904496353	0.128140435353624
Psmb4	29.4665946429754	27.9710796486084	13.5081350830689	66.503407259422	34.097849543359	51.4889445702385	35.13829988203	39.3707492408728	41.152513115959	14.9407531037616	17.5454863244425	5.08473416920045	31.9134271367407	17.7099174179965	20.1658446075106	25.6589540657129	12.8439666231034	23.3472179717992
Mmp8	0	0	4.65762089197069	1.05409465467583	3.34208531481133	1.82808291207928	0.0872531794194229	0.491585244427477	0.276064338384762	0	0	0	0	0	0	0	0	0
Slc30a4	3.26259907608023	4.88162376890134	13.7355352827787	9.02022116637122	15.5539387565777	10.8109862853681	3.86452838913199	4.3869400015053	3.91622802615604	7.90947580113831	20.7818056065427	18.9533493006577	13.8660671589361	5.16043232808391	22.9381202413945	12.0707922457902	5.32929864813237	19.8732834449979
Sqor	7.1947682088053	12.4629014499835	4.22522980239002	31.4245449587069	20.9195732611984	33.6182697030261	6.5214888226232	6.67548395146987	8.75002465350535	18.1410582724429	25.3418281669857	24.8020693674591	8.91572251698067	9.75583530059884	16.8795365113769	19.7814599200179	21.4898155251074	11.4695886909243
Bloc1s6	2.12978039933255	4.44113387312416	25.7495783261325	10.3991526323362	8.09797457753092	11.5464600348974	5.33178131034852	5.37709904517844	5.73120807213513	0.124602074486786	2.53782224068377	5.8921170073412	13.6554623639069	6.59094289724742	28.8584760208293	0.944503789790244	1.94939892040271	21.0166198705194
Metap1	6.84396739862442	7.04632991906166	19.2727547027875	3.27392453090202	9.55179918992059	3.32636293263469	8.85273095528199	9.41088043939912	8.27421258937374	7.37410652072113	10.716365950029	19.989810417906	13.2320866030953	3.31637969184817	7.2073337079451	3.86346323639356	6.43006187959022	8.53651138875439
Gpr108	10.0435580273314	15.7674688555657	0	20.4807271560352	34.6893158221922	22.978629997417	9.28751331641164	9.27220611128057	10.6550929322418	19.011960413517	14.9974739936765	2.73648801834659	31.0567506017532	16.4867721017398	32.1748033330389	12.786875959695	8.8386096982469	2.13301738896
Tnfsf14	0	0	0	0	0.365663097293696	0.233025534022228	0.100238408273193	0.0140309104980654	0.0374954364346498	0	0	0	0	0	0	0	0	0
Gata6	11.9744891588307	10.4010055004523	0	9.94127005802006	5.26667514452964	6.4612631165989	56.1972214995691	56.2144052530264	58.509829067235	1.51166650900209	0.082185492420356	0	0.625415244493839	0	0.573272141345646	0.159148271778626	0.127739284185213	1.0282246073785
Rsl1d1	12.1643589429345	11.6192802502289	22.7873219754053	30.2531862440271	44.6414642602712	43.8022575180313	23.7897020564136	26.7184824863372	23.3198311436721	78.801086198088	66.2064925224684	40.6968365130617	46.8180944285835	37.0118548425925	54.2249250991128	60.4969866596199	48.8613833931716	42.1135413524124
Cnga2	0	0	0	1.16766042049072	1.30929836646486	0.111249928617526	0	0.00837321217768231	0	0	2.67863630449467	0	0	0	0	0	0	0
Apc	34.9587612468827	39.1037951114733	28.5981483963306	15.6697015071596	13.0855872446035	16.2133732780429	25.8397568926077	27.6951864095066	27.9362568991861	79.131711163623	74.5741856513563	63.3051762075971	70.7295039754032	38.7788647407806	42.2066714884263	47.6365875989159	59.3878878155344	45.5649331097835
Reep5	21.4883055528586	22.8142041782755	40.6242296141948	38.3794780592034	45.1717804991532	45.9628629928886	82.5438683570976	75.2203835595272	84.6682851626555	7.16940406592037	59.1982023656767	74.1923474925301	84.1362056739588	64.6617306423542	98.0855054995049	28.6700344827817	37.8407113625277	48.4345903459499
Ergic3	23.4908451965987	30.4296952476857	5.32519126026823	70.315820084872	49.9131420815433	49.8174203718708	48.3582029253398	45.6110501077306	50.3161355761829	1.54611435495609	12.734837730278	10.400589751201	33.8677851407589	13.8977919391289	55.5686488284865	7.70468056411608	7.78301942111898	20.9777653480773
Uqcc1	0.105686679440483	0	3.8413213704323	8.02105676575165	5.33576813674628	7.90440038197139	3.61021037549601	3.37445022501197	3.46423133040933	4.38077103228109	1.79202175539402	6.93254195739867	5.47843260128847	5.25226586876359	6.08864956835787	1.04723752482611	5.30534084804028	7.71128461659307
Spo11	0	0	3.84076533640361	0.269760128495252	2.32533193049468	0.482976768653874	0.00674537618248216	0.0198279201912217	0.0353246983396063	0	0.85256182203468	0	0	0.798592050491602	0	0	0	0
Ncoa2	10.0050326800843	10.5334472941763	8.6649257100337	1.74687877609035	1.00387284051329	2.69102034132205	2.84404672416341	3.29198869632301	2.9531048088627	20.2348806232082	17.9604198790946	14.8789057103415	18.4116047792885	8.91164315371314	15.4763853999287	18.5917350691308	10.0296209144939	13.8322788485587
Prl4a1	0	0	0	0.804969150555467	0	0.8843797835734	0	0	0	0	0	0	0	0	0	0	0	0
Trh	0	0	0.680077713332667	0	6.22188706209795	0.808551459162964	0	0.243422104023878	0	0	0	0	0	0	0	0	0	0
Nr2c2	2.56620136808147	2.70532009372118	2.68892148359131	6.6336788156723	6.30836784920342	1.31122305597101	3.43734659808141	3.86080207633659	3.55814912755776	12.7677080151598	7.09092136357496	7.28908061923405	4.44146627083676	4.74989456725181	8.96463492770265	34.9136936565385	3.99978585798569	8.15143765366597
Nr2c1	0.277304228581845	0.683386189841983	0	5.031887146141	1.83248247422796	3.30716190827057	5.12093966795511	5.01763876436177	5.08594762761161	5.43084646273822	0.812685542153622	10.9649001888162	6.90071217610655	9.86705867398605	8.81602892300899	7.59385557319851	2.75828760513746	5.83549836657264
Smpd4	3.81819744178294	3.83351360888003	10.5229115652528	5.79561749607917	5.1584239659509	4.94047922635156	3.19994926639177	3.26735548315548	3.30657397965718	8.24136037203619	2.45703145493409	5.92400887478463	1.6804023620703	6.60950403753482	1.38911222802208	0.76432510717681	2.66863964831122	4.58728054235888
Pex1	0	0.0506688582561159	0.605914481300638	1.6001443543197	1.8749678973703	1.30083646677408	2.24746867614243	2.25218062195192	2.44533655178942	2.93201699753754	4.8419682853389	4.05859541029284	1.94389736526511	11.2083129794019	4.1348050831712	2.75591996350321	2.85549423533443	2.24457349493846
Otx1	0	0	0	0	0.0311407110245968	0.00793799633602093	0.00487801918323728	0.00955923706747575	0	0	6.6340002156345	0	0	0	0	0	0	0
Kctd20	24.6654683215139	27.1051764767339	22.3041606239756	26.6765294387475	14.1189857568966	17.8190672089996	22.8064816976909	22.9064095195581	24.0085502401691	13.6193325453213	3.71005341624325	4.73988695651932	10.3802630459243	3.86562367628146	7.07956544038772	14.1258928898817	24.235087024273	3.42241950892175
Itgae	0	0	0	0.0192412403374424	1.51116401270245	1.1462251840944	0.0519619253664294	0.090513308674706	0.171333654749555	0	0.175135292950778	0	0	0	0	0	0	0
Ctns	3.95581719295307	3.24956078387115	18.5044245601575	8.49989026522097	7.21985125344376	6.54926131674881	14.6087482399183	11.8073773697838	14.3504946296898	8.23793883349421	11.0411155785955	1.69370128366436	5.15802707784022	28.1162075745147	2.65053644783659	0.0339374472536877	5.60358772533927	0.41544557542841
P2rx5	3.20051920102687	7.01096211908591	0	0.736067824516272	0	0	0.0110432651405063	0.0108204975740822	0.0385548064550024	0.608547167128159	0	0	0	0.270501426533229	0	0	0.495870719640539	0
Shpk	0	0	9.45957341962222	7.73660300177078	3.9029482502848	6.11352832186798	0.948074486174822	1.11126691333689	1.05949835175738	0	0	0	1.91634320594529	1.08517741465173	0	0	0.318287537296909	0
Trpv1	0	0	0	0.0239457000776484	3.02737455082152	0.456004571915869	0.0646665525953852	0.0211206941238197	0.0877983333629606	0	0	0	0	0	0	0	0	0
Ephb3	0	0	0	0	0.0254246250828737	0.0259236959095952	0.00398262611225908	0.00780457512119463	0.00347608648771762	0	0.24161866496236	0.353794400324106	1.45768429609103	3.75579886870392	2.57913214523842	0	0.160947046557022	0
Tuft1	0	0	0	3.05407929883508	10.3462889375985	2.08502157081159	0.381837632504994	0.424019787034413	0.466581807183433	0	0	0	0	0	0	0.221524318839759	0	0
Rcn1	6.99529417047552	9.6867569054818	22.3821321023727	26.9727632359623	24.5659871265783	17.1836061911337	177.609600340138	180.229894553192	149.913250476902	0	4.68591025369429	0	3.82059049859128	33.4466211609102	33.9858443638286	8.4258951098616	16.9074693354282	4.88546101519971
Dnase1	0	0	6.71651190903439	0	1.47869388573948	0.739899531332141	104.490493590731	94.4980411216856	93.4319709288454	0.354558173517339	2.16859870528575	9.94961480429975	0.0356813073538928	0	0.0550062674472542	0	3.35134941608501	4.72181363764838
Trap1	28.798038749491	27.5313268455287	20.1195163384697	29.4955651106856	14.3055561089115	43.4747307159037	12.3865476540508	12.2474743470466	13.4668170376075	11.0929381830194	10.4977033913407	20.241609370998	7.90944891404179	23.7100510331068	12.7204719200147	5.94865546978427	11.8622567430838	22.9503271465767
Naa60	10.8582466386321	6.82911237952629	33.4158698234809	20.6723133369143	7.84803815556141	22.4515800496654	1.88968891981325	1.70702330387831	2.25635220565611	0.0967775873354542	9.83778898765302	9.91546264113888	1.81151106918119	8.20209659727605	18.2421382811828	0.0916987120615578	27.4112460718584	3.77295018812763
1700037C18Rik	0.197945550213288	0	0.0972242077525473	1.52961599975399	5.07528934366604	1.5338019384565	0.540938618146833	0.682610100292462	1.00865861216471	0	2.77624987395432	0.323595856151553	0.306801746249911	0.133839668742296	0.0788275437898442	0.249635322423547	0.220813828361777	0.727598360849983
Ankrd13d	18.6957158206326	19.6239252200126	0	4.12055854811777	0	1.22471021519243	1.81699869184781	0.842767209428512	1.67973966476543	0.493723057341443	0	0	0.0894353419284972	1.75569354077801	0	0	0	0
Tyrp1	0	0	0	0.374020319600383	5.13460552513483	0.578328505335363	0	0	0	0	0	0	0	0	0	0	0	0
Tpr	18.0749596312756	15.8477860769633	26.5138732694642	9.66595697462681	12.6923260149926	10.9198771307727	20.7385806683259	19.9128443673075	20.6543756876032	83.0727616090833	75.380751326751	100.248302876147	75.2619363736568	73.5025215753448	69.8226610000107	72.7813970640338	100.770369538292	63.7993679939042
Pdc	0	0	0	1.05246712818894	5.34255615778764	0	0.00789511045119778	0.0154716965312996	0	0	0	0	0	0	0	0	0	0
Odr4	2.02536921390186	5.37524908200344	19.589776759725	9.91083908182065	15.3607709318075	11.7467205497171	17.4109330270908	15.4668852110368	17.9328631249538	14.0711071342311	39.2015578033753	3.21550690877765	22.8865039995024	25.8877012587717	15.5107612079163	15.5500886670827	13.3533751756468	18.4687090518118
Prg4	16.5662388433993	21.4549466863455	5.42452017824598	0.308916315370877	1.77523880441387	0.563137781191287	0.741550093780726	0.944568762530041	0.792862028889044	0.227020321693449	5.27989942812578	15.7063543024984	1.38791948852588	1.86686011777587	1.0499963895577	0.457100939680686	0.554958118476211	1.4263307867298
Dhx34	2.22374339612978	1.25587329353866	0	10.0686823417227	9.8823515148331	5.40338857903905	2.62414506641639	2.53737842917037	3.12919105686533	1.24204220822058	0.494597157279075	6.36179877685589	2.92007558959754	6.93052003123694	2.78581730891238	0.0250395743336064	2.27392760816884	0.306522181522571
Kptn	0	0	0	11.9512981920318	4.90211275426828	5.6295718798314	2.55699020165177	2.45111313200145	2.19722584137941	8.07039916418165	0	0	3.25966524592431	0.840273562317878	0.964412489750916	1.37781363229279	2.27497946442687	0.281108639384962
Napa	33.4063701866295	33.6789717782308	29.584278678034	55.805985314321	66.8957746336624	57.2841081613179	11.5546797408985	10.4249034980873	11.5484425650244	8.05214577353533	2.79016056451812	4.51650625468631	5.43344505995078	14.4023909515882	9.54079786080176	1.39824792586205	2.32126697416515	12.0932958938263
Sra1	11.2114136119049	13.3541677814039	30.2866845334987	20.6146630181852	27.1159483432134	25.0231489150613	19.9031958401685	17.5685900223505	21.1094755245809	23.1826697525704	23.3518590938271	5.95663438412189	3.04095859852534	25.1578789444568	7.55279014383427	2.22185295306679	14.5389773680301	0.721181192331736
Calcoco2	0	0	0	0.0543763861726241	3.22899012364977	0.849644735524352	0	0	0	0	0	0	0	0	0	0	0	0
Atp5g1	1.43047092750836	2.35016028383701	0	19.828838516762	15.2964161549342	14.0808193255672	9.81054268342343	10.2404708815448	10.5272203618586	0	3.43000617205982	0.478328300601056	2.01557254712635	2.022335922989	9.09720459879064	2.53030200179632	1.16053130964732	11.8784209639664
Snf8	1.43168537289117	1.17607776488682	1.99238805121292	13.9278907732549	11.8576196537051	11.6884371794357	13.9603661099243	13.7949217998303	17.4450237610231	3.17590999156505	3.84613982253634	1.56031950362504	2.99977562635778	5.52581095548192	4.97286862883114	11.5210851007786	13.3534076367302	4.64855716303823
Tbcb	19.0479351547476	17.1027425219943	35.0295044835039	51.468343073553	42.6210515976647	78.3491798554104	27.2923346582044	25.3579711334859	27.7752689203594	10.9495585116362	10.9420693119379	0.995724870476045	18.6139631203749	1.04830245395968	17.4641275292461	1.35672123566805	13.6715202501726	31.6697782652589
Inpp5k	16.7275739491519	22.5353993087784	8.1064756853676	21.7436529968521	13.6184287798565	16.9138662914492	4.87138514527684	4.66453553287613	5.83565496655422	5.30097207166529	21.6401087722872	28.2345081757488	4.55155316438132	28.1436632450185	7.17950387847801	4.92232218769684	9.84837512973233	12.7481761898387
Crkl	9.75511947073532	8.32569133042977	4.54248390410062	20.8385151541257	16.1075790994348	19.5907136111291	13.2033273639383	12.9164270957529	12.0871841656927	6.50398363122147	32.2222713891356	0.931990722948189	8.63985845825712	11.8425742711403	15.0681825660191	44.7134887039632	22.5650681842612	9.80256963808885
Eps8l1	2.53984210949614	4.0858440551219	14.2421222740866	1.83998664185119	0.307702830836482	0.698790918012382	1.20499842663452	0.957432976615916	0.871986315971613	1.60975310942339	0.132918286449224	0.800137127829672	9.11244786050792	7.19118810613894	0.421432213071284	10.5053210543617	40.216626963451	3.57873279924762
Clint1	1.45319559912021	1.19374763793621	11.5540043040132	11.0665803659153	10.8514020616045	11.5539844818447	7.29189168240052	8.14705925301124	7.20473416053282	51.8082775939123	31.3518196901605	12.026695585367	42.919808225467	21.908224510941	28.5976121900047	28.9136482848044	16.9706871236568	24.7882871252481
Prss16	0	0	0	0.189647883784942	0.0807291107699565	0.0411568884856854	0.0316144155050353	0	0.0110373848266472	0	0	0	0.525964477992118	0	0	0	0	0
Cdkal1	6.78746460764168	6.76458355000824	1.17662636800051	1.79745416347371	5.51427321691555	1.86968808269798	8.11912087078935	8.25500654893596	7.20911847711822	6.35795252058885	0.856683747618515	0.683298855991396	1.29782217801233	5.5425951528952	1.86822325792044	0.224786865452877	8.05411207306767	0.45862174983649
Cdcp3	0	0	0	0.431046021447735	2.03670808568413	0.893349802388171	0	0	0	0	0.0145311667211388	0	0.0119545175583625	0	0	0	0	0
Htra1	11.7592307740635	14.7630643918469	8.7180970730801	3.6433311970521	3.10829509006401	3.91678771347108	1.11159535303682	0.855135015819049	0.753720352311106	0	3.01893947583006	0	8.67358173666402	31.5787004592245	57.9908876486685	1.87872474155991	0.330006355967792	0.326218813541215
Zbtb17	0.164758909089058	0	3.39880984615263	5.97934074858695	5.61800274377662	3.63013151297062	2.36720947742968	2.60019877930913	2.43529490824284	20.3000787012341	0.0689790024080058	0	0.936337510672608	3.98257592065313	0.481152320850847	3.47293793798268	4.77862311767083	0.272525653780837
Clcnkb	0	0	0	0	0.191941949801475	0.114163968524948	0	0	0	0	0	0	0	0.0409151772481422	0	0	0	0
Fam131c	0	0	0	0	0	0.0901042905804022	0	0.018084502226048	0	0	0	0	0	0	0	0	0	0
Fblim1	32.8199229376859	33.7887731166247	9.01033034719232	18.1153277404116	15.2290024546772	16.9667841479183	5.01437826110121	4.55272981674055	3.83277336101642	0	0	2.07935022924263	17.4498244771013	6.90440173569363	17.6737531567818	2.40130472924943	0.98590046715159	0.737523866871899
Hspb7	0.461372546434293	0	0	1.46429382858356	0.0609768635519552	0.714998751231366	0	0	0	0	3.95980328124571	0	0	0	0.122487773593272	4.61324993995497	0.042889504280935	1.69589014840224
Epor	0	0	0	2.70326367075678	6.96092744312712	3.54878323074937	15.6776887851047	14.2148642703419	14.948758768242	0	0	3.34693534551622	0	2.49716290943237	1.61996084879729	0.0578591672384389	0	1.06242529885199
Ccdc159	0	0	12.7911516899472	0.888305397933174	4.56337662636119	1.61670404167671	1.05406776958387	0.736021843690086	0.941153203151173	0	0	0	1.31018883869599	0	0	0	4.0257978764037	0.430226277684452
Mob1b	11.4726254536909	7.92343244959598	13.4404431491286	1.61242822763929	5.68319944114509	1.31126427122522	18.3695896720683	20.1573316789938	17.8713248498029	4.91220449946418	10.9495207265821	4.64536725764624	9.81290068762863	12.907027839144	4.01596612946178	6.16250358065524	9.86712802867241	8.93389921362853
Atp6v1b1	0	0	0	0.0402392704797186	0	0	0.00603711938176502	0.011830674133726	0	0.0554466432805273	0	0	0	2.56320837407353	0.832244449807697	0	0	0.10718830908299
Atp6v1b2	5.17759142189368	6.330350339382	3.48931358843181	14.2559202005347	13.2402437385394	17.8811978810797	7.86728037288724	8.60254033288615	8.95102885592207	15.2707006022052	16.5096788859542	3.17406818535195	4.1265011581222	4.43705623019995	7.08066492791413	11.0200936640387	6.49212079785742	5.20047671026183
Eps15l1	12.7962589735373	13.4705028083333	17.737928404371	7.87398151587265	8.11778587280278	7.40854529089336	14.2702451939249	16.370462282834	14.8531261941458	36.0997346532584	7.73841230234285	58.8442786181114	25.5466035680755	21.7584593330103	11.7015447367631	10.2803522703112	1.2688521575132	18.3788225666891
Tep1	14.7542050803679	14.1491939374882	1.57395912249567	3.74944164383677	5.0117016711751	1.96126252449653	2.81403586660951	2.64622121457551	3.22577665321018	7.76870753855236	8.94420041256985	7.57153172593003	3.72510163726429	1.95230993176292	2.50796212786305	7.50534023721228	1.78737347188157	5.93861097755039
Ttc5	9.42834377178271	8.39046377528213	0	13.7691309867154	13.4162150213143	15.055994721381	11.321180521533	10.4106629101231	12.124431470881	6.96167729414436	7.53282098953346	1.05965702083133	23.8683456444156	5.79054939759181	2.64910319342747	4.50135781016569	9.5826864088763	1.70393154633839
Osgep	9.58220180414203	8.40328582848704	2.28962713623128	16.2065109752974	17.866826710225	15.3470578916561	2.94350139597008	3.48301353951377	4.17424362568822	3.96399663674543	3.36119171393107	1.61410078795522	8.74156587558164	7.06993195637233	4.4862667933215	6.34548395486182	6.90947044811918	2.9034168769154
Aamp	22.7208634286317	17.2986822890221	10.1617010013756	45.0406777180307	29.2475755263282	40.9114735778332	10.1113579107055	9.12798776122926	10.7145540878302	3.82842396169851	9.70580244018153	0.792695213411736	7.69847422742524	3.99676678802905	5.63973310933683	10.1836484652979	5.49501618757243	7.87632589975986
Tmbim1	2.6743680700315	2.73575811222231	11.0289454692925	23.4373263768293	13.8581157790665	21.2428131135667	8.86495731960248	8.75573482564316	9.86738759496413	16.032290251135	12.4008487796143	18.1890958235353	22.1766301366518	4.92153117475929	18.6410130985267	1.40000079628227	20.6956985862014	17.8336634324202
Arpc2	58.1271538364887	62.2032138515401	105.095255800441	143.900807118027	101.157467311163	133.374737650568	68.4437726908842	73.5131991027091	75.5787993452986	72.5867607519842	64.7202869794552	56.3727300054925	91.4998773917064	71.8063977022182	107.814922224693	29.0393538150083	49.8293973747587	78.0728430631047
Kmt2b	7.2557275603035	8.20227224000108	17.4592022545779	1.7085042402421	0.914957964685174	1.10335501968953	2.96568519512167	3.90508780571427	3.16584540644554	15.7958449758526	10.4230320481037	8.66485147860144	1.31832316754751	11.1733354198148	10.9745585970476	2.42252401987552	2.4999718159118	16.1244850041168
Zbtb32	0	0	0	0	0.0716355261668918	0	0.056106533753739	0.0879595814677192	0.0293822957551116	0	0.0567313517895287	0	0	0	0	0	0	0
Upk1a	0	0	0	0	0	0	0	0.182372214566691	0.0324907675790749	0	0	0	0	0	0	0	0	0
Tmem147	51.6990343061557	50.0189116786292	0	43.6757295091626	57.2432918715038	62.8180050227775	42.4795281839581	45.9340339216238	49.8853515709832	0	2.28471234459574	3.28673866664003	25.4239262023536	0.291299872548149	11.5902954253878	12.0049446959726	0.427197976093198	0.422294947924981
Rps9	40.5246813981462	40.1555322551011	23.5120285411982	104.256112562931	120.039242176617	117.87312055388	232.489871941008	223.895294540767	248.338911296982	49.1698831959639	66.0095821685406	30.4329585025289	78.4257875053722	36.8194414638179	60.5514204786543	64.3856216543088	74.6376860451808	86.3959871891185
Tfpt	0	0	0	4.10996738651634	7.73228262668195	7.31067651233698	5.79182936138868	5.63183924318974	4.99751831380725	5.35983448927372	0	3.80396898137355	4.67133971621534	6.20340178209115	2.54164679909902	0	0.889966141702899	2.24825470194199
Susd2	35.5182315845157	28.8714252002805	9.95573056987023	39.3376823884331	13.9598141455032	47.8261945220137	21.9288703909135	20.8754173816673	25.3763583167353	35.3583324908282	26.4317396209657	69.1222533759144	11.2407336741747	11.5676437306806	11.404360555084	24.5239996571967	6.32700723020826	16.5074910735601
Ggt5	0	0	0	0.416757077947156	4.61885840905251	0.494209303800333	0.339428422977871	0.336957456961223	0.26897055643032	0	0.0225794995217695	0	0	1.58626110941113	0	0	0	0.0792961806978351
Ggt1	0	0	0	0	0.495001275799953	0.0378538400474103	0.00775391967502567	0	0	0	0	0	0	0	0	0	0	0
Crip2	52.0389326736759	49.4978017283785	74.4372435311578	531.636295540985	318.223231802639	575.552453102712	86.2761797135905	90.2151381506883	92.9876403218228	114.338639009741	37.0760330489419	100.058856534773	57.0728715831177	30.1960050828282	15.4314462149204	54.6625240525694	84.6999870980476	53.7491537388005
Crip1	9.52552187644802	7.82487178395238	2.61452098681225	182.048539662826	160.328633620466	261.127094991366	46.0298790375797	44.362545116572	36.1660149050612	55.6672747152477	32.8424762517696	3.66401343088091	1.7851764961254	5.54083020731059	3.83052307491406	20.6440747401918	14.1158952293462	17.6096993284717
Cbfa2t3	24.4888645960573	22.6861416443714	19.7096100188211	5.65309847203956	3.99275016896239	10.5633371736744	15.2443616595676	14.2714066382721	15.3815224586122	9.08054173394875	14.7561681188531	5.12892958537186	21.4545483630909	4.4489941122008	9.10404311258548	15.6961078602347	9.12018954001714	12.9554219351948
Fbln1	16.6712026376749	13.9350496217122	7.47005996232072	5.81170035071364	0.773099520033718	0.177361879672687	0.950648658838707	0.646690703800828	0.195543393659	0	5.57149150699663	0	15.009903951681	101.894134539342	83.3750761571434	24.7130968067182	9.08108664748297	3.76275626676746
Pgrmc1	184.717095325286	179.712535659566	92.4163476437028	214.166008831468	302.047859263629	191.697533249075	82.1374214358605	80.8014975146343	57.9292714596588	34.0102603635527	18.2896134769259	6.81823177818409	20.6741568280269	39.422269019828	32.7844759245119	21.4422895737696	54.2322884631744	24.9715714763824
Gcat	0	0	0	2.10747271526508	0	5.07306557618601	0.76550116644059	0.989208617358781	0.958634373375981	0	0	0	0	0	0.106701545222243	0	0	0.886394261500255
Tek	96.7915932606815	98.9987336233444	39.9502357916982	145.759549769426	127.135362903691	170.186301826597	25.1127177273997	22.4832119754713	20.1942049414798	55.8047459909761	56.7270535950065	50.1678048638508	38.684012041148	18.0569652744448	16.7532899283354	66.0401980804621	67.9498634775337	46.6652049267509
Mpl	0	0	0	1.03370285688605	1.65901521091483	0.231910261260346	0.0251492424832132	0	0	0	0	0	6.4155329905729	0	0	4.37712394182903	0.0376421671486241	0
Elovl1	21.0892612430099	12.8968043428916	48.5690912590508	73.9492322016062	36.9774124356905	77.4116722320391	18.8516759656526	18.9657402499647	18.7150277720107	7.30695635560645	7.55401049517959	10.3907240752398	27.6022530709036	9.74390593486077	10.2957466545675	1.56200649104125	24.3969849296365	30.2323524788143
Med8	2.12852479352975	4.37126537904312	0	11.3374312184365	8.38317072346859	10.8997868249811	6.69808437479158	8.16916918982696	8.23848829751514	4.37095441101215	7.53014646863657	1.43535681095614	8.32097361541343	3.09425629362708	2.14735230140474	2.87608839479977	8.58751919553425	4.49875690941741
Hyi	0	0	8.2376940100558	10.2947865424819	4.89184058452843	6.87779768912115	7.14795208097465	6.93337219952318	8.4647348101383	28.6457715560088	16.9490370878304	24.8770174006477	23.8038093858944	17.1078784360555	2.22632202519541	13.4930773481435	18.8705858357728	11.5325328331926
Cdc20	0	2.24722353790294	6.88621159267467	13.2593673865184	0.361552323715983	6.93521662543124	1.03359168139209	1.70640057701338	1.66832612380402	0	1.07373497993511	0.349385649023374	0	0	1.18019068148742	0	0.826495441970459	0.251387570713372
Adamts4	4.91361761952522	6.4363565633929	9.65361595130677	41.3782593438648	79.2623417101813	42.0197456475717	7.81361518427429	9.91885318111334	6.51266628382821	0	0	2.22525971620808	8.11890687174185	0.0897922268256527	2.06251203089049	0.143553285202397	0.12345222178161	3.09969759489384
Nectin4	0.511561898455642	0.280153067859229	0	0.235301980741654	0	0.0114895398115071	0.0635444687943441	0.0760987743163893	0.0554624167870781	0.291805352096624	0	0.0348452959090049	0.14683058004812	0.0288241197965423	0	0.0921638149791151	0	0.0626791220091537
Pfdn2	0	0.541793181311653	0	14.0156889889694	17.0849805340069	15.9316201177131	16.4672357944678	18.6770614347639	20.1290872619367	3.38596649133905	5.31549628545678	0	5.62237562552045	5.18414517629314	6.6100239296651	41.7669407315386	3.61739865972155	13.2125777098841
Rnf114	0.190336796942276	0.469064388647499	0	33.9339110863183	42.563413336817	38.012519374522	30.8068103769376	26.7490696108183	29.6400270508031	36.5163810950384	21.9140905519534	9.72366496388055	10.3253048957677	4.98693345574086	4.34572459428787	6.89256812010973	12.0671971804776	29.0346651621604
Neurl1a	1.75389975436101	1.22465044394642	0	0.24202120259699	0.023180249200352	0.372255411372329	0.0617279709219815	0.20279519856203	0.167969328575156	0	0	0	0	1.82330365035904	0	0	0	0
Srm	0	0.328159284615595	0	26.5148984835404	21.1188161570186	46.5120714692862	14.8701121890868	19.4160599402953	19.085653947743	4.78531578654014	8.61333771438129	1.38775367984819	1.99509608917417	35.1138708155601	6.94669989140866	0	17.8252964133447	8.73693650234786
Epha2	28.1529054024145	30.7606150473881	30.2734008999313	10.6927079944292	9.32006702508428	11.3262674036593	3.65550032679442	4.0364113714734	4.02031192919453	2.88438207183685	2.71780073512031	0.0279269316378118	10.473349252153	2.91075508076354	11.0480158779193	0.935625070221585	4.64982238677051	3.44106234203484
Rbm14	2.77726213277513	3.08662762411962	1.84554422598512	11.9253812098467	5.09557604877058	12.4936550670032	21.8082738918456	22.4818391335631	21.461086822642	0.962949369638324	9.16517477570392	3.37175916265688	8.7216613497023	7.01424265997269	4.66248457110936	2.97270338807232	8.04902171324448	2.52210527466603
Actn3	0	0	0	0.0303840475649168	1.45505804184216	0	0.00911706997983887	0.125064213601853	0	0	0	0.0449949943037341	0	3.38701789071496	4.41351821846305	0.158678915735615	17.767076942984	0.0404681129000844
A530013C23Rik	0	0	0	0.0147793631766975	0.0849320599473662	0.122682239147618	0.0133041348146441	0.00434525346913594	0.0193533621436391	0.488756024571409	2.93708405399018	0	0	0	0.469171918495657	1.44720678618278	0	0.0393688784450519
Zdhhc24	9.20039513120978	8.27758162572547	0	8.10103727441726	5.61658392044249	4.38368497660148	9.86834656122279	9.85591107137475	11.1702668398217	0	7.33694354830832	5.05827985860424	7.39405769277164	24.7350487113313	14.480965813591	10.2610733009898	10.9963923475842	14.8559191865708
Bbs1	0.249714734377748	1.16241254022748	2.61656517835784	1.36684265263396	0.0660066204751228	1.74985960825886	1.27866015432254	1.20221170727312	1.50408459505686	4.68477171532115	6.44707383139564	0.527292785083282	0.673736919062604	2.42008421609978	3.10484718749724	0.584857109962594	0.479748782638934	1.22385192101272
Ndor1	10.0714424557878	8.18339834535228	0	6.31435184062969	1.99662391209942	4.95677059845492	1.97174802142382	1.87867759808724	2.23132225635339	3.60100529123173	7.33317134082847	0.447405238989315	3.5820118952339	5.08880325765347	3.16789908429262	0.216949566411278	1.05836742800399	2.59543126349369
Nsmf	2.87029133820305	2.46501511648442	11.9191397928206	11.8101601353554	14.8980825154733	11.7796882392633	4.13799896421949	3.13881727371866	3.73900315755548	5.13508282801082	10.1597786304056	5.3587880256335	9.1895909852878	2.91109480474588	5.9922564949755	23.0586862434941	17.9985068865606	3.45288222126897
Prl7a1	0	0	0	0.326258317035744	6.66630219076082	1.0355045214203	0	0	0	0	0	0	0	0	0	0	0	0
Prl8a9	0	0	0	1.21642631190627	0.358481815658947	0.228449130222428	0	0	0	0	0	0	0	0	0	0	0	0
Pdk1	5.25534112282425	5.93597496552636	0.362987873217281	2.11890356232794	2.69144773900825	2.82173881325258	2.75740208630115	2.11211828402283	2.48978727550823	1.74868976422052	0.0515679892664555	5.95684790572979	1.48484052064088	0	0.337904229254173	0	0	0
Ptbp1	20.2142497005784	22.6938760971664	44.4137615734436	50.1156980489018	53.7525331602583	43.5937040630549	1.55120598379757	1.83155183884503	1.73865705913101	8.4301649626313	22.5680668637838	16.4402311497161	43.0506641162776	14.3511278981949	34.0063077160676	13.9846339609829	19.6431757986212	29.8943840920751
Mvd	13.4007753259779	19.4761388009269	0	2.93971789301832	3.63302711512349	4.60727456194039	5.30679680704367	4.62819281390838	5.58801003992454	0	1.65436434204526	0.280861707316046	0.0591745403830293	0	0.912234118019821	0	0	0
Cyba	16.5994204470968	14.1408541778724	18.4199168657033	63.3721454508279	65.3278767473497	58.283947353614	125.064552566469	127.081224408255	139.907887611147	5.02656641054647	1.54435953225701	0	16.5167020300674	7.58631968366011	21.0552238764631	4.65201069563495	4.22921884705932	4.29367067360876
Itih3	47.4073607601252	45.8667095546748	78.8237113341308	12.0901365780445	9.32870587417487	5.20547528832282	2.34824196363896	1.4816764902432	3.42653457863212	0.734477511361157	16.2458443942332	4.55672643384877	0.0604757947070102	0	0.489454476819349	2.11942996253328	9.53222179970903	0.290429345714212
Stimate	1.17151818530633	0.842064849312781	7.19262994996493	14.9533815381727	5.1868916353734	7.77518915944922	3.32881531094003	3.17849015454168	3.73631164549347	0.473349341082512	0.858331566414887	0.688262495398452	4.61508507902004	1.4357081292882	0.641481275082095	0	0	5.22127719658187
Sfmbt1	0	0.0607533514067774	8.46381924178193	0.836843580275273	7.42862977499575	2.08795680908954	2.57228676735794	2.38237614933447	2.10614055894025	1.30779160655986	3.06538469853514	6.33232262140564	2.73835546752241	1.62519044326967	3.8287533744677	0.279810067891902	0.453758739455714	1.64468651827029
Itih1	40.9294051939195	40.7926007293307	51.3535430996102	0.240904068591683	0	0.117630836685439	0.0160635408512071	0	0	0	0	0	0	0	0	0	0	0
Ihh	0	0	0	0	0	0	0.00867736877018128	0	0.0378685865566481	0	0	0	0	0	0	0.339808711527328	0	0
Prkag3	0	0	0	0	0.596139097577331	0.140270992288665	0.0287328843145166	0.0211149579222651	0.0125392125827989	0	0	0.0354509718835232	0	0	0	0	0	0
Cryba2	0	0	17.883060563611	0	0	0	0	0	0	0	0	0	0	0	0	0	0	0
Atp7b	3.53508538960462	2.25862374954795	1.73631524412435	0.0406506327375051	0.0259561775826847	0.145561253642724	0.182965088473184	0.115532307303286	0.237766987617293	0	0	0	0	0	0	0	0	0
Defb2	0	0	0	2.02297984885497	16.0541085904444	3.81008208398507	0	0	0	0	0	0	0	0	0	0	0	0
Slc4a1	0	0	0	0.0180216974004955	0	0.0615985918906846	0.00540760989808067	0	0	0	0	0	5.78029154304176	0	0	0	0	0
Rundc3a	0	0	0	0.479532795570615	0	0	0.647501067945904	0.731367769555906	0.651489051441488	0	0	0	0.37404104240752	0	0	0.5086924472235	0	0
Slc4a3	0	0.0610218276660468	0	0.0410020337182573	1.17812491109685	0.310323130631718	0.147637371851681	0.0632883969634215	0.139598081053204	0	0	0	0.0383784639744336	0.251134208065699	1.04523422428351	1.52568144373149	0	0
Cdt1	0	0	7.99343995968077	3.22820828928972	1.72071271516295	1.09655582506766	1.25504598143802	1.88173277238959	1.72767587126089	0.386802140464952	0.0425846484611208	0	0.0350335893541565	0	0	0.586404502610216	0.680795755531963	0.224327379980532
Runx1t1	1.60515213101716	0.593358495401812	0	0.12182250808444	2.10021969875123	0.832784481043026	1.27607363794708	0.950773561183391	0.858533527832653	0	1.05843638127641	0	1.16100760498207	15.5064203545947	7.78779619152254	1.80741744624411	2.61128050470337	3.17132416603545
Aprt	1.97761699857052	4.54871439343945	10.8789975426491	45.8458591133695	28.5415896612225	45.9446705974322	16.4751156232704	17.9720759707232	16.2236059221044	1.20327798990459	6.45810037219672	0	7.28828814316379	14.1738281019589	4.46274532999697	1.28264638109634	13.5306692712813	27.9865190566011
Gtf2h1	0	0	11.145009032256	25.8170116004054	16.7486933015777	16.5293663838658	11.7972899582182	10.0134385785809	12.9580617832648	4.80287966102795	21.4196215041104	1.13732990628467	6.34079790160619	10.3126402600491	12.0198003408799	20.0159174288657	21.5712071869366	5.94071626139238
Hfe	20.5651129372626	16.1589968004023	6.14836962184292	26.5764891877749	14.5115887734705	19.1703100417255	11.4028204976846	11.5065328724031	11.7943896741328	1.42809256115672	0.561516501265058	16.7365507115371	24.2677241911469	14.7815928607467	9.16287073073845	0	11.4039853898071	0.854520684099038
Abhd1	0	0	0	0.0651953564983902	0.37465592124711	0.318341835309952	0	0	0	0	0	0	0	0	0	0	0	0
Slc5a6	0	0	0.471675046480787	1.61225780630547	3.25759458995315	3.17056024639644	1.29227785072537	1.51945163002828	1.45183094001456	3.3780009530858	7.94052710894434	0	4.60308533839454	7.41297716252823	4.58910218850102	4.7289974734427	0	0.529482315063044
Tcf23	0	0	0	0.214149956233779	0	0.261417736479018	0.00642580661115465	0.00629618359813575	0	0	0	0	0	0	0	0	0	0
Nphs1	2.50876549154007	2.14012398711617	0	0	0.0255052772168224	0.0195044483990508	0.107872015152695	0.191818654502479	0.0557938135708343	0	0	0	0	0	0	0	0	0
Aplp1	0	0	0	6.1645375336456	5.70838030755291	3.66630187153255	0.49092566146659	0.541150406518192	0.543259203152212	0	0.531849371566135	4.93220899773454	1.13031806023653	0	0.028104793261499	0	0	0.311297303342777
Qrich1	10.0034751233577	9.87424573363855	4.51713148517196	18.4904504443613	17.2939179625183	15.9591942623322	22.8444193304792	23.8924184562346	22.5715676692737	6.87196649450439	12.2434897981487	7.71511289799975	4.97372549441708	8.08654528737099	9.64861547161128	27.048166891757	11.2941476543942	10.8086813256343
P4htm	0	0	0	6.18594994913364	8.68097353086704	5.66488068394848	1.16265141952922	0.63288784332726	1.01477687722455	0.437116249224661	0.309368165941201	0.46977550093878	0.113116165112649	1.77645495539903	0.675721593667921	0.118336127133424	0	0
Usp19	34.9837304409443	35.0661569045486	37.1256044778902	29.0020174354604	15.1404652427398	19.7001201543671	5.56892055861019	5.43819815683906	5.59757886402809	13.3725534554841	7.77858632645387	10.5009621588252	3.49620110785181	11.1222986524116	15.8684535634299	24.1169043887948	16.0583525252945	13.725304811446
Pola1	3.84146435930203	3.81056490984018	3.20399712442668	2.07033169761324	4.71302099774646	3.15973687037749	0.804292540915167	1.05565844964072	0.670564022855188	0.0551257787840667	0.348968944952019	3.82127124096042	3.0331702427106	4.594426674707	1.45281020671296	11.3214561572109	1.95397145311663	1.39870526834565
Cdc42	62.2402609459078	75.3653312672769	69.285687647823	260.65815709294	236.530918966162	259.704514277986	229.369994583994	255.420052384231	249.417392931434	47.9107789494316	122.53524409454	74.0230157771992	84.5625330088596	77.905201248076	110.978816604827	101.346554302262	82.3239018205115	115.814745414943
Pknox1	11.9775187898422	9.15793022185788	15.1599226409711	6.83997369513531	8.28029395061644	10.0444861538525	5.55066235637542	4.75465117980482	5.04779901820828	7.427850825464	3.47163469064265	7.43682951069917	4.14127041963154	2.05577962844885	4.32950022927443	3.2202344476601	1.43890482298116	18.203208594747
D130043K22Rik	0	0	0	0.434372094698903	1.37610542315024	0.513932603570137	0.00501300606738297	0	0	0	1.24186391437226	0	0	2.27165313800627	0	0	0	0
Gmnn	6.9763308181655	13.2524831097013	0	1.26349935952375	18.9014125384025	3.81923283099502	2.1303325333505	1.66281134392704	2.23756043127675	0	0	0	1.50178116821913	0	0.0578786083753873	0.471325120698655	5.67458881554514	0
Acot13	0	0	16.8678773342726	40.0439693967854	57.6432977614818	32.0484652394941	36.7934431611767	32.9511784121918	44.3077121520483	18.9366682315799	4.67286384457782	0	3.69642038212539	35.2660781184905	23.2494635740165	1.0827596578774	0	1.42013704261869
Zfp184	0	0	0	0.401453444854306	0.336440235191446	0.318541195411768	0.956155633777994	1.34259797539615	0.834544741345418	0	0	0	0	0.922076453952582	0	2.29312036851917	0	1.47039903302544
Cyp27b1	0	0	0	0.308196230719663	0.459174260383663	0.936375176184424	0.0822023931981742	0.0906122087060376	0.0269052335255626	0	0	0	0	0	0	0	0	0
Cdk4	6.29136635802552	10.3362599416502	27.6178394174812	49.1046047381781	45.1084652915408	44.8414212413881	18.1127053018207	22.4852703828573	19.4965805975301	14.4296603979422	14.3222828767116	16.6728681339427	5.6881868439842	11.3990389030291	15.21509080344	12.1847239061914	12.7935866647794	34.1100978066632
B4galnt1	0.184936389848952	0.151918557064371	23.7986507890496	0	0	0.311521541212402	0.0459443312301897	0.0900350608798845	0	0	2.32279900697022	0	0.764369222272506	11.5352725441939	0.883763116884171	0	0	0.339889969667472
Mettl1	2.6368226647607	5.77614526151041	0	3.57791757630794	1.04547947477006	4.88584084079422	1.93792778206129	1.64030852113743	1.30233547294426	0.0417804857605762	0.091995731797674	0	5.03293002617229	4.64289442543203	2.68348085202432	0.633405620294489	0	0
Tspan31	9.61213843491254	11.0065791247677	10.3007119589867	44.1725444881077	45.117707256162	45.1201720437066	3.00305808612249	2.6706843237225	3.27375225877523	3.54453981522284	0.426817406828744	25.4751686216857	3.76215699630819	6.79460605589737	12.3341082741047	1.20696913983441	25.3443527048014	4.55030990399786
Kif5b	44.1800777317542	35.04314359372	57.6301881969692	19.5372699903423	25.1331641383702	30.5393407801412	33.2024462968731	36.5038793106323	33.390510659414	20.1031458529031	37.9149037373764	55.7710727478013	38.8141091505948	13.8401931175639	30.5553509350149	53.4674382316679	51.9030821063068	59.5300949608028
Saal1	2.37167187081044	2.72753975695719	0	2.05087808580877	2.29863154322897	3.14275885136191	1.41081129021806	1.10331578481866	1.59135798679053	0.616298360933886	2.39960277776588	0	3.45809276303231	1.16260374875405	4.07170279365565	5.31256715305645	8.67190743054534	0.159824003806262
Tph2	0	0	6.75652523163708	0.58170834238647	4.39853078782643	0.612932428443947	0.00918673845484979	0	0	0	0	0	0	0	0	0	0	0
Krt23	0	0	0	1.23908669884225	4.63918991216655	0.907548838606314	0.236601073585416	0.215269132248593	0.383515622676198	0	0	0	0	0	0	0	0	0
Cnp	2.10641480804049	1.73034359802254	1.03460022561408	18.0696661174566	8.02697823174993	11.8510293394266	23.388749435847	21.4641622295793	24.5691139827932	0.834404177699883	0.073490407347029	0	2.08584156896718	1.00883627198868	2.07378465320826	4.49069180447656	1.56650997334093	3.9681103185894
Sulf2	12.1857047420009	14.3001654532539	37.4075562752903	16.8751478644295	11.4173802188076	20.7391653624286	7.29803515902748	8.32496387790868	9.88108105724338	51.366876245816	32.6374954707253	31.1040945983155	74.498680121696	147.14856024792	150.0868914865	14.3092786672111	20.1272751093748	29.3744941957928
Sod2	4.46781777954432	3.14584350180058	6.70872291580122	7.77690444778999	6.93397965198587	7.67646600709645	6.1285321549458	6.74807443484703	7.22203892212273	7.41502176826169	9.49959343279282	15.1033467300363	10.6400175373447	1.4025549418985	11.8105788179756	2.08131704020215	8.04556188308856	7.43708324956773
Tmco6	15.1952492545532	14.0426412872525	0	2.51615691663368	8.2338891967766	2.76437712902872	0.786459114228741	0.639593401803128	1.11888329749748	0.433384021787672	0	0	0.556078798609835	0.0321067953487503	6.30331261299007	0.342200070286218	0.176570082298408	4.25886275760442
Stambp	3.12461968323923	4.27793680879806	0	5.41072684355717	4.42112673152449	3.39331755822658	1.38255303148613	1.10113040654494	1.3971263783112	0.803803488904053	1.47490087850669	6.05953880509919	3.05981071032946	7.80867688273709	0.211451773740505	1.96475880370529	0	5.84400150359794
Ezh1	14.080420382833	18.3372232508182	14.8437320541599	25.7087022458652	21.58219534298	18.6448020698357	4.37610903685107	3.99524330219704	5.24369982751832	34.2329252427784	28.2169085999507	26.2464510482256	7.23019826743726	15.2384288166317	27.4548812499047	19.3659298808929	13.1211791270045	20.591987117971
Hap1	3.90114622474254	3.62264845953498	0	9.17485284610803	1.03118255683308	3.14284371662879	6.57352849994045	6.04180841841627	7.16569384933785	1.48352897421024	0.461578690967326	0	0	0	0.135091069468841	0	1.82903350146753	1.43396383273092
P3h4	5.86565923359301	3.37289887300492	0	22.3800272994309	12.1710995512085	26.7368554771231	9.01050323624532	8.21001527366826	7.93867451025464	3.45742152000537	8.10398764654056	2.63697936313399	3.58603691947459	15.3683642584631	15.1831693734057	6.60479130149535	15.3767734314979	0.269508713322187
Ctnnb1	115.89399339119	123.702903703161	135.902720323746	167.714903909467	127.544267287708	171.429776126573	20.9062281446933	19.8655749086881	22.7512250765333	58.9734694875219	54.4958830299147	29.8420026868225	67.7787943682575	89.2583504693145	65.7825164860031	43.0892106684946	125.257211199924	81.5816579059142
Eif1b	0	0	0	57.43079236943	37.8212654792815	55.703086480859	64.4876130591813	62.6799684340362	76.5385733877325	57.5430931844403	24.7225649803797	9.97832991009902	21.4143982713594	18.8116710582561	15.978611723758	25.3691619040349	0.738957565757656	19.4098019264933
Klk4	0	0	0	0	0	0.310134783991312	0.190582530106976	0	0	0	0	0	0	0	0	0	0	0
Chrd	0	0	0	0	0	0.110041076724591	0.0422636944894736	0.00828222808882287	0.0221329725454772	0	0	0	0	0.0172539393988251	0.162592830814846	0.422959943057984	0	0.99426234623309
Psmd2	22.1465677749775	16.7631856852262	30.6128163091836	59.9633241939221	42.775722804457	59.6354064559686	21.8243689644279	21.82695067792	22.3929500147205	4.57189018328659	4.76846821401198	8.56626468447502	15.5010185130008	25.1888543580714	14.2370196485936	20.6622995634002	27.0579877081715	6.48334645905431
Syngr3	0	0	0	1.19171193413958	4.89169295534613	0	0.472524838448076	0.0500532915305201	0.222932789617892	0	0.193697435298772	0	0	0	1.31016376660461	0	0	0
Vars	19.021868494988	18.8070730948944	22.154428903944	19.4269141894576	9.93559711267299	16.8767039369576	7.17338641895695	6.80687055265016	6.75498874622942	7.66679363864519	1.23987542809055	1.72240645634091	5.9435908672132	17.1936182975673	2.60061550257313	0.287294288680736	2.35065533992224	0.64895468281339
Vwa7	0	0	0	0	0	0.0299372706704652	0.00613230234442675	0.0420601998213511	0.0160570533491301	0	0.0310029668833571	0	0	0	0	0	0	0
Hspa1l	0	0	0	0	0	0	0	0.0104834513308765	0	0	0	0	1.37951844163981	1.13566099178966	0	0	0	0
Slc44a4	1.84734338523281	1.85475374585594	0	0	0.705329099382947	0.0968119257510727	0	0	0.00741795962883442	0	0	0	0	0	0	0	0	0
Msh5	0	0	0.28387850019677	0.319016004291797	2.81102678902162	0.537413556503706	0.91416692403165	0.651863507944231	0.668394943610068	0.0879159407209519	0.33876604168492	0.0472423012939314	0.716648016756036	0	0	0	1.63334036172586	0
Abhd16a	10.9106726644737	10.5923090827708	13.4461079321773	71.6923774785317	57.3653289074063	44.9378452926057	20.0335975801488	18.6636949158199	22.0379932241625	28.968357073728	9.50960165293587	14.5123948118315	5.94439499364502	8.78555590762609	15.6944497257409	8.75623027674766	16.4495101428085	15.2034050102955
Neu1	12.6624702651574	13.0724839907129	1.00854814385471	18.0396756488533	11.6694329695269	12.2213246991534	5.93730071514801	5.10248925585217	7.42692556343	4.26218034982195	5.80282855054994	0	6.33570216260142	2.42965787079003	11.1526791276565	0.493252113098334	0	3.96253614677639
Ddah2	0.801971488434751	0	8.07498007226383	61.9720129467184	19.7144745402497	42.7155990632169	10.4765092449871	10.8670943181865	11.4916255237863	0.152486970628996	0	0	18.7140505492944	20.4020847332781	4.57760569316701	17.3381368945017	7.15697400249546	4.71655474794807
Clic1	4.97097502364419	10.7920443333588	5.23194861174214	179.130022223553	169.40806447556	202.80629314459	48.5895992985264	52.2479363865283	57.7181418907545	14.2452412531212	31.29202345008	20.8964857147516	47.3286460382256	12.0039080331125	39.5445376906513	20.2784642095663	43.1738290324939	47.7683895069161
Lsm2	4.8637331766874	8.65665869201062	3.18520323266467	10.1231510656308	13.5525915607129	9.7085372053321	17.1848901597645	17.9563960186548	17.5039371739179	5.27901474572377	6.78760386639184	15.985014178744	16.8219025430612	6.81695920013059	16.7593643626821	1.8255374942458	5.61402111856994	6.55521802413499
Pole	3.89214872370994	3.38533352322797	0	1.03466666488736	4.93220867985382	1.21869013425754	1.37456985722915	1.4745594285935	1.91958715579369	1.22979512078651	1.00646298190907	1.2631981787916	1.30113997450814	2.74775478344343	1.59555142174623	0.412479869667581	0.0106416700137911	2.0407895279113
Atp1a2	0.0907602004174878	0	4.27952284286404	0.0250480596720158	0.0719714131182285	0.165114384145417	0.323185751774663	0.324030700300306	0.268960586803706	0	8.8345901133962	0.222558360571411	7.54939503925844	16.8912536496718	8.33705251474852	12.9176879899732	1.45118630469397	4.07006406758274
Atp1a4	0	0	4.79126834779883	0.649002261690002	0.092088865653321	0.199530099339076	0.100976460365742	0.0777382079599657	0.0881335328903894	0	0	0	0	0	0	0	0	0
Casq1	0	0	0	1.53608413506817	1.0385131840617	0.485328526369001	0.149120871412936	0.305508513002724	0.319470343338382	0	0	0.53523517570531	0	0	0	0	0	0
Stx1a	3.83358013826424	5.11736462813531	8.35548342372107	2.5127356605111	7.34659132796032	5.23064532159991	2.54962315939937	3.79102991713107	2.81415017577012	1.6856216308784	0.150467887660824	0	3.96118723740321	6.56113081274241	0	0.0431664979884677	25.525159191219	1.23298719979297
Ceacam9	0	0	0	0	0	0.427042824858027	0	0	0	0	0	0	0	0	0	0	0	0
Zfp775	0	0	0	1.03845572556343	1.35266913194212	1.11554660102017	0.517256234909411	0.659479241873725	0.783269418602806	5.03681279233156	0.819182540142766	0	0.155521400431741	1.19576630056994	0	5.58597267419287	0.111933117204438	0
Scube2	0	0	0	0.233466251346992	2.68330501362245	1.68925837462716	0.299322210580566	0.255843669464724	0.244576541309184	0	0	0.345734472243308	1.85417359500207	11.2837024553108	9.88186998667279	0	0	0
Mrpl49	3.74545479526709	5.31439617585628	4.3482438586643	43.3672838981424	12.3303604045975	19.7304061168223	5.85084078079835	7.40431191140764	7.55543703841614	0.517935488724925	10.8341156809828	6.26212316778354	6.21566091718415	12.3745510889857	14.1018946248518	9.26298743562127	16.0795860809664	41.6775399884938
Dennd2c	7.35824627479207	11.4769618569627	0	3.71444316913138	11.177544556666	5.85537306108688	4.4235297686213	4.12646254380286	4.15376318319145	9.13841207446682	4.83545019679848	0.304533049810749	5.0687851707157	0.614031927319342	2.97971870312863	0.26849083379937	3.08245328798423	6.7617684793879
Mark3	9.61448066171018	11.6846357069766	8.70069458291747	12.8853984511235	5.1523815270008	6.77544322025502	14.3067947629285	16.9570192738108	14.3720046509102	22.5882879669294	19.2026911404032	35.4719939443762	44.3424113336826	32.1921795645046	13.6454189425134	33.8601748351264	38.0157753591637	26.4811148664578
Gatad1	13.6397686799201	12.9670944573739	16.7861280247351	3.57398191353267	5.42831605410239	4.05821682836489	41.3672154162789	44.1265368818163	42.0099271636311	19.4072962626182	12.0305718721137	10.8984180684612	41.7535159416952	9.04110564119211	35.8250950087257	54.0619789255627	17.5235215865293	9.37944637936834
M6pr	13.6332268244381	13.3383764476344	11.3609401153568	44.7696044043104	49.1958264359874	41.0065202637905	23.2900078374758	24.8213132397044	27.1701823287985	59.7376483667616	25.90943964117	34.9646389584468	17.3054169533012	14.241327102354	18.1174617965273	54.5328062511309	42.434998958591	18.5809777086992
Lrrc8a	10.2310004751953	8.28259408886324	13.4003304059458	3.62152033228662	3.80175457567556	2.58758411761409	79.7694799929393	82.4614848852173	85.4476491548786	26.5015134121716	23.3723292744761	40.1469090017527	14.3507600885545	6.54167011833755	21.0799453853548	5.26256524525052	22.8535050989765	38.5331396633535
Mc5r	0	0	0	0.903116003953111	1.34072566353388	0.0661472584025187	0.0677474897835875	0.0398285220644366	0.00591308667134547	0	22.4343869082959	0	0	0.276575698662519	0.390947464871661	0	0	0
Ppp2r1a	51.6858986187526	65.0716483290654	41.2068743040242	107.369928716241	91.3277353850914	98.912084043883	25.8050446784854	24.5855282053952	27.1656250732454	24.426481461364	25.4024731506337	22.11862109605	20.8981368896773	21.3354596771589	31.6448024909518	17.7126909731923	12.5341464225762	24.4019873426883
Fance	0	0.32877612537615	2.75212735453921	4.91530504808164	0.687651678345781	4.49005600645066	3.39722249521308	2.67919181004882	3.42075768878859	0.38050085246239	0.879709185315258	1.59482727460218	0.516943000808513	0.778016451575968	0.239075642678409	1.51423531101651	5.28322910534307	0
Tinf2	0	0.212526000850683	17.9807883175666	8.08612540696195	4.65024527821983	5.92690866161517	2.54952270665856	2.17271121094161	2.41225197009017	1.64794318167308	5.30747186085706	2.53765207242056	2.51733863398984	0.765315987550558	3.74335584383302	0.396191174935872	2.06833722406565	6.41908845509297
Tssk4	0	0	0	0.0513361222980918	5.40854480759757	0	0.893430378956161	0.86031463385313	0.470567363292164	0	0	0	1.15323149114556	2.82986713692669	1.23459757236375	0	0	0
Hapln4	0	0	0	0	0	0	0.00674021916705213	0.0396255224616617	0.0117658972298332	0	0	0	0	0	0	0	0	0
Dus3l	0	0	8.73875221135617	11.2575373188416	5.33375644405871	10.5260419892704	10.439299067044	10.096674649574	11.9971386747103	27.1460475019513	3.40648257900609	9.44395105815327	11.4339925254918	24.1330334628613	1.92971290933632	6.64535333503171	8.55208557032226	18.7422071657195
Gtpbp3	4.48934943149393	4.87321479812059	0	2.69919249052974	1.69523027284502	3.33817851038574	5.05869689979231	5.62664515858099	5.4177172417701	7.46904835993192	6.67907716802609	5.93022505120456	4.36266675461449	0.650452727456912	1.66008749474285	0.693264359260572	4.47142459916826	2.79939999364929
Tgfbr1	0.879848885038952	0.481842696143559	17.2860891690066	6.2593928070741	6.4085619717616	10.3285019433676	14.8434480535991	17.2172349289826	12.1747540553349	5.5764863225893	7.81748303277397	5.05421044600681	7.50879092058999	4.72618513754887	10.0053193050391	13.8964808983462	11.7052506972632	13.7090098843219
Homer1	10.9875317176758	9.42019369251605	4.11302399728981	0.809606998867785	4.63844219043877	2.09520815013919	1.13736133149039	1.20313885935198	0.828859122989401	3.20474746037863	5.83945903438725	11.4334061389791	2.70053509921369	0.531941717828406	0.95582346120927	6.17882858874039	2.77664415991103	2.67615671157469
Rad51c	0	0	0	0.904764025858135	1.69461157566515	0.638135960014566	0.337847335913482	0.159604807396903	0.173767057947714	0.637200058950248	0	0	0.0501849774507534	0	2.12754054281334	0	0.0541793053621848	0.0267787398547319
Gabrb2	0	0	0	0.0415774160310489	1.46013701802595	0.155647133817583	0	0	0	0	0	0	0	0	0	0	0	0
Cav1	160.805412861988	157.235177228672	206.337631886054	745.94906486609	591.839737931764	673.903044431142	147.94024851968	135.948885470937	141.216102383392	188.531676039097	211.639025816297	139.664579901528	89.3075771543136	40.9766331749438	70.9801977181312	443.285792198555	330.179132596887	381.236696263313
Arpp19	9.9223950719079	21.3828510414097	9.55721611479484	21.6937318585243	16.4519071393385	28.4356259508857	19.6297101114292	19.7408485416912	19.0470816204508	21.7821808154589	28.9173559596549	4.89785535533077	57.9653599221704	29.3844020718854	29.8662726603428	12.931331286252	22.305129266994	53.3347359124717
Bcl2l1	11.1429618933847	8.12376699152287	17.2401034978636	40.1319072626253	32.6939167980208	29.562891587833	17.2844557728965	18.0151138917328	17.5022826861908	42.3744865611845	2.62416521044761	31.508338349754	12.0895676337361	0.541523879945593	3.03225347759934	2.91092422632394	14.3466233523911	21.938526420265
Khsrp	4.88062504926214	12.1492636281624	9.588796580483	16.4900325456229	3.01020143748623	12.1974380523038	34.5748804318129	36.2655277087097	34.5602241027217	24.7467393964519	9.07124989053029	68.6954798735763	20.9873831329869	29.4000415937088	23.3036108884977	7.08770109921506	45.7280863902641	9.97570371775739
Dio2	0	0	0	0	5.22649842331307	0.451492482230135	0	0	0.00396985216937794	0	0	0	3.82134222795433	40.8133079555887	55.9205397197298	0	4.94241978325812	1.89774919676279
Ccdc124	24.1045392655954	27.2263851750174	10.7294021628616	26.8174333400265	33.7490760757361	25.732531580059	8.00008376527473	8.72495127060624	8.84731647240935	11.1000354813852	0.315367443792262	0	0.583755445252632	0.0636645947864666	2.34978277104203	0	1.40048393106025	3.3918052951852
Cct4	13.6846765409296	17.112010798797	18.8200701359682	37.3474261211059	44.8538318628199	43.3369250765104	19.0321776469418	22.4358934720932	20.5844442054363	14.3399458615981	23.0763990054133	13.0810120061963	14.9519456549968	20.1762663448965	22.1416331618964	50.7061572512637	17.2162513088623	17.9967410418722
0610009B22Rik	5.76045352188829	3.68044776823883	0	12.4532276553118	30.6221776219849	20.0536217457576	19.2666801085868	19.2415660743845	23.0846903649327	58.9024469932882	0	35.9678172150916	9.36920340543525	9.08808900967854	10.8751469364255	2.65218769905497	2.26098167307041	9.05776117763743
Cpt1c	2.05135864936468	1.6851169544703	0.33585282970648	1.44679022706437	0.512107742726349	3.14831839694937	1.57134531022902	1.95576873948957	1.63919835240735	0	0	0.326035093425844	4.29816200807837	0.539394161859006	0.499222358948813	3.202992657879	0.720405935777504	2.89044128139054
Twist2	0	0	0	0	0	0	0.158325072532684	0.0244944155859421	0.0509114154236071	0	0.210642401020667	0	0	4.59251594905778	0.400719098629217	0	0	0
Zfp655	5.24891628523773	8.90479387808716	17.9345491056789	16.3439797465675	26.5120932510084	19.6823739376202	9.08078736372403	10.7261999724116	10.0990365672955	9.45958560882705	9.45899522731261	15.482714845925	7.66383235496608	5.14994029766796	4.72582249307289	21.21552410033	16.9719238805158	15.9592487661867
Rhoa	14.9165733712568	13.6538171523306	39.186415430845	64.9377765524062	56.5970746144268	83.7651078613573	33.7613422778395	39.2357392999612	34.972042929421	30.1613795021693	35.2757044334102	15.9026323522546	33.5711917798615	32.1303163397384	43.3238838407538	14.1280134702795	56.3219544643439	56.4118203734781
Zmiz1	46.8251318944454	55.4769740187531	33.8971194936387	19.9543708240685	8.81774236242818	23.7280915586108	30.0326899755417	31.4114171333864	27.1788449046209	51.131147308377	60.9478371417778	70.8468946894095	36.9817959840563	27.4874061320784	41.3025779562923	25.4093594391927	26.1553095122639	40.6482239549913
Ankrd26	3.43472236743318	4.05138494162675	2.24936039676113	1.77430605403698	5.09817190175165	2.63472747324611	4.41600425119836	5.07725703727918	4.2203639078865	10.717187115378	10.1950689757148	16.4130423782326	8.06878675642237	11.0759015099736	9.43434084445657	3.30029391928154	12.1331764344749	3.96560166871232
Aldh16a1	5.68098799838384	4.94672979247916	13.5609092805844	1.66191336366014	4.68513160571981	3.89670338174278	2.92619026096777	3.28202513042118	3.95831403624958	4.03988759939898	0.618393934607951	0.278613614674776	6.2614284210346	0.05761747745883	2.53381058223947	0	0	5.09518159154168
Hnrnpa0	45.0812490335081	35.2691580649965	9.72390927134056	3.916785106913	0.882684500543352	5.81792884259663	716.334898452209	789.11357425507	717.306325368613	30.3412914260309	36.1002690923845	11.7955100041008	42.8848809847729	37.9404849683101	69.7524762052588	16.5446322630109	28.293331527929	22.5765376006048
Prrg2	18.0667304181691	18.5006312844365	4.25454790569991	12.7725306558303	9.74734418486216	7.57073867678926	10.544606738414	9.65917016881423	12.3696732951189	0.0470576800100717	1.55423242349383	0	16.8353974722822	0.878527008103369	0.558491569774901	3.03199073511559	0.644190051512874	0.363883752105834
Hnrnph1	85.9420486756397	93.232850145866	78.8921190611543	23.0544707967029	34.7111891724773	38.0447809851913	91.5967956304214	97.263659772909	84.6530848490163	76.5284260907511	87.8239489723222	46.1839265676308	141.508235424335	100.526678509061	77.143159388864	156.115016745164	164.216306015898	126.782600779788
Ift43	20.8925473586112	19.0694135469535	4.18069982143207	38.7065344880207	34.2598747933052	41.9970586261185	18.8552548476985	17.8313411022149	19.3793948187745	13.0210111222054	23.1633662653088	61.0354508678391	7.72903366829678	1.11179745419952	4.05728694144485	14.5682093762485	13.1637006879257	19.5544813863506
Id3	13.9095708157414	18.1647432485879	37.8382936784889	819.233419640435	715.446238439887	755.924319546695	10.6326110599045	9.05798291339707	11.4456756248243	7.2561576300064	32.9996548890119	48.976259930368	28.3151992929736	20.437507975941	92.27243010336	60.4645742616733	27.8501595134795	52.1768868991755
Tcap	0	0	0	4.37001448663893	6.41183298134294	2.58783704602596	0.027899388197798	0.0820097838288821	0.048701878407031	0	12.9766384466757	0.137690378138325	0	0	0	0.728366352134525	6.89014457222046	4.08663908466643
Arid1a	26.6618132770857	28.3944996756979	22.226617939474	3.81732560360355	1.79497055519296	2.65154670675071	11.3321596894917	12.7881809201861	11.4095820625565	26.8396733758107	13.9588291921547	31.6203145835542	18.6729397590063	19.4667646441257	31.6382044752434	31.0869500937165	30.2697833966699	23.8662882150137
Crlf1	3.10837124349527	3.1917682244546	0	0	0	0	0	0	0.0140417824604214	0	1.70804849119605	0	0	0	0	0.980016040706551	3.68419276462857	0
Ctsd	222.795252335767	235.691786934051	219.659798092367	259.408413449559	203.461378711955	234.89743973379	379.921882777027	322.224568387894	465.425063078609	13.0186643006001	43.5671203167274	11.2708154531909	183.888345107683	85.4248337429162	130.921116720498	67.6981050915881	42.3316670789348	34.9547413297326
Rplp1	124.169775916259	134.59923266702	144.6107800321	329.259806375902	350.547801285926	444.025998912516	1082.16728411834	1021.43892456409	1128.23532789575	183.765898677407	181.68198357084	136.285329229547	83.9921528816666	126.367713848863	115.208587857757	134.91563512584	104.719151173788	101.635138408815
Hmgcll1	0	0.0962977970453911	0	0.323524030045233	0.0929592228897214	0.442325142870014	0	0	0.0211825017112614	0	0	0	0.222070136959546	0.0990779526131835	0.497953598942587	0	0	0
Ttc9b	0	0	0	0	0.246849320431819	0.0209745692660358	0	0	0	0	0	0	0	0	0	0	0	0
Abhd8	1.0961980960451	0.90048709799028	0	10.9558886606552	7.78201711521658	6.70024105050992	3.76077460325503	3.58325857149269	4.19927439342488	2.2331920588256	0.196689084826554	0.640012152366426	1.56418663720985	3.38828623510774	1.68378648268334	0.0282132590432103	1.63045307472883	0.575621453901176
Ift22	2.83268421524736	3.92672416704797	12.0001295847037	6.62058122454495	3.08862686296398	8.80359875466248	3.66527439183932	2.54266697844625	3.94768679466837	2.12076495085302	5.85562522021376	14.8330089176287	10.6712623891957	6.88311672236832	2.42061879456875	0.60602987502989	0.164580151543666	0.780917930309167
Fzd3	0	0	0.490069538296579	0.894934072021014	4.58903760082995	0.336143518696544	0.196237027576827	0.123463026638983	0.109978609205006	0	1.30541038120821	0	1.04816209073651	2.13352965071348	3.47671701552013	3.16376312404825	1.75303311932902	0.100857384470056
1700008O03Rik	0	0	0	0	1.74587960181329	0.22251877729094	0.0287876136179729	0.0352586281495602	0.0251261935944846	0	0	0	0	0	0	0	0	0
Mid1ip1	12.0069603484639	7.89062700902761	14.7435393993172	21.4561349570755	13.5678965765918	15.8972253201361	5.05854715445752	4.62769494462978	4.53449275025464	0.513676150824227	1.88509111138984	5.27519790829953	0.516943000808513	1.87738752445505	25.1826343621257	14.8178741149473	0	0.0551682309789214
Ap2s1	0.867894416492227	1.42588776114222	2.34454327621751	43.1738532281106	25.8084989228647	42.981338122854	23.6456412602925	22.0595175866021	26.8171335081759	0.0825107826807032	0.7267162835213	0	9.0425692521863	10.4894339975354	2.93777189182545	0	1.45224094590378	17.7851582891721
Fgfrl1	9.18433199911257	12.0713546191307	10.6009334044724	7.06547059771339	1.33522234861898	8.13765035457738	2.42429838351391	2.25429625771469	2.48936272806607	0	0.192258513541221	0.938393087527912	8.93646166401282	10.2463840144039	3.44411007315007	0	0.256134516219789	0.295393949914455
Fhl2	0	0	0	10.1293719519818	14.3300129484626	10.9131004535627	0.278846810875198	0.0956276446122759	0.133859564583163	0.0640252356910886	0	0.550471179652641	11.0179438105903	28.9148010548163	15.5549141391354	0	0	6.6218162999349
Emc10	21.2412472342177	22.8454886543513	25.5984639641268	34.4780401734058	23.4426461247934	40.5757608393007	30.4562614393797	30.6148117804208	32.6604446815486	8.16090193101646	6.32594441932563	30.4287711220741	17.6114346099239	7.5142118648759	17.3828290844791	10.4942684427528	12.0104580114512	47.6111857058212
Clstn3	0	0	0	0.135213413647931	0.259008763691542	0.227413379947344	0	0.0132512826094734	0.0157386673699899	0	0.296285213939484	0	2.62498140107162	2.3556876688264	0	0	0	0
Fbxw9	4.53162488114652	6.35938354718113	0	6.59191926172432	2.24594208775979	4.08388441589821	11.4066026002947	9.88190017144709	12.0575370602531	0.466723717817894	0.474309652383988	0	0.78041126033971	2.01076991538409	0.300770303056254	0	0	2.91499604609641
Spib	0	0	38.0691758749232	0	0	0.0900414563470826	27.1587119713753	28.5897315575064	27.1092179738819	0	0	0	0	0	0	0	10.1866161747077	0.122801250547223
Fnbp4	48.9047890674909	46.9488111807835	25.4501754268463	8.55599178929687	7.72023780765374	7.93716189982702	15.6891783601635	14.5381184279051	14.5528581215967	32.6932713613585	28.7622007251669	82.7836469138202	31.2821268283276	53.4217032557054	20.2481053495898	29.4741084326921	10.2470407438889	17.6016742490269
Cers4	5.52100870817495	6.11838857977398	10.1562116611004	10.8095857360306	9.88508345204757	8.67183510003917	6.70057586234259	6.83588728122252	7.00597011890734	31.9287126279948	55.9547835888586	37.7308012226308	18.3880638187138	15.1961116813474	8.98116580965877	20.7755455294262	32.2854940099423	31.0725614373881
Scrn3	1.85727602648721	1.30773008373916	14.0744307327463	4.13719035696701	4.69890369958438	5.91741604997828	1.84563578896536	1.44780055339362	2.35401515455492	10.493383758275	6.16508966755515	0.352418737316038	8.29324731415467	1.05396306949508	1.49685019895018	0.693120379123654	5.15494430051236	0.341344119901148
Phax	0	0	0	11.4194813908759	13.7476083071259	14.2691608145247	10.0892621546391	10.7134364656062	11.5994598010031	5.57287402375686	8.78205408930104	18.0851944985789	12.8661369090119	13.3572501162429	5.49260963691934	25.1596020907359	28.1009022258912	3.11582624195481
Tle1	7.9928781619415	7.89107992069154	12.7139374355834	16.9994403554338	20.4102533279369	17.263358692672	12.5001685899893	14.3067014047592	15.190155570175	24.2605002255116	19.7403873116685	10.324359966636	11.8958963699773	7.64787845845389	6.00582751734065	2.6818531027853	5.04437881080776	17.8570019593809
1700109H08Rik	10.4306056586917	12.3384461525879	8.40198775644433	0.374223901311465	1.54397719951345	1.3915551264718	2.33217746672384	2.20896111400094	2.05817128335292	0.991638407135818	0.698710887879395	3.9645115931376	12.0711424272401	1.97472519740021	3.1291685903016	0	35.9153235106858	1.49527166081079
Relt	6.23190527354418	4.47937423500287	0	0	3.60339800679131	0	6.77342707611907	7.3952822627352	7.78404498280963	0	0	0	0	0	0	0	0.687945033452522	0
Snrpb2	0.670742342182302	1.46930821449167	0	7.83640426475295	9.63308520601482	11.1930638388141	31.6513237029616	30.21462037772	32.4252231132219	3.35842278487001	20.2188393225555	1.87320602641947	15.940589715376	16.4400390093327	8.0726173837677	14.7024457569472	17.7081560772717	12.532862665229
Ubc	309.780407060216	302.357207880837	258.325156885729	514.758016228997	578.671805137827	464.809186129142	91.1302607240778	75.6133041668412	88.8198024376308	21.2012497108633	11.5088950037373	8.12149537695259	12.0158066715411	13.8467962921401	13.0426933166693	22.63449422385	10.6733044286265	9.82036464452162
Prpf31	0.704655588017958	1.35064786641013	1.78819968209994	10.1125082035584	3.47685838198948	5.09609148561043	4.81414484489749	4.29774089066261	4.05754072235258	0.156313863714279	0.540861834104472	0.479979696543969	0.364055611380204	2.71972714245727	0.935379605846027	7.02467096296537	3.0787472452475	4.40323425017863
Sertad1	27.565979800015	30.8433102618501	0	361.889334165011	382.539306256684	356.647643067935	7.61578567295786	5.16759268816992	8.98310495599688	19.338955826401	4.77556414885426	5.34164904474128	10.9678073338206	12.0507982988669	10.7882883758632	0	5.21346815764928	10.744012983145
Carhsp1	40.0069566152386	43.5130255338627	33.152638405205	134.190019160363	55.6514796834125	130.504914841296	25.5231959383316	24.6819032820086	25.2413076943369	55.500828890983	31.8148150434517	18.7711779752552	10.2769281465143	12.5051698960278	17.5636667151175	22.9116836212729	37.7724922864602	16.2664822348374
Elk3	165.237941090891	158.340605218849	146.528099260906	111.449040392185	79.8951967983646	116.850735978491	117.786458745776	98.5798696635719	87.7979267615737	205.914417016625	135.596633740391	147.97279296148	211.089618365842	72.1179097211205	128.399558494484	112.249098809261	114.871939647155	155.765208565544
Herpud2	9.16112419416347	6.002507877535	5.46384443889055	21.8065277031686	21.7938827031885	24.9332586891482	12.0524785403324	13.7960143228942	11.7335023418823	2.3225299088051	15.9810581044124	13.3717410082089	7.08076872215527	10.4343412089707	14.8389901488289	8.29171160917221	15.8767103035873	12.0665175524899
Rdh13	0	0	3.52038610506335	1.6973924931311	1.84334121798729	0.50903800734566	5.31378643142595	6.42474221577411	4.6029367444862	1.56539031524027	3.95368919677699	0.435431467240776	2.55206019674358	7.74408601280694	1.20856151014019	2.66982990090978	2.34100604336743	13.5822093380075
Adam21	4.82753225415395	9.37333843944262	0	4.99614569826894	5.68423347550178	1.18281871889812	0.0636002542358598	0.0712197641770574	0.0158603162933237	22.1132298921942	0	0	0.264527067675837	0	6.11691991298107	0	0	0
Nutf2	3.14046357196794	4.38562135383762	0.462747077311903	18.3741925870153	8.88220652102456	18.2823997736944	3.52388201726642	3.74583921181832	3.48426742479565	0.179138454433621	4.07589939154916	1.54018263687472	0.216333275461262	3.50361852606584	0.250124369527854	2.31974298383847	3.09455997038209	0.519460157182057
Fut1	0	0	0	0	0	0.0154486059346394	0.0854406245885187	0.0651132957033336	0.0497157725016498	0	0	0	0	0	0	0	0	0
Arpc5	88.4062572581537	84.841574764905	25.9154628569791	129.234154247229	130.862243255423	150.090958108439	117.92644810054	122.527373319553	133.04124934834	103.472291745837	131.365782175513	116.479526266693	98.0189342355538	63.6180491424751	93.4352989740841	192.291917167171	150.016688221656	91.2980896643086
Rnf151	0	0	15.7527624310027	0	0	0	0.0663982092339227	0.0216862691965914	0.115906395137737	1.82946083506938	0	5.67998734787187	0	0	0	0	0	0
Elavl2	3.68831636543214	2.27236389505739	0	1.14514196733658	10.3585849800837	1.10796591515166	0.356338919919332	0.352268177668919	0.180501007304298	0	0	0	0	0	0	0.0138436044312829	0	0
Pou2f2	4.02960755889731	2.03703193924673	0	0.0962388812170827	0.471118950507506	0.187969596120417	0.0481292369492525	0.0251511262306702	0.0196036434010104	0	0	0	0.186834476283965	0	0	0	0	1.23906655471474
Mgst1	65.6857675814326	52.6551379097208	121.725239386013	41.4229207146493	68.02446220925	36.4544890751658	32.3611282108075	31.244872097095	36.1465196374903	3.6201452192547	40.0549553349505	0.389062528986982	5.4101051101009	1.98464016494801	2.99068229019668	0.343016046608808	5.48672452752784	15.8630177756063
Nfib	42.3227490755789	42.7303012536076	28.3180049383957	18.8286735137198	17.6780884191095	18.1776103842937	98.9599599989488	104.304908720572	92.1967683118019	53.707905202183	63.4741026136409	39.3764470735975	50.895089680992	42.3829726443352	44.649532804845	38.6401831668312	57.8123362287766	38.9469047125657
Htr3b	0	0	0	0	0	0.124960063433156	0	0	0	0	0	0	0	0	0	0	0	0
Rab25	0	0	0	0.0526862653830386	0.504617259938326	0.128630651924404	0.537509312846041	0.0929411536996775	0.137983803735402	0	0	0	0	0.0645398402617139	0.0506827024924939	0	0	0
Ubqln4	3.54273370686771	6.70617672855505	4.46366254801802	12.9442416902258	3.17576680580622	9.86999400611143	17.1179397421991	17.6600070209146	16.5105357179625	11.1293058597246	11.156418006776	0.251807047938524	19.0990930339708	11.221917250695	27.1940136216598	7.29841702353462	16.0658167242689	5.54859105920819
Rbfox1	1.45175066031427	0.954048538364248	0	0.460753364925896	1.91869244517459	0.567343030856027	0.024044200010466	0.0235591742635698	0.0314791232249082	0	0	0	0	0	0	0	0	12.0599759037412
Rps18	21.1099116824156	20.5523308142114	45.5701087542307	71.5294404854358	129.785335728432	100.742319526812	228.573916394883	233.299264846281	242.299773287743	67.5415559691845	54.6647196084272	39.1431667397888	30.0259729957986	35.595235996875	46.426389401984	38.6892991093832	41.9612641160691	47.6106109955145
Rpl10	72.4956053070721	79.2329643405281	61.4342388718086	58.9058623305163	91.0430312903692	77.7148555325804	598.733373129589	600.780747145823	615.471803124675	24.0190375426371	24.9455187200746	10.7450807902082	15.3782611077344	16.6196533226886	43.036255257321	18.4422502273049	20.5358832248601	24.4174106616575
Rps15a	3.66758061553079	3.51491566765775	2.20170188363137	9.60166432477153	14.5685980749397	13.2071142331155	282.60793401775	288.157633562729	295.91848538933	20.939999640603	18.3406036211181	23.3164491056058	19.3693842921124	22.1805417467476	10.8458234989623	24.9252309377021	26.0251459847322	28.8720429181323
Ncaph2	13.3901347230511	13.3744060225669	14.1251395857317	27.9675965900708	25.2583657194208	28.1635004573221	4.09518890125849	4.72867085147306	5.29551139147932	5.32345890126324	1.84743120003319	1.30592665458684	2.1225448109424	9.28514295988159	1.83803875073005	13.9260592872143	7.29879648339889	7.32688776252119
Hipk1	56.1279740357531	50.2899142496749	28.8905287712624	8.13277724388165	7.24018963368796	12.5207454851704	37.7827042880238	39.2596780283351	37.9203160035288	46.8396340199865	41.0801781703347	43.9885559677055	43.1897967199231	39.4543622135143	39.1175125521495	73.4735720344871	49.0865896558076	53.0840304110976
Gprc5b	24.6954388782618	27.8796473521993	37.4729185064495	3.59810778732628	1.02109248054216	1.55240805493784	4.14152257199711	3.705354362577	4.34769978363312	32.8953917107814	16.7505748979251	82.3779823119519	10.1927315065681	4.2210588875098	13.9733086498847	8.77406153865033	1.30816693413593	8.41817160122766
Man1a2	9.0577290539372	10.9962803675187	29.882114629045	8.32883973589223	9.66160000501518	6.05441509425374	20.1924211507143	20.6598792202415	19.0928842006866	5.82207844704356	11.2422616931241	3.53803279591274	13.693741599633	13.9829787484124	22.8658996824076	8.72248183171063	19.8506339258887	5.11194684985961
Ceacam5	4.29359804211492	10.5811066124724	0	0.0538613638776802	0.154761627108491	0.0262999181997589	0	0	0	0	0	0	0	0	0	0	0	0
Acyp1	0	0	0	8.62279454209144	1.83527103451483	6.45597242008582	5.11723300222743	4.99522781849313	7.24323980291005	0	11.5305650318713	2.93220640052834	6.13798640148404	5.47700050220965	39.9997804251685	0	9.03616588562352	0
Cldn13	0	0	0	0	0.474728027672064	0	3.34635773341536	3.40029319268017	2.89910825576475	0	0	0	0	0	0	0	0	0
Cd163	5.26362627251832	4.90039580683339	0	0.564922957242964	2.53530208466945	0.323133576540949	0	0	0	0	0	0.0239023033281693	0.141006829152968	1.48290358118267	0.667654813149153	1.83338653661256	0	0
Hdac5	13.8958001700241	12.3711191449624	4.6453903638122	5.38100790255142	1.74998736912963	6.52950285767222	1.97611557261415	1.86541434487855	2.47411089218698	1.90898751146097	1.96461705075872	2.8098246505467	3.84643274095898	0.122978533892765	4.78042367068582	9.16198595244205	3.43568376855272	24.1347815397809
Rala	6.16956472406754	4.88707167806453	20.2379616916409	15.2633146729505	22.5980803201246	17.0288613679164	69.9214293784865	71.2463886749625	74.5892703167729	1.63393549918379	8.62533766243563	1.66596333341839	18.8591648410865	1.30359791187467	15.004614947044	3.73152709965573	5.03884359935523	18.4661903961897
Clec3a	0	0	0	0	0	0.291301632039969	0	0	0	0	0	14.3561439947269	0	0	1.14777883275726	0	0	0
Vdac3	14.4960785491159	13.7474521856546	12.6191640249093	16.6530592091298	21.1523452000133	16.3821292775363	14.2734711316742	15.2717348445805	14.6557969641575	9.03075949422804	11.6692936508166	9.80182744268984	6.2106409584959	13.7259926660806	3.97365479014121	15.0328364603647	8.06348002698128	2.01439365012038
Slc1a7	4.18242452138159	1.87402391464406	0	0	0.753772032032875	0.0512378763498875	0	0	0	0	0	0	0	0	0	0	0	0
Vps72	0	0	14.9154865859363	17.9243336821955	19.0234744220663	16.6056339247055	5.22576471235986	5.28414345532444	4.42155240020833	0.901156511915874	6.65088186490612	1.65001429234847	6.16683594303339	2.01767254397736	3.7048512343833	0	2.15395121334378	0.935570725521077
Gabpa	27.1817144909906	29.8947511054174	28.8530573469908	10.6479711278813	15.2604706664563	17.2704168133589	16.5193420574807	17.1658432206707	16.7807473129298	12.6218428722777	50.1522407642292	27.5199654812175	41.665514966098	50.3896703744201	32.4735936778503	45.9558568208557	71.6701037803088	32.4511427751686
Bmp7	5.08600380622665	1.56673808240956	0	0.0219318541890579	1.89052552448156	0.139218116382376	1.14507586016501	1.04459936645139	1.82655673949953	0	1.16448192731455	0.0324783474683087	11.8244248039627	16.9525557079377	12.5743040848185	0	0.0295498973261779	0
Dynll1	36.4542428019275	30.0807334782455	4.51660180755227	81.6636029914931	57.9454983185375	130.480347472274	48.3826169670754	57.8126389936207	53.0947878393452	33.6267286010685	29.1149818391331	11.9457198810147	21.7183037016287	16.432208337441	26.9416738636629	17.6024989110968	8.33464349553141	20.3409380417994
Pdcl	8.85525329458558	6.01526204540508	0	22.1828982017109	17.0600454362738	20.0454702175241	17.4796398316555	20.1738383723237	17.0288824952729	3.43223738822593	1.46156961953737	3.13189631105357	0.821155205549838	3.59821223533216	3.70725525147175	7.94620310905067	6.04728289378743	7.79314872974222
Tmem184b	30.5664218143583	36.2688592583176	26.6234080919971	53.0139466133367	36.0528104883168	61.9692801417567	11.6380678017481	10.697829215259	11.2968678285219	17.409880433739	24.0870436738042	8.30042812932042	8.35218056023445	11.780360137128	16.0134919625072	17.7444418624011	5.60717785890426	2.74644396162185
Rsph14	0	0	0	0	0.0560574153968672	0	0	0.00860394810422535	0	0	0.13318306391227	0	0	0	0	0	0	0
Nf2	5.61556299374311	5.84311046206968	11.9520959397131	10.5772946382988	7.1743635459129	8.19175401581585	3.36759718534863	3.61102596294804	3.7070799472478	11.7095917722703	14.4589388383772	2.33329206944559	8.76820161043165	8.60637115022256	12.0261995764548	20.3016246006234	4.57643264821657	18.388052339083
Cabp7	0	0	0	0	0	0	0	0	0.0175682575075591	0	1.0685052205199	0	0	0	0	0.0875813421896918	0	5.58399902602477
Zmat5	0	0	0	9.60544919076283	6.49403596828323	9.00111539338888	1.41991790125909	0.975968997937947	1.12833823097828	0	0	0	0	5.96978008036175	0.475597058405126	0.092213047786262	0.570966525739947	0
Ewsr1	36.8750074612414	33.9335699865123	41.2693307618714	56.8676568288427	60.3691388336497	45.8013008663839	19.7413180346638	20.6241486430245	19.0828750722814	41.7189714750404	59.1047814109425	88.412467306417	45.6819738129749	43.4313463606984	46.7239690085767	63.7460510006938	33.8369436036277	37.463216787054
Ap1b1	17.7829937652375	19.2657370769137	16.962476283212	10.3311952539366	3.98524458654783	12.529040686146	8.67036665699171	8.53728963680662	7.8516820567433	1.69063045699287	4.15417240465192	0.0263325556738214	6.05840094132945	4.09508346146365	13.2567934202553	3.7377815746617	2.10832585982328	4.31035609949816
Derl3	0	0	0	0.0442268549853606	0	0	0.610454852247655	0.390091696285902	0.289572132023742	0	0	0	0.0551959210095592	0	0	0	0	0
Gstt4	0	0	0	1.24774287947576	15.8772284846399	0.391666678670525	0.080228372127945	0.0786099849037212	0.0466828925478922	0	0	0	0	0	0	0	0	0
Tbx1	8.71793401928842	4.32671998490468	36.039800239027	51.4529094219209	15.2186080325819	41.7181499006209	27.6969768275237	26.0919362166706	30.121024761068	16.748961606883	20.8348752630139	6.53209104680788	40.2863366780786	20.4775168864044	25.9415312841791	20.6473325490782	3.61314500906121	9.44658309156952
Gnat2	0	0	0	0	0	0.517340026985174	0.317913295630869	0.173055704106356	0.115616145400331	0	0.133939027881054	0.217913987437617	0	0.072103607851651	0	0.192123344970376	0	0.235187970997953
Bcl2l13	3.02201809804665	2.13608623123693	2.07113556002291	8.53414317829517	4.42128887355448	4.57910685460299	2.93032900776688	3.19911242998106	3.76151682588462	1.00222141137085	0.470778465988933	3.79140128918858	3.32836444133724	2.63730706483025	3.48908222191203	3.5072815235471	2.61329161302473	3.62953424381161
2610028H24Rik	0	0	25.5778358123333	0	0.0990292874928821	0.201946351361433	0	0	0	0	0	0	0	0	0	0	0	0
Spatc1l	0	0	0	0.397045594530737	2.91549062239743	0.93705305396641	0	0	0	0	0	0	0	0	0	0	0	0
Dqx1	0	0	16.4258294228509	0.0515613465842782	0.0987686078826347	0.704951653553292	0.201130190201616	0.356247238791038	0.384857370810519	0	0	1.64165269799084	0	3.09492979534046	0.471205341950543	0	0	0.892760422229238
Ccl8	0	0	0	0	9.58219788666449	0	0.67286117446118	2.23143646645162	3.93027017954823	1.90146179422301	0	0	0	0	0	0.225209165630636	0	0
Lnpk	3.07034004628406	1.26108666312076	3.49592930725169	1.6176766980138	2.67451557793618	1.53747212975607	2.66682065442715	2.95557742236001	2.29232942339129	6.05023789385337	1.15398163614438	1.22630775058569	1.83863196389817	7.10083482196025	2.76033035377352	2.552067115836	1.08978885052746	0.410392818083967
Prr29	0	0	0	0	0	0.0748952716947311	0.0306828538416619	0.165351513102781	0.12051172464292	0	0	0	0.0638082775939974	0	0	0	0.0688869126182767	0
Mymk	0	0	0	0	1.00569451792077	0	0	0	0	0	0	0	0	0	4.32097711302817	0.0761627290782627	0	0
Fam163b	0	0	0	0	0	0.101817746852767	0	0	0.0156030350557166	0	0	0	0	0	0.0286556814024814	0	0	0
Trpm5	0	0	0	0.0413304729536528	0.0791708042397768	0.127814396146328	0	0.00405049885744401	0	0	0	0	0	0.0168763914907545	0	0	0	0.073396683665611
Ascl2	0	0	0	0	0	0	0.0162961306293978	0.0159674009180079	0.0853408146577919	0	0	0	0	0	0	0	0	0
Rarres2	5.29101897283213	9.48301258012656	9.2138239595492	1.26109813082127	4.44997946621818	0	1.64308068595616	1.66847917130176	1.4167185728479	0	0	0	4.80445579305647	3.00834386448822	0.861968506885709	28.2505226398683	0.760142181858605	1.67963999618957
Pttg1ip	68.8692239992263	65.641590819877	91.3632456263409	183.449811788396	149.856956909576	178.88666422021	31.7833687473915	33.6755821340859	38.5657826911708	100.028011254692	47.354085153096	39.627127460725	69.9983223887674	41.1068675446435	87.4822401546994	114.90378425582	52.5648542943791	79.6077715322022
Trpm2	0	0	0.755459952847267	0.0282989395572112	1.70755773594156	0.601085802014572	0.00424570511461796	0.0208002983304653	0.0722612508413497	0.00974844466698732	0	0.0104768021891911	0	0	0.0272227823324319	0	0	0
Ube2g2	14.189056227506	12.0874927937552	20.2622687748017	93.3653287180155	57.5781370877732	143.530970546101	9.07369357861023	10.5323367295959	9.94227511809319	62.3017163785174	75.9611330760578	45.1030859395768	36.8344109607774	1.11039852692151	33.2053218959215	33.8002735158371	35.5159498791822	32.3073874969082
Mpo	7.46226974927896	9.5014763896673	0	0.128715131404532	0.0493121890114965	0.226260715657213	0.10041824186614	0.136235879211064	0.0269680962207158	0	0	0	0	0	0	0	0	0
Lpo	0	0	0	0.112464589455596	0	0.439321887172241	5.29816056370969	5.05075630703198	4.05730921565484	0	0	0	0	0	0	0	0	0
Met	18.4668582497067	15.7848504752152	23.4520387513515	3.45505674146802	13.6104980952664	10.5203457329523	15.9056813664754	16.8368788176904	10.4225317743484	7.48126416279928	14.156913958135	5.55846678752029	4.69876212366622	0.267160815522737	7.90613197933048	19.1528385581992	15.4038277385719	17.3520933609545
Slc16a12	0	0	7.82475345693451	10.0826729465798	2.79383705685854	13.407367184159	28.015240909077	28.9105531274675	26.9985695227283	14.6795586430267	16.4499288810893	17.5605751617624	1.95213544900044	0.10357328801712	0.528680142210672	6.84419835540509	17.3727176944567	12.4717774620511
Syn2	0	0	0	4.24987304127353	1.87311974735861	1.35895877993557	2.97175505747332	3.05186970832874	3.18477452054967	4.0421951461816	1.50242467604404	3.62017398700766	1.25166230205719	0.52213841470158	0.615047678106537	0.589240194985234	3.58090455397934	0.417429937146725
Elk1	2.84900334007038	1.0726618950202	0.233222463049597	2.93213117180123	5.42839133717487	2.98343271101036	4.14841763421606	4.42593742111925	4.21710660262569	1.08341978462883	1.54067633570173	0.485153237224057	3.9046729008106	0.662178041443777	1.98546967478401	0.72714812184848	8.21020366022193	9.05411041481232
Nav1	15.3462406358723	15.4232945117192	15.2919044003838	5.07857065125081	5.78850766387317	1.97652817793634	3.61710956147666	3.92569423388388	4.38160036638539	20.0640401034034	14.7759721607901	8.39491224380304	13.3603965269022	16.2817852861706	11.2761766502283	20.1304602450413	17.6557149717702	18.4015461251065
Tnpo1	16.3509697988304	16.7077622643436	15.6983190182127	8.17605127232042	6.47550143822748	7.87706945297663	25.8706756748357	27.4937580852371	21.6516771207307	23.4635585962884	30.8529044493763	17.1952833310534	14.8446554562535	23.0068355278717	40.1651060029133	28.4420174419224	60.3444193547289	37.830802517403
Myod1	0	0	0	0	0	0	0	0	0	0.130527535847389	0	0	0	0	0	7.35880932446714	1.46776134290162	2.14483172906337
Otog	0	0	0	0.00851716320280448	0.032630193289277	0.103970954038809	0	0	0	0	0	0	0	0	0	0	0	0
Rnmt	2.78520906080187	1.71596139888378	4.78800409630149	3.86733986638986	5.45254798154534	3.01437055359414	6.22744452648776	6.47612456183753	5.30328218494026	0.47993191048833	2.9334028046103	2.08094644796164	3.34258344972987	5.5319059050212	5.59196158259328	0.878128557526404	14.4992355183407	2.49544724098795
Kcnq1	0	0	0	1.39979670879026	6.35282678157978	0.294433142377071	0.00646191546824152	0.0506525124650413	0.0507603746113839	0	0	0	0	0	0.165731075045086	0	0	0
Srp14	9.087108735691	14.4903606454486	14.7025782689358	134.465886510591	87.0363849941625	120.727584670168	67.3277841631976	66.2515523955868	74.8175780614095	28.9664632219319	11.525294565101	1.63845788880919	9.20547870895829	28.733136884515	27.8856229113702	29.5649692691525	16.8948756068323	4.61732702057557
6330409D20Rik	0	0	1.75397634335413	0.615961718978502	2.35981740287022	0.210537185840208	0.166343522084985	0.0543293326832846	0.11292301366494	0.254624469823889	14.5769840686201	18.7905510593133	10.9159865976459	0.0754543345617382	8.76955965615057	4.98607741824585	0.165983280718252	23.8733869302831
Cdk9	4.4330187155118	5.12095018965845	6.05575453028732	15.6942797983867	9.11784620660717	13.5438675363906	8.91945437386728	9.04302375386948	9.21184781424337	9.11379998886885	0.869979155288999	0.113233986966066	6.65615404242082	5.76054816274787	1.67340851779761	6.33936205679088	7.03139518490939	12.2719223253428
Tor2a	0	0.172041539705028	0	9.99930039576884	3.32153970836782	10.9504581376756	5.05558867761043	4.39282046022693	5.44950067631198	12.3048736002467	0.920666137549608	3.2097658641426	2.20010941144103	0.920443925148863	5.72694597429775	0	0	1.424172404707
Fpgs	18.6490011177667	18.9078267663719	13.4508233829689	9.22708062871062	3.2418938105738	6.69030282355027	2.01042903296347	1.93579327720652	1.94902304238385	0	0.527547854423669	0	0.723339496133953	0	2.45321876372795	2.69392100045126	1.96789725231359	1.79092155190489
Mrtfb	14.9922726700308	18.6193343777539	16.8213452588677	2.05898393960211	4.37607006628029	4.42366964490864	7.61684952278154	8.15792096579452	7.48519159218897	29.9113794040793	35.8756952566208	18.2655552749407	20.1533937744348	12.1186795475715	19.2032080473418	12.301856526741	12.8140385131582	16.1928269687096
Cbx5	41.9179704317258	43.2902437488951	19.613262032982	6.58683034604256	5.66191099522096	6.82443453688841	15.6559619455223	15.3861864608082	14.9027747925515	26.3923097614293	30.4075006164666	11.4355482474883	36.5585580082334	39.0369861625084	41.2568566161323	48.2766329537585	31.5825765559196	53.1067548036078
Odam	2.78533556920761	3.81342075654314	0	0.832756966435833	12.5161216481738	0.37534723372592	0.0961069041116008	0.414340128763364	0.788503231941742	0	0	0	0	0	0	0	0	0
Apobec3	8.85116438126873	7.49292405051252	9.55763119359334	7.13245751207479	9.46560351628337	6.58298858997539	55.9578271070736	56.8821734353364	60.1779346354735	24.7433900651731	26.7884194988406	12.0672348410478	24.7960289601271	15.2700210743856	14.0184205695917	10.2373454769337	15.262815780093	17.9809919100395
St6galnac1	0	0	0	0.663291887853188	4.09406615391769	0.989627879333111	0	0	0	0	0	0	0	0	0	0	0	0
Taf7l	0	0	0	0.903035548184384	7.5209325245151	0.440942437006604	0	0	0.0205654257148621	0	0	0	0	0	0	5.07488039202149	0.476102154202753	3.18987872022799
Sardh	24.6947277269953	25.0191852522067	37.9471344993148	4.96540893366385	2.67317091772484	4.12808251210691	2.2689721880274	1.9226402708101	2.24812246006064	1.22976306440164	0.393860960730248	0.624777695204979	0.749300885708009	3.99539869372741	3.57463271922253	1.12285343018677	0.262358698130874	0.0216122966721548
Vav2	2.30936475248835	3.64235450655331	4.67324358597244	1.61884359973964	0.0976687983660819	2.34649467570244	19.9732022704438	21.1817929474282	18.8683542939407	1.77397586156262	0	0.33977564895913	12.9811227746629	4.20033493736239	2.25621947558487	3.91095338463556	0	0.916773934670979
Tex15	1.59327447234657	1.63602170889733	0	0.100767547479117	2.64971785610891	0.281802994848893	0.115448143887292	0.0457863810776091	0.136751959135436	0.643759039431069	0	12.0193311088097	0.926048962412822	1.13339123140122	0.132184828419158	0	0	0
Ppp2cb	39.1350075891389	27.5043945539318	19.6489528212439	6.36029743396685	10.1146046939633	11.426499858559	24.8102099223038	25.9327330048961	26.3847482115194	9.01204224612216	11.6512062011529	22.2141726472315	29.6542997593822	27.1224175409433	13.7375999879144	4.30871586116339	8.24617141599641	73.1240067417818
G0s2	22.7346486873555	22.8927835267655	0	65.2732017001794	46.1367331478033	48.7224554627219	8.53279244917914	5.2365742105937	8.37515746879304	0.139444170041326	4.75911559265843	0.149862776664905	15.1557479548177	1.73553632446597	4.28341572431397	8.72032642945905	0.409050645306231	27.3614157189419
Dmap1	0.242325603390849	0.199061720827138	0	14.4789092639839	5.38049110573998	7.21684322123908	3.95324593495294	3.33278303599589	4.97424284039521	2.11948790473284	2.28270516978618	0	0.125195907327828	8.27427194881835	1.70484998001022	11.3073626183798	0.901070086144985	3.56291336944294
Pla2g12b	0	0	0	0.596576121731463	4.4282512609444	1.01955571213989	0	0	0	0	0	0	0	0	0	0	0	0
Mcu	3.68379636988627	3.40436870307311	8.23257473356107	12.0092553743661	8.7392346781943	9.70505657921398	3.62638950849891	3.72884393116305	3.52793710882766	5.07817227663474	3.91353901702532	5.02474592745969	0.793003680594374	0.124538815176295	1.57701684022817	6.25517158754976	3.39023722550086	4.68847242789953
Oit3	8.93545241427291	11.1043310867718	22.281570533235	1.77047016901224	0	0.586625901394694	1.63169391749647	1.28274126729193	1.53180334200594	0	0	0	0.749678601459462	0	0	34.8382746735449	0.255583294161928	9.47437194860387
Tex11	0	0	0	0.559413577724598	2.09658445995899	0.724456066271588	0	0	0	0	0	0	0	0	0	0	0	0
Bcr	87.1865687732628	81.9985558550153	61.8981699136408	65.7072407331753	71.3844476269424	95.7532132106165	13.3357100045839	12.3927986997245	13.9562186164262	39.3237666738004	37.5142106695005	42.2459160587933	13.953813200386	11.560762906682	12.7017436061799	19.6275657967581	25.0397157258211	52.9588076496179
Fxyd5	9.59983976715448	13.0180287200465	0.374215790097173	47.7727684045303	38.3445558890617	55.1344972898551	21.357008286968	21.229108984544	24.3017029056412	42.9383593657167	27.6873356569069	10.3689526078767	56.4197904890054	63.646613183359	71.8670202748343	11.3928868581729	7.42256483461932	43.0160594283279
Kcnd1	0.120819044928746	0	0	0.116703017571546	0	0.0162813754998697	0.135069555572317	0.102934920652253	0.183385094633473	0	0	0	0.957112095009338	7.39304053306993	0.176416450533264	0	0	0
Tfcp2	0	0	1.20625301636383	1.69444858090074	2.80605498121032	2.75437741846648	6.67529973005433	6.6467083734055	5.85491650704296	4.91065537722366	0.447764665327275	0.0323776456592168	3.08337298143168	1.79445249529351	0	2.15519836651687	7.1289026515307	19.3066776712998
Pou6f2	0	0	1.97633082467698	0.290238340110801	5.75305577261799	0.443645921494802	0	0.00371010618323933	0.00660978965352404	0	0	0	0	0	0	0	0	0
Pou6f1	1.28691668837759	3.47351101174492	0.361194437665817	1.9026648867281	0.291572776241814	2.01294290452141	2.98779201453984	2.8902282428685	3.26221987888386	18.684174310161	9.58274089676554	8.30255741632013	0.474912090539869	3.43394859108998	2.98950633344882	1.92106756395475	0.751976636001151	6.26775886301435
Ubp1	9.80244507237636	10.8100097157521	8.70590969752072	7.26350553257155	3.90433947220728	5.84480160237606	23.7520505968429	23.7959050875762	22.0753114294889	17.5149733581485	80.1114187678305	27.851258283006	47.9611826711026	22.4030850897615	44.3657114569869	60.1415940134992	36.200021896819	22.1617405885609
Nuak2	0	0.133858851046004	0	2.96811839340018	5.16872250536829	9.39849046189364	3.67042073629154	3.60960205681123	3.28014605440498	0.0309836408433661	0	0	0	0	0	0	1.21184731993785	0
Cilk1	2.66061905118339	2.68646954789308	1.41570730282093	2.18754068795085	4.16105185610928	1.91221675291215	2.29050006694633	1.82152241138846	2.00518700583978	1.21202926867315	1.42719914340976	21.8154895473017	6.49112460855563	19.2263982522651	7.46824398550777	9.17739075517506	1.44277553189407	13.6509297119936
Sdhb	6.84702410581451	13.827099182635	28.3054884860782	89.7188271575221	44.7940560492033	71.2011964984305	14.3051714309699	13.3684372049421	17.8986254906312	3.79719117794536	4.83741826243924	0	15.8694805693491	18.8558663368996	17.6855468124444	4.72868838527354	1.21996599336307	3.98492526116972
Cox4i2	0	0	0	2.90830859344088	6.85664711372037	3.49561958447963	0.10069271577987	0.197323033172031	0.117181169365141	0	6.10884347975265	0	0	0.411072916590789	0	0	0	0
Snap47	17.830630516723	17.0224428006899	17.9890089775388	36.8070701766529	35.539597822653	33.6558049210057	8.82950913247401	8.0257601951829	7.13178476381739	3.80265461516318	2.47154809967108	5.61315524185783	2.73872540843282	32.0952170400542	3.87018163472766	0	5.37582968029766	13.5067478817651
Wnt3a	0	0	0	0	1.77345277800998	0.265004300715825	0	0	0	0	0	0	0	0	0	0	0	0
Kdsr	0	0	0.0385101900598343	4.43587701168377	3.17089420422618	2.95842605069192	8.77833171856265	9.76865675460477	9.37045182727783	19.1121183306598	4.3494152429727	6.24854383273618	1.32325225433424	1.61691035184207	0.416311090069681	1.72333249094699	1.23906814472594	2.72348363248734
Vps4b	21.3760299360367	25.4555791931887	10.6401168514403	12.0363000937408	16.5147600828458	13.7118426021213	9.5161570484993	9.05645876912432	9.17166024830229	3.4643224609683	6.12645085193835	2.68243431341373	7.07839805028473	6.98413116097923	7.22709156697207	15.417483119511	22.4985816974783	7.22449203219353
Rps25	22.7877918586677	20.2792926029115	16.5557181773619	77.596962090084	118.649488077523	79.458122093364	701.335629194166	706.968709048388	740.614514294352	31.0973972058828	55.1062125418887	29.9283928722247	40.6746351613494	28.6489257038658	24.167814081771	23.563774761846	46.8247716954655	46.0692245531181
Nxf2	0	0	0	1.30431333156593	1.70948921906521	0.0167600530116454	0.205986137161313	0.343112584679716	0.224734135172632	0	0	0	0	0	1.65093771943034	0	0	0
Kif19a	0	0	0	0.303347519125253	0	0.571324992927949	0.162540683453248	0.00637047485003116	0.0624217291087168	0	0	0	0	0.716649243968013	6.48238991026354	0	0	0
Aldh3a2	17.961506656887	15.9687248679761	0.390852042876364	19.7026191874345	28.3661895008976	17.6785719233055	7.2958464171284	6.98263904939475	8.39742073428056	7.08978929538465	9.87578846942276	4.27435629817127	3.91548213461654	3.53575869504252	12.8719903120236	16.6714100873333	19.5504466190365	24.1314619735242
Zmynd10	0	0	0	0	0	0	0.0745381493983444	0.0486896978674058	0.108429733982775	0	0.502454847037742	0	0	0	0	0	0	0
Tmem115	4.07601826232265	9.32741164444536	20.1630333167107	29.3679823024781	15.7763043349816	25.6983405357412	8.60725373209661	7.96115396490913	8.37530242957449	0.221432765917949	7.80110387852947	0	2.80779687877616	0.246069172191995	4.9082062357715	0	0	16.5341753038522
Hyal2	14.9363232224256	17.3687245292853	58.4039367719129	97.5929148983641	45.8388618423248	90.4189031322071	65.7320091631396	59.5031910924799	68.6441810062014	20.7282721298418	7.67454766952224	11.2574114445605	14.7987924273972	3.11498314971014	18.7454276964829	3.56463775614941	41.2940746341409	20.677448346014
Ifrd2	0	0	2.85544954191099	4.0779608958174	0.256116701062365	3.94980489359315	1.20357770245791	0.953266550596472	1.2168266821106	0	3.95518851008635	0	0	0.286623462004145	6.43095648615414	0	0.0900728383419864	0
Hyal1	1.01472643453261	0.138926845671257	12.2938556329853	12.905400968536	6.83962803331498	13.571729154218	4.19452565181255	5.14596737290047	4.83452212831924	2.8619466818728	13.9486427561981	8.91629956224098	6.78614631805348	6.46078488834353	7.04917623477943	12.8579705837759	21.4128319931194	17.561521702562
Tusc2	0	0	4.56991903577268	20.7397934084291	19.9587010207293	24.0878298699	7.34930841776483	6.80906330676507	10.0227647242705	7.6207606027291	2.4720567358775	12.6508530959092	0.308138573030957	0.604902816570573	2.32762795642979	2.4499224527819	11.3105749860866	3.48576681385248
Nprl2	34.905480357283	32.3229559445811	0.311716362064054	11.9101843915271	7.54895388265413	12.9568447973903	8.14612240791743	6.25669873884968	7.98159189964887	12.4895010064287	0	0	2.67772879186812	0	2.69582628975475	5.65976476904533	4.48377488271092	0
Slc38a3	17.6730078488893	15.5121024429889	34.2459144605766	0.334069061913298	0	0	0.0250602804732922	0.0147328548549896	0.048120446089494	0	0	0.469978982571066	0.542001560521762	0	2.24955515971043	0	0	0
Cacna2d2	0	0	0	0	0.127478244753012	0.0216634282793031	0.0965156638145041	0.0782637725630102	0.136527047584225	0	0.269215142655934	0	0.193793455141402	0.353259591255069	7.76754667226854	0	0	0
Rassf1	5.24567561092171	6.46369925050885	17.8744668319962	14.4318091942572	16.1767602563223	17.4294687406252	1.23984976615132	1.40992286696265	1.36256940562905	0.87273680555206	5.39896114553104	5.98497317901377	1.31743078529403	6.53947032955996	0.536751063642065	0.216578395211258	0.731462334429551	1.04443041355065
Epn3	0	0	0.15428695275017	0	0.0415158434166127	0.0317480817314277	0.00650322596791555	0	0.00567609795056128	0	0	0	0	0	2.46016105971311	0	0	0
Rnf112	0	0	0	0.0224685500856038	0.731675732342898	0.021942297289781	0	0	0.023537792877831	0	0	0	0.0280411599724832	0.0275236178327421	0	0	0	0
Slc3a2	13.7564585097504	11.7465029730594	69.0784745849743	90.2671739463776	66.7437473985925	59.5410547933484	42.2623316080814	48.3273500740742	42.6697181214101	72.5844245598026	40.5429022101654	17.1624091846023	60.0058177532443	65.1706079269524	48.3908792285815	68.5469309735081	30.3549038518634	68.4960251578791
Nxf1	28.2807718422188	25.9577922850629	20.1271459748275	38.1486644962363	43.250543593599	38.032925393232	18.000833994734	16.7303663993248	19.7265379829547	80.659648518551	83.062669858093	112.485605462532	73.1299073624458	55.0485474981842	58.5519848660975	80.4559362677443	37.047434512254	95.4140474118534
Stx5a	17.596977700779	13.2807893124569	4.53759840686424	27.1352772229085	22.9080249514785	14.3317845046441	9.63134148146506	10.1241981825833	10.4214976130946	2.5303306688749	17.128882980188	7.21423615539214	23.3344937577079	20.8402455650046	14.7451933337882	22.2317275208333	15.969760704787	7.64057202268401
Slc47a1	9.06324976229305	10.2370564418038	31.717393230498	0.364770235826642	0.748647362586598	0.368949059380212	0	0	0	0	0	0	20.0955899537475	22.4057219142799	35.1149328818177	0	0	0
Pifo	0	0	0	0.938535460363694	5.39344957081908	0.611035544048347	0	0	0	0	0	0	0	0	0	0	0	0
Tnfrsf13b	0	0	0	0.248643503486103	1.30979850982299	0.0151762398215464	0	0.0365516102819841	0.122098150731308	0	0	0	0	0	0	0	0	0.372560634593901
Spire2	9.16164560134583	14.4247577812443	0	1.51003874318343	0.739957883238647	0.565862124469674	0.0737610916655729	0.0516236886253521	0.0735767023583513	0	0	0	0	10.582425330052	0	0	0	0
Prox1	165.669148058557	160.607646672904	144.717943537021	84.4250493776017	80.9207967032347	87.0902215143401	113.126958013485	116.868105980938	116.422229250465	325.209316669985	313.092588285909	291.772180372185	243.965648502284	125.323246430979	202.308639368499	276.086788301629	287.772573230628	344.078272933746
2610507B11Rik	60.2613481639886	61.3711946223285	25.4973744792556	22.2414129129948	17.7903222218189	21.480772066831	10.6449833440289	10.1091833007307	10.3432427163633	19.4787719415275	40.3670328054096	29.3166885049854	43.3245005151351	31.4794574703204	42.9743404299469	17.8679078254706	13.647125342669	29.0092341745075
AI597479	11.2680704808661	13.5051116116049	16.8756820201415	9.89008656174076	1.56247481943657	7.91594073486521	10.3637594319258	10.6268363262915	10.8080143727085	0.526847334178694	4.48555013171736	0.188736955574223	17.9737104896498	16.2680898168995	5.44356847944685	6.19006083184772	17.7901149072657	6.65413739807299
Tmem86a	0	1.66844736438899	3.99036589402188	32.1840487801974	27.9171275965626	25.7052849935938	71.693000190189	54.0000744699481	74.1841877970069	17.5071527359993	16.2981627549663	4.1504126701155	12.0090762786659	9.26972694582473	16.3563045586958	2.74440104063406	14.9159331493781	64.3915873696104
Optc	0	0	0	0	0.262283394447167	0.300860850644776	0.0513565437116749	0.0201282265552829	0.035859713188245	0	5.29670338218554	0	1.23889656178233	0	0	0	6.04182364790761	0
Tex14	0	0	0	0.861400474133497	5.11855407791291	0.944232105051775	0.0158248623922093	0.0206741856321713	0.0184161869684346	0	0	0	0	0.323020999475012	0	0	0	0
Ifi35	0.369872779697903	0	3.27004361986941	22.4060622766512	29.6236336758166	28.3359993886801	13.0328752922972	11.0743124882258	14.7704590927913	44.5877376463236	15.8724598809632	3.2500350749454	18.0900715937827	28.2598546882148	10.60515740261	1.86583250830523	10.6589234451974	14.0034667502998
Rdm1	0	0	0	32.8511743528117	36.020252837411	32.0544154444896	9.28640435959774	7.74984646727333	11.417761139227	5.93784263629309	0.0848989182018535	0	0.698447432203502	0	22.7189155910576	0	35.8168207892742	17.2929110865839
Nedd8	21.2754577340267	16.2286607041341	23.138821738957	81.084204205833	59.9861466761008	80.413803974212	74.3120227603402	69.8536055940214	76.7231858203275	105.081963891864	24.7072010365783	2.69135007165222	9.24708951676246	23.5473172152324	69.7299533996275	21.0816138938984	8.57038413894189	26.8125477483471
Gosr1	7.14874654834166	7.09586112702716	30.0648577919282	15.3928531982704	2.12581639064343	14.4101599366492	14.9293795868202	13.2868469634295	13.7571621759776	10.8741093235491	14.7776375340624	32.2902396041305	8.66911845496699	8.9119151495169	16.0727505508191	11.6181990242321	2.57514023639859	7.19880457509608
Mrpl52	14.9756785879128	29.8086400850507	16.1256298916103	46.2577808798461	50.2424063190894	33.8031378292441	120.723998645876	110.974545027468	116.235266905126	1.09518369798012	17.2419827340058	73.6808652168016	23.9056072207975	60.1701031599185	20.4908018217715	4.15083439629414	17.1341442530437	7.09257502258855
Spaca7	0	0	0	1.08041824701725	1.03480041986944	0.92322383944026	0.0270159550679393	0	0.0943194703368037	0	0	0	0	0	0	0	0	0
Kansl3	8.14806362893681	13.6201678756391	3.95551973679694	18.6302838667752	12.972660400599	13.1762356126344	7.21825286579399	7.6607501836286	7.11167337406782	15.4026654776959	6.187975141559	15.0433375519398	5.36811032604642	21.6206550316069	9.41995384028283	21.4562337187822	17.3508783437556	5.39800928688444
Eya4	0	0	0	0.701933441169757	3.85449788306469	0.868291045385649	0.0673993289739118	0.0660397324865409	0.0857893568456833	0	0.709894861796131	0.0138596812991222	0.0817624011472033	2.10951668161435	0.999355478972564	1.64961289987571	3.03901146764622	0
Ebf3	2.21530825807141	3.07090512511305	3.91030558339754	0.401219586366597	0.420877154983567	0.47111969540744	5.46916299793714	4.55557372071759	4.10305540245905	9.87232080627466	5.50688225249911	0.41025077227472	2.68247869065911	4.11913447174187	4.20882300440377	32.8520300748379	6.70580908869477	6.15808278239971
Uckl1os	0	0	0	0.0349500880197556	0.133897648830582	0	0.0629229659274684	0.133582946855293	0.0732266149561704	0	0.318118468282123	0	1.09045866942954	0	0.0336209997105243	0.045631198904542	7.81694377507887	0
Myt1	0	0	0	0.269666344554042	1.80796273237422	0.676331417484539	0	0	0	0	0	0	0	0	0	0	0	0
Faf1	6.02021872095766	9.37563898392511	13.3677845074791	18.1030338890971	5.1717671092395	15.8452101415811	10.256435209648	9.72388380511487	10.425051607961	4.57874090798175	7.92895551594573	1.30709884198542	16.3075064366579	8.67108530884735	5.26100980979811	20.9691710220641	20.636858051877	6.13152696036845
Gm266	7.88605296960838	4.75061206345983	0	0	0	0	0.0217684115321091	0.0639878807158685	0	0	0	0	0	6.7540013247707	0.0697877870534505	0	0	0
Tsacc	0	0	0	1.42679334149714	5.0106860258876	1.2385558599685	0.998958669499575	1.42160125277476	0.768105704588588	0	1.08223216322956	0.352150571425717	5.14414071020385	4.85499787580249	0	0	0	1.68917979169993
Mettl16	1.47938404119743	1.13930671513426	1.29429858506158	3.29814801090474	2.93282076008449	3.8875074571263	1.59453575085691	1.66740367028623	1.7308923223616	1.20427404490999	0.183874945877576	1.46429935323482	2.33274971973736	2.68824292890638	1.58329431914635	4.08954222087951	5.38924299203163	2.33657442055908
Dazl	0	0	0	0.669156947012797	6.71843721116632	0.946425276242947	0.0276948900644111	0	0.00604311266097715	0	0	0	0	0	0	0	0	0
Apol7a	6.74831604398314	12.4728696332863	0	0	0.0557427980110149	1.07990294690552	0	0.0513339551467681	0	0	0	0	0	0	0	0	0	0
Pigyl	29.5955346967542	25.6623094617925	0	24.6168268609057	18.2535065054448	14.2912130792119	19.3003443327254	19.3445986874614	20.4702080584796	0	43.7114700471705	0	27.7491277118689	5.28063810141338	12.7679316197983	39.5455121378984	0	3.62619291191181
Rbm25	8.52870093260133	7.338201378475	9.82250978470901	6.1887562628168	11.8354702488256	5.91747932457989	18.1895147984332	21.7987442529909	16.2493581867802	53.5423561424909	51.4208649858446	70.6739607213425	27.7546030725066	27.7332589064383	14.1271470347884	48.9839785555443	32.752238202114	33.058724222764
Psen2	23.8875316406282	19.1382312982117	8.98062610428585	25.2101955541171	9.12043278648088	22.8114999638613	72.0682157469746	75.9805123623637	80.0983335353886	21.0557155936293	29.4779744553008	20.429285412313	2.48858174424309	14.4315820514297	6.83113210600413	11.9013582339543	18.2034461687432	18.3468243234462
Acaa1b	5.8602778948466	18.1862463480239	50.2115957100334	0	1.03269073501752	0.0219367054708998	0.310050081684398	0.488714777027161	0.400040505814328	0.309520571116195	1.02229201963241	0	0	0	0.0432172075789716	0	0.060530600078445	0.299179397357658
Plcd1	2.47825524942106	3.39299512512341	0	28.013472975126	5.24057994724699	16.0581790554565	26.4913756209718	24.4739679360737	28.6599453609252	0.863895630886483	5.4472002318648	6.03487178207046	16.4670329372324	5.62043310508032	5.31835735091135	7.73909854398611	3.5708944306219	7.13573331986784
Fads1	37.3014238655977	35.0035888296359	35.4036133625699	10.1479309185674	13.0177620428221	4.81201601829616	16.043957151622	15.4348821245491	14.5646550182743	0.429083504946366	2.862162719305	3.2008720823079	8.96137665507984	55.3787774327447	12.3699287638195	22.2415111767762	2.49269841495113	12.2716524829887
Lmbr1	10.7007672602994	12.7369557002133	5.79216957078406	3.46549539431443	3.11713726477595	3.3107550872235	2.88448197732393	3.34016737336834	2.94773738506064	3.50872519417319	4.89148382562987	5.93523201271543	9.28935084830658	0.424517694603502	2.92786608145784	2.12458862099548	2.39552177910449	0.742517236642113
Tnfrsf22	6.05900204447028	3.2352132081121	1.26479080225207	4.18041840103503	7.6875094981432	8.66511830630442	3.92621202921671	4.80569165319486	5.37566183029735	4.92505433486487	4.31238991672682	0.154766988943719	3.73032541897163	3.35421982719421	2.59383182447772	4.31181826290877	3.26684380674732	5.98543254386439
Cars	3.1050659725391	2.39128070530307	15.1557224452006	3.86961131002628	7.05337341230823	5.17811550631219	1.93252107330055	1.80299437854875	1.85505107140352	11.2175558621366	4.75307554356571	8.76416094273258	1.92171185109918	1.49259287573509	2.34424629365479	23.0058877208913	6.99973909969873	2.53235840259556
Asz1	0	0	0	0.186944055113094	5.0134233137966	0.593337868229874	0	0	0	0	0	0	0	0	0	0	0	0
Wnt2	14.7299579192863	13.9616859272817	11.4088188515444	17.5115594898665	12.803762268287	23.667127275407	1.61858517143624	1.53996553722846	2.66164944340688	0	0	0	9.56145110071934	0	0	0	0.737319078915622	0.624734344247334
Gabra1	0	0	0	0.649710972868479	4.5172819129636	0.370121268964789	0	0	0	0	0	0	0	0	0.196760406987308	0	0	0
Grid2ip	0	0	0	0	0.199432966396414	0.127092325805125	0.00390500812217814	0.00382623530044689	0	0	0	0	0	0	0	0	0	0
Kdelr3	4.97978256266553	1.85941423139736	5.55886815055759	15.4923757990675	15.9152206791803	13.2383275705988	4.46121301399007	3.76512671611267	3.17394041870797	0.0860778682537172	0	19.7969683867316	0.23388831446928	4.05576406531957	9.55489272992263	0.897165641396035	2.69337575855782	0
Cfap97d1	31.2180969060061	21.6992242748259	10.2221873168599	2.09866957109104	0.211585131798702	0.431476853472737	0.563441779693876	0.584550940374288	0.491779118049945	0	0	0	0	0	0	0	0	0
Apip	0	0	17.8833235497958	21.4190216425551	14.858354295432	23.6288590575141	22.4548783897742	20.0841960596932	23.2693678878522	11.2953961058575	4.27890547737341	19.8406327282201	5.17025711688642	33.6882476604484	12.0404869003318	0.115081883637255	12.3511478848065	0.704387973138869
Pdhx	1.95044363523139	3.87202905519332	11.65557447556	7.89484247811957	3.22223158731611	6.42859340218893	2.9409788664201	3.77186576250333	3.61836368061032	3.55405223719833	0.0340243756152466	0.166069311037064	1.79143768870517	6.59390245849449	1.40241488105503	27.2624004239909	7.85696430331205	5.19777384758962
Vac14	2.01910149308077	3.46802126732981	1.48757228560007	4.76180888888932	5.84649847374464	4.18648786245029	2.23065229120084	2.502146783855	2.66667974905257	10.4005315768927	8.06905666530547	7.22043595013305	5.50027352860258	9.23063446708609	1.14518148841589	2.2487264618774	0.204760409230878	0.404820674217741
Mcoln2	0	0	0	0.536156459767783	1.6432597097359	0.759218167812201	0.0241319525652487	0.0394085944189884	0.0702089123021068	0	0.0406678212189535	0	0	4.69599964853168	0.309460442591031	0	0	0
Slc5a1	0	0	0	1.46047765473587	6.37694077782198	1.91917308784228	0.0515567641549952	0.0252583739667902	0.0787489437400239	0	0	0	0	0	0	0	0	0
Akt1s1	3.32692859655354	3.75780837051022	6.74056191912534	9.55468509807267	3.9023406241702	6.83705412543811	2.35041447367934	2.51389886835878	2.52488800866452	9.72595850848788	0.0435272773984112	0.467394291414862	0.358090724518397	0	1.68369851480029	4.9449246875383	3.78860080100361	1.37575776003685
Tbrg1	11.6259140292791	8.20515982110241	3.53875180988687	35.9716591134148	21.3815426753729	27.8804448526991	9.23430414142017	9.76549212617081	10.0718131251257	7.75250247485075	3.22206737754022	13.0162409963667	5.1040733590211	2.71252626769265	14.6500683660449	6.01812465060241	1.82662451710704	5.20631971943195
Panx3	0	0	0	0.87271407906756	5.85106211003737	0.275735572203238	0	0	0.00672239090417377	0	4.75053207119573	0	0	0	0	0	0	0
Adssl1	0	0	0	0.126522663137546	0.727083452908266	0.0617796403835964	1.99946505350191	1.90953307188934	1.49111636328513	0.290564287334916	0	0	0	0	0	0	0	0
Cfap161	0	0.16459432123599	0	0.0276487208236586	4.66071339254455	0.89103759875714	0	0.0081289497145316	0.0796523193269322	0	0	0	0	0	0	0	0	0
Brf1	14.8455858484115	11.521348874314	8.01679008282955	7.00580527853426	3.23034095289281	5.23352669219421	2.23801240210411	2.79515626855913	3.01156207123416	12.8972786635411	1.61392974316698	8.6986798059314	2.82499924427456	5.2407046407892	7.10956359903343	3.76808941031074	11.9858982229292	1.23608572584718
Vipr2	0	0	0	0.0789998852662546	0	0.3375293669475	0.0770405691574419	0	0.0413796824825144	0	1.79765802600832	0	0	0.16935381342257	2.77384170858427	0	0.37254190521056	0
Odc1	65.4716098084756	59.0221217640026	29.3932051028408	47.6055918742818	81.3232580580314	54.5423807981798	9.45314847401198	10.66286151471	9.94573884445118	1.24844508772682	11.1920710448919	4.79186778543071	24.9087276978126	10.3059984276947	37.4778862588145	8.48327541643201	14.579181678101	16.5150190471619
Thg1l	0	0	0	1.05246712818894	1.0640311006076	0.0856513753908567	0.824600424902879	1.08301875719097	0.84988412288807	0	1.95140797060977	0.346349528292226	15.1417148548595	0	0	1.83214939123988	1.181701864218	0.467255703574706
Adam19	11.8506926705626	10.9149052737667	7.71678717119568	3.41922384653371	3.89185795766124	2.43176473448067	0.754612770532263	0.888725561818992	0.726770293990854	10.8055610742227	9.92297124057081	2.23818951144992	18.1976723630787	28.8034912065206	23.9539345260132	7.29471953905861	2.40359653955909	7.87053322059594
Pabpc4	6.97936249905246	6.51510673082116	6.38859858709525	0.83175481387169	0.251569309921079	1.28253735685837	5.96358256033111	6.40959307751851	5.99043988859068	0.331764239673689	4.68187913078634	0.486207394369751	1.31121494597926	5.04080673416322	1.05279564526872	4.77245457348438	2.53624266511949	0.349832616408676
Exoc3l2	6.99847927880584	7.97020131028897	43.1239716549909	1.25104954013744	0	0.514420113154249	1.02738663391334	0.561407613800704	1.00018329768384	0	7.02540662137225	0	33.1166867334687	2.25844443019402	10.8101560184787	1.23220144332718	0.443579571789999	5.34956005496402
Zfp296	0	0	0	0.0432715375482688	0	0	0.532348267291122	0.636109270739488	0.793288328691846	0	0.656434934550413	0	0	0	0	0	0	0
Plin5	0	0	0	0.802462059286367	0	1.11363204179727	0.164749429875258	0.186260841087159	0.0995506532268301	0	0	0	0.316259139162582	0	0	0	2.78835209886993	1.23754475395744
Sugp1	13.1748332964189	8.93298025772384	1.54072279465119	9.91242622430198	6.08051820896711	7.58780192768312	5.08277621435844	4.90388705083571	5.83446749442726	2.22672412438557	5.34075204861226	4.99985790852529	6.71665420254956	11.5946472760105	5.16331379807146	9.38136815376543	3.79086630938161	10.2427781328918
Gm5893	0	0	0	0.422348452255983	4.36877168158584	1.48484272239636	0	0.0124173894058106	0	0	0	0	0	0	0	0	0	0
Dhdh	0.172454182110766	0.0708324373785551	6.52218518308456	1.55870410099121	7.29351771815827	1.00511449664763	12.0996724107743	12.4607932774729	13.701860628322	0.262323697853121	0	12.0698404097551	5.34583820274549	5.75731443565736	5.55132265333721	0.264091795603852	1.68330304024844	2.31372939340971
Zfp790	0	0	3.25921697645267	8.26501745247061	3.46182890600118	6.09475799818563	1.73528398107245	1.72153288153423	1.45778115754496	26.0642043748513	0.621423875028602	2.06964673361336	4.96197447905645	6.16916537080101	1.94711359941912	9.37517805464789	1.00644946910092	0.6097763572826
Cpb1	0	0	0	0.214723805081178	1.07970269143808	0.144165035771303	0.0402689098835453	1.47567665834845	0.674826514931042	0	0	0	0	0	0	0	0	0
Slc25a41	0	0	0	0	0	0.420373861563314	0	0.0194703919533635	0.017343869545404	0	0	0	0	0	0	0	0	0
Fsd1	8.19921752796828	9.2611209901383	13.3400348785607	0	0.541820891056122	0.0690570655979229	0.159137304521736	0.270273719991214	0.342612733053554	0	3.43273604281862	0	0.970766286636636	1.03947198804185	0.340120983834506	0	0	0
Pinlyp	0	0	0	0.104560049805247	2.00290551809447	0.204222140611651	0.18824640577589	0	0.027383974335626	0	0	0	0	0	0	0	0	0
Fuz	0	0	1.75590456040159	3.57650544935482	0.674974755847947	1.13556980405267	0.269614155624054	0.233095967628764	0.23070847856219	0.388425735298005	0	0	0	0.561134113872483	1.2541714839048	0	0.2848555763036	0
Sptbn4	0	0	0	0	0.0176560634921431	0.0405059442858046	0.0027657241463466	0	0.00482791809368037	0	0	0	0	0	0	0	0	0
Pgam1	22.8822858870927	25.4156220109144	25.0107557567913	32.598204548743	22.3195625711127	29.9237470396174	2.40199374473878	2.18356221605336	2.59731884529768	0	0.404790503031037	2.63431843542144	1.44305864524387	1.03507966821347	7.01610214342611	1.27739729567084	0.239679187394367	0.533088778863927
Evi5	25.5983627597846	21.9395653332275	35.3057647896582	5.91637344842811	10.3485605430062	10.4395583798741	30.9704808521905	32.8761554006825	25.8199111215718	17.4950704112978	17.2204710201365	31.5637596213441	23.9528040761725	28.8692871207396	24.7538406288058	25.8006158477072	21.2178528274974	21.1199867876625
Evi5l	0	0.0615587395706636	3.2390123909828	0.6411233649837	3.82297894050273	3.11538791114731	0.685727947271736	0.653653767401954	0.769128585598415	0.227979112352877	0.878470739723543	0.0153132893565383	1.26472737166366	0.772698770322465	2.3177585143004	0.310521272132434	0.794155223976163	1.23953772842363
Snapc2	18.7767411577109	29.0690877432634	0	22.3225362632272	5.91768568732197	12.7246036393627	6.68317306113404	7.36873438102496	7.43825523347182	0.549263412576575	0	1.18060353623636	5.53447534251701	0.488299164535206	5.60807397884865	0	19.4690225170343	4.84457528162214
Git1	40.2697268735376	39.6961493949407	52.2039535605753	17.7818650388929	4.60676549052254	23.0055734853823	6.31967853106832	7.08138718769805	6.82806777846604	28.3430507663639	49.9430433392786	167.682290972085	25.3981212544402	16.671649257981	28.1647381481599	61.4420226198904	40.9453101087888	39.7473990630242
Gltp	2.90020563240989	3.27581932866271	2.84896725010189	84.3422188808732	62.4783755586478	58.7217468705498	37.7815985067974	39.1373774045943	41.8328129030818	9.99494974765566	4.17387558980452	32.0029322935626	30.4044632057827	163.18832678442	28.4405035814619	8.62134429064566	4.71808888466154	9.5943878293603
Bnip2	73.3984964815331	77.1522899041883	52.3055544452859	68.0406290408659	67.7334530110143	68.1785567875151	67.2277224142122	64.7614765993712	67.4634207278511	70.1315383072243	60.8010175918382	55.5368461240072	102.937101695931	47.0340390450247	505.906110685555	49.2637064832128	66.341187291764	147.775363973996
Ccnt1	27.344976945616	23.9527966550115	3.42625880110812	10.9253662175286	18.7523532896522	12.836271471191	13.9420649552879	15.1352965335512	12.1108280564745	20.0282152320686	33.0456313998036	26.1574126899496	24.9395388126656	24.0193716465802	21.4550002907564	21.4906651763357	15.9783332991172	38.4745423790497
Scarf2	6.65559041977889	10.6612873914629	2.94210228263322	10.1024781645643	2.85879676644925	6.89489109725237	2.77645060292773	3.36848938610926	3.5718432083277	0.0949121167798867	7.59313455707382	0	1.833902088203	11.1097122530215	5.87515365923539	0.0299770470532053	0.0618708191476473	4.67879482027642
4930579F01Rik	0	0	0	0.555763694740376	1.34848834314078	0.199007136390483	0.0222350735699979	0.0217865419839653	0.0582211610717092	0	0	0	0	0	0	0	0	0
Brms1l	0	0	1.45293206792461	8.26590319056638	11.5821272464721	10.4640942264777	7.14993085115853	7.68826888051373	6.96215553118955	28.1580762827502	19.3123537736011	50.9276656973889	8.24643035547362	12.406985714867	6.99443298464069	8.72690405584973	20.658576975311	1.66497880770886
Med15	8.55936826352615	8.0678645079849	18.9452834948876	12.0306656790477	11.5879662605322	11.6047056213992	11.4159350247252	11.775539859106	11.1675808396582	10.5160212234017	19.3877567369393	28.9606790844586	7.0678656577817	7.56809179268197	24.4937328939028	14.629890721795	3.6315864368658	7.21006414697204
Dhdds	5.06424648946838	6.37881290185398	0	9.55049947520816	16.4204376703314	12.3523362371621	5.05347575801363	5.82815619136566	6.10670588142115	4.33312440124454	1.51949768372635	10.2106293944607	4.18625469407384	11.1570519895133	2.28562379744559	5.38305851051642	3.8289763628903	6.57726613396055
Crybg2	0	0.0672640297526389	0	0	0.129864070125905	0.0110344356195117	0	0	0	0	0	0	0	0	0	0	0	0
Ubxn11	0	0.110655144685857	0	0.0371759266072643	0	0.462891316497085	0.167325727613955	0.3279007805558	0.369978166962228	0	1.91747662155599	0	0	0	0	0.412566854034866	0	0
Mogat1	0	0	0	0	0	0	0.0339520154191432	0.0998013800639028	0.0592674977276835	0	0	0	0	0.138607384798264	0	0	0	0
Tex22	0	0	0	0.0694048204612784	0	0	0.0208256850484351	0.0204055840078163	0.0363538430943822	0	0	0	0	0	0	0	0	0
Wnt8a	0	0	0	0.100966920945961	0.193407714977507	0.443709444679438	0	0	0	0	0	0	0	0	0	0	0	0
Tjap1	13.4520865269708	12.8363263245136	5.13894361160289	3.54376495539686	4.20226705286484	3.32343187760215	2.19983204094903	2.23814661265906	2.39636862329019	4.85720143712552	1.90575586965552	0	4.6800880907063	4.82339546461347	2.36285324959848	5.1653430009489	1.81893101244022	1.2985951429916
Ehf	0.114557082234268	0.0941045007353544	0	0.0790388468309035	2.42245244154037	0.378219331162369	0.924942772999453	0.804037098701099	0.505081101958714	0	1.10310735719589	0	0	0	0	0	0	0
Nanog	0	0	0	0.0393149518224012	0.150619924331279	0.0383941267920655	0	0	0	0	0	0	0	0	0	0	0	0
Rpl15	19.3723298788398	23.5522293842043	40.4706281339155	41.594901074588	41.1017593916576	48.1217515609578	123.868951465159	121.778924597104	133.374062245919	18.2699492209584	6.27215218579807	7.8117714574685	24.5988779726423	21.1758791296223	21.0180326965122	3.90896814619063	18.8250411009836	14.2415684015137
Tmem167	11.2303465533703	9.51664961928989	11.0609696971459	4.75506829996624	6.90565941959016	8.08863390098658	9.73070354083223	10.0451854436109	9.82599941507268	1.97799884247757	8.07961644282884	1.31653762873965	9.60906488572376	9.72146050091473	3.31887519359541	8.43387173505191	10.516731076866	2.6723333856476
Steap4	14.5773251723474	17.2968546416593	8.65153695794609	12.1529930471738	21.8882974601344	7.73488930203626	3.99034647400316	4.07413168881257	4.71205724089276	15.3600294676044	9.87504928910465	3.06157065203163	13.0751351710045	40.5548513527889	30.3961757199064	4.88778840170909	1.91975052457983	13.8049623895679
Mplkip	1.98596137409192	3.14626266815658	8.98796022115338	6.67491574442946	6.29934468342464	3.92835097291476	11.042284170918	12.4309567066937	11.6013000879064	0.836138582119886	11.8185402786657	8.81218420085283	4.73929853230691	13.4039774354068	7.7956817156909	8.25481865752462	15.4813966082044	12.3576837392784
Kif11	3.68142641645168	4.71206120342079	0	1.64214354054811	5.95177830734764	0.90567633467674	0.581366262148245	0.628686717045536	0.810640514088242	0	0.573502945633751	0	0.0147440652153936	0	0	0	0	0.613660611902245
Rpa3	0	1.38572190871568	24.8563614943418	12.0267067850376	5.49935088159196	18.3373864514175	17.2521368208898	16.6759965011765	17.719938378716	11.3330303197495	0	0	0.484179007799523	1.5207767994063	0.8210508573674	2.53261187581987	0.104543166684779	16.0182124173305
Mlkl	11.6493062104245	5.92396617395082	0.953624676040943	14.4674242773084	10.4107602235787	11.9420071687215	17.7204605635101	21.0426493530886	20.3782785548885	0.632857344885775	3.36757107153249	0.396749174696451	11.4161126646636	8.01726058254099	5.08090241218065	54.9674650460185	4.43484551126191	0.203904464651576
Phox2b	0	0	0	0.072546602457468	0.972769173849834	0.177118584913191	0	0	0	0	0	0	0	0	0	0	0	0
Tnpo3	8.5819519950181	7.12987419128701	7.80763824458742	10.5369232847175	13.211149507996	7.81616202920314	4.9464976357409	5.51536455202411	4.29445728391916	10.5601708647884	2.90908411510359	4.1749824794718	8.47294044329771	6.29717684786224	3.5599762365243	10.2695207612176	2.4205493872896	10.4672411275598
Ttll5	0.965699966798028	1.65268250740263	0	2.20984948348711	4.45644269848677	2.887395539062	1.02962186879463	0.773779745576396	0.75615993636315	6.75562425635235	9.62753732409018	2.41738334939773	4.06760385674295	2.20371335392394	2.53708828996678	12.0047621608374	1.60841719880885	2.57351196485382
Zfp715	27.3277385481311	29.9316654153737	1.22579612587408	6.11274922933529	16.162144605573	5.02789803634997	1.71536273565582	1.83263590383932	1.61894976382318	3.9148698764386	4.96307897478114	13.6420796999797	9.41246261194737	2.5733480438479	8.58025777257866	2.20316948553448	10.7880215607673	16.695788384616
Retn	0	0	0	0.334936498996163	1.17624717348259	0	0.033500468665627	0.0328246886509522	0.17543779884686	0	0	0	0	0	0	0	0	0
Acp4	11.6870493408948	9.00045790909667	15.7857870901872	0	0.579227907977235	0	0.0151221383713622	0.0148170907318049	0	0	0	3.73157457047263	0	0	0	0	0	0
Cdh23	0	0	0	0.0364253411594997	0.478455451231919	0.223596659766437	0.138964943681718	0.11015329132031	0.170351632068988	0.107552870983525	0.0868335650184256	0	0.0129884255944331	0.184856215241607	0	3.79099658005716	0.0841332102395011	0.0207918995554303
Rps5	56.3620844592599	71.7187006780736	36.1871416859827	127.234565934554	126.098149395673	149.994007437826	453.394019516846	433.218432996486	494.403775134087	91.1269259572662	111.044259793428	45.1662555277275	44.7888478799702	34.248174173481	91.2469278718065	110.63523646096	53.3534302760641	112.861856134419
Podnl1	0	0	0	0	0.047575355078998	0	2.49655894726873	3.27133307328464	2.90103463025077	0	0	0.220677055748322	0	2.52520081118662	2.8192378218803	0	0	0
Adgrl1	6.47176141572496	5.13299667781859	1.60762441019782	0.656949319563609	0.157302839338874	0.601464764885135	4.04414091942657	3.74225150757065	3.27976269304972	6.81748344649931	3.25452444382149	0.623238571966977	1.69101224123801	13.6430698430493	9.30176032564175	7.50504889214659	0.0138303292598008	1.61324833722267
Amotl1	90.0016168504849	94.9972218098979	68.4285401357658	15.1694772733949	5.35190126400448	17.1663177624698	21.9599233720388	23.0207591124747	22.8186108654959	69.4412845884236	74.8829717013506	28.52111706745	46.2036093112144	52.8395893613273	69.053711622461	51.1602093991533	57.7756397937936	65.0331702147787
Etv5	9.6523904492745	15.8581794580652	4.89386331433539	6.40188846009638	1.52260848196161	8.37089282838327	5.26651780390099	6.08243560745783	5.85134730185962	1.39128101120686	17.1096253931654	9.92578827302982	4.4774344590623	0.842116716610069	0.0413317871167158	1.96337603085738	4.63118839303569	6.09450963841819
Tmem190	0	0	0	0	3.68318457902631	0.543556805365052	0	0.0297532625601915	0.132518314379637	0	0	0	0.378893698870442	28.8842831143266	0	0	0	0
Gfod2	0	0	10.0767996366722	9.90856232392722	8.13445651235478	8.97596859910659	1.25125849880854	1.42847944644996	1.2424052106127	39.9844960904502	0.34821821918729	0.368250047781407	10.8620853103914	0.140592646820114	0.588834453263489	0.0249743671087793	0	5.24826108458503
Enkd1	0	0	0	1.73445662284212	2.44569050677625	1.64678170504148	1.90829070320834	1.35985176399725	1.84854175373744	0	0	0	0	2.53781446766189	0	0.408872502674041	0.162286194799001	0.032084721378285
4933405L10Rik	0	0	0	0	0	0	0	0	0	0	0	0.526686530498181	0	0	0	0	0	0
Atp6v0d1	29.2131421216614	35.7036569571896	20.1229166860062	45.4239647043508	26.7439830394888	33.5820985897009	15.9901305591074	18.4570954199869	21.3723290606739	130.126453048308	31.3967374158918	96.2416578606387	5.09227777885124	59.2568601861248	44.6423871939909	32.2203600590641	77.8272274907101	40.2675779401752
Ptprs	1.96020235922354	2.97543490116935	11.1976149001565	4.87468159614728	0.247804441218013	1.95818242850724	9.40611029228642	8.97433228568444	7.87097081088533	3.51646754462988	9.26822629876371	0.435391856154545	3.001483486589	8.36285205816283	10.3006354684833	6.85577865831012	0.728886953739802	3.37548606207308
Slc41a1	56.8287086655594	56.7243232144297	81.6292627315812	33.448828049995	43.5174446115657	35.5832030374166	12.5620176072595	12.783442012356	13.4504038730532	56.7717187205547	48.3739759345262	103.823815024907	14.6464938424515	16.508416067008	23.0968875771952	20.4064170700426	43.761701467951	61.1846230739517
Fer1l4	0.0926291024562469	0	0	0	0.75901870510967	0.274615996214014	0.00383535673020774	0.00375798893415411	0	0	0	0	0	0	0	0	0	0
4931406B18Rik	0	0	0	0.0156478114656175	4.16642037801804	0.618893148738921	0	0	0	0	0	0	0	0	0	0	0	0
Iglon5	0	0	0	0	0	0.0820744014757923	0.0100871929868469	0	0	0	0	0	0	0.411804549038319	4.88314887557639	0	0	0
Igf2bp1	0	0	0	0.109247001015274	0.592927886383224	0.208931146281095	0	0	0	0	0	0	0	0	0	0	0	0
B4galnt2	0	0	0	0	0.588309878659805	0.149964516146012	0	0.105345901178564	0.0402172306009281	0	0	0	1.02211819346854	0	0	0	0	0
Zfp651	1.26614527361403	0.891507907858422	0	3.68151153699815	1.31480552663812	1.87686016837645	1.16084839353942	1.10074012558092	1.45116841597482	0.10317644522667	0.0567956093025283	0	4.78149220807303	0.321036133075859	0.552235511598096	1.09167297234831	0.655766736061511	0
Nelfb	18.2399441936921	12.5371763054276	20.66020080488	36.7524005133198	10.2822236164484	44.5823270268164	8.17656929843089	8.96305764450555	10.7553671018436	24.4893541658941	17.7664344558774	1.10296732977239	16.5713369130975	9.87884556117834	11.2660913575448	16.1624323756285	46.2309865690042	24.2526744830739
Card14	0	0	0	0	0.219993400879953	0.0467316136090179	0.0114869142286699	0.00562759862973437	0.00501296207707551	0	0	0	0	0	0.423500479741297	0	0	0
Tmem175	0.323264317074028	0.0885166491397328	7.62127575103166	7.43455819718485	2.13619604219843	9.19896205156178	2.00773937334356	1.87106262538607	2.2274701229321	18.7879613227391	6.24819088031606	15.1933249237249	15.4393642908143	5.0089687935911	4.92046279974025	1.39775567170755	1.52257740197319	9.5059105686757
Bcas1	0	0	0	0	0.0894542702915836	0.934904615359006	0.0140125139133841	0.0411895497058438	0.0305757488277254	0	0	0	0	0.0858080684168323	0.0673844990224708	0	0	0
Tango2	2.09962421668714	1.72476537276975	1.46756930233203	1.97237795088379	14.1095451518225	6.26281016057209	2.84548364472784	3.38108402326225	3.18983142463609	7.95374737685277	0.338093037087027	0.412548920591443	0.750985513386951	0.518717548014943	7.3536564641189	1.44034215930319	2.0869512253089	2.03331547239834
Aldh1a2	0	0	27.1614547746573	1.90771288750237	3.95264203369889	1.53985207899573	0.128504779207879	0.0114465952694023	0.0101964180057123	0	0	0	17.1519130353066	4.19691406479265	7.11594992989799	12.7078051719584	5.82264803281091	0.933376289494968
Ndufs2	12.1512722800191	17.6950636817234	51.2730963950729	41.8046268129911	25.9873743719972	52.5856119301413	29.5017032553837	30.8673054931899	34.6420061637187	31.4535526984397	17.343164224114	20.2031609572406	66.8213083241385	54.6177815506621	21.1888755789134	34.4300317669609	14.73602149614	47.3043371498361
Snx31	0	0	0	0.900962064591042	4.65977504231839	0.835866957285387	0	0	0	0	0	0	0	0	0	0	0	0
Atraid	1.22722438143762	0	14.1651281129886	76.6709917945853	78.3401572427481	70.9061332081152	79.1044941458639	71.9199806841483	81.2842771687424	48.6523522268972	30.5067258308173	10.0938554440424	29.2185519819138	54.6099115533205	11.7699013482293	3.04010739675746	20.4209660771851	24.8667223946719
Cad	3.59078985271426	5.51466404309286	0.383407696954015	4.62102264840747	0.350771587190662	4.27610540350301	2.20432101281334	2.00150775363971	2.13835943988989	0.296849253589136	2.1569699491831	7.72048778955935	3.53555404624827	2.21676960324066	1.48176451932076	2.81270643131504	1.45131415561419	0.588209436202974
Lypd8	8.95472369913475	11.4426382327176	0	5.42319753651095	9.07344277811536	0.435761378302781	0	0	0	0	0	0	0	0	0	0	0	0
Sh3bp5l	1.20674488136954	1.40433782016778	0	6.17508411267184	0.877185588914832	4.87179278971631	1.82375559903062	1.92568061675778	2.10422476720656	0.783956353328998	2.18930144859314	0.226044594336659	0.969821528972747	0.254979107583078	0.907724648355806	2.06538645066862	0.317842826671356	1.79275906261729
1810065E05Rik	0	0	0	1.33263251382455	3.09974503021727	0	0	0	0	0	0	0	0	0	0	0	0	0
Atad1	28.8751874455169	36.4989211465955	7.79777068293629	15.0117011755673	9.88566676339496	13.0662994768487	21.2736022844893	19.5260165410174	17.2239899920507	25.3649294206348	37.8731312582363	32.3550110115174	17.817399820761	14.6248246938068	24.2000647094031	6.68031618111172	10.1625374749884	15.6661211707282
Pten	34.4171009067292	31.5100501438544	22.1122084328294	7.22342113779714	9.77237566931367	9.2797239791622	24.0283195967978	25.412869959949	19.8929164559549	21.0888009444493	12.6778424975406	16.5389274021677	20.1426546011395	24.7628772162996	19.5271771413355	21.1421831936349	15.7082036023855	33.0452861301352
4933402N03Rik	0	0	0	0	1.94180922162248	1.20209782192178	0	0	0	0	0	0	0	0	0	0	0	0
Pea15a	95.2944023180649	92.279053781955	90.1979268177653	165.855230828026	107.927816631131	179.962391003825	50.8627307913703	51.3871903595129	60.016607584355	38.6293216643776	54.3382761428296	22.9214360026262	78.6648806654842	24.8893773515887	58.7681490697658	27.0044513274678	59.3958982466714	30.0108318003999
Timm23	8.5836993129444	9.69539808024137	0.175667703481226	15.101960429822	20.4202161242322	13.7602099733819	4.44265733676023	4.74481242027214	4.7177558696531	0.340022038370647	8.60991968606423	1.46170748572377	2.71010117870676	0.302282062591958	5.93450176861299	0.902097632094944	0.066495541631528	0.788788323783728
Tnfaip8l2	0	0	0	0	0	0	0.1414364706498	0.115486148350832	0.102872951715386	0	0.476705155678856	0	0	0	0	0	0	1.2555935350069
Trnt1	12.8825188891699	10.8203329583346	0.284380256893243	5.85230630905196	3.48173331089013	9.7822197104707	9.30166740490992	10.1651991197061	9.13343969571097	26.6415781098126	27.240086280299	8.69611617305437	15.853949531798	7.95194304244287	7.37824380866936	4.0160004713658	6.99702463449272	12.2106684670572
Ly6g6e	0	0	0	0	3.31588639386025	0.169048767218796	0.166212851604164	0.183217458923284	0.435218043015228	0	0	0	0	0	0	0	0	0
Ehmt2	40.9632250445389	40.5327234735913	3.20087102047337	13.1838812443726	5.32158385595518	7.95871987172783	6.01345924109449	6.0857265783049	6.27479650655486	7.43471907954351	3.50793854038629	5.82619187946939	4.16854397503857	16.6418253294113	4.26355192393953	15.8921602836654	4.15414814573703	17.4952742462985
Elof1	8.25672525960172	8.01580146804274	0	16.6241264144826	26.4874252008356	15.0209464063101	10.19406270714	9.16620751899877	10.5793528111913	1.21313150752169	3.06399297917089	0	0	3.17200801286273	10.2129218920906	0	0	1.17260042531931
Med16	7.26030997180544	11.2529851190293	12.5147133659982	20.1126626191114	8.43681533258842	10.7622615509616	3.47694704418983	3.76805322019523	4.24267202289241	3.15165355454115	13.4490045899108	13.2965853046725	2.99607436471168	6.90040650264605	4.70966540186898	0.345517128655709	2.36859885779832	2.92047340353523
St3gal1	20.0460680872471	20.1435003757683	29.6294569283467	6.857512336658	6.97461927523398	7.07383345012079	5.6402618357641	5.0876949821853	5.84277522884153	39.5693338987857	23.6554583207587	18.1572830224495	22.1102806856977	8.82587732365998	12.8840519459947	21.3668305337306	14.3359185362258	29.7479083678557
Tmem259	8.76716675840657	7.65202988093992	5.51723922587016	3.47812962586136	3.15022718427121	3.38743566827006	2.59778425161329	2.62874509314505	2.5099588280122	0.208373788729994	7.48441406815932	5.45859817770766	2.33552253627131	4.30696513252404	2.14571628347699	4.96063877569982	5.24657381404788	4.80871051788991
Rnf170	11.7778713182463	10.3481455219402	2.51517170448509	3.34939184073115	5.2247991805107	1.42844988611807	3.74020889051693	3.33651092304172	3.37183789040463	9.79514248345607	9.60472609960362	0.585995414029776	5.04434256591418	3.44509466070412	9.65246665089932	0.719607737991493	8.43532780948881	8.54556517035558
Clip3	10.8761396355946	12.4014187388389	7.25554489859969	3.6064049910337	3.86176471811506	3.65318896790964	0.920828701798531	0.533449155497857	0.457587255010102	16.2044047917782	8.56324793756433	45.2793146425809	7.93940372108326	30.759884686543	61.8864262178588	53.0809704705509	2.80680469476837	10.6508473702065
1700020L13Rik	0	0	0	0.0362434712112761	0.624837342343041	0.407037734819007	0.402384432740939	0.351643925068907	0.474603009147465	0	0	0.161016215224259	0	0	0.592708364140222	0	0	2.02743248847536
Myl2	0	0	0	8.09117837716022	6.2342745295519	6.35664976746911	0	0.0132897906102188	0	0	0.548577625304284	0	0	0	0	0	0.0609030960789277	0
Dedd	0	0	0.80295816008566	1.39863561588152	1.23875315006665	1.55680617989899	0.703972824056639	0.888744826765958	0.740474626959111	2.23805394769621	1.14072509953864	3.69699017691042	0.412919357206131	0.276339752835303	0	0.333798331655577	3.36364651096211	0.200303694801476
Mcemp1	0	0	0	0	0.113015351523001	0	3.27509685550858	3.38249188723944	2.44135279629141	0	0	0	0	0	0	0	0	0
Nit1	6.8643198293854	6.06435962646374	0.0636136493141667	1.85867572719498	4.34779131534291	3.76118425663286	2.87974633945301	3.14217859500734	3.2857770957386	0.295513070817506	0.596461377877985	0.688116877606132	2.47579222090384	1.9484567306262	1.75360917468251	1.28335433902048	0.0240796912720821	0.0238033243153173
Pax5	0	0	0	0.209084667536688	0.343297055592065	0.121540201439923	0.0209127233797117	0.0965997995896965	0.0234680010487286	0	0	0	0.323070398155805	0	0	0	0	0
Prdm15	2.58907686710378	2.77413003489472	0	0.535901349636252	4.67154019253364	2.74948160164609	3.57961761720709	3.7928423030195	3.24637992972355	3.32829114679394	8.63632730558505	0.264534408752141	1.76411980298823	3.87222549761599	0.694833994017503	0.091262397809084	1.287127288266	1.8619824825241
Rnf168	1.7178941027475	4.58636063377703	0.562514600479552	7.03256553719256	8.55198461444022	8.42083359141629	8.65418763263297	9.83286647939175	9.86609245314358	15.4609895464377	14.7740671247835	15.9140699889001	13.510308801767	4.7187706830525	13.2642152770999	10.9098244685251	9.60841203154665	12.3659923567633
Chp1	31.9476424247496	27.4435511249961	5.91797834111261	28.3149451592071	15.2486423307845	33.2608353318321	18.7990048495661	16.9533137691461	18.4994203438901	5.03318132476973	5.57945305530615	5.07349101818177	5.69048018677946	10.3377182548954	19.2896714406614	20.5233196312224	7.7725857542284	13.9575782045236
Sval2	0	0	0	1.24043880278063	0	0.0712579737316316	0.0875782119586508	0.064358671415381	0.0573295290519852	0	0	0	0	0	0	0	0	0
Trpv4	15.9849287622435	18.4092045000854	3.92563013721565	23.1172881263114	11.8887380753998	27.3275378200558	1.07715184541489	0.953695719697991	1.20633931494864	17.2529317834571	4.16631651455489	21.6163083833941	8.52839271363304	9.11272143000478	1.51860347711133	5.25152854674422	2.09783971773343	1.95855340912018
Klhl3	4.18751351349869	5.23150079422624	2.09961532401749	1.31217007599765	1.93703558518582	1.3813653088593	22.4137786358147	25.9363277661545	27.9998818807658	6.27018842612211	7.50576239074226	8.23614873743666	7.64719810450345	12.8738470851681	6.76299128402709	3.20632399098607	6.26082496839783	5.21091894906065
Tvp23b	29.7235392465239	32.1644551972018	36.3576341253355	33.5223730147428	47.5938743447335	30.2145286416544	17.7862531889501	19.3290639136948	19.4696381825048	2.77147627624418	2.87174864253249	3.27056232420914	11.5173512813692	20.1940106723849	6.37363896794198	1.2872693919156	17.1100912876773	19.3299607841241
Dnajc7	0.292812418307714	0.601337034265799	1.5101060936894	9.41443063153651	12.1322225939667	10.1754687926022	2.87643139937261	3.26982763587089	2.95503084318472	15.8257307568779	8.09098560355963	7.49435820720163	10.3122249516317	12.6338105622006	4.50877410374206	11.7508547239049	16.4953446336165	20.9610448114898
Zfp385c	0	0	0	0.710610464252044	0.653382528895314	0.166552013417241	0.452040264627593	0.183854246107188	0.416879284242577	0	0.0431202180483454	0	0	0	0.21874791685248	0	0.0382976579664331	0
Cacybp	11.7597877756001	6.80607848498344	24.1542357275375	30.1312751725598	20.9819856682356	53.5206416527059	14.5965396632573	13.5213888440748	14.8167008451074	10.3161263755301	8.50410084415219	14.8007362622431	42.7134212095665	5.24063502925117	10.1111991472525	11.2192798692387	5.56537078813298	12.1327635540656
Cluap1	0	0	0	1.81780330554353	3.85253910887184	6.64765918347289	3.52803004980246	3.71840060667225	3.86939522571492	5.75569731787954	6.33668538224453	0	9.41249090019748	5.2589916437565	7.88764290883185	29.641538260232	14.1742001580795	9.94199786571608
Zswim7	0	0	0	2.28789387668121	15.2237236633525	7.17330268898424	3.03508754230472	4.35458507904507	4.47817763909897	0	0	0	27.9522097355213	55.6101538110771	0	0	7.13864158957923	0
Pigl	1.40822374457293	0.694082931349651	3.87336442490704	5.01348841982859	7.37021542432145	3.07427258099325	4.2098553016561	4.02209535928317	3.82709152434511	0	6.24950370096977	1.38127490449876	1.60060869879969	11.5211582748673	23.2916739290891	0	10.053844432077	9.938454647462
Ndufa2	42.4357885322633	47.7024269182124	0	160.107941858865	200.724748110573	134.236069900153	153.882880066982	146.066880434133	164.458239925001	9.55509483351359	22.4418119442662	5.70500342985719	38.0788167364794	78.9049193230423	44.7678893418227	60.3576312782806	72.4608427211788	105.904485471928
Pam16	2.09862929129619	1.72394807753704	1.80385842211276	7.27596243086265	6.72606107269417	5.32032224078257	6.81038387976114	6.80071605333191	7.89714458890716	0	14.7169746911714	10.6675832511505	1.44565710813374	3.41440934798942	0.557155885141305	7.13649463212546	7.07201249130054	0.819616395849471
Glis2	4.52821381355743	6.83956589931835	22.3128111657519	1.53188961146183	2.12359282749715	1.25979795681223	5.70946656548544	6.99286718365277	5.33698192521083	3.61062505688986	3.30237959893329	0.149245916390501	7.59699339418239	5.11110373219172	14.2903779684307	12.4740024797756	3.69346011436808	2.73830220520484
Cox6c	1.6116996397097	0.882635317241945	15.3045130935351	44.6033474024142	49.5600356402036	42.7260972610483	32.031970409233	31.756340279414	36.5264907260107	10.317109405135	32.2762266612219	28.6530318603949	17.2702729241236	16.9515238419945	6.8699003664181	20.7773291456104	26.7686778896952	9.37999123187448
Bicc1	0	0.0705183034673211	17.2029226601704	1.13719066128734	4.69707049876365	1.301432419047	2.82222877155503	2.92550423592776	1.56669380920455	0.0163225201056303	1.59934227374611	9.59550755622866	3.79940947950776	13.8578512140498	22.5284374184486	7.03699194395256	4.30929714897936	0
Ube2z	17.2597426515222	17.9853783752179	13.9720210853915	18.0169496278253	9.88484233951343	23.2912490111678	23.318723272597	22.777012035705	24.5054644029046	31.8757092417285	33.3871314925152	19.6922388092331	16.1829413801267	39.7106516272293	24.6930387085847	18.8012184175951	6.06135892424254	23.0272775807219
Gip	0	0	0	0	1.22885687900556	0.375893590689131	0	0	0.0336021693812703	0	0	0	0	0	0	0	0	0
Tmem87b	8.21765233807434	6.62549491204713	16.5934101462009	5.39679317459361	13.3949644820479	7.77228841679579	5.29287452285183	5.45775844047534	5.35938791200165	22.3814454017837	15.73689179439	13.3717941022768	15.3313163274926	7.84572283291089	9.24179006098836	20.768201752286	11.6709774647975	3.55200605871099
Anapc1	8.67541318368968	6.34167719350651	23.0135411977874	9.16036495688498	13.0820983039426	8.23766733351463	5.37549133535408	5.86554935162097	5.59645598652072	11.5540766213074	12.2483477284363	12.31581695317	18.3693471560725	11.3892661428793	15.0468798807377	20.8075536886314	13.1522484230038	16.3938567399198
Mertk	7.07125782883704	6.89792935371752	2.17072775657844	5.97656177671405	17.1726513866087	4.96307842872526	3.48907072107592	3.50833921171287	3.40733437120778	9.38369860597517	51.438641145777	39.6468266032633	2.43554547391996	24.77750853184	11.4790126073469	8.44004589406068	8.54553589815951	7.14784843591103
Tsg101	21.9942883921605	19.9895884228699	71.5976516388586	30.0916929270284	42.6750935058612	34.416087406709	21.4786046027558	20.9883764565671	21.9515956730276	26.9160449172626	2.00818594977461	26.8711094882873	32.074855155807	13.763865626275	18.8530556376758	0.969554331009841	11.6585926779662	9.76166482921387
Hps5	3.93270919217041	4.11898745592075	3.76664867424391	10.5550449291936	7.40661944358608	8.15484279834349	2.90662070004925	3.03147139977595	2.79986701671032	1.08426051749234	5.28935810607284	12.0545308734923	3.33555143954043	5.21843896659444	6.77345416332155	8.96281870408666	4.67951755619528	9.70335902661671
Map3k4	0.0627414095411334	0.257698996218611	1.97225431477439	2.32892336844971	4.4445970559864	5.6267552572663	1.72236863447921	1.48398963316249	1.85248914921423	9.09040119288559	14.972596761755	10.7696298908861	10.3511679410692	2.26958871330708	2.65678218692777	0.30519701976288	4.95761132260204	5.06214714022793
Piezo1	30.3472146083611	33.1156153452351	41.4954875893866	16.2181635621626	11.6075582007824	18.8967969779663	0.780014661637965	0.680809152598982	0.808603145143088	17.4695965012045	26.0836651206268	13.2698322355193	15.7229761663123	29.8439627048866	17.2998199188901	17.5721406620751	17.0580775343763	16.6259667540075
Blk	0	0	0	0	1.18904883926313	0.335002275319501	0.186257887405018	0.0672370799961035	0.102674679162043	0	0	0	0	0	0	0	0	0
Rnf166	7.72316724076508	8.98776204907377	16.1217818028121	19.4938385651267	7.40025660466331	21.2055114251685	14.989772046827	15.8101642501266	16.8163537872507	0.24474734933198	10.5760100747422	0.920617984207484	13.9654300172076	16.9170138577786	36.5225682044336	0	2.99146189808335	101.843500398416
Ankrd28	5.95273547955234	4.54680207525837	4.46261736325021	2.21206943919299	5.41054643903725	2.12507552888735	1.51128794147366	1.47868339733253	1.38511916356254	2.33320771232803	7.64059033118414	2.53954499117809	4.60416912718797	6.48751224368657	2.16260560093371	6.44413392393686	1.3494469216213	2.64872449639401
Ankrd52	18.2484073002246	13.8661262390519	22.8183167186138	0.828875804889902	1.32648086198953	0.589165439280934	0.802808963568111	0.956276446122759	0.843590041903862	9.75868511743205	8.97699191033287	0.994399550340255	13.1467078269658	4.47272386141303	15.7957067477038	14.6711935930842	4.69332988947718	4.91894946127211
Pkd2l2	0	0	0	0.7745262269602	0.640004923131979	1.21614918090291	2.25114029732722	2.58079307318705	1.89720835700774	0.837049428711199	0.345578384307165	0.854610300147318	1.1561567375767	0.855764477405406	0.584370511853497	1.48710221791766	0.1841573632297	0.849537527906975
Srp19	0	0	0	16.2447431428419	18.2333924486895	17.2514965495406	14.6742481275995	14.8851146483464	15.2880428752888	9.63616836543432	34.9944921100615	18.8064573670783	48.5478688309715	9.96464908371319	10.1143266748995	16.0100141148247	3.66425239218673	2.42557841989969
Tmbim7	0	0	0	0.563821675815503	1.51204419560027	0.403785055414039	0.270689501183924	0.0442048472322844	0.0492210881981508	0	0	1.16892965798626	0	0	0	0	0	0
Clec4f	7.23819026105698	6.37061953986648	4.57091487779398	0	0	0.104507849778807	0	0	0	0	0	0	0	0	0	0	0	0
Klra17	0	0	0	1.03524975486706	2.97461714654584	0.974895164106919	0	0	0	0	0	0	0	0	0	0	0	0
Wdfy2	9.87538173722761	9.36909941866686	13.4924654082636	1.73697181049908	4.61405320947375	3.18639901699028	4.14366512755216	4.35633114526368	3.65685623091748	6.70420546083173	6.18717619720911	27.3708983715956	4.68286760954514	7.18266938868206	11.8164361922184	14.7344904907362	12.4644137190167	2.69689461680823
Rbsn	8.65463561130083	7.52767433777096	5.46539967185164	8.05871911130779	2.38378366864911	7.44363892831634	4.45377536115531	4.30787132725641	4.28681885292101	9.76293358839035	1.87259967307914	0	5.03497656495101	6.01159623119519	10.7257305215651	9.30298729163737	6.42280459331741	7.12434607922534
Mrps25	0	0	0	2.76120576780408	2.00272277124063	3.22013222899658	2.34079939882912	2.61673066942083	2.96632654476401	0	5.53082368577768	0.0198495253155615	0.451664797056781	1.42850338958831	0.373931368130829	2.20503609158974	0.270896526810924	0.374902357966247
Dguok	1.38531834859744	1.47938561034578	1.7690968290727	9.23305376689499	11.2782997254418	11.5463570933943	8.44910372521318	7.727879217881	9.64240157077866	0	19.139541416358	7.5583686299849	0.334000561268428	0.0468337249003892	1.21368090301804	8.38592776016432	0.103024105273398	0.203683358096976
Camta1	0	0	0.021533460426731	1.60317037242576	1.95846218563051	1.16092297464824	2.82094409731575	2.59328783005581	2.44472733240159	1.60885266413569	3.45990769768741	12.8917885055399	1.78183191866878	1.07456397734302	1.36179586390985	6.27144925243517	6.06439339679536	5.46299526181827
Csf1	0	0.19872247532677	13.2483585697966	21.6145877620984	17.2969342794683	19.2094009898912	137.246351599222	126.071694869515	152.863401261446	1.14993251378522	8.93801856604346	3.65811604134058	12.9356934719265	29.7693282362101	18.7695581375805	50.1208733886928	16.3715272095523	7.06922222616172
Strip1	7.26274674736352	6.35099247068076	19.849838410788	15.8410488806358	5.23286155228984	11.8077324291807	4.53016891449711	4.58611103626982	4.9530694529564	2.24959528382643	1.86363478979678	11.4899375881283	4.74074556839027	2.29692237665694	12.6885024016639	6.22577584320378	9.01651741509598	9.6880795865423
Kif1a	0	0	0	0.0472369356837211	0.108581951881263	0.152230860923781	0.00283479314164122	0.00833282690994429	0	0	0	0	1.53276647099322	5.04578420176007	0.999693219688495	0	0	0
Alx3	0	0	0	1.72374868576928	1.87407169063565	0.318476440737144	0	0	0	0	0	0	0.697709115678974	1.94035686774144	0.17926461156436	0	0	0
Slc25a11	2.41045392655954	1.73258814750111	0	32.8461586645286	43.7244667034315	40.5223929260733	27.8209540687137	27.5775692700353	28.6271938534944	3.38013983691213	8.38877400487418	0.985135686604773	4.87760105366644	2.13913038482528	19.3982067056236	19.9221940070154	12.0441618071181	7.75269781756617
Chrne	0	0	0	0	0	0.203738774598369	0.0156500710127293	0.0460031213430653	0	0	0.949461274565107	0	0	0	0	0	0	0
Cmc2	0	0	0	6.38537937048551	6.44635582167322	3.47604976118179	6.42120192154196	4.80754760180237	6.44066251003996	6.18277567255188	0.13090141572973	1.91674711417228	0.64614079631161	0	0.830075000195226	0	18.9506109531935	1.83883301847314
Chfr	3.16721802836199	2.72001668025867	3.60623584387897	6.19809917953053	5.06116213169335	5.8977255373934	20.9407261889663	20.0160061350865	19.4011292248894	23.5137692447712	14.043624298907	19.8281592274598	2.85116725620598	4.81836381475181	2.00657582450844	16.2105425452523	13.9183546143865	2.61942789199715
Ceacam16	0	0	0	0	0	0.157944279390479	0.566178410032379	0.412105433601282	0.127071690082198	0	0	0	0	0	0	0	0	0
Hoxa2	0	0	0	0.794538564379255	0	0.31522118858635	1.26655363435412	1.13880402919115	0.819343939713105	0.136851686879994	0	0	0	5.65728969379144	0	0.0648348640209887	0	0
Adam28	0	0	0	1.14211133670656	10.7182706018333	1.29813034288892	0.00575971690146179	0	0	0	0	0	0	0	0	0	0	0
Tex261	3.4376091956561	2.43879824508473	47.1227755157355	27.7067506731368	9.99522365764141	23.8150841719408	15.7151903150597	15.3284470905682	15.5460255808855	3.98118563165444	20.606886395741	3.38459655537281	22.3347701993158	11.0669249035073	9.41674198056601	45.3796468745731	3.2827781851741	18.0634391350436
Fam120b	1.99017705859739	3.45835449796507	11.5045189497598	6.85506712627915	8.07299330556863	6.09107523716505	4.26600869209058	4.31348859883862	4.48968873125054	14.4233396353554	17.4335274093105	7.72702892351294	18.2441667191994	10.5581455542724	10.5672675519161	12.2184001081615	2.97436270904338	16.2767502480861
Tbp	5.83437802200549	5.95226216849232	1.75636648495343	2.07764577456272	1.54219003843143	2.7137656607707	3.06060563038349	3.29283538340628	3.36680074562218	6.07458287860715	12.2526849169779	2.44215833328548	10.9065529898336	1.20096111273092	3.20406443219508	4.05194021645609	2.82556092113381	6.37318228495564
Psmb1	16.9597335028662	20.0983457048224	10.7880996539631	45.2326092802115	65.0760348630184	41.4943167515128	25.3665001938489	26.6821107257984	28.6109492118154	12.264532025502	7.01316798182122	1.98849477546448	13.2389608762447	2.96079853046545	8.8944116936044	11.4706208282618	5.32421625569212	4.57328426521065
Dll1	14.9889212522611	18.9045882453783	23.7965408612445	23.5663829343468	23.6518977692913	26.8807574100121	6.68894940798386	8.77145080189984	6.87780416893112	7.5424125365657	5.07099487719058	4.33142142368299	2.81597317416012	9.4436670698378	2.33133223686023	0.900142725771371	12.9485843050008	0.639998553456348
Nol3	0	0	0	0.444050992371907	0	0.85374950139674	0.541297323913198	0.481420154189445	0.472451156713044	0	0	0	0	4.55562672215099	0.533955675503415	0	0.149573094904168	2.66141551563804
Fhod1	9.44602444216486	9.10905751910142	0	0.0188907248147929	0.759910766970134	0.62724121241011	3.00990510632515	2.83255395667866	3.43351374051935	7.80899306296582	6.21867290365162	1.14696734193751	2.80554029105747	3.88766087940813	7.95948706305931	6.21530961778574	5.29410539425913	0.90577107561792
Plekhg4	0	0	0	0.0321811325249447	0	0.0157136970185854	0.0144844578376301	0.0141922736527529	0.0294985090460988	0	0	0	0	0	0	0	0	0
Slc9a5	0	0.100138682461896	3.71222063776396	0	0.0322223158731611	0.402471563084231	0.842923576702786	0.450052164844148	0.669632239593468	0.0231786015469456	0	0	0.272914335388677	0.576966465118268	0	0	0	0.134425185713525
Elmo3	4.03240929464624	4.36644883412044	0.0900265476090302	2.65570525351836	1.45347146492422	0.963301480184972	0.774105951556465	0.580022138253741	0.828001806489696	5.88982564875557	0	0.0374549436083594	6.66030252243985	6.72327350027342	0	0.693463287340704	3.61224389082191	0.707419772162422
Stc1	36.3750534759706	29.005621514243	32.1442179936889	26.3151262445168	36.9310580154835	62.0011266012848	27.9106356995447	34.1582766806468	21.2805973366511	45.8100179994735	22.1107368454934	28.364021055354	7.86315014810947	0.10290698380543	5.35380575090177	19.7150046069064	16.0442001857676	56.7549518504791
4931428F04Rik	0.789580087191939	1.29722298170664	0.620504362753958	0.631935608798241	0.125224921020047	0.468171053125301	0.104617532802027	0.0384401854485935	0.131260291321002	0	0	0	0	0	0	0	0	0
Tppp3	19.0110205517345	11.6416637121828	30.8988843895993	252.74659220935	123.892712174131	461.164177092783	1.80331500078495	1.54256498154326	1.67388988576893	91.4205184520774	73.5147450793322	38.7777233132293	9.88144378515182	0	1.23884651206085	31.3859682647059	61.6940453786541	46.3112222599419
Msh3	4.76778962193135	2.93742508035553	3.34539738849266	1.02602452284902	7.41153349712367	2.49350987376101	1.48999689775182	1.60271048659934	1.23689961702989	2.24478597814528	0.344567095154581	0.162380193589111	0.527838582805294	2.85912524629807	4.06104273365016	0.276098352426327	0.559297581282849	2.42014705539094
Adamts13	0	0	0	0.0536918509558316	0.274265884548815	0.00873904896119908	0.026851390874632	0.0105238951025083	0.00468724677460563	0	0	0	0	0	0	0	0	0
Tmem208	0	0	12.8736175657731	20.650575236917	23.9131807594493	27.0031407643563	29.4768207143528	28.3505271763395	29.8069033103797	45.6564760795534	0.619464310506575	0.0863868156685192	10.9932667481005	8.36074975027673	6.06059127541613	34.0447398979834	12.8114156774899	41.6448217077469
E2f4	18.7567132621354	22.6839436323963	0.127953718767321	14.9902523931845	18.1790631673312	19.6768490563246	11.6386871910367	12.2494254766008	11.4105402619488	13.8198157902009	5.39880253695922	33.1649625163163	21.8036944119156	13.9592673018914	12.6219979051913	23.9362808544046	14.8209124919642	24.0349892955215
Surf4	43.8047288543471	47.6588099475465	61.9643864475833	76.7533546216087	77.809674484959	77.7366505362767	19.806235711151	18.1587308122955	18.5043388173645	4.33109937104585	13.7342954308408	96.0777523674017	27.4929856351973	20.1404430014638	25.5332689224941	21.9571042843406	7.60128553621484	20.3594816984667
Surf2	12.1831188042806	11.701651673599	3.22212093445172	6.59529081760124	5.00391386523233	8.00682025495777	2.62313191428734	2.63105097556181	3.21749645638	0.997876883499959	0.353122701147674	5.47707113319951	9.13484394715099	0.285145649888681	29.6075915232487	0	6.79530583451064	8.23301670482148
Dnajb9	33.8305175451815	27.1729791625125	46.6490445195062	28.1826047149652	25.700994448035	25.2430463398151	29.4784344655579	31.9948189675165	26.6800697587649	62.0382681373109	6.87201620164669	35.4874937556951	17.5214676548658	47.3159064850983	11.0439378350808	13.0477302358441	11.088712000875	24.0414882946574
Naf1	0.206454521828791	1.52635431961959	7.70666819642137	1.82327854140036	2.23744096386229	1.36325209473909	5.64191635668981	7.48807109592583	6.1554200229701	32.1500837927634	0.432177751027535	13.4580551498278	6.18647442777536	1.08184542194353	0.685133817630433	2.71524806254674	0.997991910537051	3.18727589655597
Yes1	35.9882569123191	32.8478352646721	19.2641583631398	13.4658108574507	27.3462228520568	15.042152042537	17.3036256654968	20.3337513512731	17.1597838208164	14.6077054490828	10.080333062206	37.8656609108735	30.2558999375715	11.6632723610301	26.3592041028297	23.4057054227608	39.4499237028036	28.9898619738826
Ppp1cb	23.7058524391096	26.6859082136614	10.5510404342721	9.10276051296831	20.3455594021446	10.1121679251657	27.7452397958211	29.1708042077394	24.5019672406319	23.3718804565738	26.7235546084699	7.3320978012697	40.0688853224507	23.3007866530496	18.1114751141057	34.7892544780816	20.317681365321	22.9029902381357
Gorasp2	15.7188346525704	18.6091252899275	19.755560267059	32.110403907984	30.5102186842817	44.2443079726348	18.2300862178266	19.2690742070818	19.8879202154824	33.726347115561	40.4857235683326	3.7474371383693	17.3567135715613	26.9612263219233	18.6767776210995	51.0025139304312	19.8269331360447	64.1511362750116
Tsen15	3.6544665012917	3.25217976128933	0	10.3797845675797	1.48921635315577	6.89457841286877	7.04245734275555	6.53591585409833	7.18129223509826	5.26936083987869	2.45437814181878	8.83686671917464	5.84772823303158	7.59300835841835	2.82977415442001	1.48138777506836	10.3048909646777	8.92728499925702
Oc90	0	0	0	1.15251205525397	8.56587798745309	1.95840167554905	0.0829977615424034	0.0948774277350875	0.036220748480543	0	0	0	0	0	0.0886947293618644	0	0	2.08762125930278
Efr3a	7.50901122310109	6.8128389352443	1.76151602585473	12.031954891652	12.9755384870268	12.3504902687959	12.3901772841019	13.6611795740653	12.096223839788	10.2287601738534	12.3522004881848	22.4784041799004	10.8664058131529	9.01766342885084	13.2703935174644	9.7020519497677	13.6274617825172	10.3916639602468
Trappc2l	0.982723523905044	1.07636245353915	0	19.1656962676868	22.9455937546008	24.0360819332426	19.2735841212099	17.9279275331852	21.1668853192306	0	0.274288812652142	2.00816120730973	4.68228413204117	2.87933740687593	1.17404530989151	0.177049051749623	4.3850229176828	0.662245102951073
Acsf3	6.13710447274567	5.32148771065193	0	1.62315036483102	0.856165937638622	4.39931934328417	2.1105250556291	1.88121295427277	2.09468767656181	2.98210307812958	0	0	0	2.93927557547383	0.429957583167575	0.276417654853295	3.93017577578989	0.783279927429576
Ddx19a	6.91263080731313	11.3569525026789	16.1274476832788	6.58770745988063	4.28250596488072	4.70133940184358	3.74770773920317	3.97884735448994	4.50452023691788	5.25747434209245	10.355399838503	7.85743157543916	16.5547630722228	7.15695973640111	13.2192040397171	2.45186292497364	2.61057403720125	15.443970327529
Galns	0	0	7.22199759376063	7.41741101993912	1.01944111803993	2.71232048843857	2.53507527657517	1.83850461800235	2.22135699738032	2.749944274098	7.77065381504134	0.0492567843302387	0	2.03726703316693	4.47958587841205	7.55631990674806	3.94376274986566	0.443011303860924
Gata2	20.8268935040269	21.4828825191134	14.2398882942349	55.6656746664825	34.8137111615747	44.0683704653752	22.2201726106353	20.1876547899485	21.771796711351	7.78505590008786	16.4729537702235	28.098632083754	6.13405828866015	4.24059510645862	1.33518594070861	5.9481003213772	5.78624542869175	8.22090446605201
C8g	13.6909908219859	10.8951959672541	16.1809604274248	3.12902777310693	0.113091048342508	2.04676955492786	1.70064803824863	1.77048851465005	1.54619493402095	0	0	0	0	0	0	0	0.0795452360039578	0
Entpd2	0	0	0	0.331368879645953	0	1.13262674036593	11.6582732945483	13.5664530745199	10.3273614790488	0	0.50269096303729	0	0.41355440064681	0	4.74166691312178	6.7058992345017	0	1.10336461957843
Rabl6	7.20982300027529	6.90971037347989	30.7889663786387	6.14894721487561	6.32606043375325	8.21123314547154	8.14728614557488	8.64513483557989	8.77934767601924	7.19710294028314	6.68683790211103	12.4821432622403	21.7113791268558	10.2406282204887	6.46010195597931	11.6543183617599	8.02414282795655	5.5211473047411
Ptgds	0	0	0	8.01796136923805	2.35502335296141	2.63615611250725	0.304744560472249	0.28288153451709	0.209988087006665	14.8781601973384	6.64929974879889	0	56.2368779213096	3.66683356848966	91.5796477997376	0	0	0
Edf1	12.6104992816972	10.7574949086629	0	76.9002248760147	78.3327679515166	72.1905496126023	60.0867661916823	52.6566327731541	71.269818545039	42.4219446991327	16.8540790917802	22.9939795035921	46.5247130665396	47.4697140826072	59.5540996011364	20.5347324637471	40.3985912942682	33.4276752628545
Clic3	34.084580720422	25.9252320207676	0	1.13228615199181	0	0.0850589251658211	0	0.0256077981125758	0	0	0	0	0	4.58787704405873	0	0.113717276321398	0	0
Npdc1	34.3424887386171	30.6292080673007	38.9567643196295	53.4370918746621	36.0081492578285	53.9815819866879	17.0365406935396	16.6066242959259	17.942939054771	13.8060438338612	8.55835868970297	12.7990714941054	34.6407395810608	8.01658840240034	15.0654787305018	14.2305555035315	3.80059643349683	8.59596178177661
Fbxw5	19.2551987973531	15.301663156268	24.6717576737198	25.9926965226872	3.20871764094729	17.0495208734901	9.36794175375002	9.72240497541485	10.9674970606659	0.397955020006537	3.59262624042247	26.516676492327	5.01007877113865	31.5222349630544	8.05692227007972	5.65605587994373	0.194562643109287	8.69329848893536
Slc25a13	8.91385608176113	9.25663207970577	27.9212667785953	1.48531432519555	3.42313323025356	1.05389755146214	0.369082901687774	0.450341245796516	0.243124701052477	0	0.774551741888948	0.618627860071718	0	0	0.535811445623648	0	0	0
Ube2i	9.68540995883762	11.5988180906359	12.8385685285921	25.0874209086433	19.4631264332581	24.932272005958	11.7264889967009	11.2958364581961	10.3699769103708	27.7790924144512	22.7663723106505	21.532521385284	19.332346125377	9.82309573865692	20.136976552964	8.55650833766218	10.2402648211628	21.3606875303347
Tsr3	0	0	8.94903156559898	10.4264439597325	8.78220300408773	9.27955767316586	9.00850648043129	7.93540978760341	8.65675888684977	1.42649514218451	0	13.9071902402197	11.3512356378879	14.0403931857939	2.56083708533383	2.02744929226708	9.46501556092396	2.85615928705638
Unkl	4.05353965439415	4.90225892707876	0.331827095100444	4.6767813710088	5.02993020353191	5.3866154512732	0.0792572783704765	0.0959310638971376	0.109868965248225	0.492417602403999	0.659975725842013	3.15224317840528	1.60945779261066	0.0761326654382847	1.67402116379932	35.3786012803407	0.230278760954169	0.786378253107616
Lrrk1	24.4798937384904	23.2657514425006	19.2379229300321	5.88368641954464	4.2428289716134	3.72480023202131	7.04646459218138	7.35941334786219	6.81319764142091	12.4908532485063	0.687584864354295	0.493905953287103	5.89143492342801	7.93026007933351	4.41771520344999	4.04187851719087	1.24441564317669	1.20735301498529
Aldh1a3	0	0	0	1.2791111485922	1.3165297089697	2.77796517390163	1.81594380412594	1.97015316940964	1.68497739938972	0	0	0	0.38121887137813	4.4668083553712	3.5995805953885	0	4.4242794942327	0
Actn1	65.3432106352188	80.8001346606699	36.6307006863701	7.99717137843547	5.12668518154006	12.4926702893642	9.34043077941361	10.6273889471252	9.71284279225797	19.9975238547915	21.5569293659469	14.5558115342774	31.313684466109	28.3744572763257	25.1633343222927	37.1057437933965	21.077776736226	31.6993683917546
Sirt2	26.514993192155	31.5773960115992	15.1418931430874	18.5216446993051	16.5659181681489	21.7122409096564	5.12162949577453	6.30506202982329	7.41369301292874	22.8197130113746	13.7832171223734	26.7282866549874	30.2815456232102	14.9899963808809	32.5359395379402	18.125110968092	7.40634870489125	30.8242601949548
Hnrnpl	27.5766780897594	28.1182288016138	22.7151059025583	22.3284622802993	11.3735627423687	21.1620261756999	25.169063054799	30.1247160245747	28.3430206412386	33.8884937960789	32.0531565818278	25.9613785510762	6.89266597066609	36.3121545138939	10.8821117436983	26.0978570317981	21.3662138427745	16.5063198812149
Nolc1	12.3861275173627	12.5532702416348	7.42679343521586	20.1104443513362	14.5841885583354	20.0838023913691	6.10762642925132	6.17367835272493	6.13886502779374	2.78330001552394	14.614116226864	16.5340797464094	13.8511043278836	6.36267583614613	4.97521369325021	10.143203040302	18.2134151973132	6.53360791000126
Casd1	34.335683192174	31.8449444004415	13.0564139445467	18.253278667364	16.1442023724772	16.6316852040853	20.6570470389644	21.5948398426836	20.4600005265616	2.61745377092434	17.9524303995572	17.3307744519869	17.3305621213339	12.3300830867891	24.2173301818785	7.78235180405514	9.64915042162055	4.44931714516749
Cnksr3	11.9863072501319	16.5472843961795	9.56681643337087	10.9806855119165	8.18482093891522	10.0953438938011	3.6257425400197	3.66742110701856	4.47615575488922	10.3824670447658	21.8852019790079	82.5298255878737	1.17545590134327	6.83814493618893	2.27615131894815	3.29919395363514	22.1303470701186	5.78270032678508
Mtmr1	1.96242792792098	0.985149967076924	0	8.09379375804286	6.65696877035485	6.8757924392107	11.2177540072723	10.4429990578455	9.98799967146346	11.8781728480517	11.0688105720158	8.22081354451679	5.59508964507106	8.03501734125643	2.44578857392392	16.2242082069248	10.7430192520177	5.99112487820794
Hmgb3	0.285931195406571	0	0	9.90339060807597	10.732310114101	6.45404583923829	4.21473085232698	4.77932756322732	4.09200420076694	16.7450351873977	6.28476212964705	7.18677209151356	6.40139264743362	1.06331842465203	6.30058136562687	6.2846865728492	14.3533930553068	26.4329416956767
Map2	1.31977332755843	2.55093192076002	2.32599582200604	0.899867069373989	1.3543711377703	0.381855442121427	0.0144650935891841	0.0173229222526248	0.0126253168014338	0	0.0162513121254156	0.0951850839633927	2.90121379607866	0.997339767816772	0.00515265928961731	7.64368612150703	4.85696269683889	4.73701197298056
Cyp2j9	0	0	0	2.66783228066173	9.05701030757871	1.65091293531313	0.26155362912194	0.0931918190827453	0.214451723498026	0	0	0	0.560411447325405	3.00919664563374	0.83852002454543	26.8305979831538	0	0
Nipsnap3a	0	0	0	1.47500261834327	1.94858551846929	0.19868351360141	0	0	0	0	0	0	0	0	0	0	0	0
Abca1	73.0428248854444	80.3065270689118	104.96432609798	23.1779149292067	22.8265708945947	22.0079113860431	32.461642181456	30.1913443956852	36.8490734359468	96.1286367860051	69.1224085758509	99.2298667786446	123.943247553727	84.3233533985582	120.311100966248	44.2204053501447	74.4104424914534	72.2649631807528
Nipsnap3b	0	1.24416525453547	35.5215299453093	24.7137935384082	19.416667115602	26.5076283124646	31.3401253129897	32.8431926692729	31.0760710247553	4.24771574051791	6.89583536847005	2.2438552909181	4.0428803648294	3.136207756452	5.67961720421072	52.6634345986727	0.844773235475346	4.52333711262858
Lage3	10.1141263222291	1.55782294735379	4.65723678996739	6.41127458283823	13.1166030789372	6.81481502367627	7.42027092851441	7.78350354071526	8.92090211529562	0	0	47.2777388638283	2.83042279552038	4.70154054561631	7.55199852973262	1.36663295759234	0	0.697068751250736
Ubl4a	0	0.334008081540634	7.88849743952264	21.8536826947666	20.6354090093379	18.0679559136287	13.0980435193869	13.1637448558635	13.0925901433196	3.78824807969049	7.74547259788711	0.706243836434517	32.8405892414336	14.2958827330568	13.8981422832655	15.4199468527321	2.9482370826241	26.0054121209767
Gdi1	33.9012165369478	40.7957906186016	29.2855563047964	52.279148701089	40.4819095043354	53.909974538302	30.0194299758229	29.6069064278772	32.601214256063	32.3429975999205	80.2419279611024	18.3216663222777	57.6402035050484	61.7790794876138	66.1205168189728	46.2095552314397	23.0002753907012	40.6629928627652
Sash1	53.3799635883996	54.6284095379902	59.0281208787304	3.05541599320607	3.1136204199005	3.17976232641949	13.9003426601122	13.6290153075175	15.5918654460627	69.3608289232766	71.2433017631362	92.7180779644791	49.7643795444995	35.0087505090219	39.30841089685	67.5340465602379	44.507667010201	63.3576483775702
Gadd45b	25.7276894867526	24.4366113980018	14.4135958744338	172.904485984778	259.696048815978	252.550815376044	9.67064079716098	6.2463688591831	8.06293464602747	0	1.76716911235136	0	3.18455106753579	0.611564741863201	1.06723928596529	5.06968650384383	0	29.2571467760638
Slamf6	0	0.387538180280898	0.347572952456577	0.781188673434183	6.03240305694847	1.31519379065018	0.0170919811743526	0.0909133571101566	0.0191804111230054	0	0	0	0	0	0	0	0.1315668803773	0
Slamf1	0	0.1704765094543	0	0.529781110051246	3.01704724972223	0.34957615443393	0.0257783820774976	0.00841945798893007	0.0149997988076236	0	0	0	0.0357392691916997	0	0	17.3669704189425	0	12.1288377441066
Zdhhc12	0.715709009006475	0.587929071260881	0	0.790087367940155	0	3.03810466827568	4.40069475821806	4.34095933629585	5.28943325448598	3.87842280674606	1.79785944427454	0	0.184883143818574	1.69372788639761	7.69542303962502	11.0891226810128	1.8629182330025	0.263076740668112
Endog	0	0	0	4.56060838120442	5.08282024986985	8.34073577007011	0.248811100766816	0.121896009830323	0.369181313456121	0	0	0	0	0	0	0	0	0
Cybb	11.767978837396	12.1062977406069	3.13310366188245	1.5479856133874	4.04088257392831	0.718812356230859	0.0409844318360215	0.0937012612755616	0.063594188333148	0.0209118237097099	0	0	0.0568210075268861	0.0185907632158828	0.0145992013205824	0	0	1.0106576749582
Golga7	2.18431708034202	2.80852825745051	8.8161367797951	10.6281419759891	15.9908152998375	14.2378220187243	15.9100678808474	15.2693292249747	17.3632840553367	14.8795180813767	22.2263247272872	5.72502098575143	5.52807746853307	11.9758346650839	11.7493747106135	4.68814096292118	13.9137224851145	11.4849659610808
Xk	0.125841270791623	0	0	0	1.82948609823582	0.00847908119265277	1.06815742757291	0.959818210738028	0.959588192868558	0.0239274767742307	0.47416948995716	0	0	0	4.97794800205729	18.6135197923929	0	0
Pcolce2	0	0	0	0.171523696837278	0.803154286239569	1.0143437748315	0.65192274190539	0.263353364200337	0.139755963290403	1.68068666265593	6.41835821606012	0.733792960076421	0	0	0.0366668805491643	0	0.128390310652875	0
Cd48	0	0	0	1.03786182321407	0.710029163899765	0.941156618571524	0.266933086743609	0.0653871110763501	0.368889080684375	0	0	0	0	0	0	0	0	0
Clpx	21.5726657937942	27.7831822491592	26.3996280523	20.383643550242	15.4154362681572	25.7080985321868	9.03825194440354	9.74597323427698	9.11098683836354	39.6278460792313	7.96018477473589	5.08075130870579	8.53219305238293	21.261277932856	10.1439963969193	22.2654130906652	8.76941832779294	18.5807359829133
Trabd	0	0.187704058701605	0.0561156355602701	9.66416504691645	9.33161956165042	11.9858690253069	6.21123914775818	7.12421676398094	7.61782395337164	1.82477074886489	1.38714294003565	11.2296834459915	2.93164283942688	2.97409649878528	11.8141823697523	0.205834168551699	0.382346391051755	9.19698122681764
Mov10l1	0	0	0	0.821807496401415	1.65494677078411	0.30867666364264	0	0	0	0	0	0	0	0	0	0	0	0
Dennd6b	0.866716812127922	0.711976521167349	7.34336288019181	4.27564770826756	1.57504603708362	0.350391990235323	0.556246418152571	0.567002514925467	0.794808708290594	2.3071671770474	0	0	1.49261154100477	2.3807275879444	0.647158625703427	0	0.161141163302455	0.258849040332578
Cd83	0	0.408030090280199	5.12332261801468	5.38049267176295	4.98919715137156	1.9913445256356	0.0411331570941097	0.171289486286452	0.0987292356198522	0.0472223452978208	0	0	1.19757121929139	0	0.0329674032931347	0.0447441227205502	0.969666323651668	0.0456446327850485
Cltrn	0	0	0	1.08467507625042	2.9525992550096	0.585386100266849	0	0	0	0	0	0	0	0	0	0	0	0
Ace2	0	0	0	0.187440982425994	1.03227897635124	0.446186291659307	0.0281218713572701	0.0344432372274412	0.0368176879823488	0	0	0	1.05268392891915	0	0.0225391178282675	0	0	0
Gzmb	0	0	0	0	6.23174203641664	0.35966420167609	0	0	0	0	0	0	0	0	0	0	0	0
Gzmf	0	0	0	0	0	0.796166348505324	0	0	0	0	0	0	0	0	0	0	0	0
Gzmn	0	0	0	0	0.511651318713224	0.217372808757098	0	0	0	0	0	0	0	0	0	0	0	0
C4a	0.102927858610744	0	2.93217306932215	0.0710152449128453	0.136033624859301	0.0277407773985855	0.0809738608151367	0.0542855610649449	0.074394748195078	0	0	0.0420658970271133	0.301336287419413	0.330571689074944	0	0.500678514051867	0	0.0378337078708169
Ager	0	0	2.93080353496002	2.96421148200808	4.33744578918497	2.57314173990654	3.74307887131635	3.53442633043373	3.78455222703941	2.55278572852395	8.74367653596856	0	0.719325823451061	0.403456899608958	3.9603998724868	3.6550995270123	7.76578478727103	1.97399712229482
Atf6b	10.1943753295917	14.8453689865166	12.517837151223	29.892910430448	9.49255166927146	18.6084370082029	14.1596529332581	14.983190480139	16.2354786425842	2.77537901439162	2.91002820822457	54.8256416663777	5.42645774312623	12.6891365591377	40.4431237105456	0.667867297133145	3.91993268016167	8.6866851964895
Egfl8	0	0	0	0.200213792131343	3.16404478182113	0.488811086131805	0.480610925819649	0.750522246556652	0.458809859609679	5.51758646705258	0.151863482303145	6.8193094944419	7.87091952985718	9.50377551247379	0.0481500063997401	0	0.0674395442100563	0
Notch4	5.07149219630937	9.30851228660812	18.1372055058356	6.37489432052291	0.628377131281593	0.555283572500455	0.30513852637026	0.292553447932432	0.280647519633222	2.13952783017632	0.895751518802585	0.0161928394088987	5.44500468406507	0.843869820586079	3.0609749323351	3.38350160303057	0.57457889304087	2.98555874981326
Ppt2	0.244365069065906	0.802948272533031	7.441482839282	7.38468351755752	6.71762557698464	6.96474453888371	5.45363664353683	4.67938916512832	7.19740728669478	1.16159020759368	5.78036915339513	0.199740594453148	4.75540098494332	12.2267196695956	0.875818039131004	0.440252041458512	0	0
Prrt1	4.98606471365526	4.09587186895319	5.30613973039087	5.54245346398284	3.66099165601396	2.98628386011486	0.240859072090964	0.258476630038298	0.280299796278454	6.5836877767777	12.8728997178136	2.943445308199	0.667856282744459	5.47835770714143	3.12546995140724	11.9772992510586	1.90553268954668	4.88734066358279
Rnf5	0	0	0	12.6599446951992	5.35112066975193	6.84922225731739	1.96179919168333	1.88727572657592	1.82124664376071	0	11.0903863308524	23.8528386154827	0.222532981602262	0.0728085992972673	1.4294025837819	0	0	0.633300043280619
Fam163a	0	0	0	4.92717013676551	0	0.0665221269457581	0.640435415013442	1.32178983889889	0.671965484605203	0	0	0	0	0	0	0	0	0
Cacfd1	3.81111615918854	4.24879915870717	6.61847631010644	5.61583048663142	6.00833244710969	5.53015323433731	1.12715192889463	1.4854378147433	1.55931106875851	1.68221429509688	3.33363480751045	0.0278138671372539	9.49333381241868	7.31644972874397	3.95684707396492	1.27514552506654	1.74611369644571	2.82675761647461
Hivep2	11.8721883445526	9.14064725714142	19.5517385748496	1.59327567437932	2.10440844861423	2.78253038708266	5.49984787848727	4.69947143764853	4.50252415572594	16.4744444598584	7.57268029318318	10.4557577145897	8.26644607578609	5.51680627428943	8.18874735296455	7.06260539523096	14.4556073164015	11.3205209968747
2310057J18Rik	0	0	0	0.0948806479933516	0.272623684352041	0.996077553152818	237.866760168124	192.326802643918	191.747054037678	0	0	0	0	0	0	0	0	0
Arnt	18.8272497273678	20.905184970152	13.557501108086	12.9128331571589	13.664483326294	14.2498504522272	16.9684727112701	18.3512638793412	16.7015875214257	32.2638491281943	24.69909610745	21.2904714485479	12.5296601925454	7.28195110393875	27.9887201494265	34.5375004846164	21.6401090919637	9.2956574449449
Itga2	0.895514216372184	3.53103622778861	0	0.4572175120532	3.76368213835453	0.319796755235804	11.7133310831863	12.6069491327696	10.7122283902884	2.79248044656991	0	0.0548985609736994	0.400973255975514	1.22613029207706	0.106985763553832	1.93604739050478	0	0.0493752960282398
Mocs2	5.71464474636631	7.18644911822859	1.455399356476	9.97876353384904	11.618112946129	7.55835074584821	6.97584543709874	6.95248041913321	7.40168501539647	9.43047029937205	15.3003716401551	2.09044835198743	14.7500156035421	19.5581235390843	16.8947491640133	2.93615143806118	9.94266250433655	10.165675777573
Nat9	0	0	5.46695579043026	8.23417983701063	5.06698256576601	9.58292130764594	3.49490477402852	3.32405580727521	5.78793301502185	0.176363802670854	7.89609251330404	1.07406492452916	2.71552710511841	2.76993373483345	0	0.167108253103468	0	3.97766683766706
Lpl	1.88985293058662	2.50394491363016	6.34791123348957	17.9686814813628	18.7730816452853	15.6952793899268	4.17755927839791	3.37108894573107	3.55810029961503	0.834588928386299	13.66764818628	0.224236363099101	0.69291477932386	15.8180816456667	6.50628914497363	8.05067958638174	13.9412174026826	8.92977690703822
Atp6v0e	6.19497049013417	4.94758468844606	19.7779497062737	49.8185258422031	34.6605174039944	47.1675571208856	21.5892560977594	21.9217101040867	22.506329318613	14.4621485643453	17.615038880957	5.27466911941538	4.9194256775217	11.518900994641	7.90357968733838	1.61213845612534	7.35857720673467	3.63706074492501
Zfp318	0.0925485787508373	0.11403796640836	0	1.12383116991488	0.660506121375663	1.04762229940541	4.06960800524867	4.48313814514236	4.09216439604393	11.9221027748206	4.94023877467682	20.973384617346	5.61024712277052	5.54581159847246	6.46199316545779	2.41768663103477	12.5523292885652	4.86465179942327
Ttbk1	0	0	0	0	0	0.0549561389239057	0.0637903866348462	0.0220600908192609	0.0442141334931676	0	0	0	0.046820800413727	0	0	0	0	0
Srf	39.7437443127861	32.4666707922434	27.1122120996777	3.0772749120526	1.86762458541709	4.62681742746098	2.17586296672658	2.89338908256009	2.71302963155103	17.086947786775	1.47905477959676	0	5.589631584546	17.7283780020662	10.3169169606014	24.5439067418549	0.0410511708793325	1.3797206525361
Gata3	0	0.131907163423916	0	2.92484266016308	2.33445737421946	1.5147245497101	0.857685264325068	0.625401911069122	1.06196539386191	0	10.1177613490557	0	0	0	1.57733030014473	0	0	0
Gata5	0	0	0	0	0.154572720636586	0	0.00807098566112681	0	0	0	0	0	0	0	0	0.66724314589803	0.144963121579382	0
Lama5	29.335867751275	38.2901198155409	12.8384276064753	2.36072683576363	1.1268190264601	1.05823221966048	8.67917922225346	9.61234170163774	8.09626390213745	6.260502013191	3.08809750545862	2.31534568422697	1.5359035669965	3.10992712544555	1.13919921621893	4.23422104355548	2.46115251277859	0.319576559643264
Steap1	0	0	0	0.256046832202828	2.94283111416756	0.781405521675844	0.15365937552077	0.207019614080751	0.117351367141996	0	0	0	0	0	0.0615774591648093	0	0	0
Steap2	0.0525996616055895	0.0432087200346127	0	0.442752918407052	1.64062107630871	0.925015811178304	0.019601250008532	0.0256077981125758	0.0361173515261628	0	0.418412405663779	0.214971143733749	5.44411131536586	2.31172099119238	0.628400404668545	2.05638741347862	0.762793224111076	0.618698263626587
Hspa8	227.527571519331	217.161943515136	240.650213499008	691.995913269779	860.516386664492	976.69661341582	97.2467976893884	103.100007883361	118.343254558568	50.5760211443472	114.409237362926	68.4063470083582	163.614274645295	56.5356996072244	127.138955598665	155.993346106765	138.310633830674	145.621554549169
Serac1	0	0	10.1472667669986	2.85081513415688	3.02563039431378	1.26034426615895	1.08661288508837	1.21193829144325	1.14010927064572	25.8518399106729	7.07150845118804	5.84762851560362	4.90409003424356	3.61018321065355	1.38973166417082	4.60226938496889	5.37227594673496	5.02841064740743
Awat1	0	0	0	0.443891261799112	5.46620293733193	0.371566757990551	0	0	0	0	4.32892865291825	0	0	0	0	0	0	0
[truncated: 24,657 more rows]
