# Supplementary material for: Three-dimensional mapping of hepatic lymphatic vessels and transcriptome profiling of lymphatic endothelial cells in healthy and diseased livers
Source: Theranostics. 2023 Jan 1;13(2):639–58. doi: 10.7150/thno.79953 (PMC9830445; doi:10.7150/thno.79953)
Supplement: Supplementary file 2 — Supplementary tables 2-7. [file thnov13p0639s2.zip › table/Table S6.xlsx]

## Sheet: skin
	baseMean	log2FoldChange	lfcSE	stat	pvalue	padj
Plxdc2	255.929	10.5207	1.33753	7.86575	3.66878e-15	5.90483e-13
Gm43071	266.911	10.5813	1.37288	7.70735	1.28457e-14	1.9654e-12
A930033H14Rik	218.734	10.2941	1.35113	7.61892	2.55808e-14	3.72968e-12
Gm536	237.199	10.411	1.37252	7.58535	3.31585e-14	4.77829e-12
Gm43130	228.89	10.3596	1.38239	7.49397	6.68224e-14	9.20145e-12
Ddx3y	197.897	7.31425	1.00746	7.26008	3.86869e-13	4.89231e-11
Gm48582	191.6	10.1032	1.39839	7.22487	5.01599e-13	6.15477e-11
Ccn3	180.491	10.0169	1.41087	7.09979	1.24949e-12	1.50339e-10
Kdm5d	215.497	7.87464	1.11266	7.07731	1.46975e-12	1.73473e-10
Gm43029	197.971	10.1502	1.43502	7.07321	1.51393e-12	1.77002e-10
Gm43221	168.854	9.92079	1.4046	7.06306	1.62876e-12	1.88647e-10
Gm45250	184.814	10.051	1.43499	7.00425	2.4831e-12	2.77235e-10
Ptn	217.827	9.32072	1.34068	6.95224	3.59533e-12	3.84111e-10
Nsrp1	156.488	9.81109	1.43302	6.84646	7.57024e-12	7.88386e-10
Timm9	154.032	9.78821	1.46259	6.69236	2.19593e-11	2.23067e-09
Chrnb1	189.892	10.0903	1.52144	6.63203	3.31106e-11	3.20578e-09
Srp19	149.21	9.74234	1.48163	6.57544	4.85109e-11	4.58928e-09
Gm38056	144.641	9.69746	1.48135	6.54638	5.89474e-11	5.45175e-09
Gm48766	147.099	9.72172	1.49924	6.48442	8.90718e-11	8.11666e-09
C130089K02Rik	160.995	9.85207	1.5297	6.44052	1.19067e-10	1.06158e-08
Plin4	132.163	9.56732	1.48618	6.43753	1.21431e-10	1.07492e-08
5930420M18Rik	134.909	9.59695	1.5013	6.39244	1.63261e-10	1.42486e-08
Stau2	137.947	9.62907	1.52151	6.32861	2.4738e-10	2.12901e-08
Mrpl16	147.365	9.72434	1.54686	6.28653	3.2465e-10	2.737e-08
Gm37420	122.589	9.45888	1.52055	6.22071	4.94923e-10	4.1165e-08
Gm38042	151.958	9.7686	1.57549	6.20035	5.63395e-10	4.62394e-08
Apod	319.6	10.8412	1.74903	6.19842	5.7031e-10	4.6499e-08
Rep15	138.215	9.63184	1.55475	6.1951	5.82498e-10	4.71823e-08
Zc3h6	125.196	9.48911	1.55352	6.10815	1.00795e-09	7.66352e-08
Kantr	114.004	9.35406	1.55058	6.0326	1.61338e-09	1.21918e-07
Comp	115.845	9.37719	1.56853	5.97835	2.25412e-09	1.67277e-07
S100a6	139.755	8.67755	1.46481	5.924	3.14211e-09	2.2906e-07
Snrpa1	111.356	9.32026	1.58376	5.88491	3.98275e-09	2.83668e-07
Gm37589	106.841	9.26052	1.58359	5.84778	4.98169e-09	3.50784e-07
Gm49911	113.531	9.348	1.60263	5.83292	5.44669e-09	3.81361e-07
Sgip1	258.641	10.5359	1.81523	5.80419	6.46776e-09	4.50309e-07
Gm47664	122.521	9.45806	1.63322	5.79106	6.99432e-09	4.84249e-07
Chrm3	115.43	9.37191	1.62923	5.75235	8.80127e-09	6.05967e-07
Meox2	131.209	9.55675	1.66304	5.74654	9.1088e-09	6.23676e-07
Ebag9	106.544	9.25637	1.61901	5.71729	1.08234e-08	7.37003e-07
Papolb	98.6567	9.14552	1.61738	5.65452	1.56279e-08	1.05259e-06
4933433G19Rik	121.25	9.44308	1.68108	5.61726	1.94013e-08	1.27894e-06
Akap17b	131.059	9.5551	1.70859	5.59238	2.23979e-08	1.46866e-06
Lca5	98.9676	9.14998	1.63945	5.58113	2.38964e-08	1.55792e-06
Mfsd8	110.139	9.30431	1.66735	5.5803	2.40105e-08	1.55792e-06
Osbpl3	122.484	9.45759	1.70134	5.55892	2.71453e-08	1.74489e-06
Gm42672	116.17	9.38114	1.68764	5.55873	2.71737e-08	1.74489e-06
Gm37879	107.344	9.26728	1.67643	5.52797	3.23954e-08	2.05885e-06
Mrpl30	121.835	9.44992	1.71747	5.50223	3.75025e-08	2.37127e-06
G6pc3	97.1983	9.12392	1.66044	5.49487	3.90989e-08	2.45966e-06
Gm10475	121.111	9.44123	1.72266	5.4806	4.23897e-08	2.63988e-06
Slc8b1	100.3	9.16931	1.68973	5.42651	5.74678e-08	3.50837e-06
Gm10097	99.8596	9.16306	1.68952	5.42346	5.84551e-08	3.55115e-06
Mettl8	102.359	9.19866	1.70324	5.40069	6.63841e-08	4.01316e-06
Gpr21	90.627	9.02305	1.67302	5.39328	6.91826e-08	4.16204e-06
Fam126b	87.6549	8.9749	1.67066	5.37207	7.78376e-08	4.6377e-06
Banf1	99.7963	9.16216	1.70705	5.36725	7.99464e-08	4.74055e-06
Mustn1	87.8223	8.97771	1.67914	5.3466	8.962e-08	5.28886e-06
Pglyrp1	86.7903	8.96058	1.6798	5.3343	9.59131e-08	5.63342e-06
Gm37802	99.7634	9.16153	1.72288	5.31756	1.05169e-07	6.11906e-06
Cep112	89.1805	8.99972	1.70096	5.29095	1.2168e-07	6.9814e-06
Gm12966	84.5305	8.92254	1.69506	5.26384	1.41076e-07	8.05693e-06
A430110L20Rik	94.1391	9.07791	1.72753	5.25484	1.4815e-07	8.42212e-06
Gm48007	83.158	8.8989	1.7036	5.22359	1.75486e-07	9.93058e-06
B130024G19Rik	106.842	7.44081	1.42917	5.20639	1.92553e-07	1.08469e-05
Haus6	80.7244	8.85607	1.71616	5.16041	2.46412e-07	1.36941e-05
Gm43637	95.0232	9.09144	1.76955	5.1377	2.78118e-07	1.53871e-05
Lyrm1	83.1364	8.89851	1.73403	5.13169	2.87157e-07	1.57466e-05
Acp6	102.844	9.20556	1.80206	5.10834	3.25003e-07	1.76656e-05
Tet1	109.599	8.32313	1.63085	5.10355	3.33332e-07	1.80392e-05
Gm37534	78.64	8.81834	1.73013	5.09691	3.45241e-07	1.86025e-05
5330432J10Rik	272.331	8.09019	1.59226	5.08096	3.75539e-07	2.00606e-05
Xndc1	82.9824	8.89581	1.75319	5.07408	3.89382e-07	2.07108e-05
Gm37906	82.5332	8.88811	1.75387	5.06771	4.02629e-07	2.13238e-05
Gm47657	79.2903	8.83026	1.75498	5.03154	4.8655e-07	2.54422e-05
Zbtb24	89.4475	9.00416	1.79004	5.03014	4.90125e-07	2.55215e-05
Dixdc1	84.8909	8.92861	1.77777	5.02237	5.10386e-07	2.64653e-05
Gm40909	92.0346	9.04513	1.81001	4.9973	5.81398e-07	2.97738e-05
Atpif1	77.9705	8.80599	1.77104	4.97221	6.6194e-07	3.36206e-05
Tctn1	102.364	9.19859	1.85568	4.957	7.15886e-07	3.62121e-05
Pfdn5	94.9971	8.1158	1.63963	4.94978	7.42989e-07	3.74303e-05
Gm45737	77.2562	8.79264	1.77808	4.94502	7.61348e-07	3.81999e-05
S100a4	75.3334	8.75628	1.7847	4.90632	9.28024e-07	4.56389e-05
A4galt	75.1062	8.75202	1.78965	4.89036	1.00651e-06	4.8985e-05
Zfp37	75.3404	8.75651	1.79548	4.87697	1.07726e-06	5.21504e-05
Etfb	74.8241	8.74665	1.80149	4.85524	1.20239e-06	5.79812e-05
Eif2s3y	162.891	4.7334	0.976052	4.84953	1.23752e-06	5.94439e-05
Zfp939	90.8983	9.02719	1.8633	4.84472	1.26789e-06	6.06679e-05
Ptger2	73.4731	8.72036	1.81511	4.80432	1.5528e-06	7.345e-05
Dbp	75.6461	8.76237	1.82983	4.78863	1.67927e-06	7.88305e-05
5330406M23Rik	73.5884	8.72255	1.82583	4.77731	1.77659e-06	8.3084e-05
Col9a3	84.1849	8.91657	1.87638	4.75201	2.01409e-06	9.34855e-05
Cacna1e	87.8124	7.19506	1.52174	4.72818	2.26542e-06	0.000104369
Casr	68.3505	8.61602	1.82884	4.7112	2.46267e-06	0.000113036
Fbxl21	66.7214	8.58118	1.82851	4.69298	2.69256e-06	0.00012268
Zbtb8os	73.885	8.72822	1.87134	4.66415	3.09901e-06	0.000140682
Gm43011	67.0746	8.58882	1.84483	4.65561	3.23029e-06	0.000146106
Gm48887	79.0897	8.82663	1.89636	4.65452	3.24742e-06	0.000146346
Cdk5	80.9917	8.86072	1.90673	4.64708	3.36663e-06	0.000151169
Stx1b	68.0442	8.60954	1.85516	4.64086	3.46965e-06	0.000155232
A830082N09Rik	65.4772	8.55403	1.84561	4.63479	3.57295e-06	0.000159279
Mterf4	70.0759	8.6519	1.86805	4.63152	3.62995e-06	0.00016124
Gm49839	73.9963	8.73062	1.88745	4.62561	3.73494e-06	0.000165311
ENSMUSG00002076755	77.4085	8.79542	1.90723	4.61163	3.99532e-06	0.000175581
Eif1b	68.0755	8.6103	1.87167	4.60033	4.21816e-06	0.00018472
Gm13814	64.2022	8.52574	1.85542	4.59503	4.32678e-06	0.000188809
Eif4e3	77.5751	8.79871	1.91539	4.5937	4.3546e-06	0.000189356
Tfam	72.4006	8.69916	1.89493	4.59075	4.41662e-06	0.000190969
Lonrf1	64.153	8.52463	1.85703	4.59047	4.42249e-06	0.000190969
Gm37285	64.8549	8.54028	1.86106	4.58894	4.45494e-06	0.000191702
2610044O15Rik8	69.4063	8.63803	1.88372	4.58562	4.52641e-06	0.000194103
Crispld1	72.2724	8.69653	1.90856	4.5566	5.19892e-06	0.00022141
Pcnx4	67.6277	8.60057	1.89071	4.54885	5.39405e-06	0.000228933
Gm49970	67.8962	8.60648	1.90349	4.52143	6.14247e-06	0.000259808
Gm37127	78.8893	8.82283	1.95482	4.51337	6.38046e-06	0.000267138
Bola2	75.2352	8.75456	1.94156	4.50903	6.51242e-06	0.000271746
Pmaip1	70.6348	8.6634	1.95418	4.43327	9.28154e-06	0.00038342
Gm49595	72.6351	8.70359	1.96685	4.42514	9.63804e-06	0.000396825
Gm39041	64.4501	8.53135	1.92913	4.42238	9.76187e-06	0.000400592
D930048N14Rik	74.5682	8.74173	1.98034	4.41427	1.01353e-05	0.000414543
Castor1	68.3133	8.61522	1.95584	4.40487	1.05845e-05	0.000431493
Gm38009	61.3222	8.45941	1.92095	4.40377	1.06387e-05	0.000432282
mt-Tl1	57.9527	8.37792	1.90648	4.39445	1.11053e-05	0.000449763
Gm37137	67.0718	8.58888	1.95542	4.39235	1.12131e-05	0.000452653
Gm50172	57.7887	8.37389	1.91103	4.38187	1.17665e-05	0.000473449
Sdad1	70.1586	7.67495	1.75412	4.37537	1.21224e-05	0.000486191
Gm15844	68.732	8.62413	1.9726	4.37196	1.23136e-05	0.000490683
Fam98b	69.3915	8.63788	1.98694	4.34732	1.37808e-05	0.00054564
Acvr2b	75.6024	8.76139	2.0165	4.34484	1.39376e-05	0.000550091
Gm37186	69.6039	8.64217	1.99155	4.33943	1.42854e-05	0.00056203
Gm43815	62.2256	8.48064	1.95543	4.33698	1.44456e-05	0.000566533
Kdsr	70.6085	7.70474	1.77706	4.33566	1.4532e-05	0.000568124
Klhl42	64.0821	8.52301	1.96873	4.3292	1.49651e-05	0.000583214
Gm37052	80.9597	8.86027	2.05368	4.31433	1.60085e-05	0.000621921
Cirbp	69.5149	7.65954	1.77837	4.30705	1.65445e-05	0.000640738
Mrpl15	69.8183	7.66751	1.79085	4.28149	1.85645e-05	0.000714504
4932422M17Rik	56.9809	8.35346	1.95577	4.27119	1.94433e-05	0.000741419
Mest	61.7501	8.46957	1.98477	4.26728	1.97874e-05	0.00075201
Gm47826	55.0757	8.30453	1.94638	4.26666	1.98424e-05	0.00075201
Gm42572	65.9286	8.56388	2.0145	4.25112	2.12702e-05	0.000802574
Glmn	58.3754	8.38852	1.97408	4.24934	2.14401e-05	0.00080309
Pdcd5	75.6422	7.78307	1.83193	4.24857	2.15142e-05	0.00080309
Gm44187	53.8668	8.27246	1.94778	4.24712	2.16534e-05	0.000805856
Gm43259	60.4409	8.43868	1.99097	4.23847	2.25052e-05	0.00083505
Evi2	56.1539	8.33252	1.97011	4.22947	2.34241e-05	0.000858862
B930086L07Rik	55.6123	8.31838	1.96782	4.2272	2.36614e-05	0.000865003
Kirrel3	66.4632	8.57556	2.03083	4.22268	2.41417e-05	0.000879964
Acr	65.4803	8.55424	2.03751	4.19837	2.6884e-05	0.000968526
Get1	55.7758	8.32265	1.99583	4.17001	3.0458e-05	0.0010878
Ap4m1	55.9617	8.32739	1.9992	4.16535	3.10873e-05	0.00110391
Kctd9	78.965	6.82963	1.64024	4.16379	3.13001e-05	0.00110514
Chad	202.122	10.1802	2.45063	4.1541	3.26577e-05	0.00114979
Gm11914	60.8139	8.44734	2.03911	4.14265	3.43309e-05	0.00119512
Lingo1	63.382	8.50699	2.05545	4.13875	3.492e-05	0.0012095
Rps27l	64.0021	7.54072	1.82486	4.13222	3.59271e-05	0.00123679
4933400F21Rik	54.4099	8.28699	2.00717	4.1287	3.64815e-05	0.0012524
Gm43162	60.0705	8.42963	2.04836	4.1153	3.86676e-05	0.00132013
Cfap53	50.5718	8.18141	1.98998	4.1113	3.93429e-05	0.00133605
Gm15789	154.512	9.79265	2.38336	4.10876	3.97784e-05	0.00134583
Apex2	52.9244	8.24691	2.01927	4.08411	4.42465e-05	0.00149007
Serpina3h	57.2957	8.36136	2.04845	4.08179	4.46897e-05	0.00150092
Pcdhga11	50.3973	8.17635	2.00539	4.07718	4.55855e-05	0.00152687
Lrrc4	68.6786	8.62302	2.11624	4.0747	4.6074e-05	0.00153907
Jph1	66.6681	8.58012	2.11112	4.06425	4.8187e-05	0.00159816
Gm43696	56.061	8.32995	2.05559	4.05234	5.07078e-05	0.00167579
Gm47405	49.2314	8.14263	2.00999	4.05108	5.09821e-05	0.00168037
Gm21781	49.8504	8.16073	2.01646	4.04705	5.18676e-05	0.00170052
Tmem209	60.665	7.46273	1.85293	4.02753	5.63649e-05	0.00182384
8430406P12Rik	58.7581	8.39796	2.08986	4.01843	5.85883e-05	0.00188593
Gm47665	54.2447	8.28245	2.06608	4.00878	6.10328e-05	0.00194442
Ticam1	48.933	8.13384	2.03475	3.99747	6.4023e-05	0.00202407
Polr2i	55.6008	8.31826	2.0826	3.99416	6.49239e-05	0.00204733
Gm37660	54.9057	8.30011	2.07885	3.99264	6.5342e-05	0.00205529
Slc50a1	64.679	6.75667	1.69404	3.98849	6.64954e-05	0.00208627
Pcdhb22	54.9565	8.30145	2.08259	3.98613	6.71603e-05	0.00209215
Mpv17l2	47.8728	8.10222	2.03264	3.98605	6.7182e-05	0.00209215
Micos10	64.2716	7.54574	1.90048	3.97043	7.17421e-05	0.00221721
Ints10	47.0955	8.07869	2.03518	3.96952	7.20188e-05	0.00222022
Thumpd3	59.756	7.4404	1.87661	3.96482	7.34521e-05	0.0022532
Phax	48.0331	8.10701	2.0477	3.95907	7.52417e-05	0.00229672
Gm43010	50.652	8.18361	2.06852	3.95626	7.61315e-05	0.00231818
Commd7	66.5303	8.57708	2.17687	3.9401	8.14464e-05	0.00247394
Zfp248	48.2532	8.11369	2.06858	3.92234	8.76918e-05	0.0026442
Gm20257	66.0371	8.56623	2.18443	3.92149	8.80015e-05	0.00264709
Rccd1	63.0566	8.49966	2.17423	3.90927	9.25757e-05	0.00277794
Lpcat4	47.2373	8.08307	2.068	3.90863	9.28205e-05	0.00277856
Katnal1	48.252	8.11375	2.07751	3.90552	9.40242e-05	0.00280781
Dhx58os	46.3176	8.05457	2.06439	3.90167	9.55307e-05	0.00284594
Scnm1	57.3324	8.36234	2.14361	3.90104	9.57786e-05	0.00284648
Aste1	46.067	8.04686	2.06376	3.89913	9.65397e-05	0.00285991
Ddb2	44.9999	8.01303	2.06342	3.88338	0.000103013	0.00301682
B4galnt4	57.5692	8.36847	2.15521	3.88291	0.000103214	0.00301682
Slc7a6os	44.8283	8.00751	2.06851	3.87115	0.000108322	0.00313653
Gm48939	52.5413	8.23637	2.13109	3.86487	0.000111149	0.00321087
Mettl15	50.9369	8.19177	2.12115	3.86195	0.000112487	0.00324198
Gm37314	49.4132	8.14798	2.11044	3.86081	0.000113013	0.00324959
Gss	44.0877	7.98349	2.07545	3.84663	0.000119755	0.00342754
Ddi1	49.32	8.14525	2.12195	3.83858	0.00012375	0.00352559
Swi5	44.1759	7.98628	2.08418	3.83186	0.000127177	0.00359124
Gm49959	46.0297	8.04563	2.0997	3.83179	0.000127213	0.00359124
5730409E04Rik	43.5445	7.96554	2.08422	3.82183	0.000132466	0.00370771
Gm42551	50.799	8.18797	2.14332	3.82024	0.000133324	0.00372135
Gm43506	46.4811	8.05975	2.11142	3.81721	0.00013497	0.0037504
H4c4	44.6525	8.00188	2.09681	3.81621	0.000135517	0.00375331
2600014E21Rik	53.1241	7.26932	1.90868	3.80855	0.000139782	0.00384105
Kri1	42.8816	7.94345	2.08828	3.80383	0.000142474	0.00390637
Thumpd1	57.5945	6.58897	1.73431	3.79919	0.000145168	0.00397144
Gm43462	44.6263	8.00087	2.10872	3.79419	0.000148124	0.00402907
Gm48869	47.6523	8.09548	2.13551	3.7909	0.000150104	0.00407055
Ccser1	46.1767	8.05021	2.12697	3.78483	0.000153816	0.00415303
Gm47550	43.1945	7.95385	2.10192	3.78408	0.000154277	0.00415643
Hsf2	54.1961	7.29797	1.92948	3.78236	0.000155348	0.0041762
Syn2	42.9809	7.94675	2.10648	3.77252	0.000161609	0.00430714
Gm9958	45.0196	8.01362	2.12805	3.76571	0.000166077	0.00441672
Gm9320	51.556	8.20931	2.1924	3.74445	0.000180792	0.00476128
Gm45413	51.4806	8.20719	2.19236	3.74354	0.000181447	0.00476265
Sgtb	47.1522	8.08047	2.15877	3.74309	0.000181775	0.00476265
Camta1	54.6554	7.33506	1.9603	3.7418	0.000182704	0.00477691
Lsm8	52.6837	7.25673	1.94116	3.73835	0.000185233	0.00482513
Nop14	50.6394	7.19944	1.92852	3.73314	0.000189107	0.0049091
Klhl15	43.2613	7.95608	2.13685	3.72328	0.000196647	0.00507719
Gm38118	53.6204	8.2657	2.22597	3.71331	0.00020457	0.00524894
Mrpl13	49.9908	7.18065	1.93423	3.71241	0.000205292	0.00525657
Rmc1	55.0469	6.52376	1.7586	3.70963	0.000207564	0.00528231
Snhg6	55.385	8.31265	2.24084	3.70961	0.000207576	0.00528231
Gm50195	43.0277	7.94842	2.14389	3.70747	0.000209337	0.00530928
Erich3	43.8907	7.97702	2.15171	3.70729	0.000209492	0.00530928
Mrps31	44.5413	7.9983	2.16157	3.70023	0.000215403	0.00541479
Snora23	43.964	7.97928	2.15931	3.69528	0.000219642	0.00551017
Snapc5	40.3893	7.857	2.12694	3.69403	0.000220725	0.00552615
Ift20	62.3606	6.64605	1.80206	3.68804	0.000225991	0.00563522
Prr5	46.2012	8.05108	2.18362	3.68704	0.000226879	0.00564601
Asb6	42.7119	7.9378	2.15352	3.68597	0.000227832	0.00565836
Gpr160	42.8783	7.94341	2.15627	3.68386	0.000229727	0.00569402
Gm48314	40.4216	7.85816	2.14851	3.6575	0.000254689	0.00622557
Bloc1s5	42.7327	7.93832	2.17413	3.65127	0.00026095	0.00631101
Gm38302	48.7043	8.12719	2.23595	3.63478	0.000278223	0.0066564
Tmem170	48.6953	7.14203	1.96675	3.63139	0.000281899	0.00670551
4930430F08Rik	51.3477	8.20321	2.26675	3.61894	0.000295817	0.00698298
Fth-ps2	41.2984	7.88925	2.18056	3.618	0.000296889	0.00699495
Gm45555	42.2876	7.92336	2.19321	3.61267	0.00030306	0.0071133
Uqcr10	41.1986	7.88575	2.18914	3.60221	0.000315519	0.00732013
Rbm4	38.6743	7.79443	2.16407	3.60175	0.00031608	0.00732013
BC003965	54.3087	7.29988	2.02684	3.60161	0.000316256	0.00732013
Bcar3	51.4397	6.42597	1.78917	3.5916	0.000328654	0.00756108
Gm15445	45.3649	8.02467	2.23786	3.58587	0.000335952	0.0077101
Gm43281	40.197	7.85002	2.1926	3.58023	0.000343292	0.00784949
Anapc13	41.8575	7.9084	2.21292	3.57374	0.000351923	0.00800254
Gm11696	48.2307	8.11302	2.27085	3.57268	0.000353344	0.00802013
D930030I03Rik	50.0423	8.1662	2.29006	3.56593	0.000362562	0.00821431
Trim32	40.5995	7.86447	2.20578	3.56539	0.000363319	0.00821644
Zfp41	38.6633	7.79411	2.18646	3.56472	0.000364248	0.00822246
Sec22a	37.2455	7.74011	2.17329	3.56147	0.000368791	0.00827975
A930005H10Rik	37.09	7.73412	2.17293	3.55931	0.00037183	0.0083329
Gdpd3	51.7143	7.25563	2.03958	3.55742	0.000374521	0.00836295
Trabd2b	38.7321	7.79658	2.20064	3.54288	0.000395787	0.00877458
5730507A11Rik	50.305	8.17364	2.30842	3.54079	0.000398928	0.00881268
Gm8566	38.1007	7.77278	2.20404	3.52661	0.000420914	0.00923255
Polr2g	48.1223	7.12399	2.02445	3.51897	0.000433229	0.00945247
Gm4876	42.9829	7.94667	2.25872	3.51822	0.000434444	0.00946233
Gm42668	46.9728	8.07487	2.2964	3.51631	0.00043759	0.00950939
2810013P06Rik	44.651	7.01306	1.99534	3.51471	0.000440232	0.00953811
Mthfd2l	41.7742	7.90561	2.26179	3.49528	0.000473559	0.0101653
Gm43430	36.7794	7.72186	2.20942	3.49498	0.0004741	0.0101653
Gm43813	36.5651	7.7136	2.208	3.49348	0.000476761	0.0102047
Cops4	47.5496	7.10647	2.03448	3.49302	0.000477587	0.0102047
Ighmbp2	36.609	7.7153	2.21056	3.4902	0.000482657	0.0102953
Gng7	45.195	8.01933	2.29892	3.4883	0.000486094	0.0103508
Smdt1	46.8307	7.0845	2.03287	3.48498	0.00049218	0.0104321
A930004J17Rik	37.8517	7.76349	2.22773	3.48493	0.000492267	0.0104321
Gm20631	36.6653	7.71742	2.21817	3.47918	0.000502953	0.0106005
Gm38147	37.3273	7.74339	2.22685	3.47728	0.000506519	0.0106442
Polh	38.9036	7.80282	2.2472	3.47224	0.00051613	0.0108047
Gm37139	35.3201	7.66354	2.20768	3.47131	0.000517932	0.0108242
Dnai1	35.7159	7.67969	2.21476	3.4675	0.000525317	0.0109447
9130019O22Rik	35.2523	7.66078	2.2097	3.46689	0.000526508	0.010948
Chn1	41.2418	7.88714	2.27603	3.4653	0.000529636	0.0109946
Snip1	46.4694	8.05933	2.32735	3.46288	0.000534423	0.0110754
Gsdme	46.2415	8.05232	2.32612	3.4617	0.000536779	0.0111057
Cep126	39.23	7.81506	2.25792	3.46118	0.000537813	0.0111085
Dhx40	54.4349	6.26059	1.81093	3.45712	0.000545976	0.011221
Hoxd10	37.9696	7.76791	2.25028	3.45198	0.000556497	0.0113619
Snai2	40.2249	7.851	2.27588	3.44965	0.000561314	0.0114062
Gm28809	34.5635	7.6323	2.21252	3.4496	0.000561427	0.0114062
ENSMUSG00002076311	35.651	7.67707	2.2323	3.43909	0.000583664	0.0118192
Gm37124	36.154	7.69717	2.24406	3.43002	0.000603533	0.0121619
4632415L05Rik	44.4517	7.00842	2.04696	3.42382	0.00061747	0.012312
Gm7665	34.0763	7.6118	2.22329	3.42366	0.000617834	0.012312
Obi1	34.9251	7.64725	2.23432	3.42262	0.000620201	0.0123373
Ost4	37.8817	7.76463	2.26926	3.42165	0.000622414	0.0123615
Hilpda	38.849	7.801	2.28105	3.41992	0.000626387	0.0124205
Gm7042	39.1194	7.81079	2.28761	3.41439	0.000639244	0.0126285
Maip1	33.9205	7.60521	2.22759	3.4141	0.000639934	0.0126285
Gpatch2	44.3808	7.00334	2.05437	3.409	0.000652014	0.012826
Gm42842	37.5197	7.75074	2.27463	3.40747	0.000655673	0.0128572
Iqck	34.2182	7.61778	2.23716	3.40511	0.000661372	0.0129485
Rpl38-ps2	33.6692	7.59445	2.23561	3.39703	0.000681216	0.013295
Gm37212	33.5297	7.58846	2.23468	3.39577	0.00068436	0.0133144
Zfas1	33.9158	7.60508	2.2416	3.3927	0.00069208	0.0133806
Cwc15	44.2136	7.00045	2.06399	3.39171	0.000694572	0.0134078
Meaf6	42.3743	6.93877	2.05157	3.38217	0.000719148	0.013775
Mtrf1	35.577	7.67407	2.27669	3.37071	0.000749737	0.0143387
Gabarapl1	53.4138	6.22785	1.84946	3.36739	0.000758821	0.0144456
Tmem126b	43.3358	6.97124	2.07122	3.36576	0.000763332	0.0144869
Trdmt1	37.74	7.75899	2.30883	3.36057	0.000777812	0.0146496
Taf13	32.9599	7.56371	2.25252	3.35789	0.00078539	0.0147463
Gm44694	35.2653	7.66142	2.28188	3.3575	0.000786519	0.0147463
Sgsh	33.518	7.58789	2.266	3.34858	0.000812256	0.0151373
Bpgm	37.6629	7.75633	2.32257	3.33955	0.000839143	0.0155681
Gm13622	36.8085	7.72297	2.3257	3.32071	0.000897884	0.0164365
Gm42659	40.9781	7.87777	2.3751	3.31682	0.00091049	0.0165693
4930556M19Rik	34.2101	7.61753	2.29781	3.31513	0.000916006	0.0166453
Hoxd3os1	38.8893	6.81391	2.05608	3.31404	0.000919597	0.0166474
F830115B05Rik	39.665	7.83101	2.36315	3.3138	0.000920382	0.0166474
Gm35551	32.7337	7.55387	2.27976	3.31346	0.0009215	0.0166474
Ttc39aos1	50.8624	8.18954	2.47558	3.30813	0.000939227	0.0169339
Gm43682	44.9662	8.01175	2.42215	3.30771	0.000940628	0.0169339
Pex2	50.41	8.1768	2.47339	3.3059	0.000946707	0.016988
6030458C11Rik	47.6293	6.06188	1.83388	3.3055	0.000948063	0.016988
Sfmbt2	49.0786	8.1381	2.46288	3.3043	0.00095213	0.0170104
Thbs4	33.0834	7.56904	2.29075	3.30417	0.000952571	0.0170104
Sdhaf3	41.2932	7.88897	2.39075	3.29979	0.000967565	0.0172533
3110082I17Rik	48.8757	8.13212	2.46489	3.29918	0.000969686	0.0172663
Atp5md	33.5335	7.58852	2.30346	3.2944	0.000986337	0.0174624
Gm37080	34.8822	7.64559	2.32438	3.2893	0.00100437	0.0177058
Gm26628	39.3756	7.82025	2.37921	3.28691	0.00101295	0.0178316
Gm47471	31.2807	7.48828	2.27871	3.2862	0.00101551	0.0178513
Gm49883	36.1084	7.69549	2.34378	3.28336	0.00102578	0.0180063
2510017J16Rik	35.3505	7.66466	2.33589	3.28127	0.00103342	0.0180638
Gm38220	35.9895	7.69072	2.34598	3.27826	0.00104451	0.0181672
Ppa2	39.5849	6.83946	2.08684	3.27743	0.00104758	0.0181672
Gm45537	31.5708	7.50162	2.28895	3.27732	0.00104797	0.0181672
Hinfp	34.0946	7.61247	2.32317	3.27676	0.00105006	0.0181752
Polr3d	32.3063	7.5349	2.30171	3.2736	0.00106186	0.0183027
1700093K21Rik	38.2464	7.77823	2.379	3.26953	0.00107726	0.0185166
Gm29397	34.7121	7.63861	2.33675	3.26891	0.00107964	0.0185319
Zfp174	30.757	7.46398	2.28383	3.26819	0.00108239	0.0185534
Ccl28	36.9061	7.72692	2.3648	3.26748	0.00108511	0.0185742
Gm18724	36.1878	7.69868	2.35872	3.26393	0.0010988	0.0187568
Dtd1	37.7414	6.77006	2.07616	3.26086	0.00111076	0.0189349
Zdhhc15	34.879	7.64553	2.34685	3.25779	0.00112285	0.0190885
Rdh12	47.5126	8.09133	2.48577	3.25506	0.0011337	0.0192465
Morc4	32.1062	7.52598	2.31283	3.25401	0.00113787	0.0192909
3632454L22Rik	34.5841	7.63328	2.34801	3.25096	0.00115016	0.019446
Gm12743	37.7554	7.75976	2.38744	3.25025	0.00115305	0.0194684
Zfp429	31.4032	7.49386	2.30723	3.24799	0.00116224	0.0195506
Slc9b2	36.7412	7.72056	2.37803	3.24662	0.00116784	0.0195921
A430090L17Rik	36.6143	7.71559	2.37658	3.24651	0.00116829	0.0195921
Gm38384	30.4896	7.45143	2.29695	3.24406	0.0011784	0.0196636
Fancl	31.9387	7.51823	2.31761	3.24396	0.0011788	0.0196636
Gm40309	37.523	6.7908	2.09846	3.23609	0.00121179	0.0201041
Gm43268	30.0609	7.43097	2.29792	3.23377	0.00122166	0.0201598
Rpgrip1l	33.5683	7.59027	2.34865	3.23177	0.00123028	0.0202644
Snhg17	38.847	7.80081	2.42186	3.221	0.00127744	0.0208122
Fbxo5	30.116	7.43364	2.30795	3.22088	0.00127798	0.0208122
Txnrd3	31.9797	7.52012	2.33517	3.22038	0.00128021	0.020821
Gm43660	32.4029	7.53917	2.34287	3.21792	0.00129122	0.0209178
Gm29488	40.6321	7.86551	2.44508	3.21688	0.00129594	0.0209669
Gm37677	30.5436	7.45385	2.32098	3.21151	0.0013204	0.0213069
Dnase1l2	32.0652	7.52394	2.34374	3.21022	0.00132632	0.0213468
2610021A01Rik	33.2396	7.57597	2.3614	3.20825	0.00133545	0.0214382
Palb2	46.0478	8.04609	2.50838	3.20769	0.00133807	0.0214524
Gm14209	49.3423	8.14595	2.54052	3.20641	0.00134402	0.0214946
Cyp4f17	29.2438	7.39118	2.30929	3.20063	0.00137127	0.0218715
Mpg	32.9789	7.56471	2.36413	3.19978	0.00137531	0.0218771
Prrg4	29.665	7.41175	2.31831	3.19706	0.00138838	0.0219889
Nsun5	39.5891	6.86895	2.14865	3.19687	0.00138928	0.0219889
Tmem222	33.0909	7.56962	2.36953	3.19456	0.00140042	0.022137
Gpnmb	35.8939	6.69666	2.09985	3.18912	0.00142708	0.0224724
St6galnac6	31.5176	7.49932	2.35208	3.18838	0.00143071	0.0225011
Uxs1	37.0779	6.7407	2.1175	3.18334	0.00145589	0.0228101
Gm37109	30.2735	7.44119	2.33948	3.1807	0.00146918	0.0229893
E430018J23Rik	29.9828	7.42715	2.33972	3.17438	0.00150159	0.0234374
Grk4	36.6124	7.71523	2.43119	3.17344	0.00150644	0.0234539
Gm44901	29.1779	7.38785	2.32935	3.17163	0.00151585	0.0235707
Gm16253	32.7624	7.55517	2.39208	3.15842	0.00158628	0.0244816
Gm17171	31.4078	7.49423	2.38175	3.14653	0.0016522	0.0252787
Gm28693	34.9175	7.64701	2.43232	3.14391	0.00166704	0.025392
Gm43658	43.4378	7.96206	2.53261	3.14381	0.00166762	0.025392
Esco1	39.4936	6.04354	1.9235	3.14195	0.00167826	0.0254574
Il16	34.5856	6.64243	2.11443	3.14148	0.00168098	0.0254675
Rpl13a	32.5567	7.54601	2.40325	3.13992	0.00168996	0.025565
BC005624	34.8595	6.65377	2.12233	3.13512	0.00171784	0.0259308
Gm13361	43.1917	7.95376	2.53771	3.13423	0.00172306	0.0259779
Gm2810	29.6655	7.41194	2.36528	3.13364	0.00172652	0.0259986
2310001H17Rik	47.4534	7.10113	2.26735	3.13191	0.00173674	0.0261206
Gm45294	36.0908	7.6947	2.45943	3.12865	0.00175612	0.0263802
Gm44625	31.4441	7.49588	2.39683	3.12741	0.00176352	0.0264508
Gm45640	29.3603	7.39702	2.36546	3.1271	0.0017654	0.0264508
Acan	42.9394	7.94529	2.54103	3.1268	0.00176723	0.0264508
Gm44532	29.0493	7.38159	2.36169	3.12556	0.00177467	0.0265301
Gm36378	29.1708	7.38767	2.36716	3.1209	0.00180302	0.026889
Pdcd5-ps	27.8173	7.31909	2.34629	3.11943	0.00181204	0.0269264
Pdp1	30.2133	7.43828	2.38651	3.11681	0.00182822	0.0271018
Ccdc34	35.6003	6.68417	2.14928	3.10996	0.00187114	0.0275567
Pars2	30.0067	7.42827	2.39186	3.10564	0.00189867	0.0278676
Gm45669	42.0816	7.91631	2.54978	3.1047	0.00190469	0.0279017
Kazald1	42.2966	7.92364	2.55462	3.10169	0.00192417	0.0280543
Zfp40	27.2445	7.289	2.35111	3.10024	0.00193363	0.0281593
Rps15a-ps6	32.1622	7.52829	2.42919	3.0991	0.00194111	0.0282349
Trappc4	33.6081	6.60049	2.13082	3.09763	0.00195076	0.028342
Zfp658	30.5943	7.45619	2.40785	3.09662	0.0019574	0.0284053
Cdc123	36.0253	6.7013	2.17357	3.08308	0.00204868	0.0294198
Ercc1	28.6192	7.36015	2.38959	3.08008	0.00206942	0.0295805
Gm38034	29.2849	7.39332	2.40187	3.07815	0.00208289	0.0296801
Wdr62	27.249	7.28932	2.36816	3.07805	0.00208357	0.0296801
Gm37902	28.5717	7.3575	2.39149	3.07654	0.0020942	0.0296975
1810062O18Rik	27.7687	7.3166	2.37961	3.0747	0.00210714	0.0297762
Prdm5	29.308	7.39423	2.40534	3.07409	0.00211148	0.0298035
Uck1	27.9432	7.32553	2.38353	3.07339	0.00211639	0.0298389
Gm42675	28.3415	7.34596	2.40059	3.06007	0.00221288	0.0309529
Ftx	35.985	6.6962	2.19244	3.05422	0.00225644	0.031385
Gm6225	41.2738	7.88832	2.58598	3.05042	0.00228521	0.031714
Col10a1	40.953	7.87691	2.58444	3.04782	0.00230508	0.0318908
Rbmx2	40.9883	7.87825	2.58762	3.0446	0.00232993	0.0321547
Efcab7	30.2734	7.44094	2.44443	3.04404	0.00233427	0.0321787
Tbc1d25	29.4468	7.40115	2.43239	3.04275	0.00234426	0.0322606
Fap	41.1946	7.8855	2.59262	3.04152	0.0023539	0.0323413
Lrrc40	35.7717	6.72211	2.21213	3.03875	0.00237559	0.0325671
Zfp143	31.9273	6.55675	2.16431	3.02949	0.00244967	0.0333398
Gm15337	33.3645	7.58126	2.50526	3.02613	0.00247704	0.0336169
Gtf3c6	34.9711	6.6577	2.20144	3.02425	0.00249249	0.0337221
Pstk	26.8916	7.27008	2.40535	3.02246	0.00250728	0.033875
Gm26621	28.15	7.33606	2.42813	3.02128	0.00251707	0.0339065
Gm36992	40.3168	7.85451	2.6082	3.01147	0.00259983	0.0346448
Haus1	25.671	7.20324	2.39224	3.01108	0.00260318	0.0346522
Gm43461	29.8638	7.42136	2.46761	3.0075	0.00263402	0.0349501
Rtl5	31.1021	7.47996	2.48967	3.00441	0.00266101	0.0352328
Osbpl10	41.634	7.90067	2.63053	3.00345	0.00266933	0.0353053
Fahd1	25.9597	7.21935	2.40621	3.0003	0.00269718	0.0355597
Tspan17	28.7705	7.36767	2.45645	2.99931	0.00270592	0.0356371
Gm44116	38.9048	7.8029	2.60519	2.99514	0.00274316	0.035823
Sft2d3	39.6681	7.83111	2.61771	2.99159	0.00277532	0.0362047
Cmtr2	40.6555	7.86657	2.62991	2.99119	0.00277893	0.0362138
Gm43982	34.1146	7.61349	2.55027	2.98536	0.0028324	0.0367976
Gm11478	25.045	7.16763	2.40108	2.98517	0.00283423	0.0367976
Gm11870	38.3054	6.82161	2.28937	2.97969	0.00288539	0.0372476
Adamts14	38.7615	7.79756	2.61745	2.97907	0.00289128	0.0372476
Gm17907	26.3568	7.24132	2.43288	2.97644	0.00291617	0.0374897
Pold3	35.0706	6.66147	2.23996	2.97392	0.00294021	0.0377551
Gm36932	38.1169	7.7734	2.6141	2.97364	0.0029429	0.0377551
Ankdd1a	37.9664	7.76773	2.61332	2.97237	0.00295514	0.0378338
Thap11	26.5283	7.25043	2.44001	2.97148	0.00296371	0.03785
Lrrc70	34.293	6.62891	2.23123	2.97097	0.00296863	0.03785
Bbs2	30.5818	6.49423	2.18682	2.96971	0.00298079	0.037966
Ccdc115	39.0047	7.80673	2.62994	2.96841	0.00299344	0.038088
Slc22a4	24.6777	7.14621	2.40819	2.96746	0.0030027	0.0381667
Gm28988	25.6562	7.20246	2.42883	2.96541	0.00302282	0.0383044
ENSMUSG00002076924	31.6708	7.50619	2.53556	2.96037	0.00307272	0.0386602
E230016M11Rik	25.7198	7.20591	2.43576	2.95838	0.00309257	0.0388515
Bax	30.7756	6.4715	2.18763	2.95822	0.0030942	0.0388515
Pcolce2	25.9625	7.21955	2.44513	2.95262	0.00315093	0.0394439
Gm43178	25.7275	7.20621	2.44535	2.94691	0.00320968	0.040055
Gm9967	30.8502	7.46815	2.53448	2.94662	0.00321267	0.040055
Myoc	505.66	11.503	3.90681	2.94434	0.00323648	0.0402708
Mrps5	32.0348	6.5297	2.21994	2.94139	0.00326748	0.0406157
Zfp618	25.7187	7.20595	2.45433	2.93602	0.00332454	0.0411188
Mettl14	33.8645	6.60681	2.25234	2.93331	0.00335365	0.0413632
Plxna4os1	36.6413	7.71658	2.63133	2.93257	0.00336164	0.0414123
BC050972	24.3463	7.12665	2.43311	2.92903	0.00340025	0.041722
Clmp	27.328	7.2935	2.49216	2.92657	0.00342717	0.0419279
Gm37283	25.5007	7.19351	2.45944	2.92486	0.00344611	0.042118
Slc16a14	37.9693	7.76775	2.65894	2.92137	0.00348496	0.0425059
Gm19522	23.9214	7.10142	2.43093	2.92127	0.00348604	0.0425059
Gm16573	29.2222	7.38995	2.52987	2.92109	0.00348814	0.0425059
Swsap1	27.2198	7.28778	2.49963	2.91555	0.00355065	0.0431828
Gm6919	38.9873	7.80614	2.6807	2.91198	0.00359148	0.0435292
Nemp2	29.0763	6.42098	2.20918	2.9065	0.00365495	0.0440621
Mad2l2	29.3006	6.39955	2.20454	2.9029	0.00369723	0.0444852
Lsm4	30.2532	6.44594	2.22389	2.8985	0.00374949	0.0449575
Gm11465	24.5425	7.13845	2.46429	2.89675	0.00377047	0.0451037
Mmp11	29.9264	7.42433	2.56789	2.89122	0.00383754	0.0455979
Gli2	23.7539	7.09109	2.45785	2.88508	0.00391314	0.04623
9630010A21Rik	25.6415	7.20143	2.50238	2.87783	0.00400416	0.0471258
Stmn1-rs1	35.3024	7.6629	2.66724	2.87297	0.00406637	0.0474525
Muc6	23.4301	7.07151	2.46326	2.8708	0.0040944	0.0476852
Gm48914	24.8686	7.15721	2.49334	2.87053	0.00409785	0.0476852
Dnaja1-ps	23.4867	7.07485	2.46814	2.86647	0.00415077	0.0481653
Stxbp3-ps	27.2625	7.29011	2.54694	2.8623	0.00420576	0.0487121
Bcas3os1	22.6131	7.02016	2.4529	2.86198	0.00420999	0.0487156
Gm43984	35.0217	7.65134	2.67396	2.86143	0.00421739	0.0487557
Gm49863	24.1685	7.1162	2.4883	2.85987	0.00423815	0.0488936
Klf8	27.8885	7.32286	2.56136	2.85897	0.00425016	0.0489064
Gm48871	23.5289	7.0776	2.47591	2.85859	0.00425535	0.0489207
Foxred1	34.8542	7.64427	2.6745	2.8582	0.00426051	0.0489347
Gm16059	22.4002	7.00657	2.45221	2.85724	0.00427336	0.0490368
Borcs7	28.2269	6.37791	2.23602	2.85235	0.00433975	0.0497211
Gm36816	26.1348	7.2291	2.53452	2.85226	0.00434102	0.0497211
Atad5	29.9304	6.43004	2.25487	2.85162	0.00434964	0.0497739
Rnf5	34.5583	7.63197	2.67822	2.84965	0.00437677	0.0499459
Alb	29890.5	-19.2903	1.18795	-16.2383	2.70406e-59	3.35114e-55
Apob	6403.69	-17.0672	1.19067	-14.334	1.34114e-46	8.31037e-43
Xist	3923.61	-16.3603	1.19584	-13.6809	1.31959e-42	5.45121e-39
Cps1	3098.14	-16.0205	1.19433	-13.4138	5.01995e-41	1.5553e-37
Serpina3k	2620.33	-15.7787	1.19353	-13.2202	6.70889e-40	1.66287e-36
Mug1	2281.89	-15.5785	1.19492	-13.0373	7.50394e-39	1.54994e-35
Gc	1607.15	-15.0738	1.20256	-12.5347	4.81982e-36	8.53315e-33
Fgb	1160.83	-14.6042	1.2058	-12.1116	9.17193e-34	1.42085e-30
Apoa1	975.735	-14.3537	1.21101	-11.8527	2.08446e-32	2.8703e-29
Serpina1e	930.473	-14.2857	1.21842	-11.7248	9.51768e-32	1.17953e-28
Fga	815.818	-14.0955	1.21746	-11.5778	5.34078e-31	6.01712e-28
Slco1b2	811.992	-14.0889	1.21913	-11.5566	6.83965e-31	7.06365e-28
Itih4	802.817	-14.0712	1.21957	-11.5378	8.50402e-31	8.10694e-28
Abcb11	738.998	-13.952	1.22043	-11.432	2.89246e-30	2.56045e-27
Ces1c	738.983	-13.9529	1.22239	-11.4145	3.54049e-30	2.92515e-27
Fgg	668.426	-13.8082	1.22737	-11.2502	2.30963e-29	1.78895e-26
Cyp3a11	650.507	-13.7693	1.23313	-11.1661	5.97262e-29	4.35404e-26
Kng1	537.308	-13.4918	1.23903	-10.889	1.29994e-27	8.95008e-25
Mug2	552.26	-13.5333	1.2478	-10.8458	2.08884e-27	1.36247e-24
Tat	624.219	-13.7105	1.26516	-10.837	2.30008e-27	1.42525e-24
Plg	499.799	-13.3889	1.2509	-10.7034	9.81235e-27	5.79069e-24
Cyp2c50	452.561	-13.2461	1.25906	-10.5206	6.94556e-26	3.91256e-23
Akr1c6	401.974	-13.0726	1.26945	-10.2978	7.20707e-25	3.88336e-22
Nat8f2	382.381	-13.0035	1.28981	-10.0818	6.65094e-24	3.43438e-21
C4bp	338.099	-12.8245	1.27699	-10.0427	9.88792e-24	4.90164e-21
Gm10722	323.129	-12.7593	1.28235	-9.94996	2.52274e-23	1.20247e-20
Pah	319.665	-12.7432	1.28252	-9.93613	2.89879e-23	1.33054e-20
G6pc	291.643	-12.6106	1.29441	-9.74234	1.98929e-22	8.69491e-20
Itih1	293.796	-12.6222	1.29591	-9.74005	2.03464e-22	8.69491e-20
Hrg	284.263	-12.5742	1.29899	-9.68005	3.66544e-22	1.51419e-19
Gm5096	281.184	-12.5578	1.30016	-9.65867	4.51698e-22	1.76512e-19
Cyp2c29	296.57	-12.6366	1.30844	-9.65775	4.55773e-22	1.76512e-19
Cyp2c69	295.938	-12.634	1.32253	-9.55288	1.26138e-21	4.69978e-19
Cyp4f14	269.712	-12.4976	1.30856	-9.55061	1.28938e-21	4.69978e-19
Apoc3	264.975	-12.4717	1.31586	-9.47797	2.59278e-21	9.06396e-19
Cyp1a2	259.247	-12.4407	1.31281	-9.47636	2.63296e-21	9.06396e-19
Cyp7a1	255.743	-12.4217	1.31636	-9.43636	3.85961e-21	1.29276e-18
Apoh	264.427	-12.4682	1.32495	-9.41027	4.94851e-21	1.61386e-18
Ces3a	244.872	-12.3595	1.32679	-9.31536	1.21545e-20	3.79149e-18
Paqr9	242.645	-12.3448	1.32532	-9.31463	1.22375e-20	3.79149e-18
Stra6l	243.317	-12.3504	1.32745	-9.3038	1.35512e-20	4.09609e-18
Cyp2c70	236.924	-12.3113	1.32731	-9.27541	1.76938e-20	5.22095e-18
Sec14l4	246.452	-12.3696	1.33642	-9.25576	2.12709e-20	6.13046e-18
Mup3	278.408	-12.546	1.35929	-9.2298	2.71135e-20	7.63677e-18
Mgam	218.794	-12.1965	1.34495	-9.06837	1.20811e-19	3.32714e-17
Rgn	217.965	-12.1898	1.3495	-9.03283	1.67288e-19	4.50695e-17
Otc	215.69	-12.1762	1.34892	-9.02663	1.77043e-19	4.66828e-17
Gjb1	216.929	-12.1832	1.35078	-9.01936	1.89198e-19	4.88486e-17
Cyp2d10	215.666	-12.1764	1.35047	-9.01639	1.9439e-19	4.91647e-17
Ugt2b34	216.65	-12.1809	1.35376	-8.99782	2.3025e-19	5.70698e-17
Cyp2c37	235.28	-12.3032	1.37356	-8.95714	3.33214e-19	8.09711e-17
Cth	208.22	-12.1244	1.35423	-8.95297	3.46056e-19	8.24744e-17
Ugt2b5	200.274	-12.0685	1.36183	-8.86198	7.86024e-19	1.83796e-16
Azgp1	217.093	-12.187	1.38021	-8.82983	1.04834e-18	2.40595e-16
Cpn2	192.399	-12.0115	1.37532	-8.73365	2.46577e-18	5.54622e-16
Cfi	190.423	-11.9959	1.37381	-8.73182	2.50616e-18	5.54622e-16
Pon1	231.036	-12.2773	1.41196	-8.69519	3.46258e-18	7.52838e-16
Aqp9	195.739	-12.0373	1.38941	-8.66358	4.57166e-18	9.76838e-16
Cyp2b9	181.541	-11.9272	1.38638	-8.60315	7.75605e-18	1.62916e-15
Cyp3a44	192.624	-12.0109	1.40157	-8.56962	1.03824e-17	2.14449e-15
F12	201.584	-12.0762	1.41418	-8.53935	1.34975e-17	2.74221e-15
C9	176.515	-11.8856	1.39948	-8.49289	2.01564e-17	4.029e-15
Acsm5	191.887	-12.005	1.42571	-8.42037	3.75304e-17	7.38277e-15
Fbp1	173.636	-11.8641	1.41206	-8.40197	4.39058e-17	8.50196e-15
Mettl7b	168.657	-11.8203	1.40752	-8.39799	4.5419e-17	8.65966e-15
Igfbp1	166.291	-11.7996	1.41522	-8.3376	7.58125e-17	1.42355e-14
Serpina1c	169.383	-11.8256	1.42708	-8.28653	1.166e-16	2.15676e-14
Sult2a8	159.725	-11.7426	1.42733	-8.22697	1.92012e-16	3.49942e-14
Slc27a2	204.791	-11.1376	1.35792	-8.20195	2.36515e-16	4.24802e-14
Cyp2j5	152.974	-11.6813	1.44932	-8.05983	7.63997e-16	1.3526e-13
Nlrp6	147.673	-11.6285	1.45083	-8.01509	1.10058e-15	1.92106e-13
Uroc1	156.133	-11.7115	1.47407	-7.94501	1.9418e-15	3.34232e-13
Cyp2d26	200.978	-11.1136	1.40002	-7.93821	2.05127e-15	3.48238e-13
Cyp2a22	144.642	-11.5982	1.46251	-7.93036	2.18507e-15	3.65941e-13
Ugt3a2	144.535	-11.5988	1.46312	-7.92741	2.23767e-15	3.69752e-13
Cyp3a25	160.391	-11.7507	1.49198	-7.87588	3.38359e-15	5.51748e-13
Gm43314	135.506	-11.5058	1.48665	-7.73937	9.99108e-15	1.5791e-12
Cyp3a13	153.642	-11.6844	1.50992	-7.73842	1.00661e-14	1.5791e-12
Gm10718	136.402	-11.5157	1.48962	-7.73062	1.07028e-14	1.658e-12
Slc17a2	131.156	-11.4578	1.48995	-7.69002	1.47111e-14	2.22335e-12
Acot4	167.646	-9.94784	1.29641	-7.67336	1.67543e-14	2.50164e-12
Aqp8	139.969	-11.5504	1.51216	-7.63837	2.19993e-14	3.24569e-12
Slc10a5	144.993	-11.6005	1.53236	-7.57034	3.72254e-14	5.30269e-12
C8a	130.036	-11.4471	1.51566	-7.55258	4.26721e-14	6.0095e-12
Cyp2c40	124.085	-11.3786	1.51493	-7.51099	5.86809e-14	8.17115e-12
Ugt2b36	124.774	-11.3861	1.52161	-7.48291	7.26942e-14	9.89999e-12
F10	148.69	-11.6417	1.56447	-7.4413	9.97005e-14	1.34303e-11
Slc17a4	120.308	-11.3347	1.53941	-7.36304	1.79771e-13	2.39559e-11
Serpina3m	125.864	-11.4005	1.54963	-7.35696	1.88144e-13	2.4805e-11
Saa4	116.99	-11.2936	1.53861	-7.34016	2.13333e-13	2.78299e-11
Slco1a1	126.565	-11.4047	1.5589	-7.31586	2.55746e-13	3.30152e-11
Slc22a1	157.196	-11.7175	1.60413	-7.30457	2.7815e-13	3.55373e-11
Ftcd	116.615	-11.2872	1.55827	-7.24342	4.375e-13	5.47671e-11
Cyp2c68	121.234	-11.3466	1.56933	-7.23024	4.82152e-13	5.97531e-11
Cd38	174.005	-10.9017	1.51918	-7.17606	7.17499e-13	8.71761e-11
Slc47a1	116.839	-11.2935	1.59224	-7.09281	1.31416e-12	1.566e-10
Afm	109.022	-11.1899	1.5854	-7.05808	1.68813e-12	1.93713e-10
Cyp2c54	124.458	-11.385	1.61366	-7.05535	1.72161e-12	1.95742e-10
Ambp	109.896	-11.2045	1.59128	-7.0412	1.90585e-12	2.1472e-10
Hsd3b3	104.007	-11.1231	1.58998	-6.99574	2.63868e-12	2.91975e-10
Kmo	107.921	-11.1782	1.59868	-6.99213	2.70741e-12	2.96928e-10
Gm37423	24.7469	-22.3112	3.1965	-6.97989	2.9541e-12	3.21142e-10
Cyp2d37-ps	103.676	-11.1193	1.59492	-6.97167	3.13206e-12	3.37527e-10
Hao1	104.731	-11.132	1.60669	-6.92852	4.25268e-12	4.50457e-10
Cyp4a14	102.034	-11.0966	1.60447	-6.91609	4.6427e-12	4.87601e-10
Cyp2a12	100.36	-11.0736	1.63395	-6.77717	1.2255e-11	1.26564e-09
Cacnb3	21.3099	-22.1028	3.27707	-6.74468	1.5336e-11	1.57074e-09
Apoa5	95.2218	-10.9972	1.64366	-6.69067	2.22144e-11	2.23824e-09
Ugt2a3	93.2855	-10.9666	1.64238	-6.67727	2.4344e-11	2.43302e-09
Gulo	97.8258	-11.0335	1.65661	-6.66028	2.73303e-11	2.7076e-09
Lilrb4a	92.8078	-10.959	1.64569	-6.65922	2.75283e-11	2.7076e-09
Hgfac	92.3028	-10.9511	1.64667	-6.65045	2.92189e-11	2.85126e-09
Cyp2a5	92.613	-10.9569	1.65342	-6.6268	3.43041e-11	3.29559e-09
Pkhd1	91.3627	-10.9355	1.65862	-6.59311	4.30706e-11	4.10596e-09
Bbox1	95.8365	-11.0037	1.67458	-6.57105	4.99629e-11	4.69084e-09
Tmem176a	90.7061	-10.9267	1.66831	-6.54955	5.7709e-11	5.37735e-09
Ces3b	87.4388	-10.8725	1.67658	-6.48489	8.87969e-11	8.11666e-09
Inhbc	88.7586	-10.8934	1.68054	-6.4821	9.04552e-11	8.18256e-09
Cpb2	88.3381	-10.8864	1.68831	-6.44812	1.13247e-10	1.01701e-08
Akr1d1	84.7326	-10.8278	1.69058	-6.40481	1.50553e-10	1.32326e-08
Serpina6	85.5568	-10.8432	1.71058	-6.33893	2.31371e-10	2.00516e-08
Habp2	82.074	-10.7815	1.70747	-6.31432	2.71356e-10	2.31925e-08
Hjv	85.6421	-10.8415	1.71936	-6.30552	2.8723e-10	2.43811e-08
Clec7a	82.2372	-10.7849	1.73039	-6.23268	4.58536e-10	3.83962e-08
Fgl1	79.9882	-10.7444	1.73091	-6.20736	5.38811e-10	4.45166e-08
Sele	80.6489	-10.7579	1.73716	-6.1928	5.9106e-10	4.7565e-08
ENSMUSG00002075932	12.7303	-21.3904	3.47457	-6.15626	7.44811e-10	5.87926e-08
Mark1	12.7303	-21.3904	3.47457	-6.15626	7.44811e-10	5.87926e-08
Slc12a3	12.7303	-21.3904	3.47457	-6.15626	7.44811e-10	5.87926e-08
4930529I22Rik	12.5145	-21.3634	3.4798	-6.13928	8.2895e-10	6.34147e-08
Gdf2	12.5145	-21.3634	3.4798	-6.13928	8.2895e-10	6.34147e-08
Gm31181	12.5145	-21.3634	3.4798	-6.13928	8.2895e-10	6.34147e-08
Gm7609	12.5145	-21.3634	3.4798	-6.13928	8.2895e-10	6.34147e-08
Nos1	12.5145	-21.3634	3.4798	-6.13928	8.2895e-10	6.34147e-08
Sall1	75.0539	-10.654	1.77428	-6.00471	1.9167e-09	1.43961e-07
Mtarc1	73.866	-10.6298	1.77726	-5.981	2.21776e-09	1.6557e-07
Gjb2	85.4552	-10.8378	1.82151	-5.94991	2.68293e-09	1.97914e-07
Sema4a	73.1491	-10.6167	1.78559	-5.94576	2.7518e-09	2.01793e-07
Gm29966	79.1761	-10.7279	1.81767	-5.90201	3.59104e-09	2.60256e-07
Gpr20	72.8743	-10.6118	1.80204	-5.88879	3.89027e-09	2.80303e-07
Pcsk9	95.5714	-7.50988	1.27551	-5.88773	3.9154e-09	2.80483e-07
Dpys	69.9765	-10.5518	1.80082	-5.85943	4.64469e-09	3.28924e-07
Cnn2	88.1273	-9.91899	1.74524	-5.68345	1.32008e-08	8.93974e-07
Oasl2	89.1852	-9.93614	1.75989	-5.64588	1.64343e-08	1.10092e-06
Onecut2	69.6395	-10.5471	1.87026	-5.63937	1.70673e-08	1.13485e-06
Hsd17b13	63.9692	-10.4222	1.84829	-5.6388	1.71239e-08	1.13485e-06
Rdh7	64.2013	-10.4287	1.87726	-5.5553	2.77141e-08	1.77041e-06
Cyp2b13	65.2918	-10.4497	1.90227	-5.49331	3.94475e-08	2.46905e-06
Acsm1	61.729	-10.3722	1.89487	-5.47382	4.40444e-08	2.72921e-06
Sult1d1	60.5938	-10.3425	1.89885	-5.44675	5.12987e-08	3.16291e-06
Entpd8	62.3907	-10.3882	1.91072	-5.43683	5.42368e-08	3.32751e-06
Islr	83.7921	-9.85077	1.83149	-5.37855	7.50867e-08	4.49541e-06
Akr1c20	56.3155	-10.2385	1.92399	-5.3215	1.02916e-07	6.01622e-06
Ugt2b1	64.7583	-10.4427	1.96554	-5.31289	1.07902e-07	6.24876e-06
Cyp4f15	56.5573	-10.2455	1.93088	-5.30612	1.11986e-07	6.4551e-06
Mup22	53.661	-10.169	1.95496	-5.20164	1.97537e-07	1.10773e-05
Dio1	72.7067	-10.6052	2.05126	-5.17008	2.33992e-07	1.30625e-05
Slc22a26	60.3811	-10.3416	2.01399	-5.13487	2.82336e-07	1.55511e-05
A1cf	52.6582	-10.14	1.98243	-5.11496	3.13803e-07	1.7132e-05
Gm46565	70.263	-10.5597	2.0749	-5.08926	3.59458e-07	1.92847e-05
F9	51.5186	-10.1113	1.99666	-5.0641	4.10338e-07	2.16397e-05
C730036E19Rik	50.7933	-10.0882	1.99852	-5.04782	4.46883e-07	2.3467e-05
C1s1	66.3021	-8.59578	1.7192	-4.99986	5.73714e-07	2.95617e-05
Amph	49.3302	-10.0476	2.00973	-4.99947	5.74871e-07	2.95617e-05
Fetub	53.3554	-10.1631	2.04095	-4.97957	6.37252e-07	3.24999e-05
Ifi203	55.0598	-9.24126	1.87652	-4.92469	8.44932e-07	4.22227e-05
Dmgdh	49.5293	-10.0552	2.04285	-4.92212	8.56101e-07	4.26091e-05
Mbl1	47.3414	-9.98828	2.03023	-4.91977	8.66475e-07	4.29529e-05
Ugt2b35	47.904	-10.0037	2.03544	-4.91479	8.88791e-07	4.38836e-05
Ces1f	47.1145	-9.98162	2.0376	-4.8987	9.64713e-07	4.72557e-05
Alcam	60.8607	-10.3533	2.1172	-4.89009	1.00792e-06	4.8985e-05
Cyp3a59	45.1764	-9.92043	2.05736	-4.82192	1.42186e-06	6.77733e-05
Nipal1	45.9581	-9.94391	2.06925	-4.80558	1.54307e-06	7.32694e-05
Agmat	45.3385	-9.92605	2.0681	-4.79961	1.58976e-06	7.49123e-05
Ces1g	51.0555	-10.1	2.12466	-4.75369	1.99739e-06	9.3059e-05
Gm43937	44.8689	-9.90885	2.08831	-4.74491	2.08601e-06	9.64625e-05
F5	49.7465	-10.0625	2.1416	-4.69856	2.61997e-06	0.000119813
Cacng4	41.1798	-9.78569	2.12033	-4.61518	3.92749e-06	0.000173215
Pklr	40.5185	-9.76467	2.13788	-4.56746	4.93668e-06	0.000210966
Mbl2	40.0545	-9.74834	2.15717	-4.51904	6.21193e-06	0.000261852
Ces2g	47.552	-9.9975	2.21288	-4.51786	6.2467e-06	0.000262425
Zfp473	49.5669	-10.0523	2.24414	-4.47933	7.48768e-06	0.000311392
Slc16a5	39.9164	-9.74064	2.17692	-4.4745	7.65912e-06	0.000317456
Ubac1	50.0992	-9.10347	2.08224	-4.37196	1.23134e-05	0.000490683
Spp1	48.8167	-9.06504	2.08244	-4.35307	1.34242e-05	0.000533223
Ifi47	44.3091	-9.89017	2.30351	-4.29351	1.75868e-05	0.000678983
Cyp2a4	34.3082	-9.5236	2.22531	-4.27968	1.87163e-05	0.000718089
Atp1b1	40.8635	-9.77902	2.28535	-4.279	1.87736e-05	0.000718089
Gm30505	51.7942	-10.1159	2.37979	-4.25074	2.13061e-05	0.000802574
Rasa4	39.6769	-9.73021	2.28998	-4.24904	2.14692e-05	0.00080309
Dmbt1	35.5736	-9.57313	2.26018	-4.23556	2.27978e-05	0.000843383
Gm10719	34.2159	-9.5184	2.24913	-4.23204	2.31585e-05	0.000854177
Astn1	51.1502	-10.0979	2.38683	-4.23069	2.32973e-05	0.000856745
Sult3a1	50.7694	-10.0873	2.39286	-4.2156	2.49119e-05	0.000905377
Pdilt	50.565	-10.0814	2.39395	-4.2112	2.54021e-05	0.000920491
Cfap97d1	33.4965	-9.48708	2.2562	-4.20489	2.61214e-05	0.000943796
Atp7b	32.663	-9.45124	2.25941	-4.18305	2.8762e-05	0.00103318
Cyp2d9	202.35	-8.10809	1.93942	-4.18069	2.90629e-05	0.00104097
Gstt1	37.4798	-9.64985	2.31563	-4.16728	3.08261e-05	0.00109778
Gm19619	49.2335	-10.043	2.41154	-4.16456	3.1195e-05	0.00110457
Tbxa2r	40.9442	-8.81687	2.12332	-4.1524	3.29007e-05	0.00115507
Mug-ps1	31.9648	-9.42232	2.27132	-4.14839	3.34823e-05	0.00117216
Vstm4	48.6049	-10.0243	2.4179	-4.14588	3.3851e-05	0.00118173
Orm1	31.562	-9.4025	2.27189	-4.13863	3.49392e-05	0.0012095
Ifi209	36.1873	-9.59787	2.3208	-4.13559	3.54043e-05	0.00122219
Galnt6	31.9215	-9.41993	2.28449	-4.12342	3.73283e-05	0.00127793
Zfp827	47.6697	-9.99601	2.43137	-4.11127	3.93494e-05	0.00133605
Gm10319	40.2381	-9.75669	2.37486	-4.10832	3.98549e-05	0.00134583
Gucy2g	30.3189	-9.34553	2.29573	-4.07083	4.68458e-05	0.00156065
Ms4a18	46.2361	-9.95199	2.44879	-4.06404	4.82297e-05	0.00159816
Clec4f	29.9567	-9.32686	2.30359	-4.04884	5.14726e-05	0.00169204
Fsip2l	46.1493	-9.94897	2.46026	-4.04386	5.25779e-05	0.00171701
Foxa1	45.5921	-9.9319	2.45623	-4.04355	5.26477e-05	0.00171701
Lrrc72	32.8711	-9.45887	2.34076	-4.04093	5.32388e-05	0.00173173
Ulbp1	32.8226	-9.4574	2.34561	-4.03196	5.53127e-05	0.00179448
Cyp4a31	29.883	-9.32307	2.3165	-4.02464	5.70625e-05	0.0018416
Serpinb1c	44.7436	-9.90481	2.46759	-4.01396	5.97083e-05	0.00191701
Keg1	29.2693	-9.29336	2.31672	-4.01143	6.03533e-05	0.00193271
Cyp26c1	44.7003	-9.90323	2.46921	-4.01069	6.05411e-05	0.00193373
Stab2	1013.91	-1.4269	0.356368	-4.00399	6.22817e-05	0.00197912
Dnah6	34.1714	-9.52065	2.38037	-3.99966	6.34346e-05	0.0020106
Qprt	28.7462	-9.26785	2.32509	-3.98603	6.71892e-05	0.00209215
Spin3-ps	43.8518	-9.87559	2.48053	-3.98124	6.8558e-05	0.00212942
Nlrp1a	43.9695	-9.87925	2.48367	-3.97769	6.95894e-05	0.00215605
4930455J16Rik	31.4849	-9.39684	2.36766	-3.96883	7.22254e-05	0.00222107
AA387200	43.2078	-9.8544	2.48868	-3.95969	7.5047e-05	0.00229644
Zfp511	35.7065	-8.61307	2.18872	-3.9352	8.3126e-05	0.00251878
Pglyrp2	28.7565	-9.26716	2.35868	-3.92896	8.53126e-05	0.00257873
Tmem98	48.301	-9.05066	2.32143	-3.89875	9.66918e-05	0.00285991
Apoc4	27.668	-9.21484	2.36581	-3.895	9.81975e-05	0.00289753
Gm49750	41.2632	-9.78764	2.51941	-3.88489	0.000102376	0.00301366
Clec4a1	41.1239	-9.78289	2.51913	-3.88345	0.000102986	0.00301682
Slc10a2	40.9846	-9.77814	2.52048	-3.87948	0.000104681	0.00305249
Mpzl2	26.8195	-9.16819	2.36392	-3.87839	0.000105152	0.00305904
Col25a1	40.8669	-9.77424	2.52472	-3.87142	0.000108204	0.00313653
Gm30082	40.2971	-9.7537	2.53064	-3.85424	0.000116088	0.00333028
Gm17535	29.5981	-9.30753	2.42301	-3.84132	0.000122376	0.00349449
Slc22a16	39.8141	-9.73644	2.53849	-3.83552	0.000125299	0.00356153
Olfr1414	39.7119	-9.73265	2.5395	-3.8325	0.000126845	0.00359124
2610528J11Rik	26.5561	-9.15561	2.38988	-3.83099	0.00012763	0.0035948
Gm15859	39.5663	-9.72706	2.54381	-3.82382	0.0001314	0.0036926
Ear2	39.4921	-9.72481	2.54463	-3.8217	0.000132536	0.00370771
Upp2	34.5958	-8.57238	2.24476	-3.81883	0.000134084	0.00373416
Ifi214	39.266	-9.71626	2.54625	-3.81591	0.00013568	0.00375331
Aqp1	1295.48	-1.00527	0.263534	-3.81459	0.000136407	0.00376502
Car14	25.7152	-9.10783	2.38848	-3.81323	0.000137164	0.00377749
Amdhd1	38.6808	-9.69464	2.55508	-3.79426	0.000148085	0.00402907
Cyp3a41a	25.3311	-9.08604	2.39485	-3.79398	0.00014825	0.00402907
Gm18716	38.6157	-9.6919	2.55968	-3.78638	0.000152859	0.0041362
Mpo	38.2783	-9.67967	2.56204	-3.7781	0.000158028	0.00423904
Zfp264	38.7088	-9.69626	2.56849	-3.77508	0.000159956	0.0042815
Apol7a	38.3217	-9.68153	2.56558	-3.77362	0.000160894	0.00429734
Gm9972	37.9563	-9.66758	2.5685	-3.7639	0.000167281	0.00443923
Car8	32.035	-9.42333	2.50438	-3.76274	0.00016806	0.00445035
Best4-ps	37.8695	-9.66383	2.56919	-3.76143	0.000168946	0.00446429
Aspa	37.5538	-9.65232	2.57792	-3.74422	0.000180954	0.00476128
Glipr1l3	37.2689	-9.64118	2.57908	-3.73822	0.000185327	0.00482513
A930038B10Rik	37.0645	-9.63306	2.58064	-3.73282	0.000189345	0.0049091
Gcgr	36.8601	-9.62491	2.58441	-3.72422	0.000195923	0.00506906
Snap25	36.7425	-9.62057	2.58657	-3.71943	0.000199673	0.00514458
Rdh16f2	24.8451	-9.06022	2.43693	-3.71789	0.000200895	0.00516534
Fam171b	36.5752	-9.61355	2.5913	-3.70994	0.000207307	0.00528231
Olfr122	36.3771	-9.60602	2.5917	-3.70645	0.000210181	0.00531587
Gm38132	36.3337	-9.60407	2.59387	-3.7026	0.000213403	0.00538637
C1qb	99.9917	-5.44281	1.47073	-3.70076	0.000214955	0.00541451
Gm37506	35.99	-9.59033	2.59972	-3.68899	0.000225143	0.00562541
Gm29799	35.6896	-9.57846	2.60298	-3.67981	0.000233408	0.00577371
Selenbp2	37.7517	-9.66429	2.62769	-3.67786	0.000235201	0.00580647
Sox17	27.1972	-9.19224	2.50663	-3.66717	0.000245248	0.00604245
Gm19098	35.3242	-9.56347	2.60963	-3.66469	0.000247639	0.00608926
Muc16	28.4089	-9.2489	2.52524	-3.66258	0.000249693	0.0061276
Sfrp2	35.222	-9.55919	2.61249	-3.65903	0.000253171	0.00620068
Csmd1	35.1044	-9.55466	2.61293	-3.65669	0.000255494	0.00622674
Gm7957	35.1415	-9.55592	2.61345	-3.65644	0.000255742	0.00622674
Zfp980	35.0022	-9.55036	2.61447	-3.65288	0.000259314	0.00630132
Rbm44	35.0456	-9.5524	2.61546	-3.65229	0.000259916	0.00630359
C8b	26.5757	-9.15872	2.50857	-3.65098	0.00026124	0.00631101
Ighm	27.9413	-9.22455	2.53354	-3.64097	0.000271611	0.00654879
Hamp	34.6802	-9.53713	2.62018	-3.63988	0.000272768	0.0065639
Gm32300	34.7761	-9.54069	2.6222	-3.63843	0.00027431	0.00658823
Tmtc2	23.0233	-8.94925	2.46107	-3.63632	0.000276561	0.00662943
ENSMUSG00002075652	34.4975	-9.52944	2.62302	-3.633	0.000280149	0.00668956
Gm45135	34.4758	-9.5284	2.62373	-3.63163	0.000281637	0.00670551
Gm25038	34.5934	-9.53302	2.62721	-3.62857	0.000284994	0.00676615
Gm9733	34.3799	-9.52482	2.62877	-3.6233	0.000290873	0.00689252
Olfr768	34.2714	-9.51963	2.62991	-3.61975	0.000294889	0.00697435
4930461G14Rik	33.9928	-9.50821	2.63181	-3.61281	0.000302902	0.0071133
Tjp3	27.4212	-9.19819	2.5473	-3.61095	0.000305074	0.00714705
Slc17a3	22.9649	-8.94175	2.47678	-3.61023	0.00030593	0.00715358
Lims2	24.6902	-9.04623	2.50617	-3.60958	0.000306693	0.0071579
Apoa4	33.8318	-9.50141	2.63496	-3.6059	0.000311068	0.00724635
Cyp2d13	22.1309	-8.89115	2.46885	-3.60133	0.000316597	0.00732013
Gm15523	33.4664	-9.48559	2.64079	-3.59195	0.000328214	0.00756108
Gm6967	33.584	-9.49034	2.64249	-3.59145	0.000328849	0.00756108
Gckr	21.6045	-8.85627	2.47715	-3.57518	0.000349984	0.00798775
Platr21	33.3796	-9.48134	2.65264	-3.5743	0.000351162	0.0079999
Lipo4	32.779	-9.45561	2.65294	-3.5642	0.000364962	0.00822359
Olfr1096	32.8966	-9.46046	2.65537	-3.56277	0.000366962	0.00825365
Gm42722	32.7356	-9.45343	2.65685	-3.55814	0.00037349	0.00835498
Abt1	29.3042	-8.33388	2.34624	-3.55201	0.000382299	0.00852127
Gm29293	32.4136	-9.43927	2.66059	-3.54782	0.000388436	0.00864253
Cd209a	24.2754	-9.02793	2.54747	-3.54389	0.000394276	0.00875674
Fabp1	32.5312	-9.44419	2.66681	-3.54138	0.000398039	0.00880875
Fzd8	28.363	-8.28668	2.34692	-3.53087	0.000414189	0.00913352
Acnat1	22.0955	-8.89152	2.51929	-3.52938	0.000416542	0.00916911
Gm1110	31.9739	-9.42003	2.66957	-3.52866	0.000417665	0.00917751
Tbx20	21.261	-8.83077	2.50586	-3.52405	0.000425012	0.00930596
Ceacam5	32.0173	-9.42227	2.67665	-3.52018	0.000431254	0.00942599
Slc39a8	31.1279	-9.38575	2.66946	-3.51598	0.000438139	0.00950939
Cd163	36.7083	-8.65348	2.46479	-3.51083	0.000446706	0.00964784
Med11	31.4846	-9.39736	2.67674	-3.51074	0.000446854	0.00964784
Olfr1257	31.6828	-9.40605	2.68128	-3.50804	0.000451417	0.00972941
Mup10	23.7757	-8.99207	2.56758	-3.50216	0.000461511	0.00992969
Gm44676	30.8777	-9.36919	2.68859	-3.4848	0.000492499	0.0104321
Gm3854	30.8189	-9.36662	2.68846	-3.48401	0.00049396	0.0104321
Gm10862	20.5959	-8.78886	2.52269	-3.48392	0.00049412	0.0104321
Clca4a	20.6106	-8.79037	2.52803	-3.47717	0.000506742	0.0106442
Slc30a3	30.5991	-9.35654	2.69408	-3.473	0.000514682	0.0107926
H2-Ab1	30.4535	-9.34924	2.6963	-3.46743	0.000525465	0.0109447
Abcb1a	21.5123	-8.84773	2.55732	-3.45977	0.000540646	0.0111485
Fau-ps2	30.2771	-9.34141	2.70265	-3.45639	0.000547454	0.0112328
Ifitm10	30.0727	-9.33139	2.70294	-3.45231	0.000555807	0.0113619
Rab30	30.051	-9.3302	2.70284	-3.45199	0.000556458	0.0113619
Sel1l2	30.0293	-9.329	2.70411	-3.44993	0.000560727	0.0114062
G630064G18Rik	29.8683	-9.32131	2.70661	-3.44391	0.000573371	0.0116298
AW112010	22.3791	-8.90427	2.59085	-3.43681	0.000588599	0.0118997
Oacyl	23.436	-8.97082	2.61332	-3.43274	0.000597522	0.0120604
Mgat4c	29.8032	-9.31771	2.71776	-3.42845	0.000607029	0.0122125
Cacna1i	29.4658	-9.3019	2.71411	-3.42723	0.000609764	0.0122477
Mog	29.4875	-9.30312	2.71505	-3.4265	0.000611413	0.0122609
Olfr1200	29.5029	-9.30336	2.71553	-3.42599	0.00061257	0.0122643
Gm35438	29.3853	-9.29798	2.71584	-3.42362	0.000617936	0.012312
Tfap2e	29.4287	-9.30044	2.71997	-3.41931	0.000627793	0.0124285
4930444F02Rik	23.3401	-8.96588	2.62995	-3.40915	0.000651657	0.012826
Olfr615	29.0199	-9.27974	2.72269	-3.40829	0.000653706	0.0128389
Sult2a1	28.8589	-9.27178	2.72569	-3.40163	0.000669845	0.0130937
Gm33023	28.8155	-9.26929	2.72949	-3.39598	0.000683836	0.0133144
Gm41	28.6979	-9.26378	2.72899	-3.39459	0.000687322	0.0133302
Sprr1b	28.6979	-9.26378	2.72899	-3.39459	0.000687322	0.0133302
Map1a	21.6277	-8.86202	2.61184	-3.39302	0.000691269	0.0133806
Il24	28.6545	-9.26127	2.73144	-3.39062	0.000697339	0.0134403
Tnip3	28.6391	-9.26102	2.73215	-3.38964	0.000699833	0.0134674
H1f1	22.5659	-8.91597	2.63086	-3.389	0.000701489	0.0134784
Chst9	28.4935	-9.2532	2.7337	-3.38486	0.00071214	0.0136618
Tm4sf4	28.1498	-9.23566	2.74067	-3.36986	0.000752064	0.0143611
Samd5	22.9376	-8.94111	2.65437	-3.36846	0.000755906	0.0144122
Adam23	25.4601	-8.12333	2.4127	-3.3669	0.000760182	0.0144493
Npl	23.5003	-8.97687	2.66847	-3.36405	0.000768086	0.0145549
Cd300ld	27.93	-9.22463	2.74413	-3.36158	0.000774968	0.0146496
Cfap206	27.9516	-9.22592	2.74528	-3.36065	0.00077759	0.0146496
Il22ra1	27.9083	-9.22334	2.74457	-3.36057	0.000777808	0.0146496
Vmn2r105	27.8494	-9.2205	2.74595	-3.35786	0.000785495	0.0147463
Gm36642	27.7473	-9.21506	2.74758	-3.35388	0.000796863	0.0148979
Gm10710	32.4944	-8.47722	2.52783	-3.35355	0.000797821	0.0148979
Ptk2b	21.9436	-8.87643	2.64698	-3.35341	0.000798211	0.0148979
Arc	27.6234	-9.20829	2.7528	-3.34507	0.000822619	0.0153074
Gm12204	27.484	-9.20124	2.75296	-3.34231	0.000830853	0.0154374
Gm48342	27.4035	-9.19705	2.75448	-3.33894	0.000840991	0.0155791
Vmn1r10	27.3013	-9.19151	2.75723	-3.3336	0.000857293	0.0158337
Gm49593	27.3664	-9.19549	2.75879	-3.33315	0.000858673	0.0158356
Mir669f	27.2208	-9.18729	2.75856	-3.33047	0.00086699	0.0159652
Gm8955	27.2797	-9.19019	2.7601	-3.32967	0.000869505	0.0159878
Olfr1258	27.162	-9.18439	2.75955	-3.32821	0.000874046	0.0160475
Gm13715	26.9576	-9.1732	2.76437	-3.31837	0.000905459	0.016502
Nat8f5	26.9576	-9.1732	2.76437	-3.31837	0.000905459	0.016502
Vmn1r80	26.9576	-9.1732	2.76437	-3.31837	0.000905459	0.016502
Olfr156	26.9359	-9.17186	2.76749	-3.31415	0.000919238	0.0166474
Trac	26.9143	-9.17053	2.77268	-3.30746	0.000941455	0.0169339
Ube2nl	26.6356	-9.15601	2.77006	-3.30535	0.000948575	0.016988
Gm3629	26.4746	-9.14734	2.77343	-3.2982	0.000973052	0.0173013
Car2	20.7297	-8.79401	2.66744	-3.2968	0.000977925	0.0173631
Snhg18	20.6864	-8.79031	2.66796	-3.29477	0.000985039	0.0174624
Gm6081	26.3136	-9.13862	2.77717	-3.29062	0.000999674	0.0176733
Rps6kl1	26.3732	-7.27301	2.21081	-3.28975	0.00100275	0.0177024
Dmbx1	26.1526	-9.12985	2.78131	-3.28257	0.00102865	0.0180311
Evx1os	26.1092	-9.12707	2.78143	-3.28143	0.00103283	0.0180638
Vegfc	20.6407	-7.82071	2.38504	-3.27907	0.00104148	0.0181672
Adam26b	26.3878	-9.14188	2.78847	-3.27846	0.00104376	0.0181672
Sult1b1	17.495	-8.5533	2.60988	-3.27728	0.00104814	0.0181672
Ncr1	26.196	-9.13263	2.78907	-3.27443	0.00105874	0.0182998
Gm11581	17.026	-8.51079	2.59982	-3.27361	0.00106181	0.0183027
Cyp27a1	20.1816	-8.75474	2.67726	-3.27004	0.00107534	0.0185092
Styk1	25.9048	-9.11543	2.79028	-3.26685	0.00108752	0.0185898
Sftpa1	25.6262	-9.10037	2.79124	-3.26033	0.00111282	0.0189439
Neurod4	25.4652	-9.09136	2.79529	-3.25238	0.00114442	0.0193753
S1pr2	20.0857	-8.74909	2.69346	-3.24827	0.00116109	0.0195506
Ido2	17.7362	-8.5756	2.64036	-3.24789	0.00116266	0.0195506
Notch3	55.5072	-6.33564	1.9525	-3.24489	0.00117496	0.0196636
Sucnr1	25.3042	-9.0823	2.79978	-3.24394	0.0011789	0.0196636
Gm44399	16.7224	-8.4845	2.61622	-3.24304	0.00118263	0.0196994
Atxn7l1os2	25.2391	-9.07798	2.80137	-3.24055	0.00119301	0.0198457
4930534D22Rik	25.0998	-9.07027	2.80205	-3.23702	0.00120785	0.0200656
A430088P11Rik	25.1432	-9.07317	2.80473	-3.23495	0.00121663	0.0201304
Gm37435	25.1432	-9.07317	2.80473	-3.23495	0.00121663	0.0201304
Gm18578	25.3476	-9.08518	2.80944	-3.2338	0.00122153	0.0201598
Gm47451	24.9976	-9.06423	2.80493	-3.23154	0.00123127	0.0202644
Gm19696	25.0564	-9.06738	2.80732	-3.22991	0.00123829	0.0203529
Nags	19.3549	-8.69478	2.69417	-3.22725	0.00124985	0.0205157
Pla2g4a	24.8366	-9.05499	2.8078	-3.22494	0.00125999	0.0206548
Des	21.6866	-8.8607	2.74791	-3.22453	0.00126181	0.0206573
Epb41l1	20.2901	-8.76426	2.71845	-3.22399	0.00126417	0.0206687
Gm5447	24.7778	-9.05182	2.80954	-3.22181	0.00127383	0.0207991
Gm16485	24.7344	-9.04887	2.81122	-3.21884	0.0012871	0.0208783
Gm52946	24.7344	-9.04887	2.81122	-3.21884	0.0012871	0.0208783
Zp4-ps	24.5734	-9.03953	2.81381	-3.21256	0.00131556	0.0212565
Oit3	20.7464	-8.80241	2.74144	-3.21087	0.00132334	0.0213267
Tnnt2	25.0256	-9.06692	2.82602	-3.20837	0.00133488	0.0214382
Rims1	24.4341	-9.03163	2.81677	-3.20638	0.00134417	0.0214946
Slc9a3r1	18.9307	-8.66283	2.70321	-3.20465	0.00135229	0.0215966
Heatr4	25.8701	-9.11946	2.85	-3.19982	0.00137516	0.0218771
Tbx3	19.0057	-8.67604	2.71173	-3.19945	0.00137692	0.0218771
Cyp2c38	18.8068	-8.65265	2.70651	-3.19698	0.00138874	0.0219889
Otof	24.1926	-9.01744	2.82348	-3.19373	0.00140446	0.0221726
Olfr602-ps1	24.208	-9.01767	2.82472	-3.19241	0.00141089	0.0222457
Arhgef25	23.9882	-9.00485	2.82592	-3.18652	0.00143998	0.022618
Olfr1231	24.1337	-9.01419	2.83028	-3.18491	0.00144798	0.022715
Rps10-ps4	28.0348	-8.2639	2.60079	-3.17746	0.0014857	0.0232186
Gm31517	23.7683	-8.99193	2.83317	-3.17381	0.00150452	0.0234535
Gm17830	23.6816	-8.98578	2.83967	-3.16438	0.00155416	0.0241362
Gas1	74.1502	-4.37599	1.38375	-3.16242	0.00156463	0.0242683
Gm20127	23.4029	-8.96931	2.83888	-3.15946	0.00158062	0.0244738
Manbal	30.748	-7.48853	2.37047	-3.15908	0.00158266	0.0244738
Thrsp	17.1864	-8.52334	2.69822	-3.15887	0.0015838	0.0244738
Gm37516	23.4463	-8.97245	2.84448	-3.15434	0.00160863	0.0247653
Gm44991	23.3596	-8.96619	2.8425	-3.15433	0.00160866	0.0247653
Gm17058	18.2587	-8.60928	2.73159	-3.15175	0.00162296	0.0249545
Gm4640	23.2419	-8.95945	2.84307	-3.15133	0.00162527	0.0249591
Hk3	23.1986	-8.9563	2.84467	-3.14845	0.00164137	0.0251751
Tmem163	23.118	-8.95133	2.84593	-3.14531	0.00165909	0.0253528
Dsg3	23.0809	-8.94952	2.84776	-3.14265	0.00167427	0.0254574
Olfr858-ps1	23.0375	-8.94634	2.8473	-3.14204	0.00167775	0.0254574
Abcd2	22.9787	-8.94293	2.84839	-3.13964	0.00169154	0.025565
Olfr1349	14.5691	-8.28828	2.65451	-3.12234	0.00179422	0.0267901
9130016M20Rik	22.5545	-8.91606	2.85804	-3.11964	0.00181071	0.0269264
Gm28140	22.5545	-8.91606	2.85804	-3.11964	0.00181071	0.0269264
Aplnr	22.5328	-8.91443	2.85815	-3.11895	0.00181497	0.0269376
Cxcl9	17.3868	-8.54173	2.74109	-3.11618	0.00183211	0.027127
Gm31371	22.5111	-8.91281	2.86067	-3.11564	0.00183547	0.0271444
Ddn	22.3935	-8.90583	2.86262	-3.11107	0.00186411	0.0275101
1700020D14Rik	22.3501	-8.90254	2.86308	-3.10943	0.00187447	0.0275567
ENSMUSG00002076522	22.3501	-8.90254	2.86308	-3.10943	0.00187447	0.0275567
Adamtsl2	18.4535	-8.63367	2.78315	-3.10212	0.00192139	0.0280543
Akr1c19	15.27	-8.35441	2.69326	-3.10197	0.00192238	0.0280543
Gm47987	22.2325	-8.89552	2.86778	-3.10188	0.00192294	0.0280543
Iqgap3	22.0281	-8.8818	2.86938	-3.09537	0.00196568	0.0284494
Rasl10b	22.0281	-8.8818	2.86938	-3.09537	0.00196568	0.0284494
Slc22a13	22.0498	-8.88347	2.87015	-3.09512	0.00196733	0.0284494
Zfp697	21.8454	-8.86964	2.8739	-3.08627	0.00202681	0.0292531
Gm8304	21.8888	-8.87301	2.87525	-3.08599	0.00202875	0.0292531
Ctsc	16.4091	-8.46423	2.74386	-3.08479	0.00203699	0.0293199
Gm36435	21.8237	-8.86796	2.87709	-3.08226	0.00205432	0.0294667
Ppargc1a	25.6876	-8.13686	2.64048	-3.08159	0.00205899	0.0294996
Akr1c13	15.14	-8.34739	2.70911	-3.08123	0.00206147	0.0295009
Olfr801	21.6844	-8.85907	2.8772	-3.07905	0.00207659	0.0296488
Gm26520	21.6627	-8.85737	2.87923	-3.0763	0.00209587	0.0296975
Gm36550	21.6627	-8.85737	2.87923	-3.0763	0.00209587	0.0296975
Robo2	21.6627	-8.85737	2.87923	-3.0763	0.00209587	0.0296975
Gm50451	21.7278	-8.86247	2.88101	-3.07617	0.00209678	0.0296975
Rn7s1	16.9009	-7.53185	2.4488	-3.07574	0.00209983	0.0297069
Gzmk	21.5234	-8.84842	2.88103	-3.07127	0.00213153	0.0300183
Gm30332	21.5017	-8.84671	2.8819	-3.06975	0.00214241	0.0301033
Gm2987	21.7495	-8.86417	2.88759	-3.06974	0.00214243	0.0301033
Gm49102	21.4646	-8.84479	2.88555	-3.0652	0.00217525	0.0305226
9530078K11Rik	14.5577	-8.28311	2.70261	-3.06486	0.00217773	0.0305226
Efr3b	15.5267	-8.37574	2.73307	-3.06459	0.00217966	0.0305226
Gm49178	21.4583	-8.8433	2.89229	-3.05754	0.00223162	0.0311798
Iyd	21.2385	-8.82884	2.88866	-3.05638	0.00224028	0.0312655
Ttll7	21.1797	-8.82515	2.88885	-3.05491	0.00225131	0.0313489
Pde1a	21.0992	-8.81971	2.89092	-3.05083	0.00228211	0.0317064
Psmb6-ps	21.3253	-8.83578	2.89905	-3.04782	0.00230506	0.0318908
Samd12	15.1139	-8.33608	2.73517	-3.04774	0.00230567	0.0318908
Tmprss11a	20.9753	-8.81074	2.89579	-3.0426	0.00234542	0.0322606
Lrp1b	18.0293	-8.60026	2.82906	-3.03997	0.002366	0.0324716
Vmn2r96	20.8577	-8.80327	2.89805	-3.03765	0.00238428	0.0326502
Rarres2	15.1462	-8.34598	2.74785	-3.03728	0.00238722	0.0326543
Birc3	98.2084	-4.44835	1.46597	-3.0344	0.00241013	0.0329314
Nkd2	20.7772	-8.79775	2.90075	-3.03292	0.00242197	0.0330568
Gm3248	20.675	-8.79042	2.90095	-3.03019	0.002444	0.0333206
Gm34059	20.6533	-8.78863	2.90116	-3.02935	0.00245078	0.0333398
Gm24252	20.5945	-8.78485	2.90328	-3.02583	0.00247948	0.0336169
ENSMUSG00002076585	20.5728	-8.78305	2.90285	-3.02566	0.00248091	0.0336169
D030007L05Rik	20.6316	-8.78684	2.90424	-3.02553	0.002482	0.0336169
Lcat	15.5741	-8.38031	2.7729	-3.02222	0.00250926	0.033875
Gm30725	20.4923	-8.77745	2.90469	-3.02182	0.00251263	0.0338836
Tlr9	17.5978	-8.5654	2.83551	-3.02077	0.00252137	0.0339276
Ms4a2	20.3901	-8.77002	2.90782	-3.01601	0.00256127	0.0344271
Eps8l3	20.3313	-8.76619	2.90882	-3.01366	0.00258116	0.0345469
Gm47141	20.3313	-8.76619	2.90882	-3.01366	0.00258116	0.0345469
Moxd2	20.3313	-8.76619	2.90882	-3.01366	0.00258116	0.0345469
Gm29895	20.4489	-8.77384	2.91138	-3.01364	0.00258133	0.0345469
Chat	20.3096	-8.76436	2.90931	-3.01252	0.00259088	0.0346
Nphs1	20.3096	-8.76436	2.90931	-3.01252	0.00259088	0.0346
Gm13223	20.353	-8.76801	2.91129	-3.01173	0.00259764	0.0346448
Pik3ap1	17.382	-8.54764	2.83984	-3.0099	0.00261332	0.0347499
Vmn1r167	20.2879	-8.76254	2.9128	-3.00829	0.00262721	0.0348971
Gli3	20.1703	-8.75484	2.91357	-3.00485	0.00265709	0.0352186
Mettl4	136.615	-4.04464	1.34683	-3.00309	0.00267256	0.0353103
Nr1i2	20.0681	-8.74728	2.91467	-3.00112	0.00268986	0.0355011
Inpp5j	15.4502	-8.36786	2.79041	-2.99879	0.0027105	0.0356594
Lzts2	14.7378	-8.30985	2.77358	-2.99607	0.00273482	0.035823
Mmp15	14.7378	-8.30985	2.77358	-2.99607	0.00273482	0.035823
Gm47858	20.1115	-8.75098	2.92106	-2.99582	0.00273707	0.035823
Gm14370	19.9659	-8.73968	2.91756	-2.99555	0.00273953	0.035823
Gm16122	19.9659	-8.73968	2.91756	-2.99555	0.00273953	0.035823
Ralyl	20.0093	-8.7434	2.919	-2.99534	0.00274143	0.035823
Dhh	13.6437	-8.19678	2.7415	-2.98989	0.0027908	0.0363303
Gm47472	19.8483	-8.73187	2.92523	-2.98502	0.00283561	0.0367976
Olfr912	19.9225	-8.73598	2.92925	-2.98233	0.00286063	0.0370835
Proc	13.4139	-8.17273	2.74102	-2.98164	0.0028671	0.0371285
Gm12738	19.6439	-8.71646	2.92477	-2.98022	0.00288039	0.0372228
Gm14864	19.6439	-8.71646	2.92477	-2.98022	0.00288039	0.0372228
Spp2	13.2159	-8.14289	2.73337	-2.97906	0.00289133	0.0372476
Gal3st2c	19.7615	-8.72438	2.92936	-2.97825	0.00289896	0.0373072
Erbb3	19.4612	-8.7028	2.92905	-2.9712	0.00296641	0.03785
Gm20305	19.4612	-8.7028	2.92905	-2.9712	0.00296641	0.03785
Upk3b	16.5189	-8.47434	2.85711	-2.96605	0.00301648	0.0382807
Epb41l4a	23.0836	-7.98248	2.69141	-2.96591	0.00301785	0.0382807
Ces2e	14.5647	-8.28388	2.79388	-2.96501	0.00302676	0.0383153
Gm11444	19.3002	-8.69094	2.93285	-2.96331	0.00304353	0.0384883
4930533P14Rik	19.3218	-8.69287	2.93461	-2.96219	0.00305461	0.0385889
Gm19033	19.2785	-8.68901	2.93433	-2.96116	0.00306482	0.0386392
Olfr632	19.2785	-8.68901	2.93433	-2.96116	0.00306482	0.0386392
Cib1	13.0371	-8.13211	2.74691	-2.96046	0.00307178	0.0386602
2310005E17Rik	19.1175	-8.67703	2.93734	-2.95405	0.00313637	0.0393273
Ankar	12.0894	-8.01867	2.71466	-2.95384	0.00313844	0.0393273
Kcnn4	19.0369	-8.67101	2.93909	-2.95024	0.00317532	0.0397091
Gm30292	19.3961	-8.69711	2.95053	-2.94764	0.00320207	0.0400033
H2-M6-ps	19.2351	-8.68518	2.94867	-2.94545	0.00322485	0.0401664
D630014O11Rik	18.7954	-8.65278	2.94536	-2.93777	0.00330584	0.0409944
Fem1al	18.7954	-8.65278	2.94536	-2.93777	0.00330584	0.0409944
Tg	18.9131	-8.66103	2.94836	-2.93758	0.00330787	0.0409944
Smyd5	18.7737	-8.6508	2.94571	-2.93675	0.00331676	0.0410635
Kif23	131.955	-11.4664	3.90742	-2.93452	0.00334069	0.0412774
Nr1h4	18.7149	-8.64666	2.94781	-2.93325	0.00335432	0.0413632
Gm47432	18.7521	-8.64881	2.94954	-2.93226	0.0033651	0.0414138
Dpyd	14.1776	-8.24367	2.81427	-2.92924	0.00339792	0.041722
Cd84	13.4602	-8.17481	2.79088	-2.92911	0.00339931	0.041722
Olfr1213	19.1329	-8.67727	2.96314	-2.9284	0.00340708	0.0417645
Ahcy	17.5784	-7.59573	2.59422	-2.92794	0.00341217	0.0417856
Ceacam12	18.43	-8.62407	2.95417	-2.91929	0.00350827	0.0427093
Ptgir	21.9069	-7.90578	2.71448	-2.91245	0.00358609	0.0435292
Gpr31c	18.269	-8.61155	2.95754	-2.91172	0.00359442	0.0435292
Gm26446	18.2907	-8.6136	2.95845	-2.91152	0.0035967	0.0435292
Tspyl4	18.2907	-8.6136	2.95845	-2.91152	0.0035967	0.0435292
Cyp7b1	18.1885	-8.60524	2.9595	-2.90767	0.00364135	0.0440266
Tpx2	15.7631	-8.40035	2.88977	-2.90693	0.00364998	0.044045
Gm7353	13.6729	-8.19143	2.82096	-2.90378	0.00368691	0.0444041
Ms4a14	120.876	-11.3398	3.90748	-2.90208	0.00370688	0.0445581
Nr4a3	13.5119	-8.17458	2.81994	-2.89885	0.00374533	0.0449575
Il12a	18.3341	-8.6177	2.97328	-2.89838	0.00375099	0.0449575
Oxnad1	18.0058	-8.59047	2.96423	-2.89805	0.00375493	0.0449612
6030469F06Rik	18.0646	-8.59478	2.96764	-2.89616	0.00377756	0.0451449
Snhg11	24.4246	-6.57157	2.27019	-2.89472	0.00379501	0.0452924
Gm37324	17.947	-8.58617	2.96651	-2.89437	0.00379918	0.0452924
Cdh10	17.9253	-8.58408	2.96592	-2.89423	0.00380086	0.0452924
Trim30d	13.3509	-8.15755	2.82053	-2.89221	0.00382548	0.0455224
Irag1	14.9845	-7.35459	2.54305	-2.89204	0.00382751	0.0455224
Gm13350	21.5694	-7.8845	2.72742	-2.89082	0.00384235	0.0456114
Aurkb	17.9036	-8.58199	2.9691	-2.89044	0.00384707	0.0456236
Epha7	15.4194	-8.36853	2.89751	-2.88818	0.00387479	0.0459084
Gm37056	17.8231	-8.57555	2.97013	-2.88727	0.00388606	0.045998
Ube2r2	305.705	-1.88798	0.654299	-2.88551	0.00390782	0.0462115
Cyp2c67	11.1534	-7.90369	2.73989	-2.88467	0.00391819	0.04623
Il1rapl1	17.786	-8.57332	2.97222	-2.88448	0.00392058	0.04623
Serpinb1a	14.7928	-8.31555	2.88756	-2.87978	0.00397952	0.0468804
Cyp4a12b	17.5816	-8.55608	2.97438	-2.87659	0.00402002	0.0471335
Gm53025	17.5816	-8.55608	2.97438	-2.87659	0.00402002	0.0471335
Gm9406	17.5816	-8.55608	2.97438	-2.87659	0.00402002	0.0471335
Gm50325	17.6404	-8.56048	2.97738	-2.87517	0.00403815	0.0472567
Siglecg	17.6404	-8.56048	2.97738	-2.87517	0.00403815	0.0472567
Utp25	68.0242	-4.755	1.6545	-2.87398	0.00405333	0.0473895
Gm8893	12.013	-8.01456	2.78956	-2.87306	0.00406522	0.0474525
Gsto1	14.577	-8.29441	2.89141	-2.86864	0.00412245	0.0479005
5730522E02Rik	17.4206	-8.54295	2.97818	-2.86851	0.00412409	0.0479005
Gpr39	12.8462	-8.10208	2.82986	-2.86307	0.0041956	0.04864
Gm31135	17.2596	-8.5297	2.98278	-2.85964	0.00424116	0.0488936
Lypd8	17.2596	-8.5297	2.98278	-2.85964	0.00424116	0.0488936
Bnip5	17.3772	-8.53864	2.98636	-2.85922	0.00424689	0.0489064
Gm10171	17.0986	-8.51634	2.98827	-2.84993	0.00437294	0.0499459
Plscr1	17.0986	-8.51634	2.98827	-2.84993	0.00437294	0.0499459

## Sheet: diaphragm
	baseMean	log2FoldChange	lfcSE	stat	pvalue	padj
Chodl	760.273	12.0315	1.33662	9.00144	2.22779e-19	6.21849e-17
Pax7	538.815	11.5348	1.34594	8.57004	1.0345e-17	2.32042e-15
Plxdc2	310.212	10.7382	1.28042	8.3865	5.00836e-17	1.03131e-14
Pde1c	255.195	10.4566	1.27957	8.172	3.03321e-16	5.83642e-14
Chrnb1	379.421	11.0288	1.38163	7.98246	1.43446e-15	2.47311e-13
Kdm5d	163.531	7.415	1.00417	7.38422	1.5335e-13	1.9312e-11
Tenm4	378.509	11.0253	1.55095	7.10876	1.17092e-12	1.34935e-10
A930004J17Rik	259.497	10.4807	1.49731	6.9997	2.56515e-12	2.80181e-10
Fam126b	165.654	9.83321	1.4061	6.99325	2.68584e-12	2.90834e-10
Thbs4	144.402	9.63505	1.38335	6.965	3.28414e-12	3.46656e-10
Nsrp1	171.296	9.88145	1.42953	6.91237	4.76631e-12	4.9479e-10
Tctn1	145.5	9.64601	1.40418	6.8695	6.44267e-12	6.61115e-10
Ddx3y	230.066	7.46899	1.08738	6.86881	6.47378e-12	6.61115e-10
Mybpc1	123.024	9.40391	1.38258	6.80171	1.03386e-11	1.03891e-09
Aste1	122.151	9.39365	1.38501	6.78237	1.18221e-11	1.17856e-09
Mest	164.404	9.82221	1.45494	6.75092	1.46912e-11	1.45304e-09
Kantr	166.236	9.83826	1.45759	6.74968	1.48167e-11	1.45401e-09
Sytl2	168.573	9.85833	1.46108	6.74727	1.5065e-11	1.46691e-09
Klhl42	151.909	9.7082	1.43968	6.74329	1.54838e-11	1.49609e-09
Cep112	176.106	9.92141	1.48667	6.6736	2.49609e-11	2.3574e-09
Vgll3	113.442	9.28694	1.40459	6.61186	3.79524e-11	3.55761e-09
Gm43658	205.172	10.1418	1.53471	6.60829	3.88774e-11	3.61733e-09
Snhg17	113.883	9.29263	1.44146	6.44666	1.14339e-10	1.03325e-08
Ppbp	251.644	10.4364	1.63128	6.39765	1.57784e-10	1.41197e-08
Gm12966	91.9215	8.98347	1.40642	6.38746	1.68662e-10	1.49195e-08
Cd248	99.0886	9.0918	1.42836	6.36519	1.95044e-10	1.70135e-08
Gm43221	95.6775	9.04121	1.43608	6.29577	3.05869e-10	2.61362e-08
Apod	136.522	9.55411	1.52179	6.27819	3.42526e-10	2.90708e-08
Gm21781	109.327	9.23362	1.48191	6.23089	4.63783e-10	3.90979e-08
Hilpda	118.845	9.35413	1.50828	6.20186	5.57984e-10	4.61107e-08
Synpo2	144.641	9.63743	1.56009	6.17748	6.5132e-10	5.27821e-08
Acta1	134.364	9.53112	1.54342	6.17531	6.60349e-10	5.31708e-08
Gm38042	151.269	9.70208	1.57281	6.16861	6.88929e-10	5.51187e-08
Prdm5	94.831	9.02841	1.48919	6.06261	1.33927e-09	1.04488e-07
Lrp2	185.435	9.99588	1.66229	6.01333	1.81752e-09	1.39206e-07
Eif4e3	281.831	10.5998	1.76675	5.99962	1.97779e-09	1.50564e-07
Prps1l3	75.7836	8.705	1.45827	5.96939	2.38141e-09	1.7943e-07
Gm37420	129.648	9.47967	1.58812	5.96911	2.38554e-09	1.7943e-07
Garem1	138.55	9.57536	1.61806	5.9178	3.26274e-09	2.39668e-07
Edn3	114.791	9.30396	1.57441	5.9095	3.43155e-09	2.50603e-07
Gm37534	167.567	9.84974	1.67973	5.86388	4.52171e-09	3.26421e-07
Get1	155.753	9.74431	1.66399	5.856	4.74145e-09	3.38394e-07
Ints10	114.814	9.30425	1.59575	5.83066	5.52096e-09	3.91801e-07
Rpl13a	146.148	9.65243	1.67313	5.76909	7.9701e-09	5.5618e-07
Nars2	73.6069	8.66294	1.50352	5.76177	8.32348e-09	5.77631e-07
S100a6	90.6593	7.99301	1.39526	5.72869	1.01211e-08	6.98524e-07
Gm47585	100.734	9.1155	1.59272	5.72324	1.04514e-08	7.17379e-07
Plekhh2	72.8836	8.64871	1.51281	5.71699	1.08427e-08	7.40192e-07
Slc6a4	116.142	9.32084	1.63257	5.7093	1.13445e-08	7.70261e-07
Igdcc4	90.9108	8.96746	1.57439	5.69582	1.22779e-08	8.24722e-07
5330432J10Rik	162.36	7.20293	1.27032	5.67018	1.42645e-08	9.48022e-07
Cep41	85.4153	8.87751	1.56939	5.65665	1.54352e-08	1.02043e-06
Tnnt3	124.516	9.42137	1.66672	5.65264	1.58002e-08	1.03909e-06
Myf5	69.9349	8.58905	1.52377	5.6367	1.7334e-08	1.13402e-06
Commd7	138.622	9.57611	1.70997	5.60015	2.14171e-08	1.39389e-06
Cluap1	85.4163	8.87752	1.59306	5.57261	2.50953e-08	1.62485e-06
Fndc3c1	140.169	9.59214	1.72204	5.5702	2.5444e-08	1.63898e-06
Pdp1	97.2069	9.06409	1.6281	5.56728	2.5874e-08	1.65818e-06
Six1	122.638	9.39936	1.68925	5.56423	2.63307e-08	1.67888e-06
Gabarapl1	93.244	7.09704	1.27649	5.5598	2.7008e-08	1.71337e-06
Chrdl2	121.168	9.38197	1.69072	5.54909	2.87164e-08	1.8126e-06
Gm9968	71.574	8.62245	1.5575	5.53609	3.09292e-08	1.94251e-06
Zfp660	75.6724	8.70278	1.58303	5.49753	3.85147e-08	2.20364e-06
Gm48887	87.2352	8.90798	1.62173	5.4929	3.95386e-08	2.22711e-06
Slc8b1	60.197	8.3728	1.5298	5.47313	4.42145e-08	2.3533e-06
Prr5	97.7464	9.07219	1.66789	5.43932	5.34834e-08	2.82271e-06
Tcaim	70.1009	8.59245	1.58619	5.41705	6.05911e-08	3.18446e-06
Comp	88.9109	8.93537	1.65634	5.39464	6.86622e-08	3.59361e-06
Arhgap20	177.799	9.9352	1.84579	5.38263	7.3407e-08	3.81019e-06
Gli2	72.3282	8.63769	1.60708	5.37476	7.66854e-08	3.94773e-06
Mrpl16	121.06	9.38078	1.74997	5.36054	8.29746e-08	4.23677e-06
Bnc2	126.797	9.44747	1.76624	5.34892	8.84803e-08	4.4996e-06
Gm49911	99.0024	9.0905	1.70147	5.34275	9.15492e-08	4.63689e-06
Myh1	75.3647	8.6969	1.63084	5.33279	9.67173e-08	4.87898e-06
Zbtb24	89.6466	8.9473	1.67835	5.33102	9.76644e-08	4.90705e-06
Ptprz1	97.3741	9.06655	1.70559	5.31579	1.06198e-07	5.29346e-06
Blvra	96.5913	9.05504	1.72334	5.25437	1.48536e-07	7.31669e-06
4632404H12Rik	57.4586	8.30554	1.58983	5.22418	1.74926e-07	8.54957e-06
Ost4	70.8706	8.60828	1.65184	5.21133	1.87492e-07	9.09299e-06
Islr2	121.389	9.3846	1.80674	5.19422	2.05585e-07	9.89406e-06
Esco1	94.8239	7.23992	1.4019	5.16438	2.41236e-07	1.14346e-05
Castor1	104.81	9.1728	1.77857	5.15739	2.50417e-07	1.18251e-05
Arhgap45	62.4016	5.60232	1.08845	5.14705	2.64609e-07	1.24362e-05
Zfas1	50.8193	8.12844	1.5821	5.13775	2.78052e-07	1.29837e-05
Nadsyn1	61.136	8.39506	1.63556	5.13285	2.85388e-07	1.32279e-05
Fam217b	99.216	9.09359	1.7736	5.12718	2.94116e-07	1.35823e-05
Gm37080	64.8872	8.48104	1.65565	5.12248	3.01542e-07	1.38743e-05
Mylpf	58.1281	8.32228	1.6272	5.11448	3.14611e-07	1.44227e-05
Gm15261	63.6824	8.45401	1.65686	5.10244	3.35305e-07	1.53155e-05
Slc7a6os	74.5666	8.68154	1.70282	5.09833	3.42662e-07	1.55948e-05
Gm6563	52.1411	8.1655	1.60336	5.09275	3.52898e-07	1.5888e-05
Uqcr10	56.6778	8.28593	1.63186	5.07761	3.82205e-07	1.7146e-05
4930565N06Rik	49.8205	8.09986	1.59922	5.06488	4.0865e-07	1.82671e-05
Iqsec3	106.679	9.19822	1.81957	5.05517	4.3001e-07	1.91537e-05
Obi1	91.3508	8.97448	1.77557	5.05441	4.3172e-07	1.9162e-05
Zfp37	65.5263	8.49514	1.68315	5.04717	4.48411e-07	1.98327e-05
Ckmt2	52.2774	8.16922	1.61931	5.04489	4.53788e-07	2.00001e-05
Fam98b	93.742	9.01173	1.79154	5.03016	4.90059e-07	2.14482e-05
Gm536	79.4744	8.7736	1.74985	5.01392	5.33312e-07	2.31797e-05
Rbm20	49.9424	8.1033	1.6244	4.98849	6.08538e-07	2.63581e-05
Camta1	55.2822	7.286	1.46109	4.98669	6.14227e-07	2.65131e-05
Haus6	45.9886	7.98433	1.61914	4.93123	8.17141e-07	3.50311e-05
Phax	87.5143	8.91253	1.80908	4.92654	8.36966e-07	3.5759e-05
Gm43162	78.1694	8.74964	1.77798	4.9211	8.606e-07	3.66441e-05
Gm38340	248.559	10.4185	2.12418	4.90474	9.35535e-07	3.97002e-05
Gm16973	55.5545	8.25704	1.68983	4.88633	1.02733e-06	4.31581e-05
6430511E19Rik	71.6339	8.62378	1.76568	4.88412	1.03894e-06	4.35006e-05
Pmvk	78.1292	8.74891	1.79767	4.8668	1.13422e-06	4.73322e-05
Erfe	71.1778	8.61459	1.77344	4.85756	1.18839e-06	4.91033e-05
G6pc3	53.8126	8.211	1.69629	4.84056	1.29473e-06	5.31363e-05
Spaar	44.6939	7.94311	1.64115	4.83995	1.29869e-06	5.31363e-05
Sgip1	46.2458	7.99244	1.65442	4.83096	1.35875e-06	5.5413e-05
Nsmce1	59.0645	6.54948	1.36013	4.81535	1.46945e-06	5.95411e-05
2610021A01Rik	92.753	8.99641	1.87073	4.80903	1.51662e-06	6.12355e-05
Gm11914	49.4211	8.08818	1.68214	4.80827	1.52242e-06	6.12355e-05
Pfdn5	63.1874	7.46751	1.55434	4.8043	1.55296e-06	6.21231e-05
Pcdhga9	56.2426	8.27466	1.73018	4.78254	1.73093e-06	6.88126e-05
5730507A11Rik	67.8229	8.54478	1.78667	4.78252	1.73113e-06	6.88126e-05
Cspg4b	87.0147	8.90429	1.86223	4.78153	1.73967e-06	6.89338e-05
Lonrf1	115.906	9.31791	1.94921	4.78036	1.74984e-06	6.91186e-05
Gm48766	123.128	9.40514	1.97644	4.75862	1.9492e-06	7.67521e-05
Dbr1	46.4048	7.99735	1.68488	4.74653	2.06932e-06	8.12274e-05
Zfp248	111.844	9.26647	1.96021	4.72727	2.27553e-06	8.90435e-05
Pcdhb20	134.874	9.53658	2.01865	4.72423	2.3099e-06	9.01077e-05
Zfp39	49.758	8.09809	1.71597	4.71925	2.36715e-06	9.19083e-05
Tspan6	45.0891	7.95579	1.68593	4.71895	2.37069e-06	9.19083e-05
Tmem222	53.8245	8.21141	1.74116	4.71605	2.40472e-06	9.29406e-05
Dixdc1	71.4166	8.61926	1.83123	4.70682	2.51606e-06	9.66488e-05
Pdss2	83.4542	8.84403	1.88502	4.69173	2.709e-06	0.000103428
Hs6st2	86.8528	8.90159	1.89978	4.68559	2.7916e-06	0.000106259
Gm43696	72.3898	8.63879	1.84475	4.6829	2.82851e-06	0.000107338
Gm19522	43.4199	7.90139	1.68813	4.68057	2.86076e-06	0.000108235
Tex9	48.6719	8.06611	1.72559	4.67439	2.94822e-06	0.000111209
Ccdc173	61.9631	8.41449	1.80181	4.67002	3.01173e-06	0.000113264
Mrpl30	43.1539	7.89256	1.69238	4.66359	3.10739e-06	0.000116513
Gm43071	74.51	8.68046	1.86205	4.66179	3.13478e-06	0.00011719
Gm47550	71.2353	8.6156	1.84991	4.65732	3.20353e-06	0.000119405
Gm45555	43.9235	7.91814	1.71453	4.61825	3.8699e-06	0.000143392
Gm50273	49.7125	8.09662	1.75577	4.61144	3.99897e-06	0.000147738
Nudt9	58.9376	6.39759	1.38762	4.61047	4.01758e-06	0.000147991
Gm37285	86.538	8.89647	1.93068	4.60794	4.06685e-06	0.000149368
Nexn	56.1013	7.29208	1.58703	4.59479	4.33194e-06	0.00015864
Thumpd1	66.759	6.73274	1.46558	4.59392	4.34998e-06	0.000158837
1700123O20Rik	100.178	9.10752	1.98338	4.59193	4.39168e-06	0.000159895
Snrpa1	52.6033	8.17833	1.78391	4.5845	4.55084e-06	0.000165211
Tet1	62.43	7.44889	1.62557	4.58234	4.59804e-06	0.000166444
Nagk	60.8885	8.38933	1.83349	4.5756	4.74859e-06	0.0001714
Gm48889	49.9703	8.1041	1.77295	4.57098	4.85451e-06	0.000174721
Gm43011	75.4151	8.69791	1.90648	4.56229	5.0599e-06	0.000181592
Tfb2m	44.1699	7.92608	1.73803	4.56039	5.1059e-06	0.000182721
Gm44891	41.8073	7.84678	1.72425	4.55085	5.34308e-06	0.000189589
Serpine1	46.1821	7.00963	1.5443	4.53903	5.65146e-06	0.000199404
Atp2a1	64.5969	8.47446	1.86859	4.53521	5.75471e-06	0.000202479
Mfap5	59.1228	8.34671	1.84386	4.52675	5.98975e-06	0.00021016
Ndufaf3	57.5689	8.30828	1.83817	4.51987	6.18772e-06	0.000216501
Scara5	111.119	9.25712	2.05121	4.51301	6.39138e-06	0.000223006
Trim32	47.1026	8.01881	1.78293	4.49754	6.87451e-06	0.000239199
Cdc123	61.9643	7.43764	1.65444	4.49556	6.93869e-06	0.000240765
Zfp366	184.62	9.98951	2.22554	4.48859	7.16972e-06	0.000248096
Mfsd8	62.9337	8.43683	1.88137	4.4844	7.31195e-06	0.000252323
Hinfp	38.9976	7.74647	1.72869	4.48111	7.42555e-06	0.000255541
Gm47657	60.7764	8.38659	1.87309	4.47742	7.55508e-06	0.000259288
D930048N14Rik	75.0184	8.69038	1.94378	4.47086	7.79055e-06	0.000266641
Zfp78	104.911	9.17411	2.05439	4.4656	7.98436e-06	0.000272531
A4galt	37.1369	7.67594	1.7204	4.46173	8.1302e-06	0.000276009
A930033H14Rik	111.374	9.26036	2.08033	4.45138	8.53204e-06	0.000288094
Pcnx4	48.6586	8.06587	1.81237	4.45046	8.56848e-06	0.000288549
Gm43628	66.9399	8.52586	1.92017	4.44016	8.98904e-06	0.000301097
Gm10855	63.118	8.44106	1.90419	4.43288	9.29819e-06	0.000310624
Ssna1	38.9919	7.74633	1.7508	4.42444	9.6692e-06	0.000322161
Arsg	37.1315	7.67578	1.73992	4.41158	1.02619e-05	0.000341003
Mrpl2	49.4177	8.08801	1.83546	4.40653	1.05039e-05	0.000348124
Cops4	47.786	7.06098	1.60385	4.40253	1.06995e-05	0.000353675
Gm43329	42.6651	7.87615	1.79095	4.39774	1.09385e-05	0.000360627
BC003965	46.744	7.02913	1.60115	4.39006	1.13321e-05	0.000371822
Bcl7a	107.23	9.20566	2.09725	4.38939	1.13669e-05	0.000371822
Taf11	51.7296	8.15413	1.86239	4.37832	1.19596e-05	0.000390193
Cdh15	65.1141	8.48598	1.93872	4.3771	1.2027e-05	0.000391377
Gm45413	34.2256	7.55815	1.73242	4.36277	1.28425e-05	0.00041469
Gm37906	46.4499	7.99871	1.83636	4.35575	1.32614e-05	0.000427119
Tmem241	47.3687	8.02695	1.84311	4.35511	1.32999e-05	0.000427263
Hpf1	49.4031	7.10664	1.63346	4.35066	1.35731e-05	0.000434927
Gm47471	44.9888	7.95258	1.83379	4.33669	1.44642e-05	0.000462303
Ift20	45.5125	6.13479	1.41784	4.32685	1.51257e-05	0.000479783
Gm42585	39.7527	7.77414	1.79893	4.32152	1.54955e-05	0.000490274
Srp19	56.5702	8.28304	1.9177	4.31924	1.56565e-05	0.000494122
Xndc1	54.3059	8.22422	1.90504	4.31707	1.58111e-05	0.000497751
Mrpl15	41.4568	6.85453	1.58846	4.31521	1.59454e-05	0.000500727
Dhodh	47.9458	6.08944	1.41141	4.31442	1.6002e-05	0.00050125
Lsm8	49.4399	7.10984	1.64959	4.31008	1.63197e-05	0.00050993
Gm43430	79.7069	8.77774	2.03701	4.30913	1.63897e-05	0.000510349
Bpgm	44.5456	7.93836	1.84715	4.29764	1.72629e-05	0.000535405
Sec61a2	48.2243	8.05292	1.8752	4.29444	1.75132e-05	0.000541225
Snapc5	73.854	8.66773	2.0185	4.29415	1.75367e-05	0.000541225
Ankrd1	36.8083	7.66319	1.78748	4.28715	1.80977e-05	0.000557169
Gm28379	33.5859	7.53089	1.75921	4.28085	1.86184e-05	0.000570403
Etv1	55.8992	8.26582	1.93426	4.27337	1.92541e-05	0.000588445
Gm11478	33.1036	7.51006	1.7589	4.26975	1.95689e-05	0.000596615
4933400F21Rik	35.5064	7.61109	1.78735	4.25831	2.05981e-05	0.000626473
Kctd9	84.4974	6.87451	1.61964	4.24448	2.19102e-05	0.000663167
Mrpl11	45.8254	6.9995	1.6494	4.24365	2.19913e-05	0.00066402
Gm37262	49.7275	8.09703	1.90936	4.24071	2.22816e-05	0.000669828
6720475M21Rik	40.6294	7.80559	1.84067	4.24062	2.22903e-05	0.000669828
Epb41l3	43.2217	7.89492	1.86228	4.23938	2.24139e-05	0.000671935
Eef2k	46.8508	7.04789	1.66609	4.23019	2.33491e-05	0.000698306
Gm7160	40.4391	7.79883	1.84545	4.22598	2.37904e-05	0.000709814
Gm17354	39.9441	7.78096	1.84305	4.22178	2.42385e-05	0.000721467
Rbm4	51.9832	8.16112	1.93598	4.21551	2.49218e-05	0.000738308
Armh4	90.9126	8.96751	2.13234	4.20548	2.60534e-05	0.000770016
Gm2810	34.3973	7.56531	1.80951	4.18087	2.90399e-05	0.000856267
D730003I15Rik	47.157	8.02055	1.92026	4.1768	2.95637e-05	0.000869671
Cep290	37.1641	6.71147	1.60851	4.17247	3.01314e-05	0.000884302
Ccdc136	40.9792	7.81788	1.87483	4.16991	3.04717e-05	0.000892203
Mustn1	40.5875	7.80414	1.87255	4.16766	3.0774e-05	0.000896873
Etaa1	36.8717	6.68372	1.60491	4.16454	3.11976e-05	0.000907115
Gm14586	36.2017	6.65708	1.59954	4.16187	3.15654e-05	0.000915687
Gm48740	112.521	9.27513	2.23007	4.15912	3.19473e-05	0.000924604
Ccdc115	72.6237	8.64348	2.0807	4.15412	3.26538e-05	0.000939832
P4ha2	49.318	8.08511	1.94643	4.15382	3.2697e-05	0.000939832
Dtd1	42.4912	6.88942	1.66485	4.13815	3.50115e-05	0.000997233
Hsf2	56.3878	7.29942	1.76483	4.13605	3.53339e-05	0.00100414
BC055308	99.513	9.0979	2.2064	4.12341	3.73311e-05	0.0010585
Cwc15	35.6471	6.6344	1.60942	4.12223	3.75225e-05	0.00106153
Dbp	33.2504	7.51653	1.82675	4.1147	3.87681e-05	0.00109431
5930430L01Rik	32.24	7.47196	1.81658	4.1132	3.90213e-05	0.00109898
Zfp799	40.582	7.80389	1.90314	4.10055	4.12177e-05	0.00115824
Lrrc70	36.3684	6.66336	1.62546	4.09936	4.14296e-05	0.00115996
Tmem209	48.2297	7.07293	1.72545	4.09917	4.14636e-05	0.00115996
Gm10076	31.0474	7.41749	1.81063	4.09664	4.19193e-05	0.00117011
Gm44704	73.4401	8.65958	2.11427	4.09578	4.2075e-05	0.00117185
Gm38157	62.1673	8.41917	2.05983	4.08732	4.36393e-05	0.00121273
Atpif1	37.4249	7.68717	1.8916	4.06384	4.82717e-05	0.00133555
Plin4	61.4224	8.4019	2.0685	4.06183	4.8689e-05	0.00134414
Ada	100.664	9.1145	2.24577	4.05852	4.93844e-05	0.00136035
Gtf2h3	35.1764	5.79546	1.42931	4.05473	5.01923e-05	0.00137737
Fbxl21	54.8018	8.23728	2.03159	4.05459	5.02217e-05	0.00137737
Ddb2	37.9446	7.70689	1.90176	4.05249	5.06748e-05	0.00138677
Lyrm1	49.0648	8.07774	1.99501	4.04897	5.14446e-05	0.00140477
Gm37510	40.0746	7.78576	1.92631	4.04179	5.3044e-05	0.0014453
Gpc3	90.6272	8.96295	2.21922	4.03877	5.37312e-05	0.00146086
H2az2	48.5244	7.07898	1.76089	4.02013	5.81669e-05	0.00157804
Gm37452	31.3476	7.4314	1.85031	4.01631	5.91158e-05	0.00159856
Mettl8	40.6996	7.808	1.94419	4.01607	5.91778e-05	0.00159856
Ccdc34	32.7547	6.51091	1.62243	4.01306	5.99369e-05	0.00161559
Gm44152	82.0127	8.81886	2.20078	4.00715	6.14557e-05	0.00164945
Chn1	60.0075	8.36816	2.08987	4.00414	6.22423e-05	0.00166533
Tbc1d25	60.0016	8.368	2.08997	4.00388	6.23123e-05	0.00166533
Slc4a11	44.9978	7.95287	1.98738	4.00169	6.28922e-05	0.00167726
Polr1d	31.0977	6.43528	1.61536	3.9838	6.78227e-05	0.00180016
Gm49959	31.5726	7.44182	1.86811	3.98361	6.78755e-05	0.00180016
9430034N14Rik	35.6703	7.61791	1.9124	3.98342	6.79304e-05	0.00180016
Rwdd1	43.6098	6.92625	1.7431	3.97352	7.08183e-05	0.00187273
Polh	32.0928	7.46529	1.87913	3.97273	7.10539e-05	0.00187502
Cstb	46.4532	7.01797	1.77005	3.96484	7.34455e-05	0.00193259
Lsm12	48.3074	7.07444	1.79103	3.94993	7.81754e-05	0.00204575
Aga	37.7896	6.71519	1.70046	3.94904	7.84645e-05	0.00204905
Gm42502	32.3947	7.4788	1.89815	3.94005	8.1463e-05	0.00212294
St7	38.8138	5.76677	1.46471	3.93715	8.24546e-05	0.00214433
Stau2	58.4545	8.33042	2.1162	3.9365	8.26792e-05	0.00214573
Gm26621	63.3006	8.44535	2.14708	3.93342	8.37459e-05	0.00216893
Scnm1	42.8461	7.88225	2.00433	3.93261	8.40268e-05	0.00217173
Rpl9-ps6	35.7588	5.65202	1.43748	3.93189	8.42806e-05	0.00217382
Clmp	48.0869	8.04872	2.04872	3.92865	8.54239e-05	0.0021946
Brinp1	36.4334	7.64826	1.94732	3.92758	8.58042e-05	0.0021946
Gm9118	29.3209	7.335	1.86758	3.92754	8.582e-05	0.0021946
Gm20257	42.9203	7.88484	2.00765	3.92741	8.58662e-05	0.0021946
B3gat3	27.9894	7.26794	1.85069	3.92715	8.59601e-05	0.0021946
Zc3h6	61.5155	8.40399	2.14452	3.91882	8.89838e-05	0.00226719
2610012C04Rik	86.3374	8.89302	2.2716	3.91487	9.0452e-05	0.00229933
Lrp3	60.2898	8.37492	2.13949	3.91445	9.06112e-05	0.00229933
Rbm19	45.3694	7.9648	2.03614	3.91171	9.1646e-05	0.002319
Lrrn1	28.3599	7.28688	1.86298	3.91142	9.17556e-05	0.002319
Gm9947	29.3774	7.33778	1.877	3.90933	9.25544e-05	0.00233449
mt-Tl1	31.9534	7.45909	1.90917	3.90698	9.3457e-05	0.00235224
Pex2	34.3416	7.56294	1.93597	3.90653	9.36327e-05	0.00235224
Gm45854	64.584	8.47417	2.17135	3.90272	9.51166e-05	0.00238475
Epb41l5	54.747	8.23579	2.11144	3.90055	9.59742e-05	0.00240146
Dnal1	46.0565	7.98638	2.05145	3.89305	9.89934e-05	0.00247208
Zdhhc15	34.9596	7.58867	1.95102	3.88959	0.000100413	0.00250255
Gm18066	42.1582	7.85879	2.02134	3.88792	0.000101108	0.00251489
Gm37186	38.8769	7.74207	1.99928	3.87243	0.000107756	0.00267376
Gm37490	35.0334	7.59185	1.96068	3.87206	0.000107921	0.00267376
Rbm45	28.5308	7.29568	1.88535	3.86967	0.000108984	0.00269478
Gadd45g	31.2665	6.43871	1.66619	3.86432	0.000111399	0.00274907
Gm43178	41.9479	7.85161	2.0332	3.8617	0.000112602	0.00276835
Ppih	27.8118	7.25872	1.87978	3.86148	0.0001127	0.00276835
Usp50	28.8449	7.31137	1.89379	3.8607	0.000113062	0.00276835
Gm38218	36.7033	7.65888	1.98543	3.85755	0.000114529	0.00279882
Ptn	43.5147	6.91968	1.79411	3.85689	0.000114839	0.00280097
Gm17230	32.683	7.49152	1.94355	3.85455	0.000115942	0.00281692
Ormdl3	43.26	7.89614	2.05658	3.83946	0.000123308	0.00297981
Rap2b	41.8412	7.84795	2.04532	3.83703	0.000124533	0.00300241
Pdcd5	32.6837	6.50679	1.70094	3.82542	0.00013055	0.00314145
Commd1	37.7183	5.71718	1.49786	3.81691	0.000135135	0.00324556
Fdx1	53.9217	8.21386	2.1575	3.80712	0.000140594	0.00337022
Gm45250	28.3626	7.28715	1.91587	3.80356	0.00014263	0.0034058
Fth-ps2	31.0011	7.41531	1.9498	3.80311	0.000142891	0.0034058
Il16	34.9221	6.6029	1.73703	3.80127	0.000143959	0.00341887
Cep57	35.6064	6.63103	1.74445	3.80122	0.000143984	0.00341887
Mtif3	25.8528	7.1534	1.88393	3.79707	0.000146417	0.00347007
Medag	40.9639	7.81741	2.06062	3.79371	0.000148413	0.00351077
Gm37677	53.3935	8.19973	2.16492	3.78754	0.000152145	0.00358587
Pcdhga11	27.6405	7.24979	1.91413	3.78752	0.000152159	0.00358587
Chchd1	27.8365	7.26004	1.91986	3.78154	0.000155861	0.00366623
Pmaip1	48.91	8.07319	2.13547	3.78053	0.000156496	0.0036682
Faim	30.3799	6.39617	1.69209	3.78004	0.000156805	0.0036682
AA467197	25.329	7.12389	1.89022	3.76881	0.000164025	0.00382249
Spice1	34.6025	6.58574	1.74769	3.76826	0.000164386	0.00382381
Pqbp1	46.4212	6.00308	1.59809	3.75642	0.000172364	0.00400197
Mrps21	29.7837	6.37132	1.70097	3.74569	0.000179897	0.00415384
Lrrc61	37.1884	7.67787	2.0549	3.73637	0.000186695	0.0043029
Slc35c1	37.165	7.67692	2.05841	3.72953	0.000191834	0.00440516
Jph1	30.3359	7.38407	1.98141	3.72666	0.000194031	0.00444748
Zfp41	48.867	8.07187	2.16632	3.72607	0.000194487	0.00444981
Tmem255a	37.0526	7.67259	2.06315	3.71887	0.000200113	0.00457022
Timm9	31.639	7.44467	2.00359	3.71566	0.000202673	0.00461981
Eif2s3y	145.519	4.48685	1.20769	3.71523	0.00020302	0.00461981
C920021L13Rik	55.0578	8.24406	2.22009	3.71339	0.000204499	0.00464505
Magef1	27.6151	7.24853	1.95397	3.70963	0.000207559	0.00470604
Dnm3os	28.2678	7.28214	1.96564	3.70472	0.000211622	0.00478953
Slc35a2	32.0204	5.4794	1.47932	3.70401	0.000212215	0.0047943
Gm38043	45.7904	7.97807	2.16542	3.6843	0.000229333	0.00515946
Snta1	46.0844	7.98744	2.1681	3.68407	0.000229538	0.00515946
Ap5s1	26.7363	7.20196	1.95493	3.68399	0.00022961	0.00515946
2610044O15Rik8	42.5105	7.87079	2.13874	3.68011	0.000233134	0.00522929
St6galnac6	53.4592	8.20151	2.23078	3.67653	0.000236428	0.00529371
5330406M23Rik	49.4693	8.08954	2.20563	3.66767	0.000244768	0.00547069
D11Wsu47e	27.7183	7.25381	1.97925	3.66492	0.000247414	0.00552001
Gm38082	27.4193	6.24553	1.71988	3.63137	0.000281919	0.0062255
Erbb2	34.7038	6.59274	1.81895	3.62447	0.00028956	0.00636981
Gcnt1	33.1537	7.51236	2.073	3.6239	0.000290189	0.00637248
Acp6	35.014	7.5909	2.0962	3.62127	0.000293163	0.00642656
Hmgb3	30.8048	6.41568	1.77232	3.61994	0.000294672	0.00644838
Ift74	27.9598	7.2665	2.00892	3.61711	0.000297907	0.00650784
4932442E05Rik	33.7002	7.53572	2.08385	3.61624	0.000298909	0.00651839
Fntb	24.5393	7.07821	1.95999	3.61135	0.000304606	0.00663111
Dhx40	37.5788	5.69606	1.57828	3.60904	0.000307327	0.00667878
Gm37212	38.9041	7.74306	2.15263	3.59702	0.000321878	0.00697088
4930556M19Rik	29.4206	7.33992	2.04239	3.59379	0.000325908	0.007046
Ccn3	69.2316	8.57451	2.39138	3.5856	0.000336306	0.00725831
Iqck	42.7199	7.87794	2.19811	3.58395	0.000338434	0.00728908
Mrpl13	44.5962	6.9565	1.9414	3.58324	0.000339352	0.00728908
2700097O09Rik	46.8522	8.01112	2.23577	3.58315	0.000339472	0.00728908
Cep126	40.4609	7.79967	2.1788	3.5798	0.000343863	0.00737075
Katnal1	41.1842	7.82518	2.18776	3.57681	0.000347819	0.00744285
Trdmt1	25.878	7.15486	2.00081	3.57598	0.000348915	0.0074536
A530017D24Rik	77.3468	8.73443	2.44435	3.57331	0.000352498	0.00751737
Rpl38-ps2	23.8396	7.03644	1.97274	3.56683	0.000361323	0.00767948
Gm9517	26.2545	7.17554	2.01338	3.56393	0.000365338	0.0077517
Fam98c	57.8573	8.31549	2.33519	3.56095	0.000369512	0.00782706
Gm43571	37.0515	7.67267	2.15889	3.55398	0.000379441	0.00802384
Gm49226	23.5388	7.01806	1.97558	3.55241	0.000381715	0.00804576
Gp6	39.3702	7.76012	2.18448	3.55238	0.000381759	0.00804576
Uck1	34.2888	7.56079	2.13072	3.54846	0.000387484	0.00814106
Chrm3	47.0374	8.01679	2.25927	3.5484	0.000387577	0.00814106
Nctc1	36.3965	7.64678	2.16506	3.5319	0.000412582	0.00862304
Meox2	43.6577	7.90929	2.24093	3.52947	0.000416399	0.00868836
Gm12254	22.4528	6.94993	1.96998	3.52792	0.000418843	0.00871906
Slc28a2	78.7581	8.76044	2.48336	3.52765	0.000419259	0.00871906
Gm37589	38.9558	7.74488	2.19592	3.52694	0.0004204	0.00871979
Tent5c	32.998	6.51886	1.8484	3.52676	0.000420682	0.00871979
Gm50431	24.9409	7.10151	2.01465	3.52493	0.000423598	0.00876575
Lsm5	24.5868	7.08096	2.01155	3.52015	0.000431309	0.008896
4933433G19Rik	165.704	9.83354	2.79488	3.51841	0.000434148	0.00893989
B930086L07Rik	29.3475	7.33628	2.08674	3.51566	0.000438658	0.00901798
Gm42702	29.8714	7.36196	2.09534	3.51349	0.000442265	0.00907727
Mettl14	35.87	6.63678	1.89023	3.51109	0.000446265	0.00914443
Rbmx2	37.1328	7.67588	2.18709	3.50964	0.00044872	0.00917976
Sec22a	42.2165	7.8608	2.24783	3.49707	0.000470401	0.00960765
Jade3	32.4979	5.68717	1.62867	3.49191	0.000479576	0.00977915
Gm48382	66.0798	8.50722	2.43788	3.48959	0.000483755	0.00984396
Gtf3c6	28.0423	6.2821	1.8004	3.48928	0.000484322	0.00984396
Gm44103	21.8229	6.90887	1.98037	3.48868	0.00048541	0.00985014
2810013P06Rik	31.2784	6.43705	1.84751	3.48418	0.000493651	0.00998511
Arl6	43.7601	7.91273	2.27286	3.48139	0.000498817	0.0100572
Sfxn4	36.804	7.66297	2.20178	3.48035	0.000500757	0.0100801
Tamm41	32.5058	6.49688	1.86843	3.47719	0.000506705	0.0101673
Bcar3	43.3851	6.1152	1.76147	3.47164	0.00051729	0.0103466
Gm49958	25.0625	7.10849	2.05119	3.46555	0.000529149	0.010567
Serinc2	31.5423	7.44034	2.14899	3.46225	0.000535683	0.0106805
Asb6	26.8651	7.2089	2.08253	3.46161	0.000536953	0.0106852
Lsm3	25.1764	7.1152	2.05731	3.4585	0.000543198	0.0107451
Banf1	46.2133	7.99139	2.31299	3.455	0.000550287	0.0108318
Gm37215	41.6835	7.84262	2.27017	3.45464	0.000551034	0.0108318
Cr2	33.4133	7.52353	2.17876	3.45313	0.000554131	0.0108757
B130024G19Rik	23.6402	5.16713	1.49813	3.44906	0.000562552	0.0110237
Gm43660	24.2196	7.05928	2.04759	3.44761	0.000565567	0.0110655
Zdbf2	31.6704	7.4461	2.16036	3.4467	0.000567481	0.0110857
Nudt16	26.8842	7.20974	2.09206	3.44625	0.000568432	0.0110871
Rep15	36.2203	7.63982	2.21874	3.44331	0.000574637	0.0111907
Smim11	29.0047	7.31941	2.131	3.43473	0.000593141	0.0115332
Zfp418	72.5886	8.64275	2.51773	3.43275	0.000597482	0.0115996
Mipol1	27.1283	6.2287	1.81526	3.43131	0.000600684	0.0116259
Sobp	34.1302	7.55401	2.20312	3.42878	0.000606295	0.0116984
Rtl5	34.1694	7.55568	2.20595	3.42514	0.000614486	0.0118373
Kirrel3	29.5899	7.34829	2.14565	3.42474	0.000615379	0.0118373
Gm38384	24.2635	7.06184	2.063	3.42309	0.000619143	0.0118915
Stx1b	63.9753	8.46053	2.47448	3.41912	0.000628251	0.0120297
Rrs1	25.2232	6.12728	1.7944	3.41466	0.000638611	0.0122094
Zfp40	20.5827	6.82451	2.00375	3.40587	0.000659536	0.0125903
Slit2	25.5448	6.14059	1.80433	3.40325	0.000665903	0.0126733
Gstt2	24.746	6.09924	1.79322	3.40129	0.000670698	0.0127453
Emp3	22.5316	6.95496	2.04556	3.40003	0.000673789	0.0127847
Polr1c	44.2254	6.14463	1.81003	3.39477	0.00068686	0.013013
Jrkl	22.1201	6.92837	2.04294	3.39138	0.000695422	0.0131554
LTO1	25.4905	6.14221	1.81181	3.3901	0.000698665	0.0131969
Dusp18	20.3688	6.80942	2.00908	3.38932	0.00070066	0.0132147
Akap17b	55.167	8.2468	2.43877	3.38154	0.000720809	0.0135136
Gm43682	29.6276	7.34999	2.1742	3.38054	0.000723429	0.0135425
Gm14303	27.6616	5.39674	1.59698	3.37933	0.000726619	0.0135819
Gm4596	28.2598	7.28195	2.15907	3.37272	0.000744303	0.0138918
Mrpl28	21.5336	5.89022	1.7482	3.3693	0.000753596	0.0140029
Schip1	42.8393	7.88195	2.33934	3.3693	0.000753598	0.0140029
Gm29083	30.4285	7.3886	2.19336	3.36863	0.000755438	0.0140163
Gm43268	39.3987	7.76112	2.31039	3.35922	0.000781622	0.0144471
Sil1	26.5369	6.19627	1.84465	3.35905	0.000782105	0.0144471
Ndufa5	28.7594	7.30711	2.17609	3.35791	0.000785343	0.0144856
Ebag9	29.9063	7.36343	2.19678	3.35192	0.000802521	0.0147807
Gm37655	25.8245	7.15174	2.13439	3.35072	0.000806017	0.0148234
Lrrc40	20.9257	5.87711	1.75477	3.34922	0.000810392	0.0148821
Gm45265	31.1034	7.42006	2.21685	3.34712	0.000816562	0.0149735
Sdad1	30.1729	6.38766	1.90904	3.34601	0.000819834	0.0150116
Gm44101	29.3912	7.33834	2.19556	3.34236	0.000830691	0.0151626
Gm38034	27.5054	7.24282	2.16759	3.34142	0.000833504	0.0151626
A130014A01Rik	78.4744	8.75522	2.62068	3.34082	0.000835323	0.0151626
Gm36378	22.7714	6.97026	2.08696	3.33991	0.000838069	0.0151905
Cdin1	22.0568	6.9242	2.07392	3.33871	0.000841695	0.0152342
Thumpd3	27.3819	6.24651	1.87319	3.33469	0.000853944	0.0154337
Gm43307	23.5258	7.01727	2.10512	3.33343	0.000857827	0.0154816
Lrrc8d	24.6592	6.11688	1.83812	3.32779	0.000875369	0.0157529
Supv3l1	26.8948	6.24356	1.87645	3.32732	0.000876865	0.0157572
Ppa2	21.1103	5.86673	1.76565	3.3227	0.000891502	0.0159974
Mrps5	23.531	6.02522	1.81397	3.32157	0.000895128	0.0160395
E230020A03Rik	26.0504	7.1643	2.16259	3.31283	0.00092358	0.0165023
Pcdh18	45.5499	7.97045	2.40679	3.31166	0.000927452	0.0165479
Snai1	25.6521	6.14626	1.85675	3.31022	0.000932221	0.0166075
Tcf15	32.6301	7.4892	2.26526	3.3061	0.000946033	0.0167604
Apex2	56.4865	8.28091	2.50606	3.30435	0.000951962	0.0168244
Gm49839	27.2125	7.22739	2.18731	3.30425	0.000952326	0.0168244
Pcdhb22	21.2788	6.87244	2.08127	3.30204	0.000959839	0.0169333
Gm4865	20.1148	6.79126	2.05776	3.30031	0.000965782	0.0170143
Kri1	23.8683	7.03814	2.13342	3.299	0.000970297	0.0170699
Gm28370	27.643	7.2499	2.1993	3.29645	0.000979142	0.0171611
Gm15844	38.0517	7.71109	2.33921	3.29645	0.000979147	0.0171611
Thoc6	33.0038	7.50559	2.27696	3.29633	0.000979583	0.0171611
Taf13	23.0088	6.98539	2.1212	3.29313	0.000990794	0.0173093
Rnaseh1	42.0358	7.85474	2.38582	3.29225	0.000993878	0.017339
Sod3	22.2373	5.94257	1.80567	3.29106	0.000998119	0.0173889
Rpp21	21.3623	5.88367	1.78884	3.28909	0.0010051	0.0174621
Gas8	31.6127	6.45505	1.96338	3.28772	0.00101003	0.0174992
Eif1b	35.292	7.6024	2.31399	3.2854	0.00101837	0.0176196
Sinhcaf	38.882	5.71871	1.74372	3.2796	0.00103953	0.0179362
E130309D02Rik	23.7816	7.03304	2.14663	3.27632	0.00105171	0.0181214
Gm43300	34.3462	7.56318	2.31817	3.26256	0.0011041	0.0189204
Zfp955a	26.0628	6.17397	1.89306	3.26138	0.00110873	0.0189738
Zfp72	43.6235	7.90823	2.42571	3.26017	0.00111344	0.0190027
Abcd4	33.9856	6.56011	2.01431	3.25676	0.00112693	0.019166
Gm37390	33.1444	7.51179	2.30988	3.25202	0.00114589	0.0194244
Gm7665	20.0062	6.78353	2.08919	3.24696	0.00116645	0.0196823
Gm44210	23.1583	6.99468	2.15437	3.24674	0.00116737	0.0196823
Kdsr	19.8167	5.79792	1.78626	3.24585	0.00117102	0.0197174
Mrps31	19.6309	6.75613	2.08209	3.24488	0.001175	0.0197579
Gm15787	21.4631	6.88495	2.12552	3.23918	0.00119874	0.0201034
Gm45809	60.1602	8.37182	2.5864	3.23687	0.0012085	0.0202399
Gm45290	51.8397	8.15711	2.52317	3.23289	0.00122547	0.0204968
Umps	19.1761	6.72233	2.0832	3.22692	0.0012513	0.0208611
Slc9b2	28.5503	7.29653	2.26133	3.22665	0.00125248	0.0208611
Ddx28	28.5025	7.29428	2.26957	3.21394	0.00130926	0.0216105
Tomm5	25.4371	6.1382	1.91018	3.21342	0.00131165	0.0216216
Mad2l2	30.2531	6.3906	1.99566	3.20225	0.00136358	0.0224481
Pbdc1	22.1881	6.93299	2.16698	3.19937	0.00137727	0.0225847
Gm20717	34.668	7.57663	2.37398	3.19152	0.00141525	0.0231773
BC028528	26.3034	5.31983	1.66799	3.18936	0.0014259	0.0232909
Zfp580	65.4328	8.493	2.66502	3.18684	0.00143837	0.0234337
Gm37893	23.8599	7.03778	2.21199	3.18166	0.00146435	0.0237952
Rpgrip1l	39.1787	7.7531	2.43825	3.17978	0.00147386	0.0239189
2610307P16Rik	27.8198	7.2591	2.28326	3.17926	0.00147649	0.0239306
Gm50107	23.0672	6.98905	2.19931	3.17784	0.00148375	0.0239863
Fdxacb1	21.3126	5.87971	1.85691	3.16639	0.00154343	0.0248551
Maip1	21.4352	6.88303	2.17505	3.16454	0.0015533	0.0249182
Gsdme	17.8232	6.61684	2.09264	3.16195	0.00156714	0.0251068
Nbl1	20.1933	5.80079	1.83477	3.1616	0.00156905	0.0251068
Recql	20.7862	5.84283	1.84869	3.16052	0.00157487	0.0251679
AW209491	41.9347	7.85112	2.48544	3.15885	0.00158394	0.0252243
Zfp971	22.2143	6.93465	2.19588	3.15802	0.00158843	0.025256
BC005624	24.7184	6.09614	1.93066	3.15754	0.00159105	0.0252657
Lrrc17	24.5558	7.07901	2.24343	3.15543	0.0016026	0.025417
Slc25a19	117.324	9.3354	2.96045	3.15338	0.00161394	0.0255646
Alas2	25.0495	7.10773	2.25922	3.1461	0.00165464	0.0261105
Ulk3	35.9086	7.62732	2.42766	3.14185	0.00167886	0.0264594
Tmem126b	19.5315	5.75165	1.8316	3.14023	0.00168814	0.0265391
A130010J15Rik	39.7122	7.77266	2.47916	3.1352	0.00171735	0.0269309
Smdt1	25.6179	6.14796	1.96449	3.12954	0.00175078	0.0274208
Osbpl3	45.8715	7.9806	2.55306	3.1259	0.00177262	0.0277118
Gnao1	28.9886	7.31845	2.34137	3.12571	0.00177377	0.0277118
Pold3	20.3545	5.81199	1.86029	3.12424	0.00178263	0.0278157
Gm44770	50.1161	8.10827	2.59766	3.12137	0.00180011	0.0280188
Gm5963	17.6571	6.60326	2.11626	3.12025	0.00180695	0.0280603
Slc17a5	22.0359	6.92287	2.21872	3.12021	0.00180725	0.0280603
Higd2a	27.4487	7.23974	2.32073	3.1196	0.00181096	0.0280833
Acss1	22.3527	5.94877	1.90714	3.11921	0.00181338	0.0280862
Star	22.1077	5.95799	1.91035	3.11879	0.00181596	0.0280871
Rnf146	20.044	5.78959	1.85655	3.11847	0.00181791	0.0280871
Efcab7	34.3766	7.56455	2.42638	3.11763	0.00182314	0.0280987
H4c4	17.7334	6.60949	2.12262	3.11383	0.00184673	0.0284275
Pygo1	38.7734	7.73812	2.48763	3.11064	0.00186682	0.0286314
Fiz1	26.8268	6.24057	2.00868	3.1068	0.00189123	0.0289704
Mterf4	21.1525	6.86384	2.21083	3.10464	0.0019051	0.0291473
Hectd2	40.4105	7.79774	2.515	3.1005	0.00193197	0.0294005
D6Wsu163e	29.0945	6.33305	2.04344	3.09921	0.00194036	0.0294715
Gm50195	22.562	6.9571	2.25074	3.09103	0.00199465	0.0302229
2410006H16Rik	26.7471	7.20243	2.33293	3.08729	0.00201989	0.030461
Stx19	18.2153	6.6482	2.1551	3.08487	0.00203639	0.0306704
Gm45294	32.5536	7.48579	2.42992	3.08068	0.00206532	0.0310251
Rpl36al	19.6576	6.75805	2.1939	3.08038	0.00206735	0.0310251
Mrpl27	19.4518	5.74548	1.86769	3.07624	0.00209626	0.0313466
Magohb	20.3884	6.81085	2.21827	3.07034	0.00213816	0.0317668
Polr2f	20.2544	5.80442	1.89084	3.06977	0.00214227	0.0317698
Meaf6	25.2011	6.12351	1.99626	3.06749	0.00215868	0.0319377
Amigo1	23.074	6.98948	2.28145	3.06362	0.00218679	0.0323156
Gm43984	27.3112	7.23246	2.36755	3.05483	0.0022519	0.0331455
Wdr24	18.7641	5.69225	1.8672	3.04854	0.00229955	0.0337437
Tmem256	28.4236	7.29008	2.39291	3.04653	0.002315	0.0339099
Erich3	39.6092	7.76881	2.55019	3.04636	0.00231627	0.0339099
Gm48585	35.2611	7.60107	2.49841	3.04236	0.00234731	0.0342048
Bbs5	23.8249	7.03542	2.31362	3.04087	0.00235898	0.034335
Nop14	26.0894	6.17381	2.03131	3.03933	0.00237106	0.0343913
Dcps	16.9215	6.542	2.15453	3.0364	0.00239423	0.0346075
Macrod2	22.0201	6.9218	2.28039	3.03537	0.00240245	0.0346864
Ndufaf6	18.6624	6.68332	2.20414	3.03217	0.00242805	0.034896
Mnt	27.6315	6.25749	2.06374	3.0321	0.00242855	0.034896
Zfp931	19.4817	6.74509	2.22472	3.03188	0.00243033	0.034896
H2-K2	17.8572	6.61947	2.19326	3.01809	0.00254374	0.0363039
Ccdc69	30.5341	7.39346	2.44991	3.01785	0.00254571	0.0363039
Myoc	83.7402	8.8489	2.93225	3.01779	0.00254627	0.0363039
Acr	37.3853	7.6855	2.54711	3.01735	0.00254999	0.0363157
Gm42572	26.1274	7.16855	2.37847	3.01393	0.00257883	0.0366848
Fam199x	19.2277	5.72788	1.90084	3.01335	0.00258384	0.0367145
Micos10	24.9477	6.10864	2.03171	3.00666	0.00264137	0.037405
Gm44187	18.6812	6.68459	2.22508	3.0042	0.0026628	0.0376236
Rps15a-ps5	16.539	6.50892	2.16727	3.00328	0.0026709	0.0376957
Cmc1	22.7903	5.97634	1.99104	3.00162	0.00268544	0.0378183
Gar1	17.4361	5.58456	1.86052	3.0016	0.00268561	0.0378183
Gm44000	18.8993	6.70128	2.23518	2.9981	0.00271673	0.0382137
Gm45537	40.804	7.8117	2.61502	2.98725	0.00281501	0.0395077
Lcmt2	22.258	6.93754	2.32357	2.98573	0.00282906	0.0396163
Zfp874b	20.5976	5.82228	1.95399	2.97968	0.00288545	0.0402392
Gm18068	25.7764	7.14902	2.39933	2.97959	0.00288636	0.0402392
Gm37983	32.466	7.48192	2.51157	2.97898	0.00289211	0.0402747
Tnnt1	16.7665	6.52855	2.19269	2.97742	0.00290684	0.040435
Gm5576	20.5235	6.82021	2.29125	2.97663	0.00291437	0.0404949
H2aw	17.3368	6.57696	2.21042	2.97543	0.00292574	0.0405632
Polr1e	19.0203	5.71185	1.92001	2.9749	0.0029308	0.0405886
Gm6475	15.8387	6.44649	2.16939	2.97157	0.00296286	0.0409873
Rpl17-ps5	17.0925	6.55638	2.21141	2.96479	0.00302889	0.0417169
Gpatch2	20.0564	5.78319	1.95123	2.96387	0.00303799	0.0417542
BC034090	20.6399	5.82525	1.96544	2.96384	0.00303824	0.0417542
Alg8	21.6137	5.89854	1.99088	2.96277	0.00304881	0.0418537
4732440D04Rik	33.4024	7.52298	2.53977	2.96207	0.00305577	0.0419034
ENSMUSG00002076311	19.1081	6.71714	2.26834	2.96125	0.00306388	0.0419688
Tdrp	97.5147	9.0686	3.06311	2.96059	0.00307052	0.0419817
Gm48582	25.1155	7.11157	2.40216	2.96049	0.00307151	0.0419817
Syn2	22.1637	6.93119	2.34797	2.95199	0.00315735	0.0430146
Gm42780	29.7184	7.35431	2.49213	2.95101	0.00316735	0.0431041
Tiaf2	24.7238	7.08884	2.40484	2.94773	0.00320113	0.0434226
Cox14	23.9151	6.07332	2.06547	2.94041	0.00327777	0.0443664
Rnf152	19.6259	5.78479	1.96816	2.93918	0.0032908	0.0444948
Pax3	24.1957	7.0577	2.40186	2.93843	0.00329876	0.0445545
Nmb	26.6786	7.19882	2.45051	2.93768	0.00330674	0.0445803
Bloc1s4	17.3628	5.57786	1.8991	2.93711	0.00331288	0.0445874
D17H6S53E	32.9623	7.50383	2.55566	2.93616	0.00332304	0.0446424
Gm42898	24.0416	7.04867	2.40109	2.93561	0.00332895	0.044674
Gm47088	32.0103	7.46159	2.54234	2.93493	0.00333622	0.0446762
Zfp87	36.7616	5.16216	1.75974	2.93347	0.00335191	0.0447432
Mybpc2	81.7726	8.81459	3.00655	2.9318	0.00337007	0.0448903
Abhd14a	27.5285	7.24389	2.47356	2.92853	0.0034057	0.045277
Mfsd12	18.7041	6.68657	2.2833	2.92847	0.00340632	0.045277
Gm43010	26.4852	7.18816	2.45716	2.92539	0.0034402	0.045679
Gm44758	16.8846	6.5387	2.23737	2.9225	0.00347232	0.0459113
Nova1	18.0954	6.63859	2.27217	2.9217	0.00348125	0.0459771
Gper1	19.462	6.74377	2.3084	2.9214	0.00348461	0.0459771
Ttc21b	19.8849	5.77633	1.97805	2.92021	0.003498	0.046057
Gm26674	36.0956	7.6348	2.61727	2.91708	0.00353324	0.0464237
Liph	21.2232	6.86858	2.3552	2.91634	0.00354161	0.0464696
Klf8	22.5414	6.95566	2.38546	2.91586	0.0035471	0.0464696
Atp5md	15.9334	6.45504	2.21406	2.91547	0.00355149	0.0464696
Arsj	22.6447	6.96215	2.388	2.91547	0.00355153	0.0464696
Ccl11	37.224	7.67927	2.63587	2.91337	0.00357553	0.0467348
Zfp202	24.5691	7.07979	2.43253	2.91046	0.00360896	0.047025
Gm37718	18.1145	6.64032	2.28297	2.90863	0.00363016	0.0472523
Fan1	29.2294	7.33038	2.52075	2.90802	0.00363727	0.0472958
Rps10	15.8288	6.44563	2.21688	2.90753	0.00364301	0.0473215
Gm15760	25.8926	7.15553	2.46353	2.90458	0.00367745	0.0476211
Carmil1	17.4653	5.57898	1.92166	2.90321	0.00369355	0.0477311
Rpl21-ps11	15.9592	6.45736	2.22474	2.90253	0.00370166	0.0477868
C030015A19Rik	30.5861	7.39593	2.5484	2.90218	0.00370573	0.0477902
Gm16239	71.9287	8.62955	2.9793	2.8965	0.00377348	0.0485642
Zkscan5	18.0667	5.66372	1.95616	2.89533	0.00378766	0.0486968
Thap11	19.8311	6.77077	2.33884	2.89493	0.00379246	0.0487086
Ap4m1	21.3576	6.87797	2.3826	2.88675	0.00389241	0.0498372
Gm17491	24.5626	7.07945	2.45293	2.88613	0.00390017	0.0498372
Apoa1	1017.96	-11.6387	0.790208	-14.7287	4.21653e-49	5.29639e-45
Fga	851.27	-11.3701	0.802832	-14.1625	1.56285e-45	9.81551e-42
Xist	4085.59	-16.4946	1.21632	-13.561	6.81692e-42	2.85425e-38
Mug1	2378.46	-15.7141	1.20068	-13.0876	3.87562e-39	1.21704e-35
Gc	1677.05	-15.2106	1.21786	-12.4896	8.51069e-36	2.13806e-32
Fgb	1210.56	-14.7403	1.20801	-12.2022	3.0263e-34	6.33556e-31
Itih4	836.318	-14.2059	1.22322	-11.6136	3.51633e-31	6.30981e-28
Abcb11	770.2	-14.0874	1.21474	-11.5971	4.26477e-31	6.69622e-28
Ces1c	770.861	-14.0895	1.22508	-11.5008	1.30653e-30	1.82348e-27
Fgg	697.349	-13.9449	1.2297	-11.3401	8.30541e-30	1.04324e-26
Kng1	559.768	-13.6266	1.23255	-11.0556	2.05984e-28	2.35215e-25
Slco1b2	847.148	-13.2637	1.22354	-10.8405	2.21278e-27	2.31623e-24
Mug2	576.741	-13.6712	1.27461	-10.7258	7.7037e-27	7.44355e-24
Plg	521.747	-13.5264	1.26642	-10.6808	1.25205e-26	1.12336e-23
Cyp2c50	472.529	-13.3838	1.27455	-10.5008	8.56602e-26	7.17318e-23
C4bp	352.512	-12.9605	1.25248	-10.3479	4.2773e-25	3.35795e-22
Pah	333.189	-12.8787	1.25103	-10.2945	7.46121e-25	5.51295e-22
Gm10722	336.988	-12.8958	1.25667	-10.2618	1.04719e-24	7.30763e-22
G6pc	303.912	-12.7455	1.2573	-10.1372	3.7763e-24	2.49653e-21
Hrg	296.369	-12.7102	1.2647	-10.05	9.18978e-24	5.77164e-21
Itih1	306.544	-12.7594	1.27077	-10.0406	1.01025e-23	6.04275e-21
Cyp1a2	270.118	-12.5755	1.2695	-9.90585	3.92623e-23	2.2417e-20
Cyp7a1	266.778	-12.5584	1.27886	-9.82005	9.23004e-23	5.0408e-20
Nat8f2	399.688	-13.1424	1.34047	-9.80434	1.07851e-22	5.64463e-20
Cyp2c70	247.07	-12.4477	1.27284	-9.77942	1.37994e-22	6.93337e-20
Paqr9	252.781	-12.4793	1.28044	-9.74607	1.91756e-22	9.26401e-20
Stra6l	253.942	-12.4879	1.29498	-9.64334	5.24517e-22	2.35792e-19
Cyp2c29	309.812	-12.7751	1.32509	-9.64089	5.37195e-22	2.35792e-19
Ces3a	255.568	-12.497	1.29644	-9.63953	5.44382e-22	2.35792e-19
Cth	216.951	-12.2591	1.28716	-9.5241	1.66471e-21	6.97015e-19
Ugt2b5	208.745	-12.2039	1.28548	-9.49367	2.23031e-21	8.83743e-19
Otc	225.054	-12.3135	1.29715	-9.49269	2.25139e-21	8.83743e-19
Apoh	275.172	-12.6014	1.32914	-9.48083	2.5226e-21	9.60193e-19
Cyp2d10	225.019	-12.3136	1.30396	-9.44324	3.61412e-21	1.3352e-18
Rgn	226.98	-12.3237	1.30547	-9.44003	3.72663e-21	1.33743e-18
Cfi	198.519	-12.1316	1.29053	-9.4005	5.43031e-21	1.89473e-18
Cyp2c69	309.37	-12.7731	1.37224	-9.30825	1.29952e-20	4.38863e-18
Slc27a2	213.15	-12.2331	1.31454	-9.30598	1.32766e-20	4.38863e-18
Cyp2b9	189.314	-12.0636	1.29829	-9.2919	1.5156e-20	4.88141e-18
Cpn2	200.77	-12.149	1.31104	-9.26671	1.91978e-20	6.02859e-18
Ugt2b34	225.923	-9.48018	1.03072	-9.19763	3.65927e-20	1.12107e-17
Mettl7b	175.743	-11.9551	1.31009	-9.1254	7.14707e-20	2.13749e-17
C9	183.811	-12.0193	1.32651	-9.06085	1.29438e-19	3.7811e-17
Apoc3	275.967	-11.6435	1.28679	-9.04849	1.44962e-19	4.13835e-17
Igfbp1	173.217	-11.9336	1.32907	-8.97893	2.73406e-19	7.46576e-17
Aqp9	204.55	-12.1765	1.38373	-8.79978	1.37081e-18	3.60085e-16
Nlrp6	153.814	-11.7625	1.33675	-8.79936	1.37601e-18	3.60085e-16
Fbp1	181.349	-12.0028	1.36679	-8.78174	1.60969e-18	4.12639e-16
Azgp1	227.03	-12.3268	1.41951	-8.6839	3.82437e-18	9.60758e-16
Slc17a2	136.697	-11.593	1.33818	-8.66325	4.585e-18	1.12926e-15
Cyp2c37	246.147	-12.4433	1.44011	-8.64054	5.59474e-18	1.35145e-15
Cyp2a22	150.594	-11.7316	1.36155	-8.61631	6.91476e-18	1.6388e-15
Cyp3a44	200.333	-12.1433	1.40982	-8.61339	7.09297e-18	1.6499e-15
Ugt3a2	150.873	-11.7367	1.36696	-8.58597	9.00736e-18	2.05712e-15
Cyp2j5	159.736	-11.8198	1.38089	-8.55958	1.13276e-17	2.49626e-15
Gjb1	226.3	-9.11768	1.08028	-8.44013	3.16974e-17	6.83413e-15
Gm43314	141.463	-11.6439	1.37983	-8.43866	3.21005e-17	6.83413e-15
Cyp2c40	129.482	-11.5163	1.36694	-8.42486	3.61196e-17	7.56165e-15
Saa4	122.039	-11.4308	1.37373	-8.32099	8.72309e-17	1.76727e-14
Gm10718	142.473	-11.6546	1.40282	-8.30797	9.73554e-17	1.94108e-14
F12	209.531	-12.2081	1.47947	-8.25164	1.56234e-16	3.06635e-14
Acsm5	199.46	-12.1369	1.48542	-8.17068	3.06667e-16	5.83642e-14
Hsd3b3	108.352	-11.2575	1.38857	-8.10729	5.17624e-16	9.7043e-14
Slc17a4	125.674	-11.474	1.42898	-8.0295	9.78721e-16	1.78277e-13
Pon1	242.027	-12.419	1.54668	-8.02942	9.79309e-16	1.78277e-13
Gm5096	293.554	-9.00148	1.12165	-8.02519	1.01367e-15	1.81896e-13
C8a	135.901	-11.5869	1.44444	-8.02174	1.04255e-15	1.84444e-13
Cyp2d37-ps	108.202	-11.257	1.41026	-7.98222	1.43728e-15	2.47311e-13
Uroc1	163.346	-11.8521	1.49202	-7.94366	1.96294e-15	3.33195e-13
Cyp4a14	106.5	-11.2349	1.42395	-7.88996	3.02294e-15	5.06282e-13
Hgfac	96.2429	-11.0871	1.40661	-7.88213	3.21849e-15	5.31941e-13
Ugt2a3	97.2487	-11.1026	1.4097	-7.87584	3.38454e-15	5.5212e-13
Cyp2d26	210.27	-11.2542	1.4313	-7.86289	3.75368e-15	6.04488e-13
Ftcd	121.314	-11.4194	1.4545	-7.85108	4.12482e-15	6.55846e-13
Lilrb4a	96.7881	-11.0953	1.41567	-7.83747	4.59701e-15	7.21789e-13
Afm	113.473	-11.3226	1.45915	-7.75976	8.50876e-15	1.31949e-12
Acot4	175.2	-10.9907	1.42059	-7.73668	1.02043e-14	1.56312e-12
Aqp8	145.495	-11.682	1.51048	-7.73393	1.04276e-14	1.57808e-12
Akr1d1	88.3499	-10.9641	1.42228	-7.70884	1.26964e-14	1.89856e-12
Ces3b	91.0976	-11.0067	1.42909	-7.70189	1.34065e-14	1.98117e-12
Pkhd1	95.1515	-11.069	1.44413	-7.66483	1.79072e-14	2.6155e-12
Habp2	85.5403	-10.9167	1.42785	-7.6456	2.0797e-14	3.00265e-12
Cyp2a5	96.6471	-11.0948	1.45214	-7.64032	2.1669e-14	3.093e-12
Hao1	108.961	-11.2641	1.47966	-7.61263	2.68576e-14	3.79055e-12
Apoa5	99.465	-11.1366	1.46704	-7.59119	3.16971e-14	4.42386e-12
Cyp3a25	167.968	-11.8924	1.56921	-7.57854	3.49457e-14	4.82366e-12
Ambp	114.847	-11.3443	1.49966	-7.56454	3.89225e-14	5.3142e-12
Serpina3m	131.684	-11.5415	1.52811	-7.5528	4.25987e-14	5.75357e-12
Kmo	112.724	-11.3172	1.5	-7.54478	4.53042e-14	6.05389e-12
Cyp3a13	159.624	-11.8156	1.58482	-7.45544	8.95659e-14	1.18425e-11
Inhbc	92.3802	-11.0259	1.48469	-7.4264	1.11595e-13	1.46015e-11
Cyp2c68	126.823	-11.4874	1.55113	-7.40585	1.30317e-13	1.68754e-11
Slco1a1	131.549	-11.5361	1.5598	-7.3959	1.40455e-13	1.80026e-11
C1qb	102.075	-9.30407	1.26005	-7.38388	1.53746e-13	1.9312e-11
Cyp2a12	104.904	-11.2138	1.52273	-7.36425	1.7815e-13	2.21558e-11
Fgl1	83.3024	-10.8785	1.48635	-7.31896	2.49905e-13	3.07751e-11
Slc10a5	150.666	-11.7319	1.60508	-7.30926	2.68615e-13	3.2758e-11
Cpb2	91.9247	-11.0186	1.50983	-7.29794	2.92199e-13	3.52915e-11
Slc47a1	122.301	-11.435	1.58426	-7.21793	5.27865e-13	6.31478e-11
Cyp2d9	211.386	-11.2617	1.57444	-7.15283	8.50051e-13	1.00731e-10
Dpys	72.9293	-10.6873	1.49464	-7.1504	8.65226e-13	1.01571e-10
Gulo	101.7	-11.1648	1.56318	-7.14236	9.17433e-13	1.06703e-10
Serpina6	89.4357	-10.9837	1.54606	-7.10432	1.20913e-12	1.38072e-10
Mtarc1	77.08	-10.767	1.52034	-7.08198	1.42104e-12	1.59594e-10
Sele	84.2736	-10.8979	1.53886	-7.08179	1.42302e-12	1.59594e-10
Hsd17b13	66.6943	-10.5581	1.49341	-7.06983	1.55123e-12	1.72434e-10
Clec7a	85.8726	-10.9233	1.54934	-7.05025	1.786e-12	1.96789e-10
Sall1	78.4191	-10.794	1.54611	-6.98139	2.92277e-12	3.13786e-10
Bbox1	99.6114	-11.1348	1.59665	-6.97387	3.08349e-12	3.28235e-10
Hjv	89.0502	-10.9728	1.57873	-6.95043	3.64168e-12	3.81192e-10
F10	155.93	-11.785	1.71937	-6.85426	7.16836e-12	7.26144e-10
Cyp2c54	130.47	-11.528	1.71229	-6.73251	1.66756e-11	1.59895e-09
Gpr20	76.1726	-10.7523	1.60375	-6.70447	2.02137e-11	1.92352e-09
Cyp4f15	59.0665	-10.3849	1.59121	-6.52638	6.7379e-11	6.22315e-09
Sult1d1	63.0542	-10.4745	1.61075	-6.50291	7.87804e-11	7.22307e-09
Akr1c20	58.8123	-9.41343	1.45953	-6.44964	1.12114e-10	1.02048e-08
Rdh7	67.135	-10.5697	1.65229	-6.39696	1.58496e-10	1.41197e-08
Slc22a1	163.171	-11.8477	1.8568	-6.38071	1.76267e-10	1.54832e-08
Mbl1	49.3778	-10.1253	1.60662	-6.30222	2.9341e-10	2.54174e-08
Amph	51.4251	-10.1837	1.6172	-6.29712	3.03227e-10	2.60879e-08
C730036E19Rik	52.8616	-10.2203	1.64118	-6.22745	4.74095e-10	3.97007e-08
Cyp3a59	47.0944	-10.0563	1.61594	-6.22317	4.87211e-10	4.05289e-08
Apon	75.3707	-10.7372	1.73381	-6.19283	5.90939e-10	4.8515e-08
Ces1f	49.1523	-10.1192	1.63531	-6.18794	6.09562e-10	4.97189e-08
F9	53.8513	-10.252	1.67457	-6.12217	9.23085e-10	7.33853e-08
Entpd8	65.2932	-10.5303	1.729	-6.09043	1.12605e-09	8.8958e-08
Ugt2b35	49.8415	-10.1356	1.67041	-6.06772	1.29743e-09	1.01856e-07
Gm29966	82.2332	-10.8582	1.79261	-6.05718	1.3853e-09	1.07412e-07
Onecut2	72.9545	-10.6903	1.77575	-6.02014	1.74264e-09	1.3429e-07
Mup22	56.1547	-8.43567	1.41429	-5.96461	2.45221e-09	1.83347e-07
Cyp2b13	67.8366	-10.5801	1.77492	-5.96088	2.50883e-09	1.8647e-07
Agmat	47.3447	-10.0647	1.69082	-5.95258	2.63948e-09	1.95027e-07
Apob	6675.33	-10.3301	1.75484	-5.88665	3.94091e-09	2.86137e-07
Cacng4	42.8831	-9.91884	1.69372	-5.85626	4.73414e-09	3.38394e-07
Nipal1	47.7929	-10.0752	1.73015	-5.82332	5.76909e-09	4.0711e-07
Gjb2	88.7288	-10.968	1.89878	-5.77635	7.63368e-09	5.35679e-07
Dmgdh	51.8269	-10.1973	1.7889	-5.70035	1.19559e-08	8.07412e-07
Pklr	42.3439	-9.90512	1.74605	-5.67289	1.40411e-08	9.38139e-07
Cyp2a4	35.7653	-9.65969	1.74929	-5.52207	3.35036e-08	2.09372e-06
Gm16269	13.8468	-21.5767	3.9133	-5.51368	3.5141e-08	2.12794e-06
Gtf2a1l	13.8468	-21.5767	3.9133	-5.51368	3.5141e-08	2.12794e-06
Ces1b	14.0738	-21.5738	3.9132	-5.51308	3.52612e-08	2.12794e-06
Gm13889	14.0738	-21.5738	3.9132	-5.51308	3.52612e-08	2.12794e-06
Gm37587	14.0738	-21.5738	3.9132	-5.51308	3.52612e-08	2.12794e-06
Ighv16-1	14.0738	-21.5738	3.9132	-5.51308	3.52612e-08	2.12794e-06
Tph2	14.0738	-21.5738	3.9132	-5.51308	3.52612e-08	2.12794e-06
Gm13043	13.6198	-21.5526	3.91341	-5.50737	3.64229e-08	2.12794e-06
Gm48820	13.6198	-21.5526	3.91341	-5.50737	3.64229e-08	2.12794e-06
Igsf9b	13.6198	-21.5526	3.91341	-5.50737	3.64229e-08	2.12794e-06
Olfr851	13.6198	-21.5526	3.91341	-5.50737	3.64229e-08	2.12794e-06
Pramel30	13.6198	-21.5526	3.91341	-5.50737	3.64229e-08	2.12794e-06
Rnf151	13.6198	-21.5526	3.91341	-5.50737	3.64229e-08	2.12794e-06
Trav6n-6	13.6198	-21.5526	3.91341	-5.50737	3.64229e-08	2.12794e-06
ENSMUSG00002075932	13.3928	-21.5309	3.91352	-5.50166	3.76223e-08	2.17776e-06
Slc12a3	13.3928	-21.5309	3.91352	-5.50166	3.76223e-08	2.17776e-06
4930529I22Rik	13.1658	-21.5076	3.91364	-5.49556	3.89466e-08	2.20364e-06
Gdf2	13.1658	-21.5076	3.91364	-5.49556	3.89466e-08	2.20364e-06
Gm31181	13.1658	-21.5076	3.91364	-5.49556	3.89466e-08	2.20364e-06
Gm7609	13.1658	-21.5076	3.91364	-5.49556	3.89466e-08	2.20364e-06
4930470O06Rik	12.9388	-21.4831	3.91376	-5.48913	4.03918e-08	2.23507e-06
Il23r	12.9388	-21.4831	3.91376	-5.48913	4.03918e-08	2.23507e-06
Olfr983	12.9388	-21.4831	3.91376	-5.48913	4.03918e-08	2.23507e-06
Rph3a	12.9388	-21.4831	3.91376	-5.48913	4.03918e-08	2.23507e-06
Atp1a4	12.7118	-21.4512	3.91388	-5.48079	4.23433e-08	2.2633e-06
Gm15601	12.7118	-21.4512	3.91388	-5.48079	4.23433e-08	2.2633e-06
Gm18484	12.7118	-21.4512	3.91388	-5.48079	4.23433e-08	2.2633e-06
Gm20642	12.7118	-21.4512	3.91388	-5.48079	4.23433e-08	2.2633e-06
Gm28360	12.7118	-21.4512	3.91388	-5.48079	4.23433e-08	2.2633e-06
Gm34788	12.7118	-21.4512	3.91388	-5.48079	4.23433e-08	2.2633e-06
Gm49037	12.7118	-21.4512	3.91388	-5.48079	4.23433e-08	2.2633e-06
Gm8883	12.7118	-21.4512	3.91388	-5.48079	4.23433e-08	2.2633e-06
Mbl2	41.8921	-9.88986	1.81238	-5.45682	4.84725e-08	2.56904e-06
Ugt2b1	67.943	-10.5875	1.96397	-5.39088	7.01119e-08	3.65426e-06
Fetub	55.9306	-10.3072	1.91705	-5.37662	7.58967e-08	3.9232e-06
Orm1	32.8786	-9.53674	1.77476	-5.37353	7.72099e-08	3.9585e-06
Atp7b	34.0106	-9.58419	1.80209	-5.31838	1.04695e-07	5.23935e-06
Mug-ps1	33.3836	-9.56173	1.81091	-5.28008	1.29127e-07	6.41094e-06
Gucy2g	31.6313	-9.48301	1.79988	-5.2687	1.3739e-07	6.79433e-06
Clec4f	31.1991	-9.46043	1.81047	-5.22539	1.73786e-07	8.52704e-06
Slc22a26	63.3514	-10.4865	2.011	-5.21454	1.84269e-07	8.97135e-06
Cfap97d1	34.8443	-9.61839	1.85082	-5.19682	2.0273e-07	9.79417e-06
Keg1	30.4863	-9.42709	1.82165	-5.17503	2.27874e-07	1.09249e-05
Qprt	29.9497	-9.4025	1.81976	-5.16688	2.38034e-07	1.13686e-05
Gm10719	35.5778	-9.64972	1.86843	-5.16461	2.40942e-07	1.14346e-05
Fgfr2	132.326	-11.5477	2.24378	-5.14654	2.65337e-07	1.24362e-05
Slc16a5	41.5629	-8.90892	1.73482	-5.13536	2.81608e-07	1.3101e-05
Galnt6	33.3439	-9.55903	1.87631	-5.09459	3.49505e-07	1.58489e-05
Cyp4f14	282.583	-7.58444	1.489	-5.09365	3.51241e-07	1.58703e-05
Cyp4a31	31.0874	-9.45498	1.87549	-5.04135	4.62271e-07	2.03027e-05
Tat	657.025	-7.30883	1.45717	-5.01576	5.28254e-07	2.30396e-05
Alb	31232.4	-9.52884	1.93207	-4.93192	8.14236e-07	3.50261e-05
Car14	26.8347	-9.24548	1.88942	-4.89328	9.91671e-07	4.19407e-05
Cyp3a41a	26.426	-9.2232	1.8869	-4.88802	1.01856e-06	4.29334e-05
Dmbt1	36.9663	-9.70321	1.99506	-4.86362	1.15255e-06	4.79379e-05
Ces1g	53.5886	-10.2455	2.10724	-4.86203	1.16189e-06	4.81668e-05
Otogl	27.5695	-9.28594	1.91509	-4.84882	1.24198e-06	5.1149e-05
Serpina1c	177.29	-7.36386	1.52915	-4.81565	1.46724e-06	5.95411e-05
Apoc4	28.9195	-9.35573	1.94594	-4.80781	1.52589e-06	6.12355e-05
Pglyrp2	29.8867	-9.39762	1.99345	-4.71425	2.42608e-06	9.34785e-05
2610528J11Rik	27.7457	-9.2958	1.97524	-4.70617	2.52417e-06	9.66651e-05
Dio1	75.4517	-10.7348	2.32083	-4.6254	3.73868e-06	0.00013894
Cyp2d13	23.0678	-9.027	1.98044	-4.55808	5.16234e-06	0.000183763
Gckr	22.5233	-8.99228	1.97285	-4.558	5.16427e-06	0.000183763
Serpina3k	2735.51	-10.0613	2.21544	-4.54144	5.58721e-06	0.000197693
Rdh16f2	25.9976	-9.20273	2.06115	-4.46484	8.01271e-06	0.000272758
Lrrc72	34.1398	-9.58852	2.15332	-4.4529	8.47196e-06	0.000286836
Akr1c6	421.339	-7.17953	1.61486	-4.44591	8.75197e-06	0.00029394
Kif23	136.917	-11.5952	2.6416	-4.38945	1.13638e-05	0.000371822
Ifi209	37.5674	-9.72728	2.2242	-4.37339	1.22331e-05	0.000397055
4930455J16Rik	32.6952	-9.52633	2.18008	-4.36971	1.24412e-05	0.000402767
Creb3l1	46.1474	-10.0251	2.31243	-4.33532	1.45549e-05	0.000464021
Slc17a3	23.8786	-9.07239	2.09439	-4.33175	1.47926e-05	0.000470404
Ms4a14	125.428	-11.4687	2.66168	-4.3088	1.64144e-05	0.000510349
Tbx20	22.1235	-8.96253	2.09244	-4.28329	1.8415e-05	0.000565553
Zfp473	51.4394	-10.1817	2.39154	-4.25739	2.06832e-05	0.000627539
Gm10862	21.5354	-8.92992	2.11805	-4.2161	2.48558e-05	0.000738095
Clca4a	21.5623	-8.93238	2.1429	-4.16835	3.06809e-05	0.00089624
Rn7s1	17.6006	-7.66513	1.8432	-4.1586	3.202e-05	0.000924604
A1cf	55.2804	-6.79708	1.6382	-4.14912	3.3375e-05	0.000957132
Gm17535	30.7315	-9.43696	2.27521	-4.14774	3.35777e-05	0.00096075
Tnk2	33.2046	-8.58329	2.074	-4.13852	3.49555e-05	0.000997233
Acnat1	23.1464	-9.03538	2.2134	-4.08213	4.46249e-05	0.00123738
Gm37221	91.9804	-11.0211	2.7483	-4.01014	6.06835e-05	0.00163222
Gm10319	42.2694	-9.90288	2.49787	-3.96452	7.35433e-05	0.00193259
Gm11581	17.7111	-8.64249	2.18146	-3.96179	7.43909e-05	0.00195078
C8b	27.9035	-9.30503	2.40992	-3.86113	0.000112864	0.00276835
Gm44399	17.3865	-8.61542	2.23461	-3.85545	0.000115516	0.002812
Pdk1	28.1986	-9.31354	2.41765	-3.85231	0.000117011	0.00283739
Sult1b1	18.2938	-8.6941	2.26447	-3.83936	0.000123358	0.00297981
Gm43080	45.2161	-6.36749	1.67394	-3.80389	0.00014244	0.0034058
Cd209a	25.4772	-9.17368	2.42704	-3.77979	0.000156963	0.0036682
Clec4e	72.7101	-10.6817	2.82619	-3.77955	0.000157113	0.0036682
Gm37675	71.0122	-10.6476	2.83548	-3.75513	0.000173249	0.00401116
Olfr1349	15.2064	-8.4261	2.24402	-3.75492	0.000173399	0.00401116
Mup10	24.7569	-8.15842	2.18598	-3.73216	0.000189845	0.00436748
Gm43648	64.5081	-10.509	2.86859	-3.66348	0.000248808	0.00554126
Tjp3	28.4519	-9.32712	2.55318	-3.65314	0.000259053	0.00575923
Tmem198	62.5776	-10.4652	2.88065	-3.63293	0.000280217	0.00621875
Ido2	18.5896	-8.72009	2.40065	-3.63238	0.000280814	0.006221
Astn1	53.1601	-9.26545	2.55156	-3.63129	0.000282009	0.0062255
Olfr285	62.3299	-10.4594	2.88375	-3.62701	0.000286723	0.00631846
Adgra1	60.6075	-10.419	2.8922	-3.60246	0.000315226	0.0068386
Mgam	231.357	-6.1814	1.73107	-3.57085	0.000355831	0.00757559
Olfr1161	57.2514	-10.3368	2.91476	-3.54637	0.000390571	0.00819025
4930553I21Rik	32.8129	-6.30611	1.78381	-3.53519	0.00040748	0.0085306
Oacyl	24.3235	-9.10006	2.58483	-3.52057	0.000430623	0.008896
Gm41336	53.9199	-10.2502	2.94084	-3.48546	0.000491287	0.00995332
Gm30505	53.7517	-10.2457	2.94122	-3.48348	0.000494941	0.0099951
H1f1	23.4225	-9.04532	2.59993	-3.47907	0.000503157	0.0101122
Selenbp1	22.4118	-8.98939	2.58678	-3.47513	0.0005106	0.0102291
Sult3a1	52.6778	-10.2167	2.95201	-3.46094	0.000538299	0.0106852
Pdilt	52.4698	-10.211	2.95042	-3.46085	0.000538472	0.0106852
4930444F02Rik	24.2148	-9.09465	2.6284	-3.46014	0.000539893	0.0106965
Ankar	12.5999	-8.15415	2.35831	-3.45763	0.000544956	0.0107629
Akr1c19	15.8641	-8.48495	2.45593	-3.45489	0.000550523	0.0108318
9530078K11Rik	15.1236	-8.41293	2.45139	-3.43191	0.000599355	0.011618
Gm19619	51.0839	-10.1724	2.96528	-3.4305	0.000602473	0.0116426
9430038I01Rik	19.368	-8.77182	2.56368	-3.42158	0.000622592	0.0119395
Cldn1	19.5135	-7.81112	2.29504	-3.40348	0.000665339	0.0126733
Akr1c13	15.8727	-8.49203	2.50713	-3.38716	0.000706212	0.0132994
Samd5	23.7941	-9.06973	2.68084	-3.38317	0.000716543	0.0134738
Atg101	35.601	-7.79342	2.30397	-3.3826	0.000718022	0.0134814
Ms4a18	47.9849	-10.0819	2.99059	-3.3712	0.000748421	0.0139479
Foxa1	47.3118	-10.0616	2.99418	-3.36038	0.000778362	0.0144204
Aadac	154.75	-5.95531	1.78019	-3.34533	0.000821835	0.0150263
Serpinb1c	46.4308	-10.0344	3.00251	-3.34202	0.000831714	0.0151626
Fsip2l	47.9055	-10.0793	3.0169	-3.34094	0.000834941	0.0151626
Nags	20.0863	-8.82389	2.65156	-3.32781	0.000875311	0.0157529
Cyp2c67	11.6417	-8.04172	2.42742	-3.31287	0.000923429	0.0165023
Nlrp1a	45.6385	-10.0094	3.02411	-3.30986	0.000933435	0.0166075
Spp2	13.7368	-8.27338	2.50033	-3.30892	0.000936571	0.0166397
AA387200	44.8369	-9.98402	3.01819	-3.30796	0.000939797	0.0166734
Cyp2c38	19.5219	-8.78206	2.66521	-3.29507	0.000983964	0.0172139
Ghdc	16.4724	-6.65798	2.02336	-3.29055	0.000999914	0.017396
Nt5dc2	19.6656	-8.79381	2.67469	-3.28779	0.00100977	0.0174992
Cps1	3270.07	-6.42986	1.95948	-3.28141	0.00103288	0.017846
Proc	14.0567	-8.31671	2.53874	-3.27592	0.00105318	0.018122
Cebpa	17.8266	-8.65976	2.64728	-3.27119	0.00107094	0.0184024
Mpzl2	28.4341	-5.91527	1.81063	-3.26697	0.00108706	0.0186539
Gm37084	13.3464	-7.26007	2.22634	-3.26098	0.00111026	0.0189742
Clec4a1	42.6786	-9.91272	3.04254	-3.25804	0.00112184	0.0191199
Slc10a2	42.5302	-9.90778	3.04238	-3.25659	0.00112759	0.019166
Gm49750	42.827	-9.91765	3.04682	-3.25508	0.00113361	0.0192422
Col25a1	42.4016	-9.90357	3.0501	-3.24697	0.00116642	0.0196823
Fscn2	42.1539	-9.89489	3.04753	-3.24685	0.00116688	0.0196823
Gm30082	41.8174	-9.88337	3.05029	-3.24014	0.00119469	0.0200622
Slc22a16	41.3125	-9.86593	3.05755	-3.22675	0.00125206	0.0208611
Gm36638	24.461	-6.65029	2.06125	-3.22633	0.00125389	0.0208611
Olfr1414	41.2086	-9.86224	3.0574	-3.22569	0.00125667	0.0208798
Gm17058	18.9575	-8.7391	2.71668	-3.21683	0.00129616	0.0215008
Gm15859	41.0648	-9.85702	3.06448	-3.21654	0.00129748	0.0215008
Ear2	40.976	-9.85419	3.06464	-3.21545	0.00130242	0.0215543
Ifi214	40.7482	-9.84597	3.0627	-3.21479	0.00130538	0.0215748
Sult5a1	17.218	-8.60148	2.68641	-3.20185	0.00136549	0.0224501
Amdhd1	40.1393	-9.82428	3.06974	-3.20036	0.00137257	0.022537
Gm18716	40.0798	-9.82193	3.07945	-3.18951	0.00142516	0.0232909
Mpo	39.7187	-9.80915	3.0766	-3.18831	0.00143109	0.0233454
Cyp3a11	682.85	-7.46937	2.34623	-3.18356	0.00145474	0.0236696
Apol7a	39.7584	-9.81074	3.08661	-3.17848	0.00148049	0.0239644
Gm9972	39.3821	-9.79693	3.08432	-3.17636	0.00149134	0.0240771
Best4-ps	39.3027	-9.79374	3.08367	-3.176	0.0014932	0.0240771
Smoc1	39.1297	-9.78771	3.09157	-3.16594	0.00154585	0.0248623
Zfp264	40.1545	-9.8252	3.10439	-3.16493	0.00155119	0.0249163
Glipr1l3	38.6693	-9.77056	3.09243	-3.15951	0.00158033	0.0252231
A930038B10Rik	38.4613	-9.76266	3.09066	-3.15876	0.00158442	0.0252243
Gcgr	38.2533	-9.75472	3.09462	-3.15215	0.00162073	0.0256397
Snap25	38.1248	-9.75004	3.0969	-3.14833	0.00164209	0.025945
Olfr122	37.7485	-9.73564	3.09974	-3.14079	0.00168491	0.0265216
Gm38132	37.7088	-9.73397	3.10411	-3.13583	0.00171366	0.0269066
Gm29799	37.0357	-9.70811	3.10918	-3.1224	0.00179382	0.0279556
Gm48224	36.8674	-9.70157	3.11175	-3.11772	0.00182257	0.0280987
Adamtsl2	19.4787	-7.82076	2.51325	-3.11182	0.00185939	0.0285872
Gm19098	36.6594	-9.69328	3.11582	-3.11099	0.00186462	0.0286314
Gm7957	36.4713	-9.68581	3.12042	-3.10401	0.00190915	0.0291737
Zfp980	36.3229	-9.68004	3.11901	-3.10356	0.00191204	0.0291825
Bche	16.0595	-7.52744	2.42679	-3.1018	0.00192346	0.029321
Rbm44	36.3626	-9.68179	3.12287	-3.10028	0.00193335	0.0294005
Hamp	35.9863	-9.66668	3.1244	-3.09393	0.00197521	0.0299646
ENSMUSG00002075652	35.7982	-9.65907	3.1264	-3.08952	0.00200482	0.0303405
Gm45135	35.7784	-9.65819	3.12758	-3.08807	0.00201461	0.0304519
Gm32300	36.095	-9.67076	3.13247	-3.08727	0.00202006	0.030461
Cryl1	12.6987	-7.18952	2.33221	-3.08271	0.00205127	0.0308574
Gm25038	35.9069	-9.66317	3.14011	-3.07734	0.00208858	0.0313063
Gm9733	35.6697	-9.65409	3.13794	-3.07656	0.00209401	0.0313466
Olfr768	35.5704	-9.64965	3.13764	-3.07545	0.00210187	0.0313931
4930461G14Rik	35.2735	-9.63779	3.13431	-3.07494	0.00210548	0.0314097
Rassf4	14.5002	-7.38285	2.404	-3.07107	0.00213295	0.0317668
Ttc38	16.8026	-8.57442	2.79264	-3.07036	0.00213798	0.0317668
Gm8893	12.5852	-8.15789	2.65717	-3.07015	0.00213954	0.0317668
Apoa4	35.1053	-9.63092	3.13773	-3.06939	0.00214495	0.031772
Gm15523	34.729	-9.61527	3.14198	-3.06026	0.00221144	0.0326415
Gm42664	33.009	-4.72294	1.54423	-3.05844	0.00222493	0.0328021
Inpp5j	16.042	-8.49775	2.78194	-3.05461	0.0022535	0.0331455
Gm6967	34.8576	-9.6204	3.14993	-3.05417	0.00225687	0.0331562
Ccdc28b	14.0518	-8.31673	2.73252	-3.04361	0.00233754	0.0341759
Selenbp2	39.6904	-9.81091	3.22404	-3.04305	0.00234195	0.0341759
Zfp133-ps	10.0577	-7.82583	2.57178	-3.04296	0.0023426	0.0341759
Slc39a11	34.0361	-9.58625	3.15314	-3.04023	0.00236401	0.0343394
Lipo4	34.0162	-9.58532	3.15293	-3.04013	0.00236475	0.0343394
Gjc3	34.0805	-9.58794	3.15547	-3.03852	0.00237744	0.0344442
Gm7353	14.2723	-7.3574	2.42171	-3.0381	0.00238075	0.0344522
Olfr1096	34.1448	-9.59056	3.16286	-3.03224	0.00242743	0.034896
Platr21	34.6496	-9.61165	3.17026	-3.03182	0.00243086	0.034896
Gm42722	33.9765	-9.58346	3.16184	-3.03097	0.00243767	0.0349539
Gm10710	33.6399	-9.56917	3.16181	-3.02648	0.00247419	0.0353967
Gm29293	33.6399	-9.56917	3.16181	-3.02648	0.00247419	0.0353967
Gpr39	13.4171	-7.26794	2.41311	-3.01185	0.00259661	0.0368542
Gm1110	33.1748	-9.54938	3.17195	-3.01057	0.0026076	0.0369685
H2-Q7	11.52	-7.04931	2.34487	-3.00627	0.00264471	0.0374102
Ceacam5	33.2145	-9.55131	3.19188	-2.99238	0.00276812	0.038893
Olfr1257	32.8874	-9.53632	3.19364	-2.98603	0.00282625	0.0396163
Gm3854	31.9818	-9.49632	3.18567	-2.98095	0.00287356	0.0401946
Gm44676	32.046	-9.4991	3.18784	-2.97979	0.00288448	0.0402392
Pik3ap1	18.4337	-6.85469	2.30342	-2.97588	0.00292151	0.0405492
Slc30a3	31.7492	-9.48595	3.19364	-2.97026	0.00297545	0.0411105
Nipsnap1	31.6452	-9.48114	3.19234	-2.96997	0.00297831	0.0411105
Cyp2j12	31.5412	-9.47631	3.19317	-2.96768	0.00300054	0.0413719
Sel1l2	31.165	-9.45887	3.20208	-2.95398	0.00313707	0.0427931
Fau-ps2	31.4127	-9.47067	3.20614	-2.95392	0.00313768	0.0427931
G630064G18Rik	30.9967	-9.4511	3.20357	-2.95018	0.00317592	0.0431739
Scamp5	12.388	-7.16489	2.4295	-2.94912	0.00318685	0.0432756
Lrp1b	18.9566	-8.74754	2.97448	-2.94086	0.00327302	0.04435
Cacna1i	30.576	-9.4315	3.21063	-2.93759	0.00330776	0.0445803
Cadm1	20.8483	-8.87671	3.0225	-2.93687	0.00331539	0.0445874
Mog	30.5959	-9.43254	3.21384	-2.93497	0.00333575	0.0446762
Gm35438	30.4919	-9.42754	3.21263	-2.93453	0.00334057	0.0446868
Olfr1200	30.6204	-9.43336	3.21555	-2.93367	0.00334985	0.0447432
Bmp7	25.3559	-8.19339	2.79455	-2.93192	0.0033687	0.0448903
Mgat4c	30.9371	-9.44804	3.23098	-2.9242	0.00345339	0.0458057
Tfap2e	30.5316	-9.42964	3.22506	-2.92387	0.0034571	0.0458066
Olfr615	30.1156	-9.4095	3.21908	-2.92304	0.00346633	0.0458805
Slc1a3	30.0315	-9.40549	3.22036	-2.92063	0.00349327	0.046043
Sult2a1	29.9473	-9.40146	3.22185	-2.91803	0.00352248	0.0463308
Gm41	29.7791	-9.39338	3.22544	-2.91228	0.00358803	0.0468009
Sprr1b	29.7791	-9.39338	3.22544	-2.91228	0.00358803	0.0468009
Il24	29.7393	-9.39123	3.23054	-2.90702	0.00364891	0.0473491
Tnip3	29.7148	-9.3904	3.23201	-2.90544	0.00366741	0.0475401
Chst9	29.5711	-9.38309	3.23136	-2.90376	0.00368713	0.0476973
Gm29291	29.8878	-9.39827	3.24162	-2.89925	0.00374055	0.0481897
Tm4sf4	29.2147	-9.36557	3.23877	-2.89171	0.00383155	0.0491604
Spin3-ps	46.5284	-5.47658	1.89718	-2.88669	0.00389317	0.0498372
Cd300ld	28.9821	-9.35423	3.24088	-2.88632	0.00389771	0.0498372

## Sheet: heart
	baseMean	log2FoldChange	lfcSE	stat	pvalue	padj
Comp	798.382	12.1714	1.53202	7.9447	1.94661e-15	3.26015e-12
Lsamp	646.66	11.8672	1.56838	7.56658	3.83177e-14	4.72861e-11
Swi5	362.472	11.0322	1.53601	7.18234	6.85279e-13	6.69489e-10
A2m	427.925	11.2715	1.59125	7.08345	1.4061e-12	1.12076e-09
Banf1	313.276	10.8219	1.54145	7.02058	2.20947e-12	1.56986e-09
Ddx3y	324.739	8.03533	1.15416	6.96205	3.35366e-12	2.18425e-09
Chrnb1	302.048	10.769	1.55197	6.93892	3.9511e-12	2.50382e-09
Tspan6	282.72	10.6738	1.54009	6.93065	4.18921e-12	2.58486e-09
Mustn1	268.776	10.6009	1.55133	6.83339	8.29289e-12	4.6296e-09
Ccn3	425.739	11.2645	1.6513	6.8216	9.00347e-12	4.9094e-09
Uqcr10	229.484	10.3728	1.54796	6.70092	2.07105e-11	1.05565e-08
Tmem256	215.472	10.2819	1.54015	6.67588	2.45746e-11	1.22596e-08
Atp5md	245.403	10.4692	1.57012	6.66781	2.59651e-11	1.26834e-08
Mfap2	244.522	10.4643	1.57073	6.66207	2.69991e-11	1.29194e-08
Map1lc3a	198.642	10.1645	1.53815	6.60826	3.88852e-11	1.78474e-08
Ctsk	298.611	10.7523	1.62775	6.60564	3.95815e-11	1.78474e-08
Hand2os1	306.178	10.7884	1.64465	6.55969	5.39181e-11	2.28787e-08
Ndufs6	192.637	10.1201	1.54324	6.5577	5.46426e-11	2.28787e-08
Srp19	180.755	10.0283	1.54053	6.50966	7.53191e-11	2.908e-08
Atpif1	191.801	10.1138	1.55382	6.50901	7.56461e-11	2.908e-08
Nupr1	189.45	10.096	1.56305	6.45916	1.05286e-10	3.7979e-08
Tmem222	177.033	9.99824	1.55771	6.41857	1.37564e-10	4.74334e-08
Rdm1	153.031	9.78807	1.54312	6.34302	2.25302e-10	7.23652e-08
Ost4	150.925	9.76824	1.54289	6.33112	2.43385e-10	7.6329e-08
Ndufa5	155.59	9.81218	1.55001	6.33041	2.4451e-10	7.6329e-08
Higd2a	161.737	9.86804	1.55928	6.32859	2.47409e-10	7.6329e-08
Mest	152.301	9.78143	1.54625	6.3259	2.51757e-10	7.66618e-08
Commd7	193.393	10.1262	1.60234	6.31963	2.62186e-10	7.88139e-08
Eif1b	163.613	9.8849	1.56671	6.30934	2.80231e-10	8.11183e-08
Lamtor2	148.284	9.74269	1.54678	6.29868	3.00198e-10	8.58382e-08
Nagk	141.122	9.67139	1.54671	6.25288	4.02954e-10	1.12477e-07
A4galt	222.305	10.3273	1.65896	6.22515	4.81099e-10	1.31166e-07
Snapc5	140.818	9.66791	1.55873	6.20241	5.56042e-10	1.49856e-07
Tspan17	147.297	9.73285	1.57391	6.18386	6.25522e-10	1.65983e-07
Slc8b1	131.785	9.57244	1.54826	6.18273	6.30036e-10	1.65983e-07
Pglyrp1	129.326	9.5454	1.54655	6.17206	6.74054e-10	1.75606e-07
Gcnt1	131.686	9.57117	1.55624	6.15018	7.73967e-10	1.97252e-07
Tfam	128.042	9.53075	1.55178	6.1418	8.15929e-10	2.05711e-07
Ubtd1	149.56	9.75542	1.59686	6.10914	1.00167e-09	2.49852e-07
Ormdl3	121.346	9.4533	1.5531	6.08671	1.15252e-09	2.84453e-07
Mrpl2	128.971	9.54096	1.57218	6.06861	1.29024e-09	3.1188e-07
Cda	113.812	9.36073	1.55392	6.02393	1.70231e-09	4.03173e-07
Nrxn1	195.34	10.1398	1.69377	5.98654	2.14355e-09	4.97622e-07
Kazald1	106.6	9.26663	1.54897	5.98245	2.19803e-09	5.05268e-07
Ssna1	129.432	9.54708	1.60117	5.96256	2.48311e-09	5.65256e-07
St6galnac6	122.881	9.4715	1.59099	5.95322	2.62924e-09	5.92768e-07
Osbpl3	140.142	9.66068	1.62659	5.93921	2.86401e-09	6.39548e-07
Egflam	103.102	9.21839	1.55434	5.93073	3.01585e-09	6.671e-07
Eif4e3	113.553	9.3573	1.5782	5.92911	3.04586e-09	6.67441e-07
Tnfrsf12a	210.773	10.2495	1.73878	5.89465	3.75483e-09	8.07862e-07
Gm6563	98.6874	9.15549	1.5532	5.89461	3.75558e-09	8.07862e-07
Mrpl55	102.232	9.20652	1.56269	5.89144	3.82843e-09	8.16047e-07
Abhd14a	107.097	9.2736	1.57752	5.87859	4.13786e-09	8.74059e-07
Castor1	148.472	9.74506	1.65951	5.87224	4.2995e-09	8.84742e-07
Mrpl40	95.7505	9.11183	1.5517	5.87216	4.30164e-09	8.84742e-07
Chchd1	97.0232	9.13097	1.55753	5.86247	4.56035e-09	9.2979e-07
Cdk5	102.563	9.21037	1.57146	5.86103	4.59998e-09	9.2979e-07
Smim11	134.255	9.59982	1.63936	5.85583	4.7464e-09	9.36335e-07
Polr2d	95.7152	9.11143	1.55601	5.85563	4.75216e-09	9.36335e-07
Ackr4	144.948	9.7103	1.65964	5.85085	4.89064e-09	9.55591e-07
Mrpl30	120.293	9.44026	1.6151	5.84498	5.06615e-09	9.81702e-07
Tpgs1	116.218	9.39171	1.60891	5.8373	5.3052e-09	1.01313e-06
Igsf8	113.9	9.36208	1.60405	5.83653	5.33e-09	1.01313e-06
Gm10076	97.4738	9.1373	1.56577	5.83565	5.35798e-09	1.01313e-06
2410006H16Rik	116.277	9.39127	1.61144	5.82787	5.61382e-09	1.04301e-06
Ints10	103.495	9.22418	1.58306	5.82682	5.64941e-09	1.04301e-06
Micos13	105.433	9.25111	1.58825	5.82471	5.72108e-09	1.04799e-06
Churc1	140.644	9.66572	1.66256	5.81374	6.10912e-09	1.09352e-06
Blvra	98.5228	9.15319	1.57616	5.80728	6.34971e-09	1.12789e-06
Hsd17b10	125.692	9.50476	1.63861	5.80051	6.61122e-09	1.16551e-06
Ogfod3	98.2625	9.14851	1.57821	5.79675	6.76121e-09	1.18306e-06
Ercc1	95.9784	9.11505	1.57304	5.79454	6.85069e-09	1.1896e-06
Uqcc2	95.3995	9.10688	1.57196	5.79334	6.90005e-09	1.1896e-06
1700123O20Rik	89.4791	9.01422	1.55661	5.79093	6.99963e-09	1.19796e-06
Kcna5	92.8818	9.06735	1.5685	5.7809	7.43032e-09	1.25337e-06
Nckap5	90.2533	9.0261	1.56219	5.77784	7.56678e-09	1.26727e-06
Vmn2r76	187.985	10.0844	1.74603	5.77561	7.66767e-09	1.27506e-06
Nit2	105.229	9.24731	1.60184	5.77294	7.79022e-09	1.28632e-06
Stx11	99.7251	9.1697	1.59647	5.74373	9.26145e-09	1.51855e-06
Ccdc115	96.6511	9.12526	1.58913	5.74228	9.34085e-09	1.52094e-06
Bbs4	88.3768	8.99564	1.56823	5.73619	9.68289e-09	1.56576e-06
Zbtb24	99.9208	9.17378	1.59995	5.7338	9.82045e-09	1.57712e-06
Polr2j	84.5645	8.93278	1.5593	5.72871	1.012e-08	1.61417e-06
Phax	84.3653	8.92908	1.55915	5.7269	1.02283e-08	1.62043e-06
Svbp	83.6677	8.91677	1.55983	5.71651	1.08735e-08	1.71108e-06
Pdp1	87.6349	8.98427	1.57288	5.71198	1.11668e-08	1.73396e-06
Slc4a11	104.131	9.23199	1.61747	5.70767	1.14534e-08	1.76676e-06
Aspscr1	103.884	9.22856	1.61804	5.70355	1.17336e-08	1.79815e-06
Gss	92.9626	9.0696	1.59142	5.69905	1.20476e-08	1.82422e-06
Avpi1	88.4933	8.99738	1.5788	5.69889	1.20593e-08	1.82422e-06
Timm22	81.4891	8.87925	1.55921	5.69472	1.23572e-08	1.84822e-06
Tmem241	88.9218	9.00436	1.58125	5.69447	1.23756e-08	1.84822e-06
Pex2	99.1531	9.16138	1.60925	5.69296	1.24857e-08	1.85286e-06
Fdx1	111.887	9.33576	1.64129	5.68806	1.28488e-08	1.89476e-06
Trappc6a	89.9657	9.02139	1.5878	5.68169	1.33372e-08	1.95448e-06
Rnase1	126.652	9.515	1.67617	5.67663	1.37373e-08	2.00061e-06
Taf13	82.3441	8.89451	1.56741	5.67467	1.38958e-08	2.0112e-06
3110082I17Rik	86.735	8.96863	1.58127	5.6718	1.41303e-08	2.03259e-06
Elmod1	100.407	9.17941	1.62111	5.66241	1.49263e-08	2.13401e-06
Apex2	79.823	8.8496	1.56329	5.66087	1.50606e-08	2.14015e-06
Ndufaf3	80.3241	8.85828	1.56838	5.64804	1.62283e-08	2.2922e-06
Fam126b	121.432	9.45368	1.6746	5.64533	1.64866e-08	2.31474e-06
Bola2	84.2455	8.92723	1.58379	5.63661	1.73431e-08	2.4205e-06
Dnal4	92.5397	9.0632	1.60886	5.63332	1.7677e-08	2.45249e-06
Sec61a2	100.184	9.17659	1.62954	5.63142	1.78736e-08	2.46518e-06
Gm8251	190.02	10.0999	1.79623	5.62283	1.87857e-08	2.57584e-06
Snrpa1	93.1062	9.07087	1.61365	5.62135	1.89469e-08	2.58284e-06
Get1	81.464	8.8791	1.58248	5.61086	2.01323e-08	2.72856e-06
Gm10039	75.4238	8.76757	1.56297	5.60957	2.02833e-08	2.73324e-06
Mfsd8	94.2929	9.08881	1.62069	5.608	2.04674e-08	2.73739e-06
Sf3b5	83.4086	8.91293	1.58951	5.60733	2.05477e-08	2.73739e-06
Prps1l3	75.7161	8.77253	1.56897	5.59125	2.25438e-08	2.96557e-06
Pnkp	79.8722	8.85075	1.58302	5.59107	2.25674e-08	2.96557e-06
Sertad3	75.2002	8.76326	1.57063	5.57946	2.41263e-08	3.11211e-06
Pid1	74.0187	8.74008	1.56654	5.57924	2.41568e-08	3.11211e-06
Pde1c	136.544	9.62295	1.72528	5.57761	2.43843e-08	3.12426e-06
Siva1	72.5848	8.7122	1.56317	5.57342	2.49784e-08	3.18299e-06
P4htm	76.8637	8.79407	1.57977	5.56667	2.59657e-08	3.27322e-06
B9d2	74.8818	8.75723	1.5768	5.5538	2.7953e-08	3.48079e-06
Gm10157	77.0339	8.79855	1.58465	5.55235	2.81854e-08	3.48079e-06
Dpm3	74.7404	8.75403	1.57693	5.5513	2.83546e-08	3.48079e-06
Pcnx4	70.9985	8.68019	1.56675	5.54026	3.02029e-08	3.63936e-06
Slc17a5	72.9236	8.71837	1.57375	5.53988	3.02672e-08	3.63936e-06
Gm37985	272.341	8.22147	1.48525	5.53541	3.10493e-08	3.68924e-06
Pigh	123.574	9.47888	1.71259	5.53482	3.1154e-08	3.68924e-06
Morc4	86.6573	8.967	1.62145	5.53022	3.19827e-08	3.76834e-06
Mrpl16	90.256	9.0257	1.63347	5.52548	3.28577e-08	3.84107e-06
Uqcc3	71.0601	8.68092	1.57127	5.52477	3.29927e-08	3.84107e-06
Msto1	70.8429	8.67652	1.57063	5.52424	3.30915e-08	3.84107e-06
Stau2	76.3253	8.78382	1.59058	5.52242	3.34365e-08	3.862e-06
Cep44	121.186	9.45072	1.7123	5.5193	3.40355e-08	3.90598e-06
2610021A01Rik	84.4334	8.92964	1.61817	5.51835	3.42205e-08	3.90598e-06
Pfdn6	68.8748	8.63625	1.56515	5.51785	3.43171e-08	3.90598e-06
Kdm5d	106.468	6.85745	1.24396	5.51261	3.53542e-08	3.98702e-06
Vmn1r179	103.7	9.22586	1.67361	5.51254	3.53691e-08	3.98702e-06
Hilpda	75.2905	8.76418	1.59024	5.51125	3.56299e-08	3.9972e-06
Arl6	66.7026	8.5901	1.55983	5.50708	3.64833e-08	4.07345e-06
Snip1	80.3659	8.85828	1.60968	5.50313	3.73111e-08	4.14613e-06
Foxred1	86.4565	8.96417	1.63024	5.49868	3.8265e-08	4.21221e-06
Lpcat4	103.919	9.2304	1.68057	5.49241	3.96495e-08	4.34421e-06
Zfas1	88.9954	9.00521	1.64114	5.48717	4.08421e-08	4.45407e-06
Scnm1	91.4445	9.04595	1.6489	5.48604	4.11045e-08	4.46194e-06
Ppil1	67.7273	8.61183	1.5703	5.4842	4.15336e-08	4.48774e-06
Epdr1	65.5589	8.56547	1.56315	5.47963	4.26212e-08	4.58413e-06
Gm10736	71.3082	8.68582	1.587	5.47309	4.42258e-08	4.72998e-06
Pla2g15	69.5906	8.65094	1.58081	5.47247	4.43808e-08	4.72998e-06
AI467606	129.928	9.55277	1.74633	5.47021	4.49512e-08	4.7691e-06
Phospho2	64.3382	8.53839	1.56577	5.45316	4.94818e-08	5.18306e-06
Gm7665	69.5987	8.65218	1.58667	5.45304	4.95162e-08	5.18306e-06
Dync2li1	69.7615	8.65534	1.5879	5.45079	5.01465e-08	5.20358e-06
Rhoh	78.288	8.82036	1.61819	5.45076	5.01561e-08	5.20358e-06
Mgst3	89.2642	9.01012	1.65388	5.44787	5.09766e-08	5.26541e-06
Dnaaf10	70.1923	8.66387	1.592	5.44213	5.26461e-08	5.39036e-06
Gpx7	79.5574	8.8436	1.62553	5.44046	5.31446e-08	5.40514e-06
Dolk	89.8975	9.02029	1.65811	5.4401	5.32514e-08	5.40514e-06
Polr2i	63.0223	8.50839	1.56428	5.43917	5.35305e-08	5.41004e-06
Anxa8	63.7467	8.52436	1.56752	5.43813	5.3844e-08	5.41837e-06
2700097O09Rik	62.9879	8.50762	1.5665	5.43098	5.60466e-08	5.59906e-06
Il6	95.3484	9.10463	1.67658	5.43048	5.62033e-08	5.59906e-06
Ormdl2	64.0406	8.53142	1.57117	5.42999	5.63559e-08	5.59906e-06
G6pc3	107.347	9.27701	1.70905	5.42816	5.69382e-08	5.63304e-06
Fhl2	64.5677	8.54268	1.57628	5.41951	5.97611e-08	5.88747e-06
Dmac1	65.9618	8.57393	1.58273	5.41717	6.05497e-08	5.92623e-06
Smg9	70.2394	8.66483	1.59961	5.41684	6.066e-08	5.92623e-06
Unc5c	98.1125	9.14592	1.69041	5.41047	6.2858e-08	6.11548e-06
Ttc26	114.645	9.37059	1.73411	5.40369	6.52825e-08	6.32512e-06
Arhgap28	93.8815	9.08229	1.68183	5.40024	6.65503e-08	6.42142e-06
Anapc13	69.5467	8.6498	1.60377	5.39341	6.91316e-08	6.64315e-06
Aste1	98.7988	9.15594	1.69871	5.38993	7.04846e-08	6.74552e-06
Hmox2	69.6687	8.65323	1.60743	5.38329	7.31371e-08	6.97091e-06
Lsm3	60.3251	8.44545	1.56968	5.38037	7.43332e-08	7.05623e-06
Pbdc1	68.4092	8.62739	1.60453	5.3769	7.57798e-08	7.1533e-06
Ap5s1	92.3089	9.0594	1.68501	5.37646	7.59659e-08	7.1533e-06
Ogfod2	80.3835	8.85985	1.64828	5.37521	7.64947e-08	7.17428e-06
Haus6	98.5825	9.15271	1.70664	5.36301	8.1846e-08	7.64559e-06
Sdf2l1	71.7231	8.69553	1.62168	5.36204	8.22894e-08	7.65651e-06
Actc1	81.5773	8.88129	1.66115	5.34646	8.96905e-08	8.27942e-06
Slc7a6os	62.5418	8.498	1.59027	5.34375	9.10425e-08	8.37127e-06
Sfmbt2	73.8263	8.7355	1.63738	5.33504	9.5523e-08	8.74056e-06
Tarsl2	117.366	9.40442	1.76294	5.33451	9.58043e-08	8.74056e-06
Atpaf2	71.1512	8.68246	1.62814	5.33275	9.67359e-08	8.79134e-06
Mtln	63.8085	8.52524	1.60117	5.32439	1.01292e-07	9.16985e-06
Nsrp1	64.3265	8.53683	1.60441	5.32084	1.03289e-07	9.27574e-06
Tmem108	75.1624	8.76348	1.64721	5.32021	1.03648e-07	9.27574e-06
Aven	85.482	8.94703	1.68232	5.31826	1.04763e-07	9.33982e-06
Tnni3	60.8506	8.45692	1.59054	5.31701	1.05489e-07	9.36892e-06
Kantr	69.0422	8.6402	1.62702	5.31046	1.0935e-07	9.63885e-06
Macroh2a2	55.1304	8.31535	1.56683	5.30713	1.11362e-07	9.77945e-06
Thap11	139.912	9.65923	1.82519	5.29217	1.20873e-07	1.0575e-05
H2aj	63.1194	8.51039	1.60879	5.28992	1.2237e-07	1.06662e-05
Pex16	62.1271	8.48814	1.60499	5.2886	1.23258e-07	1.07038e-05
Coq3	57.421	8.37338	1.58381	5.28686	1.24436e-07	1.07662e-05
Grwd1	68.6922	8.63169	1.63555	5.27756	1.30914e-07	1.12851e-05
Gadd45a	57.9296	8.38605	1.58945	5.27607	1.31987e-07	1.13359e-05
Tfb2m	64.7842	8.54751	1.62026	5.27539	1.32476e-07	1.13364e-05
Dgcr6	57.9664	8.38686	1.59173	5.26901	1.37164e-07	1.16525e-05
Vmn1r81	86.9095	8.97077	1.7035	5.26608	1.39365e-07	1.17967e-05
Vmn1r184	132.377	9.57819	1.82235	5.25595	1.47265e-07	1.23625e-05
Cfap418	84.1767	8.92487	1.6982	5.25549	1.47631e-07	1.23625e-05
Tbc1d25	95.8709	9.1131	1.7362	5.24889	1.53017e-07	1.27227e-05
Gfus	66.8006	8.59277	1.63801	5.24585	1.55567e-07	1.2889e-05
Kptn	72.4914	8.71053	1.66278	5.23853	1.61857e-07	1.32422e-05
Ptgfr	59.2793	8.41987	1.6073	5.23852	1.61867e-07	1.32422e-05
Klhl15	52.1045	8.23348	1.57179	5.23827	1.6209e-07	1.32422e-05
Tmem158	92.9582	9.06973	1.73279	5.23416	1.65735e-07	1.34923e-05
Pdcd2l	57.2035	8.36887	1.59909	5.23353	1.66302e-07	1.34923e-05
B4galt7	65.3425	8.56105	1.63608	5.23264	1.67102e-07	1.35105e-05
Zfp202	51.134	8.20652	1.57023	5.22633	1.72905e-07	1.39316e-05
Dtd2	69.8025	8.65443	1.65857	5.21802	1.80849e-07	1.45218e-05
Cryzl2	53.4218	8.26907	1.58524	5.2163	1.82537e-07	1.46073e-05
Taf11	59.1701	8.41701	1.6143	5.21402	1.84794e-07	1.47377e-05
Shq1	51.2152	8.2088	1.57551	5.21026	1.88573e-07	1.49881e-05
Rnaseh1	61.88	8.48272	1.62835	5.20938	1.8947e-07	1.50085e-05
Tasp1	93.557	9.07713	1.74274	5.20853	1.90339e-07	1.50265e-05
Gm20939	118.84	9.42244	1.80942	5.20744	1.91466e-07	1.50478e-05
2700046A07Rik	62.5559	8.49633	1.63181	5.20669	1.92235e-07	1.50478e-05
Gm32444	63.0198	8.50711	1.63397	5.20641	1.92533e-07	1.50478e-05
Prc1	61.2618	8.46711	1.62993	5.19477	2.04978e-07	1.59143e-05
Acp6	62.1516	8.48693	1.63773	5.18214	2.19358e-07	1.6927e-05
Fastkd3	57.7486	8.38116	1.61735	5.18205	2.19466e-07	1.6927e-05
Trdn	69.1919	8.64177	1.6683	5.17998	2.21913e-07	1.70597e-05
Aasdh	85.2875	8.94366	1.72788	5.17608	2.26598e-07	1.73629e-05
Zfp248	76.0818	8.77968	1.69668	5.17461	2.28384e-07	1.74428e-05
Sec22a	78.6501	8.82886	1.70786	5.16954	2.34671e-07	1.78647e-05
Mrpl41	53.0322	8.25873	1.59849	5.16659	2.384e-07	1.80899e-05
Bpgm	67.5065	8.60687	1.66648	5.16469	2.4084e-07	1.8216e-05
Cep19	52.0354	8.23252	1.59477	5.16219	2.44074e-07	1.84013e-05
Cfap410	63.2052	8.51116	1.64951	5.15981	2.47206e-07	1.85548e-05
Exo1	65.782	8.56877	1.6608	5.15944	2.47693e-07	1.85548e-05
Fgf14	64.3863	8.54028	1.65638	5.15598	2.52303e-07	1.884e-05
B3gat3	76.8866	8.79617	1.70692	5.15323	2.56032e-07	1.90577e-05
Gm10382	50.9612	8.20111	1.59247	5.14993	2.6058e-07	1.93349e-05
Pmaip1	48.8868	8.14167	1.58327	5.14232	2.71367e-07	2.00718e-05
Commd9	49.9005	8.1706	1.58981	5.13937	2.7566e-07	2.03252e-05
Timm9	64.2906	8.53568	1.66129	5.13799	2.77699e-07	2.03985e-05
Pet100	53.4011	8.26817	1.60937	5.13752	2.78394e-07	2.03985e-05
Dbp	77.4169	8.80571	1.71549	5.13306	2.85071e-07	2.08226e-05
Mrps25	50.5634	8.19147	1.59747	5.12778	2.93185e-07	2.13488e-05
Tbc1d7	47.364	8.09609	1.57959	5.12544	2.9684e-07	2.1548e-05
Gmpr2	56.3642	8.34599	1.62915	5.12291	3.00855e-07	2.1772e-05
2610035D17Rik	50.5697	8.19162	1.59931	5.12197	3.02363e-07	2.18138e-05
Caap1	72.2983	8.70506	1.70086	5.11804	3.08722e-07	2.22043e-05
Gm4149	48.0242	8.11545	1.58759	5.11179	3.19113e-07	2.28815e-05
Klhl42	65.1307	8.55689	1.67431	5.11071	3.20956e-07	2.29192e-05
Ptn	130.031	8.5807	1.67909	5.11033	3.21593e-07	2.29192e-05
Enho	73.2512	8.72616	1.70976	5.10372	3.3304e-07	2.3663e-05
Cep41	47.579	8.10197	1.58785	5.10247	3.35249e-07	2.36764e-05
Timm10	47.6053	8.10269	1.58888	5.09961	3.40347e-07	2.39643e-05
Mroh7	54.8823	8.31001	1.63017	5.09762	3.43956e-07	2.41459e-05
Gm12966	50.0719	8.17552	1.60397	5.09705	3.44994e-07	2.41465e-05
Trdmt1	50.1377	8.17938	1.60654	5.09131	3.55596e-07	2.48145e-05
D11Wsu47e	47.5444	8.10141	1.59148	5.09049	3.57142e-07	2.48484e-05
Zfp119a	50.5328	8.19077	1.61065	5.08537	3.66904e-07	2.5377e-05
Lyrm2	54.4665	8.29652	1.63167	5.08468	3.68237e-07	2.53943e-05
Mrpl57	49.8859	8.17152	1.60759	5.08308	3.71355e-07	2.55342e-05
Epb41l5	105.739	9.25391	1.82116	5.08133	3.74798e-07	2.56445e-05
Lyrm1	48.0011	8.11594	1.59741	5.0807	3.76056e-07	2.56445e-05
Etfb	45.5568	8.03948	1.58239	5.0806	3.7624e-07	2.56445e-05
Apod	50.2708	8.18328	1.61099	5.07965	3.78134e-07	2.56988e-05
Macrod2	92.2347	9.05657	1.78353	5.07788	3.81668e-07	2.58434e-05
Gm49942	76.4162	8.78524	1.73028	5.07736	3.82721e-07	2.58434e-05
Tmem251	55.3259	8.32157	1.63909	5.07694	3.83567e-07	2.58434e-05
Uck1	57.7183	8.38278	1.65169	5.07529	3.86913e-07	2.59842e-05
Meox2	56.0798	8.3404	1.64349	5.07482	3.87873e-07	2.59842e-05
Wfs1	64.3687	8.53992	1.68299	5.07426	3.89007e-07	2.59859e-05
AA467197	52.2442	8.23832	1.62464	5.07086	3.96025e-07	2.62617e-05
Ntrk3	85.4963	8.94708	1.76449	5.07063	3.96496e-07	2.62617e-05
Dbr1	43.9422	7.9881	1.5764	5.0673	4.03498e-07	2.65754e-05
Scn9a	47.5297	8.10061	1.59986	5.06331	4.1203e-07	2.70613e-05
Tmem101	43.8527	7.98536	1.57833	5.05938	4.20612e-07	2.75477e-05
Psmd10	49.916	8.17246	1.61584	5.05772	4.2429e-07	2.77112e-05
Prokr2	52.697	8.24938	1.63233	5.05376	4.33195e-07	2.82143e-05
Hcn1	82.681	8.89881	1.76308	5.04732	4.48049e-07	2.91009e-05
Galnt14	91.8747	9.05092	1.79401	5.04509	4.53316e-07	2.93616e-05
Fmc1	43.4132	7.97014	1.58083	5.04175	4.61291e-07	2.97958e-05
Stil	96.4344	9.12081	1.81425	5.02733	4.97362e-07	3.20375e-05
Pkp2	95.6383	9.10886	1.81211	5.02667	4.99072e-07	3.20596e-05
Ccdc136	63.6024	8.52235	1.69604	5.02484	5.0384e-07	3.22774e-05
H2-K2	43.8264	7.98496	1.58976	5.02274	5.09388e-07	3.25439e-05
Caprin2	81.6193	8.88004	1.76873	5.02057	5.15178e-07	3.27878e-05
Ccdc85a	84.6378	8.9337	1.77953	5.02027	5.16002e-07	3.27878e-05
Hinfp	54.1216	8.28722	1.65121	5.01888	5.19725e-07	3.29351e-05
Gm37457	47.9626	8.11303	1.61865	5.01221	5.38077e-07	3.40062e-05
Hspb11	69.8418	8.65517	1.72782	5.0093	5.46298e-07	3.44329e-05
Saysd1	49.4412	8.15947	1.63002	5.00574	5.56465e-07	3.49797e-05
Olfr341	105.199	9.24643	1.8482	5.00295	5.64608e-07	3.53049e-05
Tctn3	42.4005	7.93585	1.58624	5.00293	5.64649e-07	3.53049e-05
Gm49266	103.913	9.22874	1.84599	4.99934	5.75272e-07	3.57836e-05
Dcps	68.4879	8.62953	1.72614	4.99931	5.75357e-07	3.57836e-05
Kbtbd3	54.6145	8.30019	1.66066	4.99813	5.78885e-07	3.59077e-05
Gm4924	90.9564	9.03639	1.80837	4.99698	5.82365e-07	3.60282e-05
Dnai1	50.2367	8.18021	1.63872	4.99182	5.98126e-07	3.69059e-05
Prdm5	45.0896	8.02637	1.60822	4.99086	6.01121e-07	3.69934e-05
Aplp1	45.1685	8.02699	1.61015	4.98525	6.18807e-07	3.79821e-05
Zfp931	41.5228	7.90567	1.58646	4.98323	6.25315e-07	3.82814e-05
Apoo	47.7491	8.10903	1.62806	4.98081	6.33201e-07	3.86632e-05
Sgip1	118.925	9.42353	1.89239	4.97971	6.36801e-07	3.8782e-05
Edil3	92.8529	9.06692	1.82144	4.97789	6.42826e-07	3.90466e-05
Cntrob	42.7024	7.94601	1.59643	4.97738	6.44511e-07	3.90466e-05
Pcdh15	135.858	9.6156	1.93205	4.97689	6.46142e-07	3.90466e-05
S100a6	77.4399	7.83377	1.57483	4.97436	6.54652e-07	3.94592e-05
Gm6145	61.4076	8.46942	1.70403	4.97024	6.68703e-07	4.01776e-05
Slc26a11	65.2558	8.5576	1.7219	4.96986	6.69998e-07	4.01776e-05
Lca5	54.9016	8.30819	1.67224	4.96831	6.75384e-07	4.03973e-05
Mrm1	50.5643	8.19109	1.64897	4.96739	6.78593e-07	4.04859e-05
Ccdc107	53.571	8.27408	1.66696	4.96357	6.92089e-07	4.11863e-05
Tefm	49.1472	8.14797	1.64297	4.95929	7.07526e-07	4.19984e-05
Gm11639	90.8265	9.03431	1.8223	4.95765	7.13523e-07	4.21714e-05
Rars2	54.8434	8.30768	1.67578	4.95751	7.14037e-07	4.21714e-05
Cntnap5a	96.3204	9.1192	1.83998	4.95613	7.19118e-07	4.23641e-05
Chn1	54.3986	8.29447	1.67374	4.95564	7.20914e-07	4.23641e-05
Zfp971	39.5598	7.83656	1.58211	4.95324	7.29885e-07	4.26773e-05
Frs3	48.4543	8.13047	1.6429	4.94886	7.46489e-07	4.35396e-05
Nup37	39.8425	7.84721	1.58602	4.94774	7.50784e-07	4.3608e-05
Katnal1	56.2032	8.34437	1.68663	4.94735	7.52291e-07	4.3608e-05
Borcs5	58.9218	8.4096	1.6999	4.94711	7.5324e-07	4.3608e-05
Samd10	75.8712	8.77464	1.77536	4.94246	7.71432e-07	4.45321e-05
Fam135b	183.929	10.0529	2.03415	4.94206	7.73002e-07	4.45321e-05
Erich1	61.7251	8.47667	1.71561	4.9409	7.77647e-07	4.46179e-05
Dixdc1	43.2789	7.96479	1.61207	4.94073	7.78297e-07	4.46179e-05
AW209491	57.4168	8.37488	1.69525	4.94022	7.80356e-07	4.46268e-05
Ndufaf8	42.8144	7.9517	1.61148	4.93441	8.03935e-07	4.58634e-05
Cep112	47.2947	8.09252	1.64045	4.93312	8.0925e-07	4.60546e-05
Kctd7	41.3251	7.90042	1.60279	4.92917	8.25802e-07	4.68828e-05
Six4	42.3544	7.9339	1.60992	4.92814	8.30143e-07	4.69581e-05
Vkorc1	42.164	7.92844	1.60888	4.92791	8.31135e-07	4.69581e-05
Mycn	43.0233	7.9585	1.61592	4.92506	8.43342e-07	4.75333e-05
Olfr741	62.6393	8.49787	1.72714	4.92019	8.64615e-07	4.84991e-05
Pmvk	61.795	8.48109	1.72403	4.91933	8.68398e-07	4.85951e-05
Liph	46.8917	8.08092	1.64454	4.91378	8.93354e-07	4.98726e-05
Zfp985	72.0435	8.69981	1.77276	4.9075	9.22428e-07	5.12313e-05
Zdhhc15	79.1493	8.8356	1.80057	4.90712	9.24248e-07	5.12313e-05
Slc27a3	38.1172	7.78237	1.58753	4.90219	9.47756e-07	5.24105e-05
H3f3c	38.0292	7.77913	1.58718	4.90124	9.52344e-07	5.25403e-05
Pdcd5-ps	39.7928	7.84576	1.60096	4.90066	9.55174e-07	5.25727e-05
Myl2	38.857	7.81077	1.59399	4.90014	9.5769e-07	5.25877e-05
H4c4	51.2143	8.20976	1.67565	4.89944	9.61085e-07	5.26508e-05
Gm3126	58.328	8.39494	1.71378	4.8985	9.6573e-07	5.2782e-05
Tmem80	41.5216	7.90594	1.6181	4.88593	1.0294e-06	5.61309e-05
Asb4	120.172	9.43851	1.93267	4.88365	1.0414e-06	5.66533e-05
Phf7	53.7993	8.2783	1.69544	4.8827	1.04643e-06	5.67953e-05
Eef1akmt1	60.4747	8.44972	1.7328	4.87635	1.08066e-06	5.85178e-05
Pak5	72.2938	8.70483	1.78592	4.87414	1.09285e-06	5.90414e-05
Arsj	40.89	7.88551	1.6191	4.8703	1.1143e-06	6.00621e-05
Rgr	66.9111	8.59308	1.76591	4.86608	1.13831e-06	6.12155e-05
Dynlt2b	37.7811	7.77024	1.5971	4.86521	1.14335e-06	6.1346e-05
C130073E24Rik	189.511	9.12297	1.87561	4.86401	1.15032e-06	6.15791e-05
Slc35f2	55.2639	8.31844	1.7118	4.85947	1.17698e-06	6.28627e-05
Ptprt	40.5252	7.87249	1.62123	4.85586	1.19863e-06	6.38735e-05
Lgi1	80.6355	8.86245	1.8281	4.84791	1.24766e-06	6.63355e-05
Ticam1	47.8609	8.11173	1.67407	4.84551	1.26288e-06	6.695e-05
Gm48582	135.382	9.61066	1.98355	4.84519	1.26493e-06	6.695e-05
Cntn1	87.3909	8.97863	1.85336	4.84452	1.26919e-06	6.70243e-05
Arl16	55.9458	8.33495	1.72081	4.84362	1.27494e-06	6.71767e-05
Snx16	39.3435	7.82856	1.61643	4.84311	1.27825e-06	6.72e-05
Vmn1r13	111.587	9.33152	1.92793	4.84019	1.29715e-06	6.80411e-05
Ak5	42.085	7.92409	1.63746	4.83926	1.30324e-06	6.80557e-05
Shld1	51.2112	8.21012	1.69679	4.83863	1.30737e-06	6.812e-05
Fam241a	61.8668	8.48052	1.75322	4.8371	1.31749e-06	6.83685e-05
Nmb	38.5401	7.79757	1.61206	4.83702	1.31798e-06	6.83685e-05
Ccdc149	47.1527	8.08811	1.67237	4.83632	1.32262e-06	6.8458e-05
Mettl15	57.767	8.38092	1.73404	4.83317	1.34376e-06	6.92464e-05
Pfdn4	38.871	7.80997	1.61706	4.82975	1.36708e-06	7.02935e-05
Fras1	56.5452	8.35009	1.73185	4.8215	1.42484e-06	7.31036e-05
Olfr920	84.8025	8.9352	1.8558	4.81475	1.47382e-06	7.54345e-05
Tmem138	36.3967	7.71603	1.60271	4.81436	1.47671e-06	7.54345e-05
Slc35c1	46.225	8.06224	1.67543	4.81206	1.49384e-06	7.61438e-05
Ift74	89.1221	9.00696	1.87363	4.80723	1.53038e-06	7.78371e-05
Zfp78	34.8756	7.65506	1.59441	4.80119	1.57723e-06	7.98056e-05
P4ha2	86.3201	8.9632	1.86706	4.8007	1.58109e-06	7.98056e-05
Gm34589	75.3262	8.7641	1.82566	4.8005	1.5827e-06	7.98056e-05
A130010J15Rik	41.8907	7.91774	1.64996	4.79876	1.5965e-06	8.03287e-05
Adgb	79.2891	8.83814	1.84455	4.79148	1.65553e-06	8.31206e-05
Mtif3	39.4278	7.82994	1.6351	4.78866	1.67901e-06	8.41191e-05
Asb6	87.7464	8.98635	1.87848	4.78385	1.71969e-06	8.59734e-05
Adra2b	49.5584	8.16294	1.70734	4.78109	1.74345e-06	8.69757e-05
Syn2	50.786	8.19682	1.71478	4.78011	1.75202e-06	8.72178e-05
Gm43605	96.4679	9.12131	1.90971	4.77627	1.78575e-06	8.87085e-05
Tmem14a	34.7496	7.64861	1.60153	4.77581	1.78986e-06	8.87248e-05
Hscb	42.0739	7.92353	1.65979	4.77382	1.80765e-06	8.94178e-05
Tex9	43.6788	7.97744	1.67256	4.76958	1.84607e-06	9.11259e-05
B4galt2	41.0984	7.89089	1.65469	4.76879	1.85333e-06	9.12918e-05
Fbxl21	43.8241	7.98244	1.67412	4.76815	1.85928e-06	9.13929e-05
Tcfl5	38.1899	7.78408	1.6333	4.76586	1.8805e-06	9.2243e-05
Myom1	49.9983	8.1725	1.71714	4.75936	1.94206e-06	9.50638e-05
Ndnf	66.0124	8.57351	1.80201	4.75774	1.95768e-06	9.56286e-05
Nudt16	34.4621	7.63753	1.6059	4.75591	1.97551e-06	9.62988e-05
Umps	42.0852	7.92706	1.66796	4.75254	2.00879e-06	9.77183e-05
Plpp2	46.5957	8.07385	1.69902	4.75206	2.01352e-06	9.77452e-05
Ptprz1	60.944	8.45816	1.78165	4.74738	2.06064e-06	9.98262e-05
Slc41a2	50.9771	8.20274	1.73022	4.74088	2.12796e-06	0.000102875
Ctnnbip1	45.428	8.03692	1.69703	4.73587	2.18113e-06	0.000105228
Ebag9	35.0631	7.66106	1.61785	4.73534	2.18687e-06	0.000105289
Gsdme	50.7586	8.19447	1.73095	4.73409	2.20044e-06	0.000105686
2610044O15Rik8	45.1626	8.02883	1.69732	4.7303	2.24192e-06	0.000107278
Rbm19	58.6659	8.40585	1.77783	4.72814	2.26584e-06	0.000108202
Them4	78.0969	8.81644	1.865	4.72732	2.275e-06	0.000108419
Gm8121	51.9761	8.22838	1.74115	4.72583	2.29183e-06	0.000108999
Zfp40	37.9153	7.77611	1.64609	4.72398	2.31275e-06	0.000109771
Coq4	34.4269	7.63657	1.61741	4.72147	2.34141e-06	0.000110907
Capn10	41.1868	7.89521	1.6725	4.72059	2.35164e-06	0.000111167
Mpv17l2	43.6608	7.97929	1.69076	4.71934	2.3661e-06	0.000111625
Pfdn5	69.9149	7.68265	1.62851	4.71759	2.38658e-06	0.000112366
D830005E20Rik	65.5246	8.5628	1.81535	4.71689	2.39479e-06	0.000112526
Wdr53	34.3741	7.63382	1.6188	4.71572	2.40853e-06	0.000112946
4932412D23Rik	52.051	8.2306	1.74604	4.71388	2.4305e-06	0.000113613
Itgb6	59.3093	8.41891	1.78605	4.71371	2.43245e-06	0.000113613
Gm14412	80.8352	8.86602	1.8823	4.7102	2.47472e-06	0.000115357
Plxdc2	79.8111	8.84761	1.87923	4.70812	2.50016e-06	0.000116312
Gm9577	58.7273	8.40471	1.7866	4.70431	2.54725e-06	0.000118268
Lsm5	36.4522	7.71687	1.64105	4.70239	2.57131e-06	0.000119149
Ubtfl1	36.7103	7.72674	1.64357	4.70119	2.58651e-06	0.000119617
Nrip3	54.6587	8.30101	1.76628	4.69971	2.60526e-06	0.000120247
Gm37510	44.0132	7.9886	1.70045	4.69792	2.62819e-06	0.000121067
Adam28	115.969	9.38713	1.99832	4.69752	2.63344e-06	0.000121071
Alkbh2	39.3856	7.82807	1.66753	4.6944	2.6739e-06	0.00012269
Hint3	46.6414	8.07229	1.72038	4.69216	2.70336e-06	0.0001238
Gm50273	79.2105	8.83669	1.88362	4.69134	2.7142e-06	0.000124054
Ttc32	31.8286	7.52329	1.60586	4.68491	2.80081e-06	0.000127516
Abca4	32.9317	7.57048	1.61676	4.6825	2.83396e-06	0.000128775
Vmn1r172	42.0008	7.92085	1.6919	4.68162	2.84623e-06	0.000129082
Sgsh	36.1379	7.7076	1.647	4.67978	2.87181e-06	0.000129991
Gm43829	77.3299	8.80206	1.88141	4.67843	2.89077e-06	0.000130597
Gm37393	64.8291	8.54737	1.8273	4.6776	2.90247e-06	0.000130694
Trim9	45.5553	8.03797	1.71844	4.67749	2.90406e-06	0.000130694
Zfp438	38.6538	7.80445	1.66898	4.67619	2.92258e-06	0.000131275
Aimp2	33.2528	7.58699	1.6227	4.67552	2.93206e-06	0.000131449
Cerkl	58.692	8.40379	1.79804	4.67387	2.95583e-06	0.000132262
Tmem45a	38.9055	7.81035	1.67194	4.67144	2.99092e-06	0.000133461
Pus1	32.6808	7.56207	1.61886	4.67123	2.994e-06	0.000133461
Lbhd1	32.8442	7.56874	1.62073	4.66997	3.01245e-06	0.000133776
Gabarapl1	87.9796	7.02685	1.50469	4.66997	3.01248e-06	0.000133776
Pdss2	62.7068	8.4993	1.82024	4.66932	3.02194e-06	0.000133942
Txnrd3	33.8299	7.61042	1.63032	4.66806	3.04052e-06	0.000134511
Zfp61	33.9797	7.61843	1.63443	4.66121	3.1436e-06	0.00013881
1600029O15Rik	30.3359	7.45335	1.59952	4.65976	3.16584e-06	0.000139301
Gm4812	40.4583	7.86672	1.68824	4.65971	3.1666e-06	0.000139301
Atp10b	68.4761	8.62641	1.85173	4.65858	3.18404e-06	0.000139806
A130071D04Rik	102.72	9.212	1.97774	4.65784	3.1954e-06	0.000140042
Csmd3	98.3855	9.14975	1.96627	4.65335	3.26591e-06	0.00014277
Vmn1r87	69.5767	8.64966	1.8589	4.6531	3.26983e-06	0.00014277
Abhd11	34.1402	7.6242	1.63875	4.65245	3.28021e-06	0.000142958
Serpinb9b	34.5958	7.64112	1.64253	4.65205	3.28655e-06	0.000142968
Fgfbp1	84.1723	8.92447	1.91877	4.65115	3.30081e-06	0.000143322
Prf1	38.7946	7.80631	1.67903	4.6493	3.33063e-06	0.000144209
Prr5	33.7907	7.61025	1.63692	4.64912	3.33352e-06	0.000144209
Olfr1030	78.2805	8.81963	1.8985	4.64559	3.39105e-06	0.000146158
Gm37079	54.7998	8.30468	1.78806	4.64451	3.40884e-06	0.000146655
Nars2	67.3612	8.60269	1.85269	4.64336	3.42794e-06	0.000146819
Abcb9	37.898	7.77357	1.6742	4.64316	3.43112e-06	0.000146819
Mrps36	34.3095	7.62935	1.64314	4.64315	3.43143e-06	0.000146819
Nudt2	36.1175	7.70343	1.66255	4.63351	3.59509e-06	0.000152984
Cwc15	50.3032	7.20681	1.55606	4.63144	3.63132e-06	0.000154246
Gm5422	53.1072	8.26025	1.7844	4.62913	3.67197e-06	0.000155552
Gm5165	70.3807	8.66612	1.87231	4.62857	3.68191e-06	0.000155552
Gm44848	62.4735	8.49416	1.83516	4.62857	3.68197e-06	0.000155552
Rpl38-ps2	30.4819	7.45919	1.61199	4.62731	3.70443e-06	0.000156219
Rab3ip	32.6087	7.55612	1.63321	4.62654	3.71818e-06	0.000156517
Cthrc1	60.7639	8.45548	1.82914	4.62264	3.78879e-06	0.000159011
Usp29	115.884	9.38612	2.03081	4.62186	3.80307e-06	0.000159011
Rarb	30.6996	7.46935	1.61615	4.62168	3.80637e-06	0.000159011
Cyb561d2	42.121	7.92605	1.71505	4.62147	3.81029e-06	0.000159011
Myt1l	69.5706	8.64938	1.87159	4.62141	3.81133e-06	0.000159011
Rbmx2	43.3588	7.96707	1.7243	4.62046	3.82887e-06	0.000159459
Gm16564	32.9672	7.5719	1.63914	4.61943	3.84798e-06	0.000159739
Gm44745	39.8149	7.8435	1.69796	4.61936	3.8492e-06	0.000159739
5033406O09Rik	32.4716	7.55039	1.63481	4.6185	3.86516e-06	0.000160117
Oprm1	93.3242	8.11342	1.75757	4.61627	3.90694e-06	0.00016068
C1qtnf9	50.8123	8.1969	1.77577	4.61597	3.91263e-06	0.00016068
Olfr24	70.1069	8.66162	1.87666	4.61544	3.92262e-06	0.00016068
Dnah11	79.4441	8.84096	1.91556	4.61535	3.92435e-06	0.00016068
Gm44152	59.7488	8.42951	1.82645	4.61525	3.92629e-06	0.00016068
Adcy8	85.0796	8.93999	1.93707	4.61522	3.92673e-06	0.00016068
Prkg2	51.3825	8.21169	1.77997	4.61339	3.96153e-06	0.000161822
Gm11808	29.2582	7.40056	1.60476	4.61164	3.99503e-06	0.000162907
Zfp472	32.4176	7.54745	1.63687	4.61091	4.00912e-06	0.000163198
Proser2	30.6967	7.46955	1.62093	4.60818	4.06208e-06	0.000164781
Slc9b2	67.3672	8.60284	1.86769	4.60614	4.10206e-06	0.000166033
Rab20	42.3713	7.93333	1.72243	4.60589	4.10709e-06	0.000166033
Ggact	31.55	7.51171	1.63176	4.60344	4.15576e-06	0.000167613
Scand1	30.8184	7.4761	1.62411	4.6032	4.16048e-06	0.000167613
Shisa2	34.3627	7.63498	1.65897	4.60225	4.17954e-06	0.000168092
Zmat5	30.1802	7.44711	1.61896	4.59995	4.22599e-06	0.000169669
Gm45601	47.1889	8.08871	1.75925	4.59783	4.26919e-06	0.000170827
Rpl18-ps1	29.6115	7.41805	1.61339	4.59782	4.26941e-06	0.000170827
Gm45179	74.4358	8.74705	1.90271	4.59716	4.28295e-06	0.000171077
Calhm5	34.7072	7.64848	1.66406	4.59627	4.30129e-06	0.000171518
Cpa6	82.1705	8.88968	1.93442	4.59554	4.31639e-06	0.00017163
Gm43175	40.9048	7.88271	1.71534	4.59542	4.31874e-06	0.00017163
Ccser1	73.7578	8.73372	1.90101	4.59424	4.34325e-06	0.000172312
Qpctl	41.4682	7.90511	1.72103	4.59324	4.36416e-06	0.000172849
Dnah3	83.9628	8.92083	1.94252	4.59241	4.38161e-06	0.000172955
Grin3a	74.3106	8.74448	1.90574	4.5885	4.46435e-06	0.000175742
Gm44715	48.3917	8.12511	1.77091	4.5881	4.47294e-06	0.000175742
Antkmt	30.1628	7.44547	1.62286	4.58788	4.47768e-06	0.000175742
Slc38a11	60.8961	8.45702	1.84342	4.58767	4.48218e-06	0.000175742
Smpd5	32.8526	7.56696	1.64972	4.58681	4.50067e-06	0.000176172
Pth1r	41.4667	7.9022	1.72337	4.58532	4.53282e-06	0.000176839
Ush2a	65.7975	8.56877	1.86877	4.58526	4.53431e-06	0.000176839
Zfp937	64.2729	8.53504	1.86152	4.58498	4.54032e-06	0.000176839
Rnf5	35.5712	7.68389	1.67624	4.58401	4.56146e-06	0.000177368
Trmt12	31.7871	7.52251	1.64135	4.58312	4.58082e-06	0.000177825
BC029722	31.6865	7.51778	1.64163	4.57945	4.66197e-06	0.000180676
ccdc198	52.9377	8.25473	1.80296	4.57844	4.68448e-06	0.000181212
Cmc2	32.0963	7.53342	1.64552	4.57814	4.69126e-06	0.000181212
Vmn2r114	33.9873	7.6156	1.66441	4.57555	4.74979e-06	0.000183172
Slc37a4	38.3853	7.79493	1.70546	4.57057	4.864e-06	0.00018714
Bmyc	34.6915	7.64893	1.67359	4.57037	4.86866e-06	0.00018714
Ppfia2	51.2956	8.20925	1.79633	4.57	4.87717e-06	0.00018716
Gm38095	29.0185	7.38891	1.61737	4.56846	4.9131e-06	0.000188231
Gm32647	36.8036	7.73027	1.69328	4.56526	4.98872e-06	0.000190816
Fam110b	110.099	9.31214	2.04091	4.56273	5.04922e-06	0.000192816
Gm45464	33.8553	7.61081	1.66883	4.56055	5.10186e-06	0.00019451
Vmn2r93	72.1824	8.70265	1.90896	4.55885	5.14341e-06	0.000195467
Car4	49.3501	8.15334	1.78847	4.55884	5.14364e-06	0.000195467
Gm34354	83.9604	8.92087	1.95719	4.558	5.16419e-06	0.000195767
Gm38811	76.051	8.77792	1.9259	4.55784	5.16824e-06	0.000195767
Pstk	28.729	7.37371	1.61823	4.55666	5.19741e-06	0.000196554
Rorb	86.1471	8.95797	1.9684	4.55089	5.34184e-06	0.000201367
Fan1	29.4257	7.40904	1.62897	4.5483	5.40817e-06	0.000203362
Vmn1r209	72.8637	8.71611	1.91641	4.54814	5.4121e-06	0.000203362
Srrd	27.9798	7.33777	1.61435	4.54533	5.48487e-06	0.000205766
Scn2a	63.2105	8.51084	1.87312	4.54368	5.52811e-06	0.000206727
Synpo2	56.0228	8.33668	1.83574	4.54132	5.59033e-06	0.000208721
Lzts3	35.0572	7.65982	1.68682	4.54097	5.59955e-06	0.000208732
Adamts19	70.0325	8.65887	1.90879	4.53632	5.7245e-06	0.000212821
Sytl2	104.049	9.23059	2.0349	4.53614	5.72926e-06	0.000212821
9230114K14Rik	67.9845	8.61598	1.89952	4.53588	5.73645e-06	0.000212821
Gm7240	35.942	7.69594	1.69704	4.5349	5.76296e-06	0.000213466
Tet1	69.7492	7.67771	1.69366	4.53321	5.80936e-06	0.000214652
Grcc10	31.4168	7.5049	1.65559	4.53307	5.81327e-06	0.000214652
Ndufaf2	33.7995	7.60973	1.67887	4.53264	5.82522e-06	0.000214755
Olfr916	37.1056	7.74173	1.70864	4.53093	5.87238e-06	0.00021606
Exog	34.6692	7.64682	1.68778	4.53069	5.87906e-06	0.00021606
Slc25a53	49.2004	8.14898	1.79956	4.52832	5.94533e-06	0.000218154
Tm6sf2	31.0754	7.48615	1.65356	4.52728	5.97465e-06	0.000218887
Cox16	30.2766	7.44857	1.64645	4.52403	6.06737e-06	0.000221779
Vmn2r70	127.487	9.52385	2.10525	4.52385	6.0725e-06	0.000221779
Rnf113a2	29.9407	7.43445	1.64353	4.52345	6.08383e-06	0.000221847
D130009I18Rik	81.6472	8.88046	1.96364	4.52245	6.11285e-06	0.000222559
Thoc6	29.9711	7.43783	1.64515	4.52107	6.15282e-06	0.000223428
Aifm2	38.3259	7.79176	1.72347	4.52097	6.15578e-06	0.000223428
4930556M19Rik	33.2192	7.58208	1.6773	4.5204	6.17219e-06	0.000223677
Gm13479	80.3073	8.85656	1.95967	4.51942	6.20101e-06	0.000224029
Snta1	37.85	7.77489	1.72053	4.51891	6.21598e-06	0.000224225
Rbfa	40.3924	7.86819	1.74173	4.51746	6.2585e-06	0.000225412
Gm43462	47.7469	8.10591	1.79457	4.5169	6.27515e-06	0.000225498
Cdh12	44.3064	7.99783	1.77071	4.51673	6.28012e-06	0.000225498
Adgrl3	72.0766	8.70042	1.92642	4.51638	6.29072e-06	0.000225533
D230049E03Rik	37.0623	7.74012	1.71404	4.51571	6.31056e-06	0.000225592
A830008E24Rik	26.8258	7.2757	1.61121	4.51567	6.31161e-06	0.000225592
Vmn2r52	80.1543	8.85381	1.9618	4.5131	6.38882e-06	0.000228004
Gm43527	34.9532	7.65579	1.69692	4.51159	6.43441e-06	0.000229282
Stxbp3-ps	26.7436	7.27238	1.61238	4.51033	6.47269e-06	0.000229861
Slc28a2	49.6874	8.16317	1.8099	4.51029	6.47388e-06	0.000229861
Fxyd4	52.1271	8.2324	1.82537	4.50998	6.48338e-06	0.000229861
Gm40655	29.5495	7.41373	1.64393	4.50977	6.48986e-06	0.000229861
Serhl	28.8967	7.38258	1.63725	4.50914	6.50905e-06	0.000230016
A330033J07Rik	34.6091	7.64122	1.69466	4.50898	6.51385e-06	0.000230016
Cntnap5b	55.1681	8.31429	1.84452	4.50756	6.55778e-06	0.000231219
Gm14121	31.8128	7.52418	1.66966	4.50641	6.59334e-06	0.000232123
Gm15772	26.5528	7.2606	1.61179	4.50469	6.64691e-06	0.000233658
H2bc21	32.4579	7.55078	1.67667	4.50343	6.68666e-06	0.000234704
Odf3b	36.8528	7.73612	1.71808	4.50277	6.7074e-06	0.00023508
Gm5546	86.1935	8.95874	1.98982	4.50229	6.72259e-06	0.00023516
Gm43696	51.9809	8.22833	1.82768	4.50206	6.72974e-06	0.00023516
Pxylp1	73.7509	8.73357	1.94008	4.50165	6.74289e-06	0.000235269
Amz1	32.0942	7.5325	1.67349	4.50107	6.76124e-06	0.000235559
Olfr1116	31.6544	7.51385	1.66966	4.50022	6.78819e-06	0.000236146
Olfr1469	49.9993	8.17231	1.81626	4.49952	6.81065e-06	0.000236418
Smok2a	45.2485	8.02811	1.78428	4.49935	6.81616e-06	0.000236418
Slco1c1	33.9033	7.61187	1.69255	4.49727	6.883e-06	0.000238384
Vmn2r4	62.2216	8.48823	1.88891	4.49371	6.9993e-06	0.000242054
Gm45159	40.267	7.85961	1.7492	4.49325	7.01435e-06	0.000242217
Gm30400	29.3651	7.40511	1.64891	4.49091	7.09211e-06	0.000244542
Zbtb8os	31.6237	7.51507	1.67353	4.49055	7.10393e-06	0.00024459
Vmn2r25	35.465	7.67677	1.70968	4.49018	7.11624e-06	0.000244655
Gm29666	52.8795	8.25309	1.83833	4.48944	7.14113e-06	0.000245151
Gen1	36.1507	7.70485	1.71665	4.4883	7.17937e-06	0.000246103
Plscr2	43.0416	7.95598	1.77355	4.4859	7.26084e-06	0.000248533
Gm43047	33.0893	7.57668	1.68988	4.48356	7.34076e-06	0.000250902
Rpp25l	32.37	7.54848	1.68377	4.48309	7.35697e-06	0.00025109
Dcaf8l	37.0032	7.73787	1.72622	4.48254	7.37589e-06	0.00025137
Elapor2	26.681	7.26766	1.6215	4.48206	7.39258e-06	0.000251463
Zfp995	34.4298	7.63375	1.70326	4.48184	7.40008e-06	0.000251463
Sdhaf3	34.0649	7.61819	1.69997	4.48137	7.41637e-06	0.000251652
Fabp3	32.9483	7.5721	1.69076	4.47851	7.51648e-06	0.000254071
Mb	35.6682	7.68828	1.71672	4.47848	7.51763e-06	0.000254071
9530059O14Rik	65.0374	8.55203	1.90961	4.47841	7.52016e-06	0.000254071
Chl1	29.7068	7.42176	1.65812	4.47601	7.6051e-06	0.000256571
A530065N20Rik	96.56	9.12274	2.0388	4.47456	7.65685e-06	0.000257946
Cubn	58.4772	8.39845	1.87857	4.47066	7.79786e-06	0.000261943
Klhl23	42.7698	7.94675	1.77819	4.46901	7.85827e-06	0.000263595
Gm50240	30.6076	7.46422	1.67037	4.46861	7.87303e-06	0.000263713
Gm50010	49.4577	8.15644	1.82554	4.46796	7.897e-06	0.000263762
Lrfn5	76.4764	8.78601	1.96663	4.46754	7.91252e-06	0.00026386
Trim45	27.5383	7.31309	1.63704	4.46727	7.92243e-06	0.00026386
Gm5113	27.537	7.31554	1.63792	4.46637	7.95583e-06	0.000264596
Olfr1178	26.4192	7.25325	1.62409	4.46603	7.96841e-06	0.000264639
Gm12002	34.9179	7.65382	1.71402	4.46543	7.99079e-06	0.000265007
Serpini1	50.306	8.1815	1.83268	4.46422	8.03605e-06	0.000266132
Zfp37	58.8248	8.40739	1.88359	4.46348	8.06391e-06	0.000266607
Pigbos1	26.7435	7.27309	1.6296	4.46312	8.07758e-06	0.000266607
Gm8170	41.5366	7.90452	1.77116	4.46291	8.08558e-06	0.000266607
Syt12	29.1389	7.39313	1.65667	4.46263	8.09588e-06	0.000266607
Kctd4	58.0262	8.38723	1.87956	4.46232	8.10752e-06	0.000266616
Mccc1os	68.1728	8.62003	1.93206	4.46158	8.13571e-06	0.000267168
Olfr160	63.8012	8.52427	1.91075	4.46122	8.14939e-06	0.000267243
Gm45887	30.1413	7.44246	1.66935	4.45829	8.26176e-06	0.000270549
Rhag	26.188	7.23998	1.62436	4.45713	8.30639e-06	0.00027138
Ccdc148	64.2261	8.53387	1.9147	4.45703	8.31026e-06	0.00027138
Oscp1	25.5449	7.20461	1.61682	4.45604	8.3488e-06	0.000272259
Gm6764	42.0411	7.92219	1.77809	4.45545	8.37172e-06	0.000272325
A930005H10Rik	27.2203	7.2954	1.63743	4.45539	8.37405e-06	0.000272325
Schip1	77.2764	8.80101	1.9779	4.44968	8.59987e-06	0.000279074
Gm12743	25.0424	7.1765	1.61288	4.4495	8.60714e-06	0.000279074
Olfr237	78.7592	8.82849	1.98437	4.44901	8.62681e-06	0.000279074
Usp43	35.4407	7.67579	1.7253	4.44895	8.62919e-06	0.000279074
Cutal	42.7617	7.94687	1.78663	4.44796	8.66899e-06	0.000279975
Wdr27	39.4988	7.83174	1.76094	4.44748	8.68821e-06	0.00028021
Gm13323	66.5093	8.58434	1.93088	4.44582	8.75576e-06	0.000281762
Tenm4	32.1643	7.53649	1.69523	4.44571	8.76038e-06	0.000281762
4931414P19Rik	26.9623	7.28458	1.63899	4.44454	8.80785e-06	0.000282901
Gm10257	25.4587	7.20124	1.62099	4.44248	8.89269e-06	0.000285235
Gm6931	35.2289	7.66656	1.72627	4.44112	8.94904e-06	0.00028665
Olfr466	62.751	8.50044	1.91651	4.43538	9.19082e-06	0.000293993
Ccdc84	31.8293	7.52193	1.69629	4.43434	9.23556e-06	0.000295022
Nadsyn1	40.4503	7.86664	1.77445	4.43328	9.2809e-06	0.000296018
Znhit2	29.1752	7.39779	1.66879	4.43303	9.292e-06	0.000296018
Btbd18	35.0725	7.66016	1.72839	4.43196	9.33823e-06	0.000297087
Dnajc12	24.8479	7.16612	1.61706	4.43157	9.35488e-06	0.000297214
Ppih	49.4382	8.15591	1.8406	4.43111	9.37502e-06	0.000297451
Gm18508	60.5678	8.44919	1.90714	4.43028	9.41099e-06	0.000298188
Lingo2	85.8206	8.95247	2.02094	4.42984	9.43009e-06	0.00029839
Zcwpw1	80.8892	8.86701	2.00204	4.42898	9.46791e-06	0.000299183
Mrgprx2	48.4382	8.12634	1.83505	4.4284	9.49329e-06	0.000299582
Gm43011	52.0162	8.22943	1.85884	4.42719	9.54684e-06	0.000300745
Tuft1	46.3844	8.06376	1.8215	4.42699	9.55581e-06	0.000300745
Sgtb	25.8571	7.22134	1.63132	4.42668	9.56929e-06	0.000300766
Scn1a	51.097	8.2037	1.85371	4.42556	9.6194e-06	0.000301936
Zfp72	39.6439	7.83792	1.77156	4.42432	9.67486e-06	0.000303271
Tes3-ps	41.1774	7.89209	1.78423	4.42326	9.72221e-06	0.000304348
Dnah5	62.1708	8.48687	1.91981	4.42068	9.83899e-06	0.000307593
Gm6210	24.8369	7.16401	1.62069	4.42034	9.85459e-06	0.00030767
Vmn1r55	52.198	8.23557	1.86346	4.4195	9.89317e-06	0.000308464
Spag17	59.2734	8.41803	1.90489	4.41917	9.90812e-06	0.00030852
Ntn3	35.1722	7.66492	1.73479	4.41836	9.94543e-06	0.000309271
Faxc	27.5312	7.31537	1.65708	4.41461	1.01194e-05	0.00031386
Olfr898	43.0082	7.95462	1.80189	4.4146	1.01198e-05	0.00031386
Magohb	25.1643	7.1835	1.62779	4.41305	1.01927e-05	0.000315703
Lhfpl4	27.8555	7.32993	1.66208	4.41009	1.03326e-05	0.000319614
Arsg	51.1709	8.20561	1.86105	4.40913	1.03789e-05	0.000320624
Gm42885	28.6805	7.37171	1.67223	4.40832	1.04175e-05	0.000321006
Adgrg2	24.7835	7.16058	1.62434	4.4083	1.04186e-05	0.000321006
Olfr876	68.0028	8.61644	1.95654	4.40393	1.06308e-05	0.000327115
F830002E08Rik	45.0178	8.02055	1.82198	4.4021	1.07206e-05	0.000329445
Gramd1c	35.142	7.66295	1.74119	4.40098	1.07762e-05	0.00033072
Gm37053	58.0744	8.38862	1.90676	4.3994	1.08551e-05	0.000332704
Gm49706	66.2717	8.57918	1.95061	4.3982	1.09153e-05	0.000334102
9630010A21Rik	87.1941	8.97545	2.04087	4.39786	1.09326e-05	0.000334102
Cdin1	36.48	7.71742	1.7549	4.39764	1.09434e-05	0.000334102
Gm31508	116.477	9.39357	2.13629	4.39714	1.09688e-05	0.000334442
Trmo	29.9288	7.43484	1.69097	4.3968	1.09857e-05	0.000334498
Vmn2r113	73.0863	8.72051	1.98349	4.39654	1.09992e-05	0.000334498
Cox6c2	24.2567	7.13001	1.62209	4.39556	1.10486e-05	0.000335564
Map2k6	58.4706	8.39824	1.91083	4.39508	1.10734e-05	0.000335883
Gm47161	33.0474	7.57424	1.72365	4.39431	1.11127e-05	0.000336214
Pdcd5	39.6974	6.86494	1.56224	4.3943	1.1113e-05	0.000336214
Hecw1	64.9522	8.5502	1.94591	4.39393	1.1132e-05	0.000336356
C230085N15Rik	84.2756	8.92635	2.03176	4.3934	1.1159e-05	0.000336737
Fam98c	28.3661	7.35458	1.67422	4.39284	1.11881e-05	0.000337181
Arfgef3	51.2527	8.20862	1.87042	4.38866	1.14054e-05	0.00034241
Vmn2r112	42.7725	7.94705	1.81179	4.3863	1.15296e-05	0.000345697
Gm19176	47.9654	8.11218	1.84992	4.38515	1.15908e-05	0.000347089
2310009B15Rik	35.5153	7.67815	1.7511	4.38476	1.16112e-05	0.000347254
Gm37109	52.9677	8.25546	1.88318	4.38379	1.16632e-05	0.000348364
Pde6h	51.6789	8.2199	1.8753	4.38325	1.16921e-05	0.000348785
Mcm8	51.2268	8.20747	1.87285	4.38235	1.17408e-05	0.000349793
Olfr1353	43.9929	7.98727	1.82452	4.37775	1.19911e-05	0.000356796
Ric3	78.5931	8.82542	2.01637	4.37688	1.20388e-05	0.000357761
Gchfr	24.9913	7.17457	1.64047	4.37348	1.2228e-05	0.000362923
Flywch2	23.518	7.08551	1.62109	4.37082	1.23781e-05	0.000366913
Papln	43.0436	7.9603	1.82186	4.36934	1.24625e-05	0.00036895
Lgr6	34.9543	7.65596	1.75274	4.368	1.25389e-05	0.0003706
Skint5	62.2828	8.48948	1.94365	4.36781	1.25499e-05	0.0003706
Eya4	49.057	8.14474	1.86507	4.36698	1.25974e-05	0.000371536
D630023O14Rik	31.6361	7.51123	1.72077	4.36504	1.27099e-05	0.000374246
A530041M06Rik	78.6699	8.82684	2.02226	4.36485	1.27212e-05	0.000374246
Gm37142	51.1305	7.22755	1.65663	4.36281	1.28402e-05	0.000377238
Vmn2r74	95.0057	9.09934	2.08578	4.36256	1.28551e-05	0.000377238
Gm37843	26.2454	7.2425	1.66064	4.36127	1.29311e-05	0.000378993
Tnfsf15	44.0187	7.98811	1.83178	4.36084	1.29567e-05	0.00037927
E130309D02Rik	47.8373	8.1122	1.86045	4.36035	1.29855e-05	0.000379641
Prkn	55.9935	8.33584	1.91217	4.35935	1.30449e-05	0.0003809
C030006K11Rik	23.1107	7.0613	1.62002	4.35877	1.30793e-05	0.00038143
Frk	51.2565	8.20821	1.88377	4.35733	1.31656e-05	0.000383471
Hydin	48.5059	8.12834	1.8656	4.35695	1.31887e-05	0.000383667
Paqr3	24.754	7.15817	1.64314	4.3564	1.32216e-05	0.000383922
Vmn2r77	93.5572	9.07734	2.08389	4.35595	1.32488e-05	0.000383922
Gm36445	46.2134	8.05841	1.84998	4.35595	1.32489e-05	0.000383922
Gm536	28.7139	7.37148	1.69246	4.35548	1.32778e-05	0.000383922
Etv1	58.8191	8.40685	1.93019	4.35545	1.32793e-05	0.000383922
Gm44437	26.7673	7.271	1.67034	4.353	1.34289e-05	0.000387767
Gm7481	53.4343	8.26816	1.8999	4.35189	1.34971e-05	0.000388904
Vmn1r60	28.6661	7.36925	1.69337	4.35182	1.35014e-05	0.000388904
Galnt13	66.6927	8.5883	1.97371	4.35134	1.3531e-05	0.000389277
Ankrd1	36.3225	7.71095	1.77223	4.35098	1.35529e-05	0.00038943
Bloc1s1	24.5956	7.1514	1.64376	4.35063	1.3575e-05	0.000389586
Isoc2b	28.6823	7.37021	1.69455	4.34936	1.36533e-05	0.000391246
Kcnh7	42.9971	7.95419	1.82895	4.34905	1.36729e-05	0.000391246
Pgk2	30.6231	7.46478	1.71648	4.34889	1.36829e-05	0.000391246
4933433G19Rik	30.9377	7.47961	1.7213	4.34532	1.39071e-05	0.000396743
Ldb3	37.5592	7.75991	1.78582	4.34529	1.39089e-05	0.000396743
Gm37479	31.1741	7.49058	1.72401	4.34485	1.3937e-05	0.000397059
Polh	28.76	7.37777	1.69915	4.34202	1.41176e-05	0.000401717
Gm43268	71.5072	8.68916	2.0014	4.34155	1.41482e-05	0.000402013
Gm47374	28.3901	7.35605	1.69442	4.34133	1.41623e-05	0.000402013
Olfr729	68.1516	8.61955	1.98611	4.33991	1.42542e-05	0.000404132
Grhl2	57.2863	8.36876	1.92849	4.33954	1.42783e-05	0.000404258
Gm43027	104.735	9.24015	2.12951	4.33909	1.43072e-05	0.000404258
Actn2	27.6294	7.31656	1.68621	4.33904	1.43103e-05	0.000404258
Atat1	33.3921	7.58916	1.74976	4.33726	1.44269e-05	0.000407062
Syt4	40.3077	7.86089	1.81304	4.33576	1.45257e-05	0.000409356
Kif4-ps	36.6181	7.7229	1.78133	4.33548	1.45445e-05	0.000409392
Fam220a	29.3701	7.40667	1.70883	4.33436	1.46182e-05	0.000410975
Borcs6	22.6738	7.03334	1.62296	4.33365	1.46658e-05	0.000411818
Macc1	34.7382	7.64648	1.76468	4.33307	1.47046e-05	0.000412317
H2aw	27.6564	7.32121	1.68978	4.33264	1.4733e-05	0.000412317
Vmn2r84	70.7311	8.67336	2.00189	4.33259	1.47363e-05	0.000412317
Gm7452	45.0482	8.02174	1.85199	4.33141	1.48154e-05	0.000414037
Disp2	23.9997	7.1147	1.64283	4.33075	1.48604e-05	0.000414801
Gm42798	57.3514	8.37034	1.93309	4.33003	1.49086e-05	0.000415505
Tab1	50.394	8.18631	1.89067	4.32985	1.49211e-05	0.000415505
Gm45555	43.2377	7.96388	1.83953	4.32931	1.49577e-05	0.00041603
Myh6	53.8673	8.28167	1.91368	4.32762	1.50728e-05	0.000418735
Gm38404	64.6938	8.54437	1.97615	4.32375	1.53402e-05	0.000425659
Palb2	64.1787	8.53281	1.97383	4.32297	1.53942e-05	0.000426652
Gabrg2	46.8199	8.07725	1.86872	4.32233	1.54388e-05	0.000427382
Olfr816	64.2909	8.53532	1.97507	4.32152	1.54956e-05	0.000428449
Vmn2r100	36.1388	7.70326	1.78278	4.32094	1.55366e-05	0.000428818
Fam98b	23.241	7.06888	1.63601	4.32081	1.55455e-05	0.000428818
Cyp2j9	42.8936	7.9507	1.84066	4.31948	1.56395e-05	0.000430905
Gm44438	46.0444	8.0531	1.8646	4.31895	1.56772e-05	0.000431251
Haus1	41.0421	7.88698	1.8262	4.31879	1.56889e-05	0.000431251
2700078F05Rik	40.9545	7.88388	1.82651	4.31637	1.58617e-05	0.000434495
Gm9732	35.7899	7.68917	1.7814	4.31636	1.58625e-05	0.000434495
Tmem51os1	25.2142	7.18689	1.66564	4.31478	1.59762e-05	0.000437098
Grhpr	41.6659	7.91265	1.83414	4.31409	1.60261e-05	0.000437954
Olfr1331	41.6632	7.90875	1.83411	4.31203	1.61759e-05	0.00044133
Olfr995	44.529	8.00475	1.85644	4.31188	1.61873e-05	0.00044133
Gm13219	65.6707	8.566	1.98682	4.3114	1.62222e-05	0.000441503
Gm43528	38.544	7.79624	1.80836	4.31121	1.62364e-05	0.000441503
Slc5a1	38.459	7.79322	1.80774	4.31102	1.62501e-05	0.000441503
Sv2b	42.8315	7.94871	1.84408	4.3104	1.62962e-05	0.000442243
Olfr787	86.8867	8.97037	2.08189	4.30876	1.64169e-05	0.000445003
Gm43522	36.1369	7.70365	1.78827	4.30787	1.64838e-05	0.000446299
Phyhipl	24.4289	7.13898	1.65732	4.30754	1.65082e-05	0.000446444
Cenpw	49.3394	8.15296	1.89297	4.30697	1.65506e-05	0.000447076
Lrmda	24.7934	7.15992	1.66251	4.30668	1.65721e-05	0.000447141
Gm48504	42.8881	7.95126	1.847	4.30496	1.67019e-05	0.000450126
Cep112os1	36.0561	7.70064	1.78907	4.30428	1.67533e-05	0.000450539
Slc6a3	38.2422	7.7852	1.80873	4.30424	1.67557e-05	0.000450539
Gm19111	36.0995	7.7019	1.79011	4.30247	1.68905e-05	0.000453644
Slc9b1	39.2987	7.82431	1.81898	4.30149	1.69656e-05	0.00045514
Fbxo5	25.4498	7.20107	1.67424	4.3011	1.69953e-05	0.000455416
Gm21781	41.1282	7.89097	1.83529	4.29958	1.71122e-05	0.000457767
Maip1	42.3248	7.93589	1.84579	4.29945	1.71221e-05	0.000457767
Gm48391	48.8372	8.13826	1.89342	4.29819	1.72201e-05	0.000459862
Vmn1r233	22.6057	7.03037	1.63626	4.29661	1.73427e-05	0.000462611
Olfr836	71.51	8.68914	2.02261	4.29601	1.73897e-05	0.000463338
Tcaf3	35.771	7.68841	1.791	4.29281	1.76423e-05	0.000469265
Gm18848	40.8243	7.87927	1.83559	4.2925	1.76675e-05	0.000469265
Sall3	26.1984	7.2412	1.68697	4.29244	1.76723e-05	0.000469265
Gm43628	48.6939	8.13396	1.89564	4.29087	1.77975e-05	0.000472057
Tespa1	57.4579	8.37302	1.95154	4.29046	1.78307e-05	0.000472404
Gm37846	27.7706	7.32329	1.70715	4.28978	1.7885e-05	0.000473306
Gpx5	42.328	7.93167	1.84911	4.28945	1.79112e-05	0.000473466
Magi2	36.9432	7.73498	1.80376	4.28825	1.80087e-05	0.000475508
Alk	28.9795	7.38516	1.72242	4.28766	1.80568e-05	0.000476241
Cdc123	49.5238	7.18494	1.67601	4.28694	1.81151e-05	0.000477242
Adamts6	54.9498	8.30854	1.93862	4.2858	1.82084e-05	0.000479161
Gm43019	40.6737	7.87404	1.83747	4.28526	1.82527e-05	0.000479787
Zg16	30.1185	7.44546	1.73821	4.28342	1.84044e-05	0.000483235
B130024G19Rik	54.5562	6.46315	1.50925	4.28236	1.8492e-05	0.000484991
Ulk3	36.193	7.70869	1.80042	4.2816	1.85554e-05	0.00048611
Myo5c	49.9566	8.17113	1.90906	4.28018	1.86744e-05	0.000488413
Wdr72	38.2895	7.78665	1.8193	4.28002	1.86879e-05	0.000488413
Kcnj6	76.6249	8.78884	2.05364	4.27965	1.87189e-05	0.000488413
Mmp11	23.0318	7.05788	1.64921	4.27956	1.87266e-05	0.000488413
Gm13841	21.8663	6.98	1.63168	4.27779	1.88756e-05	0.000491753
Gm42513	29.5029	7.4109	1.73275	4.27696	1.89459e-05	0.000493034
Vmn1r76	46.0138	8.05213	1.88311	4.27598	1.90301e-05	0.000494678
Olfr1489	40.4681	7.86661	1.84006	4.2752	1.90962e-05	0.000495846
Ptger2	29.6835	7.41911	1.73602	4.27363	1.92312e-05	0.000498678
Gm10254	22.4543	7.01768	1.64224	4.27323	1.92658e-05	0.000498678
Cntnap2	42.5234	7.93817	1.85767	4.2732	1.92691e-05	0.000498678
Thnsl1	23.7945	7.10186	1.66234	4.2722	1.93551e-05	0.000500351
Slc22a4	54.467	8.29863	1.94281	4.27147	1.94193e-05	0.000501211
Gm46136	67.5842	7.62931	1.78617	4.27133	1.94311e-05	0.000501211
Gm42461	50.8016	8.19523	1.91929	4.26992	1.95546e-05	0.000503844
Mrpl47	27.8036	7.32938	1.71726	4.26807	1.97175e-05	0.000507482
Ccpg1os	29.4089	7.40563	1.73611	4.26565	1.99318e-05	0.000512434
Sirt4	25.7835	7.21763	1.69214	4.26538	1.99562e-05	0.000512502
Gm5270	67.2967	8.60155	2.01731	4.26388	2.00908e-05	0.000515335
Lrit2	30.1371	7.44492	1.74613	4.26366	2.01105e-05	0.000515335
Mrpl15	44.0988	7.01284	1.64509	4.26288	2.01812e-05	0.00051639
Polr3d	35.799	7.69199	1.80454	4.26258	2.0208e-05	0.00051639
Gm30698	22.3473	7.01134	1.6449	4.26247	2.02178e-05	0.00051639
Gm44860	44.795	8.01341	1.88036	4.26165	2.02926e-05	0.000517206
Rab40b	30.6003	7.46352	1.75133	4.26163	2.02938e-05	0.000517206
Gm45518	62.2805	8.48954	1.99231	4.26116	2.03367e-05	0.000517736
Tnfsf9	25.0729	7.17793	1.68471	4.26062	2.03858e-05	0.000518422
Gm5234	26.8225	7.2732	1.70747	4.25963	2.04769e-05	0.000520175
Vmn1r183	58.6297	8.40221	1.97312	4.25833	2.05961e-05	0.000522638
Nostrin	35.3609	7.6717	1.80169	4.25807	2.06199e-05	0.000522675
Pls1	35.9511	7.69587	1.80754	4.25765	2.06588e-05	0.000523069
Trim60	30.3032	7.44904	1.74966	4.25742	2.068e-05	0.000523069
Platr1	31.1789	7.49051	1.75972	4.25664	2.07518e-05	0.000524257
Gm26684	46.3186	8.06167	1.894	4.25643	2.07717e-05	0.000524257
Psma5-ps	22.0694	6.99359	1.64322	4.25602	2.08098e-05	0.000524653
Gm20515	28.9443	7.38268	1.73498	4.25519	2.08872e-05	0.00052604
Gm42711	30.7959	7.47221	1.75623	4.25468	2.09349e-05	0.000526673
Nyap2	39.1021	6.83718	1.60716	4.25419	2.09809e-05	0.000527266
Zcchc10	21.831	6.98029	1.64107	4.2535	2.10456e-05	0.000528227
Zc3h6	36.7999	7.73078	1.81759	4.2533	2.10642e-05	0.000528227
Esco1	51.6313	6.42631	1.511	4.25302	2.10904e-05	0.000528319
P2ry1	24.2772	7.13331	1.67774	4.25174	2.1212e-05	0.000530496
Olfr843	60.2868	8.4425	1.98571	4.25162	2.12226e-05	0.000530496
Olfr1184	77.1923	8.79948	2.07036	4.25022	2.13563e-05	0.000532199
Zfp677	39.5875	7.83529	1.84357	4.25007	2.137e-05	0.000532199
Pmm1	23.4884	7.08433	1.66688	4.25006	2.13713e-05	0.000532199
Gm47817	42.881	7.95031	1.8717	4.24763	2.16041e-05	0.000537169
4933423P22Rik	24.3915	7.13886	1.68115	4.24641	2.17219e-05	0.000539025
Gm26843	60.2903	8.44255	1.98817	4.24639	2.17247e-05	0.000539025
Stard6	31.1731	7.49029	1.76436	4.24532	2.18283e-05	0.000541024
Rgs9	23.4821	7.08382	1.66963	4.24275	2.20797e-05	0.000546404
Gm9866	28.125	7.34115	1.73033	4.24263	2.2092e-05	0.000546404
Dnah7c	45.7154	8.04273	1.89599	4.24197	2.21568e-05	0.00054743
Gm27006	25.17	7.1815	1.69407	4.23921	2.24305e-05	0.000553607
Olfr1291-ps1	66.0969	8.57553	2.02402	4.23689	2.26636e-05	0.000558773
E230016K23Rik	37.0799	7.74048	1.82769	4.23512	2.2843e-05	0.000562605
Vmn1r18	21.2956	6.94381	1.6399	4.23429	2.29273e-05	0.000563647
Gm37060	81.6182	8.88001	2.09734	4.23395	2.29626e-05	0.000563647
Gpr35	38.6532	6.83576	1.61457	4.2338	2.29774e-05	0.000563647
Vmn1r84	47.969	8.11232	1.9161	4.23376	2.29815e-05	0.000563647
4930500H12Rik	42.0895	7.92335	1.87173	4.23316	2.30429e-05	0.000564563
Gm29927	24.4464	7.13958	1.68698	4.23216	2.31459e-05	0.00056592
Ubash3a	77.9669	7.83773	1.85195	4.23215	2.31465e-05	0.00056592
Klhl31	43.5844	7.97375	1.88452	4.23118	2.32466e-05	0.000567774
Gm32014	24.5213	7.14367	1.68883	4.22996	2.33731e-05	0.000569825
Gm49603	22.4966	7.02142	1.65995	4.2299	2.33792e-05	0.000569825
Mdk	24.4693	7.14079	1.68829	4.22959	2.34114e-05	0.000570018
Gm44027	52.2876	8.2368	1.94802	4.22829	2.3547e-05	0.000572724
Gm43490	29.2073	7.39572	1.74924	4.22797	2.35811e-05	0.000572959
Trp63	22.7216	7.03439	1.66431	4.2266	2.37248e-05	0.000575854
Usp9y	23.3195	7.07128	1.67377	4.22477	2.3919e-05	0.000579967
Ddx28	23.9857	7.11494	1.68434	4.22418	2.3981e-05	0.000580474
Gm20045	51.3039	8.2095	1.94349	4.2241	2.39894e-05	0.000580474
Gm10440	48.4128	8.12561	1.92383	4.22367	2.40354e-05	0.000580988
Ift20	49.6929	6.32651	1.49811	4.22299	2.41082e-05	0.0005818
Nova1	26.2734	7.24291	1.71515	4.22289	2.41186e-05	0.0005818
Cep78	25.9322	7.22403	1.71286	4.21753	2.46997e-05	0.000595205
Gm33994	40.63	7.87369	1.86772	4.21568	2.49028e-05	0.000599482
Gm8043	31.9541	7.52544	1.78553	4.21468	2.50134e-05	0.000601528
Thumpd1	46.9832	6.29401	1.4937	4.21371	2.5121e-05	0.000602767
Clec2g	42.0098	7.92058	1.87975	4.21365	2.51282e-05	0.000602767
Ccdc18	52.1078	8.23182	1.95367	4.21352	2.51421e-05	0.000602767
Lonrf1	22.7582	7.04093	1.67138	4.21263	2.52409e-05	0.000604519
Gm48232	28.9326	7.38214	1.75273	4.21179	2.53356e-05	0.000606167
Cxcl17	33.644	7.59976	1.80493	4.21057	2.54733e-05	0.000608839
Tslp	26.2444	7.24228	1.72037	4.20972	2.55688e-05	0.000609423
Gm6914	32.7662	7.56168	1.79636	4.20943	2.5601e-05	0.000609423
Gm9791	22.8164	7.04492	1.6736	4.20943	2.56017e-05	0.000609423
Fastkd5	26.3036	7.24802	1.72217	4.20866	2.56885e-05	0.00061087
Pclo	65.6441	8.56552	2.03548	4.20811	2.57519e-05	0.000611758
Gm48502	49.7123	8.16385	1.94025	4.20763	2.58066e-05	0.000612438
Epor	25.2616	7.18666	1.70836	4.20676	2.5906e-05	0.000614047
Olfr748	44.7309	8.01127	1.90446	4.20658	2.59269e-05	0.000614047
Gm29461	22.8993	7.04883	1.67581	4.20621	2.59686e-05	0.000614308
Tdrp	36.6037	7.72294	1.83616	4.20602	2.59902e-05	0.000614308
Myl3	36.271	7.71261	1.83393	4.2055	2.60501e-05	0.000615101
Gm5637	23.8874	7.11081	1.69167	4.20342	2.62907e-05	0.000620159
Adgrb3	53.8087	7.31531	1.74092	4.20197	2.64606e-05	0.000623539
Lrrtm4	20.7583	6.90522	1.64343	4.20172	2.64895e-05	0.000623594
Ly75	47.6502	8.10334	1.92886	4.20109	2.6563e-05	0.000624165
Rrad	59.6616	8.42748	2.00608	4.20098	2.65767e-05	0.000624165
Lcmt2	42.0407	7.92235	1.8859	4.20083	2.65936e-05	0.000624165
Arhgap20	36.0286	7.69873	1.83388	4.19807	2.69203e-05	0.000631201
Gpn2	24.6096	7.15241	1.70398	4.19749	2.69893e-05	0.000631931
Olfr881	66.3124	8.58009	2.04417	4.19735	2.70054e-05	0.000631931
Gm38070	30.0991	7.43901	1.77296	4.19582	2.71883e-05	0.000635017
Nlrp14	29.4975	7.40982	1.76601	4.1958	2.71914e-05	0.000635017
Trim6	42.733	7.94533	1.89455	4.19378	2.74344e-05	0.000640055
Tubd1	25.0381	7.1794	1.71254	4.19224	2.76213e-05	0.000642975
Gpank1	22.391	7.016	1.67361	4.19213	2.76347e-05	0.000642975
Gm12751	19.9588	6.84914	1.63383	4.19207	2.76418e-05	0.000642975
Gm19276	71.9407	8.69774	2.07516	4.19135	2.77296e-05	0.000644377
5730419F03Rik	21.584	6.96018	1.66121	4.18982	2.79178e-05	0.000647859
Shc4	66.8765	8.5925	2.05096	4.18951	2.79561e-05	0.000647859
Tfpt	22.1166	6.99695	1.67013	4.18946	2.79624e-05	0.000647859
Slc39a7	21.122	6.93275	1.65575	4.18706	2.82585e-05	0.00065353
Rita1	22.4719	7.02154	1.67697	4.18703	2.82628e-05	0.00065353
Vmn1r185	43.3399	7.96565	1.90266	4.18658	2.83192e-05	0.000654187
Avpr1b	23.6692	7.09376	1.69469	4.18589	2.84057e-05	0.000655539
Nrg3	29.9046	7.42995	1.77577	4.18408	2.86327e-05	0.000660128
5430403G16Rik	36.1051	7.70307	1.8414	4.18327	2.87343e-05	0.000661821
Synpr	35.8484	7.69146	1.83896	4.1825	2.88324e-05	0.000663429
Iqub	20.4764	6.88533	1.64646	4.18189	2.89099e-05	0.000664559
Aldh1a3	23.8651	7.10979	1.70125	4.17916	2.92585e-05	0.000670776
Ppp1r35	20.7437	6.90442	1.65212	4.17911	2.92647e-05	0.000670776
Gprasp2	21.6628	6.97003	1.66783	4.1791	2.92662e-05	0.000670776
Amigo1	55.8294	8.33451	1.99451	4.17872	2.93161e-05	0.000670956
Gm43162	47.9268	8.11112	1.94111	4.1786	2.93313e-05	0.000670956
Pcdhb5	23.6991	7.09649	1.69853	4.17801	2.94066e-05	0.000672023
Cyp4f17	25.102	7.18012	1.71887	4.17722	2.95094e-05	0.000673717
Gm33370	20.1341	6.8622	1.64342	4.17556	2.97249e-05	0.000677317
Lrrc31	62.38	8.49184	2.03399	4.17497	2.9803e-05	0.000678323
Zfp605	24.8638	7.16868	1.71721	4.17461	2.98502e-05	0.000678323
Gm50462	23.1574	7.06462	1.69232	4.17452	2.98619e-05	0.000678323
Kcnj5	27.7212	7.32321	1.75434	4.17434	2.98847e-05	0.000678323
Lnx1	31.2947	7.49522	1.79577	4.17383	2.99525e-05	0.000679104
Enkd1	20.5178	6.8874	1.65021	4.17364	2.99771e-05	0.000679104
Slc7a4	26.446	7.25217	1.7378	4.17318	3.00373e-05	0.000679812
Slco5a1	56.0089	8.33622	1.99794	4.17241	3.01391e-05	0.000681457
Olfr1330	20.5026	6.88781	1.65108	4.17171	3.02328e-05	0.000682918
Ccdc81	34.3777	7.631	1.82946	4.17117	3.03037e-05	0.000683861
Gm19938	48.8463	8.13866	1.95176	4.16992	3.04707e-05	0.000686967
Kcna2	89.4612	9.01258	2.16167	4.16927	3.05571e-05	0.000687934
Tmc1	73.7949	8.73458	2.09504	4.16916	3.05722e-05	0.000687934
Anapc15	23.7715	7.10131	1.70344	4.16879	3.06215e-05	0.000688108
Gm45321	40.1144	7.85432	1.88413	4.16867	3.06386e-05	0.000688108
Minar2	62.0172	8.48336	2.03572	4.16726	3.08282e-05	0.000691239
Olfr1271	51.8945	8.22596	1.97408	4.16698	3.08657e-05	0.000691239
Tradd	41.917	7.92191	1.90121	4.16678	3.08933e-05	0.000691239
Gm30648	29.2847	7.40026	1.77602	4.16676	3.0896e-05	0.000691239
Dcc	53.0068	8.25674	1.98231	4.16521	3.11067e-05	0.000695291
Gm7560	28.7577	7.37437	1.77061	4.16487	3.11523e-05	0.000695647
Cops4	40.8093	6.89992	1.65748	4.1629	3.14235e-05	0.000701034
Trim30b	26.9743	7.2835	1.75	4.16199	3.15491e-05	0.000703167
Gm6969	22.6984	7.03566	1.69063	4.16156	3.16086e-05	0.000703824
Nudt17	20.5588	6.89419	1.65681	4.16111	3.16705e-05	0.000704534
Lsm8	40.5942	6.89144	1.65628	4.1608	3.17131e-05	0.000704813
4933438K21Rik	46.8129	7.11298	1.71008	4.15945	3.19009e-05	0.000708314
Kctd9	60.3107	6.46485	1.5545	4.1588	3.19924e-05	0.000709675
B830012L14Rik	33.3602	7.58747	1.82481	4.15795	3.21117e-05	0.00071149
Nexn	43.502	6.98883	1.6809	4.15778	3.21349e-05	0.00071149
Gm11251	30.3323	7.45126	1.7923	4.15738	3.21923e-05	0.000712087
Brinp3	43.3668	7.96651	1.91691	4.15591	3.23998e-05	0.000716003
Gm42507	39.7447	7.84051	1.88681	4.15543	3.24682e-05	0.000716838
Olfr1183	37.4853	7.75591	1.86725	4.15366	3.27195e-05	0.000721706
Pabpc4l	57.1457	8.3652	2.01441	4.15268	3.28606e-05	0.000724137
Cstb	49.5395	7.18004	1.72951	4.15148	3.30333e-05	0.000727177
Slc28a3	59.1382	7.45271	1.79528	4.15129	3.30605e-05	0.000727177
Gm43018	44.8581	8.0159	1.93139	4.15032	3.32007e-05	0.00072902
Cluap1	26.9745	7.28542	1.7554	4.15028	3.32065e-05	0.00072902
Cdh6	35.3849	7.67278	1.84892	4.14986	3.32673e-05	0.000729671
Snrpert	19.9465	6.8491	1.65134	4.14761	3.35968e-05	0.00073621
Gm4876	29.1712	7.3941	1.78411	4.14442	3.4067e-05	0.000745816
Ccdc30	41.5751	7.90634	1.90794	4.14391	3.4143e-05	0.000746353
Gm10248	58.4698	8.39832	2.0267	4.14383	3.41552e-05	0.000746353
Polq	42.1625	7.92608	1.91467	4.13966	3.47821e-05	0.000758818
Grm5	19.9014	6.84533	1.65362	4.13961	3.47903e-05	0.000758818
Jph1	43.6813	7.97701	1.92721	4.13915	3.48588e-05	0.000759603
Tdrkh	24.5213	7.14632	1.7268	4.13848	3.49619e-05	0.000761143
Olfr109	47.5123	8.09844	1.95715	4.13788	3.50536e-05	0.000762431
Tmem209	42.4689	6.9592	1.68233	4.13664	3.52428e-05	0.000765257
Gm50164	27.1577	7.29127	1.76262	4.1366	3.52487e-05	0.000765257
Vmn2r124	43.2386	6.9799	1.68766	4.13585	3.53641e-05	0.000765516
Gtf3a	20.9366	6.91855	1.67283	4.13582	3.53685e-05	0.000765516
Vmn1r-ps15	56.1897	8.34088	2.01678	4.13574	3.53817e-05	0.000765516
Rasgrp1	48.1461	8.11772	1.96285	4.13568	3.53913e-05	0.000765516
Gm10484	19.7998	6.83736	1.65339	4.13537	3.54388e-05	0.000765836
Eaf2	42.2189	7.92783	1.91769	4.13406	3.56411e-05	0.000769499
Gm43984	22.9259	7.04763	1.70486	4.13384	3.56748e-05	0.00076952
Gm35725	24.3878	7.13519	1.72626	4.13332	3.57557e-05	0.000769933
B530045E10Rik	39.7685	7.84136	1.89712	4.1333	3.57597e-05	0.000769933
Gm12696	30.732	7.46909	1.80749	4.1323	3.5915e-05	0.00077186
E230016M11Rik	33.3267	7.586	1.83625	4.13123	3.6082e-05	0.000774738
Olfr1406	52.9226	8.25466	1.99848	4.13047	3.62016e-05	0.000776595
Strc	34.7045	7.64454	1.85106	4.12981	3.63066e-05	0.000778135
Abca17	44.3495	7.999	1.93737	4.1288	3.64658e-05	0.000780471
Gm45633	33.5901	7.59769	1.84022	4.12869	3.64843e-05	0.000780471
Gm37733	35.5729	7.68048	1.86036	4.12849	3.65154e-05	0.000780471
Cdh7	50.6775	8.19168	1.98449	4.12785	3.66169e-05	0.000781467
Gm13477	39.0356	7.81448	1.89314	4.12778	3.66287e-05	0.000781467
Top1mt	19.3225	6.80417	1.64853	4.12741	3.66865e-05	0.000781988
Gm16973	26.783	7.27311	1.76243	4.12674	3.67935e-05	0.000783557
Fam169a	48.063	8.1152	1.96661	4.12649	3.68346e-05	0.000783722
Gm43633	21.221	6.93545	1.68104	4.1257	3.69616e-05	0.000785711
Gm43769	53.956	8.2824	2.0077	4.12532	3.70218e-05	0.000786277
Gm42963	22.7432	7.03461	1.70535	4.12503	3.70688e-05	0.000786563
Zfp799	26.3766	7.24832	1.75732	4.12466	3.71291e-05	0.00078713
Cdc25c	29.5216	7.41256	1.79737	4.12412	3.72153e-05	0.000788245
Pgr15l	30.1127	7.44056	1.80432	4.12374	3.72776e-05	0.00078837
4933411E06Rik	33.6591	7.60033	1.8431	4.12367	3.72885e-05	0.00078837
Gm44567	35.151	7.66315	1.85845	4.12341	3.73305e-05	0.000788548
Gm37970	47.526	8.09887	1.96471	4.12218	3.75309e-05	0.000792067
Gm43320	24.2371	7.12659	1.72914	4.12146	3.76482e-05	0.000792822
Gm42520	29.7318	7.42114	1.80071	4.12124	3.76835e-05	0.000792822
Zfp658	20.2841	6.87033	1.66722	4.12083	3.77502e-05	0.000792822
Arhgef26	32.3646	7.54414	1.83074	4.12083	3.77516e-05	0.000792822
Chil5	21.8528	6.97738	1.69324	4.12072	3.77695e-05	0.000792822
Gm37645	35.7797	7.68891	1.86655	4.11931	3.80014e-05	0.000796975
Gcsam	38.3791	7.78996	1.89172	4.11793	3.82283e-05	0.000801018
Cdcp3	29.7016	7.42039	1.80228	4.11723	3.83446e-05	0.000802738
Cyp2b23	36.6881	7.72507	1.87676	4.11618	3.85204e-05	0.000805697
Speer5-ps1	53.256	8.26372	2.0081	4.1152	3.86845e-05	0.000807796
Rbm3-ps	20.6611	6.89775	1.67618	4.11517	3.86896e-05	0.000807796
Olfr149	20.5615	6.89004	1.67442	4.11489	3.87368e-05	0.000808063
Cbx8	19.4179	6.81069	1.65555	4.11385	3.89112e-05	0.000809741
Crnde	25.4589	7.19831	1.74979	4.1138	3.8919e-05	0.000809741
Gm15519	20.5597	6.88958	1.67475	4.11379	3.89209e-05	0.000809741
Hyal6	46.4933	8.06717	1.96182	4.11208	3.92119e-05	0.000815072
Olfr620	45.9582	8.05047	1.95866	4.1102	3.95324e-05	0.000821007
Gm43023	57.1854	8.36643	2.03606	4.10913	3.97154e-05	0.000824077
Olfr128	46.601	8.07051	1.96561	4.10585	4.02825e-05	0.000834376
Olfr1356	31.1937	7.4913	1.82465	4.10561	4.03241e-05	0.000834376
Gm49534	20.6621	6.89719	1.68	4.10548	4.03477e-05	0.000834376
Olfr1042	45.1344	8.02426	1.95454	4.10544	4.03541e-05	0.000834376
Thsd7b	31.9106	7.52329	1.833	4.10436	4.05428e-05	0.000836872
Melk	40.1646	7.85604	1.91408	4.10435	4.05462e-05	0.000836872
Gm37176	43.9593	7.98615	1.9462	4.10346	4.07009e-05	0.000839326
Gm47056	28.1997	7.34524	1.7907	4.10188	4.098e-05	0.00084434
Gm37483	35.3372	7.67069	1.87054	4.10079	4.11749e-05	0.000846849
Olfr653	33.0492	7.57441	1.84713	4.10064	4.12017e-05	0.000846849
Slc25a19	38.9474	7.81618	1.90613	4.10055	4.12177e-05	0.000846849
Smim26	20.6962	6.90389	1.68375	4.1003	4.12617e-05	0.000846849
Gm2975	25.7438	7.21343	1.75929	4.10018	4.12824e-05	0.000846849
Gm13483	51.7002	8.2205	2.00537	4.09925	4.1449e-05	0.000849523
Mybpc1	64.5314	8.54078	2.08437	4.09755	4.17555e-05	0.000855057
Vmn1r59	26.7561	7.26882	1.77453	4.09619	4.2e-05	0.000859313
B130011K05Rik	50.4825	8.18652	1.99889	4.09554	4.21186e-05	0.00086099
Ntf3	24.196	7.12834	1.74142	4.09341	4.2507e-05	0.000868172
Trpc4	51.5989	8.21776	2.0077	4.09313	4.25591e-05	0.000868479
Gm46123	34.3148	7.6282	1.86411	4.09215	4.27401e-05	0.000871415
Gm37962	53.3719	8.26667	2.02025	4.09191	4.2784e-05	0.000871553
4932415M13Rik	36.3481	7.7114	1.88476	4.09145	4.28676e-05	0.000872496
Anks1b	29.8548	7.4274	1.81638	4.08912	4.33014e-05	0.000880562
Kif9	49.0937	8.14583	1.99231	4.08864	4.33919e-05	0.000881638
Mgat4e	21.4295	6.95139	1.7004	4.0881	4.34922e-05	0.000882605
D430041D05Rik	26.8606	7.27515	1.77965	4.08798	4.35148e-05	0.000882605
Azin2	19.8934	6.84656	1.67508	4.08732	4.36389e-05	0.000884186
Lefty1	21.7046	6.97088	1.70555	4.08716	4.36682e-05	0.000884186
Cebpzos	18.3843	6.73053	1.64698	4.08658	4.37779e-05	0.000885642
Vmn2r115	35.6424	7.68309	1.88035	4.08599	4.389e-05	0.00088634
Vmn2r99	43.7037	7.97771	1.95261	4.08566	4.39515e-05	0.00088634
Gm9856	32.1254	7.5331	1.84381	4.08561	4.39617e-05	0.00088634
Esp16	27.1142	7.28827	1.78389	4.0856	4.39635e-05	0.00088634
Chrm3	24.3092	7.13674	1.74697	4.08522	4.40356e-05	0.000887031
A530058O07Rik	39.4901	7.8312	1.91715	4.08482	4.41117e-05	0.000887799
Zic4	33.1518	7.57836	1.8555	4.08426	4.42168e-05	0.000889152
D130079A08Rik	47.2782	8.09139	1.98238	4.08165	4.47173e-05	0.00089833
Olfr706	24.3306	7.13179	1.74749	4.08116	4.4811e-05	0.00089833
Gm38263	21.0929	6.92911	1.69784	4.08113	4.48174e-05	0.00089833
A330044P14Rik	29.4747	7.40856	1.81543	4.08089	4.48642e-05	0.00089833
Gm42708	27.0517	7.2857	1.7854	4.0807	4.48994e-05	0.00089833
Gm48508	30.6581	7.46578	1.82954	4.08069	4.49031e-05	0.00089833
Ndst3	30.4009	7.45345	1.82668	4.08033	4.49712e-05	0.000898339
Gm42446	57.781	8.38117	2.05406	4.08029	4.49802e-05	0.000898339
Gm6712	22.46	7.01683	1.72007	4.07938	4.51559e-05	0.00090059
Vmn2r-ps69	26.1958	7.23829	1.77446	4.07916	4.51994e-05	0.00090059
Vstm2a	45.8521	8.04737	1.97288	4.07901	4.52287e-05	0.00090059
Gm19410	30.1542	7.44146	1.82453	4.07857	4.53129e-05	0.00090059
Gm39139	43.6981	7.97765	1.956	4.07855	4.53179e-05	0.00090059
Nek10	40.7839	7.87778	1.93153	4.07852	4.53234e-05	0.00090059
Thumpd3	36.7482	6.74641	1.65427	4.07818	4.53889e-05	0.000901129
Gm42998	20.3369	6.8749	1.68594	4.0778	4.54645e-05	0.000901867
Crisp4	20.2968	6.87082	1.68516	4.07725	4.55713e-05	0.000903221
Tceal3	18.0927	6.70718	1.64651	4.07357	4.62974e-05	0.000916317
B3gnt2	18.9731	6.7784	1.66402	4.07351	4.63102e-05	0.000916317
AI593442	22.9474	7.0472	1.7303	4.07282	4.64464e-05	0.00091789
Vmn1r14	23.0931	7.05654	1.73264	4.07272	4.6468e-05	0.00091789
Gm37943	29.4792	7.40874	1.81958	4.07167	4.66774e-05	0.00092125
Cenpq	18.2452	6.72093	1.65087	4.07113	4.67853e-05	0.000921881
Zfand1	25.1748	7.18096	1.76388	4.07112	4.6788e-05	0.000921881
Ddo	19.0878	6.78664	1.66737	4.07026	4.69597e-05	0.000922625
Gm8878	25.3968	7.1936	1.76742	4.07011	4.69904e-05	0.000922625
Tenm2	25.1451	7.17916	1.76391	4.07003	4.70065e-05	0.000922625
BC003965	42.9197	6.97622	1.7141	4.0699	4.70342e-05	0.000922625
Ighmbp2	54.32	8.29516	2.0382	4.06984	4.70456e-05	0.000922625
Gm37101	40.3531	7.8629	1.93205	4.06971	4.70719e-05	0.000922625
Polr1d	38.4826	6.81306	1.67415	4.06956	4.71012e-05	0.000922625
Vmn2r-ps20	30.7019	7.4675	1.83515	4.06916	4.71827e-05	0.00092345
Gm609	23.5639	7.08804	1.74211	4.06865	4.72867e-05	0.000924621
Gm37183	33.1926	7.58013	1.86326	4.0682	4.73776e-05	0.000924621
Mthfd2l	32.0262	7.52884	1.8507	4.06811	4.7396e-05	0.000924621
Sorcs3	42.5578	7.93935	1.95162	4.06809	4.74003e-05	0.000924621
D030028A08Rik	24.6702	7.15232	1.75972	4.06446	4.81444e-05	0.000938355
Pou1f1	57.8515	8.38294	2.06303	4.06341	4.83603e-05	0.00094178
Gm43958	24.7656	7.1573	1.76212	4.06175	4.8706e-05	0.000947726
9230109A22Rik	29.2853	7.39937	1.82221	4.06066	4.89344e-05	0.000951381
Gulp1	24.3524	7.13306	1.75691	4.06	4.90734e-05	0.000953292
A330009N23Rik	18.4397	6.73399	1.65911	4.0588	4.93254e-05	0.000957394
Gm35842	42.0494	7.92207	1.95225	4.05792	4.95111e-05	0.000960204
Dtd1	36.574	6.74361	1.66236	4.05665	4.97811e-05	0.000964642
Gm38115	33.5805	7.59691	1.8732	4.05557	5.00122e-05	0.00096832
Pcdhga2	22.4683	7.02315	1.73198	4.05497	5.01405e-05	0.000970003
Cdkl4	38.7674	7.80482	1.92545	4.0535	5.04573e-05	0.000975314
Gm4459	17.9727	6.69849	1.6526	4.05331	5.04982e-05	0.000975314
Rps27l	43.8927	7.00534	1.72858	4.05265	5.06398e-05	0.000977245
Med12l	41.7612	7.91216	1.95266	4.05199	5.0783e-05	0.000979201
4930452G13Rik	33.4454	7.59123	1.874	4.05081	5.10411e-05	0.000983369
Stap1	23.0577	7.05431	1.7417	4.05025	5.11633e-05	0.000984751
Gm17354	33.6742	7.60139	1.87684	4.0501	5.11968e-05	0.000984751
A330076H08Rik	36.0664	7.70013	1.90164	4.04919	5.13941e-05	0.000987112
Grm8	23.5995	7.08787	1.75046	4.04915	5.14038e-05	0.000987112
Gm16897	31.291	7.49489	1.85133	4.04838	5.1573e-05	0.000989551
Camta1	37.5726	6.79375	1.6783	4.04799	5.16583e-05	0.000990378
Gm44664	63.2445	8.51171	2.10315	4.04712	5.18521e-05	0.000992785
Gm4596	24.2942	7.12938	1.76163	4.04704	5.18686e-05	0.000992785
4930513N10Rik	39.6326	7.83646	1.93679	4.04611	5.20754e-05	0.000995931
Cacna2d3	39.0627	7.81577	1.93213	4.04516	5.22882e-05	0.000999187
Gm42678	31.9476	7.52503	1.8604	4.04484	5.23579e-05	0.000999704
Htr2a	50.8304	8.19603	2.02688	4.04367	5.26221e-05	0.00100335
Dner	38.023	7.77647	1.92315	4.04361	5.26345e-05	0.00100335
Mlf1	20.2205	6.8708	1.69934	4.04322	5.27229e-05	0.00100422
Akr1cl	42.2132	7.92757	1.9608	4.04302	5.2766e-05	0.00100422
Fer1l6	32.5069	7.55017	1.86763	4.04264	5.28534e-05	0.00100438
Ppp1r14a	18.1861	6.71389	1.66078	4.04261	5.28596e-05	0.00100438
B230323A14Rik	30.9687	7.47997	1.8509	4.04126	5.31644e-05	0.00100935
Malrd1	44.6023	8.00713	1.98145	4.04105	5.32122e-05	0.00100944
Gm43523	53.358	8.26613	2.04608	4.03999	5.34539e-05	0.00101321
Cspg4b	27.0463	7.28468	1.80325	4.03976	5.35067e-05	0.00101338
Gm48225	18.0018	6.69992	1.65889	4.0388	5.37247e-05	0.00101669
Gm45182	24.6999	7.15422	1.7716	4.03827	5.38459e-05	0.001017
Vmn2r73	29.6458	7.41936	1.83736	4.03806	5.3894e-05	0.001017
Fancl	17.7272	6.67968	1.65421	4.03798	5.39143e-05	0.001017
Gm14539	19.5003	6.81408	1.68764	4.03765	5.39889e-05	0.00101739
Dthd1	24.7811	7.15861	1.77303	4.03751	5.40221e-05	0.00101739
Gm31759	33.6889	7.60165	1.88298	4.03703	5.41311e-05	0.00101863
Sycp2l	25.3531	7.1909	1.78173	4.0359	5.43937e-05	0.00102235
Sis	44.7132	8.01071	1.98491	4.0358	5.44163e-05	0.00102235
Gm12734	19.301	6.79978	1.68528	4.0348	5.46495e-05	0.00102591
Kcnc2	35.1979	7.66492	1.90044	4.03324	5.5013e-05	0.00103191
Luzp2	37.7557	7.76643	1.92603	4.03235	5.52212e-05	0.00103408
Nlrp4b	28.3955	7.35466	1.82398	4.0322	5.52561e-05	0.00103408
Gm45235	24.5445	7.14441	1.77185	4.03218	5.52609e-05	0.00103408
Vmn1r-ps140	26.0447	7.22993	1.7934	4.03142	5.54416e-05	0.00103574
Vmn1r46	49.5661	8.1597	2.02406	4.03135	5.54575e-05	0.00103574
Ppm1j	17.6316	6.66943	1.65443	4.03125	5.5482e-05	0.00103574
Gm44661	42.4946	7.93717	1.96963	4.02978	5.5828e-05	0.00104137
1110019D14Rik	20.8104	6.9069	1.71451	4.02851	5.61322e-05	0.00104621
B230303O12Rik	28.2538	7.34789	1.82434	4.02768	5.63288e-05	0.00104829
Il1rn	33.3972	7.58915	1.88425	4.02767	5.63332e-05	0.00104829
Pthlh	44.6785	8.0139	1.99208	4.02287	5.74925e-05	0.00106901
Gm6981	22.9314	7.04599	1.75165	4.02249	5.75863e-05	0.0010693
Gm48541	34.6108	7.64124	1.89966	4.02244	5.75989e-05	0.0010693
A930017M01Rik	30.8843	7.47595	1.85875	4.02203	5.7698e-05	0.00106976
Tmprss11f	36.8309	7.73052	1.92244	4.02121	5.78998e-05	0.00107149
Olfr1452-ps1	30.6319	7.46478	1.85674	4.02036	5.8109e-05	0.00107451
Gm9118	19.6475	6.82938	1.699	4.01964	5.82867e-05	0.00107695
Mfap5	22.5196	7.02584	1.7488	4.01752	5.88141e-05	0.00108584
Sergef	25.5855	7.20536	1.79413	4.01608	5.91753e-05	0.00109137
Jrkl	26.7964	7.27208	1.8108	4.01595	5.92069e-05	0.00109137
Cfap61	32.0076	7.52795	1.87484	4.01526	5.93811e-05	0.00109323
Gm10851	19.8531	6.84224	1.70411	4.01515	5.94088e-05	0.00109323
Gm36949	28.7901	7.37451	1.83681	4.01485	5.94828e-05	0.00109323
Mthfs	24.1698	7.12185	1.7739	4.01481	5.94944e-05	0.00109323
Cdca7l	27.0755	7.28708	1.81518	4.01452	5.95663e-05	0.0010937
Ano2	39.3326	7.82558	1.94947	4.01421	5.96464e-05	0.00109431
Gm34481	48.9003	8.14044	2.02824	4.01355	5.98117e-05	0.00109649
Gm28856	50.3206	8.18149	2.0386	4.0133	5.98761e-05	0.00109681
Akap17b	23.5913	7.08939	1.76672	4.01275	6.00165e-05	0.00109843
Olfr573-ps1	38.142	7.78107	1.93917	4.01258	6.00581e-05	0.00109843
Cep290	37.1006	6.77507	1.68878	4.0118	6.02563e-05	0.00110119
Gm28874	26.7347	7.26768	1.81187	4.01115	6.04227e-05	0.00110325
Gpr160	20.6883	6.90127	1.72059	4.011	6.0463e-05	0.00110325
E430014B02Rik	58.4352	8.39746	2.09378	4.01067	6.05469e-05	0.00110349
EU599041	17.9126	6.69107	1.66835	4.01058	6.05701e-05	0.00110349
B130021K23Rik	25.9884	7.22784	1.8029	4.00901	6.09747e-05	0.00110999
Limk1	19.7179	6.83415	1.70486	4.00862	6.10736e-05	0.0011104
Dhrs9	49.177	8.14825	2.03275	4.0085	6.11065e-05	0.0011104
Syde2	31.7871	7.52246	1.87669	4.00837	6.1139e-05	0.0011104
Zfp563	19.7335	6.83616	1.70563	4.00801	6.1233e-05	0.00111077
Gm5776	17.0353	6.62093	1.65196	4.00793	6.1254e-05	0.00111077
Tcf15	22.0823	6.99475	1.74546	4.00741	6.13892e-05	0.00111151
Olfr890	33.5314	7.5949	1.89522	4.0074	6.13897e-05	0.00111151
Skint1	70.0101	8.65853	2.16089	4.00692	6.15152e-05	0.00111284
Bub1	31.5895	6.52543	1.62861	4.00675	6.15593e-05	0.00111284
Vmn2r104	31.0495	7.48367	1.86785	4.00658	6.16055e-05	0.00111284
Gm16169	88.1562	8.99141	2.24434	4.00626	6.1688e-05	0.00111341
Tshb	64.6549	8.54418	2.1328	4.00609	6.17322e-05	0.00111341
4930548G14Rik	22.2373	7.00228	1.74834	4.0051	6.19905e-05	0.00111653
Gm49924	38.8364	7.80716	1.94932	4.00506	6.20006e-05	0.00111653
Bend7	17.6116	6.66767	1.66526	4.00398	6.22852e-05	0.0011208
1110028F18Rik	33.5877	7.59736	1.8976	4.00366	6.23695e-05	0.00112145
Pcdhb20	20.9998	6.92607	1.7306	4.00213	6.2775e-05	0.00112788
Olfr273	52.4323	8.24087	2.05938	4.00163	6.2908e-05	0.00112941
St8sia2	25.2643	7.18595	1.79589	4.00132	6.29891e-05	0.00113
Dsc3	40.5959	7.87113	1.96754	4.0005	6.32088e-05	0.00113307
D330023K18Rik	27.2018	7.29262	1.8239	3.99837	6.37806e-05	0.00114245
Gm26696	21.9833	6.98501	1.74739	3.9974	6.40418e-05	0.00114625
Fbxo36	20.6123	6.89223	1.7248	3.99595	6.44348e-05	0.00115181
Mpp4	17.166	6.63052	1.65933	3.99589	6.44506e-05	0.00115181
Mzt2	20.6622	6.90264	1.72752	3.99568	6.45077e-05	0.00115195
9830132P13Rik	45.0869	8.02288	2.00903	3.99342	6.51274e-05	0.00116213
Pramel33	33.1892	7.58005	1.89916	3.99126	6.5723e-05	0.00117187
Map2k3os	18.4647	6.73415	1.68748	3.99065	6.58919e-05	0.00117352
Gm43225	32.5981	7.55432	1.89309	3.99048	6.59409e-05	0.00117352
Olfr398	21.6859	6.96538	1.74554	3.99039	6.59659e-05	0.00117352
Olfr958	18.5419	6.74027	1.68951	3.98948	6.62183e-05	0.00117712
Endog	18.3914	6.7336	1.68794	3.98924	6.62861e-05	0.00117743
Gm37456	20.9381	6.92175	1.73562	3.98807	6.66137e-05	0.00118219
Gm37873	50.9446	8.19929	2.05603	3.98792	6.66545e-05	0.00118219
Fat2	71.6906	8.69309	2.17996	3.98773	6.67098e-05	0.00118227
BB365896	33.4518	7.59135	1.90414	3.98676	6.69814e-05	0.00118619
Ednra	39.8455	7.84421	1.96783	3.98622	6.71352e-05	0.00118801
Gm29571	23.3518	7.07214	1.7748	3.98476	6.75488e-05	0.00119443
Gm17266	27.5149	7.30923	1.83504	3.98314	6.80107e-05	0.00120166
Gm5322	34.7761	7.64746	1.92004	3.98297	6.806e-05	0.00120166
Vmn1r45	36.0791	7.70063	1.93351	3.98271	6.81328e-05	0.00120204
Gm37255	54.8423	8.3058	2.08564	3.98237	6.82308e-05	0.00120286
Adarb2	27.8302	7.32638	1.83997	3.9818	6.83946e-05	0.00120485
Gm13056	21.7306	6.96834	1.75031	3.9812	6.85683e-05	0.001207
Aox4	22.9839	7.05054	1.77127	3.9805	6.87693e-05	0.00120879
Gm15581	38.3675	7.78959	1.95702	3.98033	6.88197e-05	0.00120879
Dhx40	41.1818	5.91842	1.48692	3.98031	6.88246e-05	0.00120879
Adra1a	29.1357	7.39183	1.85718	3.98013	6.8877e-05	0.0012088
Gm12242	22.5786	7.02421	1.76507	3.97956	6.90443e-05	0.00120999
Gm37848	21.6499	6.96408	1.74997	3.97954	6.90479e-05	0.00120999
Dnal1	19.2544	6.7945	1.70779	3.97853	6.93437e-05	0.00121427
Gm37602	24.7568	7.15726	1.79952	3.97731	6.97005e-05	0.00121917
4833421G17Rik	24.8517	7.16212	1.80084	3.97709	6.97627e-05	0.00121917
Cxxc4	26.9481	7.27905	1.83027	3.97704	6.97796e-05	0.00121917
Olfr1477	33.7481	7.60505	1.91326	3.97491	7.04063e-05	0.0012292
Nmnat2	40.4215	7.86491	1.97936	3.97347	7.08327e-05	0.00123472
Lrriq1	58.2851	8.39384	2.11262	3.97319	7.09156e-05	0.00123472
Lix1	32.819	7.56374	1.90376	3.97305	7.09594e-05	0.00123472
Ccdc177	27.4272	7.3048	1.83861	3.973	7.09733e-05	0.00123472
Syce2	37.0595	7.74032	1.94832	3.97281	7.103e-05	0.00123472
Bcdin3d	18.3128	6.72506	1.69278	3.97278	7.10385e-05	0.00123472
Gm47078	30.5213	7.45883	1.87758	3.97257	7.11006e-05	0.00123489
Gm37531	30.0488	7.43636	1.87216	3.97207	7.12514e-05	0.00123659
Vmn2r53	34.7222	6.66049	1.677	3.97166	7.13736e-05	0.00123779
Npas3	22.4003	7.01207	1.76633	3.96985	7.19182e-05	0.00124632
Gm15163	16.545	6.57787	1.65717	3.96933	7.20751e-05	0.00124811
Cdkn2b	17.1985	6.63467	1.67224	3.96755	7.26162e-05	0.00125563
Olfr50	42.7615	7.94625	2.00297	3.96723	7.27136e-05	0.00125639
A230072C01Rik	17.094	6.62517	1.67008	3.96697	7.27916e-05	0.00125681
Zfp711	29.5765	7.41349	1.86992	3.9646	7.35204e-05	0.00126846
Hsf2	40.0844	6.87171	1.73358	3.96389	7.37381e-05	0.00127128
Nrl	21.5226	6.95537	1.75479	3.96365	7.3813e-05	0.00127163
Tmeff2	44.7806	8.01305	2.02175	3.96343	7.38811e-05	0.00127187
Aloxe3	17.3075	6.64308	1.6763	3.96294	7.40322e-05	0.00127354
Bfsp1	19.4056	6.80526	1.71753	3.96224	7.42488e-05	0.00127633
Rpgrip1	26.7405	7.2715	1.83556	3.96146	7.44937e-05	0.00127944
Cep57	34.2965	6.64489	1.67745	3.96131	7.45391e-05	0.00127944
Nuf2	41.6598	7.90854	1.99706	3.96008	7.49232e-05	0.00128509
Fxn	20.6332	6.89891	1.74308	3.95788	7.5617e-05	0.00129554
Snrnp25	28.9987	7.39065	1.86736	3.9578	7.56429e-05	0.00129554
Kcnh8	66.08	8.5751	2.167	3.95714	7.5853e-05	0.00129819
Gm4833	29.0331	7.38693	1.86696	3.95665	7.6008e-05	0.0012999
Kcnv1	17.4489	6.6538	1.68181	3.95633	7.61109e-05	0.00130071
Triml2	25.8572	7.21917	1.8259	3.95377	7.69304e-05	0.00131376
Gm30709	17.8018	6.68137	1.68998	3.95352	7.70094e-05	0.00131415
Spink5	21.076	6.92407	1.75159	3.95302	7.71716e-05	0.00131596
Gm48285	36.6244	7.72255	1.95375	3.95267	7.72834e-05	0.00131656
Tex14	33.3333	7.58627	1.91933	3.95256	7.73193e-05	0.00131656
Csn1s1	23.4739	7.07966	1.79143	3.95195	7.75158e-05	0.00131895
Dscaml1	19.2403	6.79363	1.71933	3.95132	7.77217e-05	0.00132149
Gpatch2	32.8777	6.5837	1.66654	3.95053	7.79777e-05	0.00132417
Gm12253	32.5387	7.55135	1.9115	3.95049	7.79919e-05	0.00132417
Olfr462	30.3812	7.45229	1.88657	3.95017	7.80946e-05	0.00132495
Olfr978	32.8803	7.56653	1.91569	3.94978	7.82244e-05	0.00132619
Gm29438	37.3466	7.75054	1.96279	3.94874	7.85639e-05	0.00133099
Gm37941	38.0085	7.77601	1.96967	3.94789	7.88445e-05	0.00133478
Zkscan6	42.2915	7.93456	2.00998	3.94758	7.89451e-05	0.00133542
Eif1-ps1	17.9545	6.69978	1.69725	3.94742	7.89963e-05	0.00133542
Vmn2r97	24.0993	7.11819	1.80386	3.94609	7.94365e-05	0.00134189
Cacnb2	29.8441	7.4275	1.88255	3.94545	7.96519e-05	0.00134456
Olfr961	27.8369	7.32743	1.85839	3.9429	8.05034e-05	0.00135796
Gm10873	19.6158	6.82202	1.73048	3.94228	8.07103e-05	0.00136047
Omd	31.4072	7.50024	1.90275	3.94179	8.08761e-05	0.00136181
Rpgrip1l	27.6835	7.31797	1.85655	3.9417	8.09058e-05	0.00136181
Dyrk4	23.2537	7.06633	1.79312	3.9408	8.12087e-05	0.00136593
1700018A04Rik	49.9888	8.17192	2.07378	3.94059	8.12813e-05	0.00136617
Gm29946	23.1794	7.06126	1.79207	3.94029	8.13829e-05	0.00136689
Gm17435	17.1316	6.62705	1.68238	3.9391	8.17869e-05	0.00137172
Rep15	20.399	6.87714	1.74633	3.93804	8.21496e-05	0.00137681
Gm2396	25.1072	7.17774	1.82314	3.93702	8.25012e-05	0.00138172
4930555B11Rik	53.2226	8.26256	2.09879	3.93682	8.25674e-05	0.00138184
Trmt112-ps2	16.7927	6.60081	1.67704	3.936	8.28506e-05	0.00138559
Dgkk	17.0917	6.62464	1.68323	3.93568	8.29631e-05	0.00138648
Ptchd4	26.0834	7.23246	1.83808	3.93478	8.32714e-05	0.00139003
Gm43792	34.6867	7.64375	1.94264	3.93472	8.32941e-05	0.00139003
Gm36849	19.1374	6.78557	1.72477	3.93418	8.34802e-05	0.00139215
Gm17067	41.9567	7.91879	2.01297	3.93388	8.35852e-05	0.00139291
Sdad1	37.236	6.76449	1.71985	3.93319	8.38263e-05	0.00139593
Ddb2	22.255	7.00821	1.78271	3.93121	8.4518e-05	0.00140645
Ankef1	49.5913	8.16043	2.07599	3.93087	8.46382e-05	0.00140746
Gm37868	29.5965	7.4145	1.88652	3.93026	8.4855e-05	0.00140957
Gm20541	30.7434	7.46934	1.90051	3.93017	8.48853e-05	0.00140957
1700028K03Rik	59.9863	8.43562	2.14686	3.92929	8.51976e-05	0.00141205
Pole2	25.3003	7.18771	1.82927	3.92927	8.52045e-05	0.00141205
Hunk	44.5732	8.00652	2.03768	3.92924	8.52157e-05	0.00141205
Gm8797	16.6528	6.58787	1.67672	3.92902	8.52932e-05	0.00141234
A630031M04Rik	28.4634	7.3591	1.87329	3.92843	8.5503e-05	0.00141481
Gm12864	32.0589	7.53076	1.91712	3.92816	8.55966e-05	0.00141536
Nmnat3	30.4882	7.45727	1.89858	3.92781	8.57217e-05	0.00141643
Car10	39.117	7.8178	1.99055	3.92746	8.58478e-05	0.00141675
Adam32	33.7299	7.6033	1.93595	3.92742	8.58616e-05	0.00141675
Greb1	37.0925	7.74069	1.97107	3.92716	8.59556e-05	0.0014173
Tha1	21.0169	6.92484	1.76346	3.92686	8.60633e-05	0.00141743
Zfp811	47.7518	8.10578	2.06423	3.92677	8.60932e-05	0.00141743
C79130	20.0073	6.84898	1.74424	3.92663	8.61446e-05	0.00141743
Olfr286	30.2445	7.44682	1.89664	3.92633	8.6252e-05	0.00141808
Fntb	23.3574	7.07852	1.8029	3.92618	8.63055e-05	0.00141808
Hpf1	32.5697	6.56754	1.67297	3.92568	8.64852e-05	0.00142004
Dtwd2	29.9135	7.4302	1.89301	3.92507	8.67033e-05	0.00142263
Olfr877	43.2563	7.96291	2.02884	3.92486	8.67802e-05	0.00142289
Gm48542	18.0541	6.70147	1.70778	3.92408	8.70625e-05	0.00142652
Gm50322	30.7657	7.47043	1.90388	3.92378	8.7169e-05	0.00142676
Arhgap15	31.9898	7.52705	1.91835	3.9237	8.71989e-05	0.00142676
Olfr157	49.1111	8.14636	2.07646	3.92319	8.73832e-05	0.00142878
Gm42616	73.4088	8.72707	2.22494	3.92238	8.76768e-05	0.00143258
Gm45389	40.2337	7.85835	2.00379	3.92175	8.79085e-05	0.00143537
Gm18881	70.7722	8.67434	2.21249	3.92062	8.83214e-05	0.0014404
Gm7308	16.5299	6.57699	1.67756	3.92057	8.83395e-05	0.0014404
Tmem126b	33.4525	6.61202	1.68666	3.92018	8.84841e-05	0.00144176
Slc5a4b	27.2486	7.2949	1.86098	3.91993	8.85749e-05	0.00144223
Dus4l	16.0579	6.53598	1.6682	3.91799	8.92919e-05	0.0014529
Olfr543	15.9472	6.52491	1.66611	3.91625	8.99372e-05	0.00146238
Usp17la	43.8002	7.98094	2.03819	3.91569	9.01447e-05	0.00146455
BC005624	31.5669	6.52642	1.66679	3.91556	9.01955e-05	0.00146455
Cst6	43.833	7.98304	2.03912	3.91494	9.04259e-05	0.00146728
Gm13403	25.0193	7.17169	1.83203	3.91462	9.05464e-05	0.00146822
Senp8	16.7757	6.59792	1.68582	3.91377	9.08656e-05	0.00147092
Gm5302	23.192	7.06215	1.8045	3.91363	9.09205e-05	0.00147092
Gm9575	15.745	6.50743	1.66282	3.91349	9.09724e-05	0.00147092
Olfr23	23.873	7.10383	1.81527	3.91338	9.1012e-05	0.00147092
Vmn2r102	25.6594	7.20805	1.84192	3.91334	9.10269e-05	0.00147092
Gm34821	28.9612	7.38303	1.88679	3.91301	9.11544e-05	0.00147105
Gad2	16.9581	6.61272	1.69001	3.91283	9.12226e-05	0.00147105
Gm47567	21.5132	6.95695	1.77799	3.91282	9.12248e-05	0.00147105
Tcaf2	29.0337	7.38658	1.88787	3.91266	9.12858e-05	0.00147105
Gm30531	29.6952	7.41988	1.89664	3.91213	9.14875e-05	0.00147232
H2ac6	29.6769	7.41955	1.89656	3.91212	9.14902e-05	0.00147232
Rpl13a	16.9742	6.61279	1.69048	3.91178	9.16194e-05	0.00147339
Gm43960	19.2761	6.79908	1.73833	3.91127	9.18123e-05	0.00147548
Ube2t	37.4283	7.75372	1.98263	3.91083	9.1981e-05	0.00147695
Tmem232	24.182	7.12252	1.82129	3.9107	9.20298e-05	0.00147695
Gm14269	16.8147	6.60006	1.6879	3.91022	9.22116e-05	0.00147833
Rbm46os	21.1096	6.93297	1.77307	3.91014	9.22419e-05	0.00147833
4930412C18Rik	20.3276	6.87178	1.75757	3.90982	9.23658e-05	0.0014793
Gm6643	19.2214	6.79184	1.73724	3.90957	9.24623e-05	0.00147984
Slc26a7	31.0698	7.48579	1.91509	3.90884	9.27393e-05	0.00148323
Cntn4	29.8418	7.42639	1.90005	3.90853	9.28585e-05	0.00148323
Olfr446	18.6356	6.74834	1.72657	3.90852	9.28642e-05	0.00148323
2610307P16Rik	18.6864	6.75097	1.72768	3.90754	9.32414e-05	0.00148825
Gm11131	17.88	6.68923	1.7127	3.90566	9.39702e-05	0.00149791
Gm11796	27.1932	7.29202	1.86705	3.90564	9.39747e-05	0.00149791
Olfr43	29.1851	7.39447	1.89358	3.90502	9.42158e-05	0.00150073
Ccdc17	46.8557	8.07897	2.06905	3.90467	9.43559e-05	0.00150113
AW551984	31.0399	7.48316	1.91648	3.90463	9.43691e-05	0.00150113
Ndufs6b	17.7027	6.67345	1.70928	3.90426	9.45157e-05	0.00150245
Mrps31	40.7564	7.88104	2.01878	3.90387	9.46651e-05	0.0015038
Gm26631	18.9333	6.76939	1.7343	3.90324	9.49125e-05	0.00150601
Zfp286	30.0776	7.43979	1.90608	3.90319	9.49328e-05	0.00150601
4933416I08Rik	17.4213	6.65621	1.70541	3.90299	9.50108e-05	0.00150623
Kcnh5	24.5407	7.1436	1.83045	3.90265	9.51454e-05	0.00150735
Ubxn6	25.8426	7.22464	1.85136	3.90233	9.52703e-05	0.00150813
Gm35940	33.6201	7.59859	1.94732	3.90208	9.53709e-05	0.00150813
Fam221a	15.5842	6.49162	1.66372	3.90188	9.5447e-05	0.00150813
Gm10912	37.3039	7.74896	1.98596	3.90187	9.54521e-05	0.00150813
Gm10287	26.3489	7.24748	1.85768	3.90136	9.56525e-05	0.00151028
Spag16	27.1855	7.29153	1.86937	3.90053	9.59817e-05	0.00151446
Gm42725	44.5146	8.00434	2.05238	3.90003	9.61801e-05	0.00151657
1700096K18Rik	17.8461	6.68474	1.71412	3.89981	9.62662e-05	0.0015169
2810021J22Rik	20.8248	6.90681	1.77165	3.89852	9.67809e-05	0.00152399
Themis	22.7503	7.03486	1.80466	3.89817	9.6923e-05	0.0015252
Gm38351	44.483	8.00338	2.05336	3.89769	9.71137e-05	0.00152623
Lyrm7	38.6423	7.79985	2.00115	3.89768	9.71181e-05	0.00152623
Chgb	26.8443	7.27336	1.86629	3.89723	9.73006e-05	0.00152765
Olfr1122	35.3949	7.67311	1.96891	3.89713	9.73393e-05	0.00152765
A730032A03Rik	31.8738	7.52155	1.93057	3.89602	9.7786e-05	0.00153364
Gm9921	57.1413	8.3653	2.14761	3.89517	9.81315e-05	0.00153803
A430090L17Rik	29.3705	7.40367	1.90119	3.89422	9.85136e-05	0.00154299
Gm37629	40.076	7.85264	2.01673	3.89375	9.87059e-05	0.00154496
Dctpp1	15.6235	6.49566	1.66842	3.89329	9.88933e-05	0.00154595
Gm12687	30.2011	7.44361	1.91192	3.89327	9.89006e-05	0.00154595
Ube2cbp	23.3666	7.07276	1.81718	3.89216	9.93563e-05	0.00155204
Gm49504	29.5318	7.41152	1.90459	3.8914	9.96666e-05	0.00155585
Morn2	19.9127	6.84978	1.76059	3.89062	9.99885e-05	0.0015587
Gm19093	33.8017	7.60649	1.95513	3.89054	0.000100022	0.0015587
Gm42659	35.748	7.6875	1.97598	3.89047	0.000100049	0.0015587
Gm5177	36.1856	7.7049	1.98068	3.89003	0.000100232	0.00155986
Gm28892	36.032	7.69906	1.97921	3.88997	0.000100256	0.00155986
Gm12171	37.6062	7.76057	1.99579	3.88848	0.000100875	0.00156844
Grk3	22.8059	7.04011	1.81169	3.88594	0.000101935	0.00158387
Zfp941	17.312	6.64063	1.70911	3.88542	0.000102152	0.00158582
Gm8173	27.3423	7.30018	1.87891	3.88532	0.000102195	0.00158582
Micos10	35.8483	6.71299	1.72796	3.88492	0.000102365	0.00158741
Myo3a	34.8766	6.66625	1.71622	3.88426	0.000102643	0.00159066
Lmntd1	19.7998	6.83502	1.75978	3.88403	0.00010274	0.00159112
Ms4a15	28.205	7.34483	1.8912	3.88369	0.000102884	0.00159131
4930481A15Rik	28.6826	7.37176	1.89814	3.88368	0.000102888	0.00159131
Mfsd12	17.8621	6.69067	1.72301	3.88314	0.000103118	0.00159381
Gm9568	22.9131	7.04444	1.8149	3.88145	0.000103836	0.00160385
Plxna4os1	17.8634	6.69007	1.72394	3.88069	0.000104159	0.00160723
Lrrc70	31.8526	6.54124	1.68562	3.88062	0.000104192	0.00160723
Blnk	41.6433	7.90824	2.03798	3.88043	0.000104273	0.00160742
Gm37478	22.4777	7.01688	1.80842	3.88012	0.000104404	0.00160839
Csn1s2a	21.3983	6.94571	1.79075	3.87866	0.000105032	0.001617
Gm7895	30.5156	7.45859	1.92319	3.87824	0.000105215	0.00161738
Gm36970	23.6732	7.09206	1.8287	3.8782	0.000105232	0.00161738
Map10	19.5131	6.81844	1.75818	3.87813	0.000105264	0.00161738
Gm47339	32.1057	7.53202	1.94294	3.8766	0.000105925	0.00162557
Meaf6	31.9501	6.54697	1.68892	3.87643	0.000105999	0.00162557
Tesk1	28.9312	7.38705	1.90564	3.87642	0.000106005	0.00162557
Gm43447	20.733	6.9001	1.78017	3.87608	0.000106152	0.00162627
Elavl4	32.5339	7.55111	1.94817	3.876	0.000106189	0.00162627
Dact1	35.7785	7.68898	1.98384	3.8758	0.000106273	0.00162649
3110080O07Rik	29.7739	7.42296	1.91676	3.87266	0.000107655	0.00164657
Zfp455	17.8131	6.68566	1.7266	3.87214	0.000107882	0.00164854
Sox2ot	30.4964	7.45837	1.92621	3.87205	0.000107925	0.00164854
Gm45786	20.4024	6.87727	1.77642	3.87142	0.000108203	0.00165172
Thap6	29.7758	7.42316	1.91862	3.86901	0.000109279	0.00166706
Rpl21-ps8	15.4845	6.48506	1.67626	3.86876	0.00010939	0.00166766
4930518I15Rik	33.5617	7.59632	1.96403	3.86772	0.000109859	0.00167271
Ndst4	45.7139	8.04283	2.07948	3.86771	0.000109864	0.00167271
4930522L14Rik	24.3622	7.13363	1.84483	3.86683	0.00011026	0.00167765
Smc1b	37.023	7.738	2.0013	3.86648	0.000110419	0.00167898
Gm12371	15.8382	6.51686	1.6856	3.8662	0.000110545	0.00167927
Chrna3	22.0214	6.98708	1.80731	3.86601	0.000110629	0.00167927
Gm37105	26.7514	7.26839	1.88015	3.86586	0.000110697	0.00167927
Gm6225	30.3092	7.45154	1.92755	3.8658	0.000110724	0.00167927
Gm43167	54.6208	8.30002	2.14716	3.86559	0.000110823	0.00167968
Gm49220	31.5837	7.50828	1.94272	3.86484	0.000111164	0.00168377
Gm45740	22.9248	7.04516	1.82301	3.86457	0.000111285	0.00168451
Fzd10os	19.3291	6.80492	1.76095	3.86435	0.000111385	0.00168493
Olfr188-ps1	32.0834	7.53096	1.9494	3.86322	0.000111901	0.00169119
Slc6a15	15.7051	6.50539	1.68397	3.86313	0.000111943	0.00169119
Triml1	44.1108	7.99122	2.0687	3.86292	0.000112039	0.00169155
Gm37412	45.2665	8.02916	2.07877	3.86245	0.000112256	0.00169373
Gm46516	28.0005	7.33422	1.89923	3.86167	0.000112612	0.00169658
H2az2	33.2966	6.60399	1.71017	3.86159	0.000112652	0.00169658
Gm7205	21.5592	6.95648	1.80146	3.86157	0.000112662	0.00169658
Gm43486	22.718	7.03294	1.82176	3.86051	0.00011315	0.00170285
Kcnk9	30.4419	6.467	1.67551	3.85972	0.000113516	0.00170614
Sbspon	34.2541	7.6305	1.97696	3.85971	0.000113519	0.00170614
A230056P14Rik	19.8206	6.8358	1.77115	3.85952	0.000113609	0.00170614
Mpg	17.2783	6.63963	1.72037	3.85941	0.000113661	0.00170614
Spink10	27.7906	7.3233	1.89776	3.85892	0.000113889	0.00170849
Acyp1	22.5236	7.02648	1.82106	3.85846	0.000114105	0.00171063
Gngt1	40.3069	7.86092	2.03766	3.85781	0.000114408	0.00171408
C230071H17Rik	41.1111	7.88973	2.04524	3.8576	0.000114504	0.00171442
Degs2	16.3087	6.558	1.70061	3.85626	0.000115133	0.00172133
Veph1	31.3344	6.50941	1.68807	3.85614	0.000115192	0.00172133
Glt28d2	35.497	7.6773	1.991	3.856	0.000115259	0.00172133
Triqk	21.9329	6.98585	1.81198	3.85536	0.000115558	0.00172347
Trpm6	42.2455	7.9288	2.05662	3.85527	0.000115603	0.00172347
Vmn1r216	21.3949	6.94543	1.8017	3.85492	0.000115767	0.00172347
Gm31121	19.3557	6.80089	1.76425	3.85484	0.000115804	0.00172347
Olfr330	40.4474	7.86588	2.04055	3.8548	0.000115826	0.00172347
Gm15850	22.2362	7.00109	1.81622	3.85476	0.000115844	0.00172347
Plpp7	22.4981	7.01833	1.82148	3.85309	0.000116638	0.00173418
Pappa2	20.2115	6.86338	1.78189	3.85174	0.000117281	0.00174154
Serpinb8	41.3871	7.89919	2.05104	3.85132	0.000117485	0.00174346
Dnajb6-ps	15.4759	6.48001	1.68266	3.85104	0.000117616	0.0017443
Zfp41	25.7648	7.21499	1.8736	3.85088	0.000117694	0.00174435
Bbs5	24.9184	7.16859	1.86175	3.85046	0.000117896	0.00174517
Lhcgr	32.0946	7.53148	1.956	3.85046	0.000117898	0.00174517
Glp1r	34.4154	7.63436	1.98286	3.85017	0.000118034	0.00174608
Gm29129	16.9266	6.60824	1.71667	3.84946	0.000118378	0.00174672
Olfr1535	40.4451	7.86602	2.04352	3.84925	0.000118479	0.00174672
1700029J07Rik	17.0456	6.61882	1.71952	3.84923	0.000118489	0.00174672
Olfr826	21.8477	6.97616	1.81236	3.84921	0.000118499	0.00174672
9430062P05Rik	23.2743	7.06711	1.836	3.84919	0.000118509	0.00174672
Gtf3c6	33.6813	6.62176	1.72035	3.84908	0.000118561	0.00174672
Zmynd19	22.2233	7.00827	1.8208	3.84901	0.000118598	0.00174672
Phex	16.7843	6.59596	1.71389	3.84854	0.000118825	0.00174896
Muc6	27.0643	7.28635	1.89337	3.84834	0.000118921	0.00174927
Mrpl13	34.0309	6.63385	1.72392	3.84813	0.000119024	0.00174969
Gm11221	14.9203	6.43028	1.67124	3.84761	0.000119275	0.00175162
Vmn1r72	15.2349	6.45772	1.6784	3.84755	0.000119305	0.00175162
P2rx3	17.9405	6.6915	1.73985	3.84603	0.000120047	0.0017611
Gm37971	29.2104	7.39572	1.923	3.84592	0.0001201	0.0017611
Gm6313	16.7586	6.59825	1.7158	3.84559	0.000120263	0.00176186
Zswim5	25.6342	7.20656	1.87402	3.84551	0.000120303	0.00176186
1700084J12Rik	31.9415	7.52455	1.95711	3.84473	0.000120685	0.00176479
Cdr1os	36.7826	7.7289	2.01028	3.8447	0.000120702	0.00176479
Vmn1r78	37.096	7.74085	2.01341	3.84464	0.000120729	0.00176479
Gm37930	43.6569	7.97624	2.07494	3.84408	0.000121006	0.00176774
Lsm12	32.8393	6.581	1.71217	3.84367	0.000121209	0.00176913
Lrrc9	16.7459	6.59256	1.71521	3.84358	0.000121252	0.00176913
Gm44678	25.8048	7.21637	1.87817	3.84223	0.000121921	0.00177778
Sh2d1a	41.1239	7.88985	2.05366	3.84185	0.000122111	0.00177945
Gm45039	18.8351	6.76555	1.76127	3.84129	0.00012239	0.0017824
C130075A20Rik	18.697	6.75821	1.75948	3.84104	0.000122516	0.00178288
A330076C08Rik	34.319	7.62959	1.9864	3.84092	0.000122574	0.00178288
Erich5	15.9361	6.5223	1.69835	3.84038	0.000122843	0.00178567
6030460B20Rik	33.0912	7.57579	1.97327	3.83921	0.00012343	0.00179306
Gm4824	16.8115	6.60493	1.72052	3.83891	0.000123582	0.00179306
Gas2	36.8753	7.73221	2.0142	3.83885	0.000123612	0.00179306
Olfr1234	33.4655	7.59268	1.9779	3.83876	0.000123657	0.00179306
Gm37306	37.2345	7.7463	2.0184	3.83785	0.000124118	0.00179864
Gm11407	19.7445	6.83018	1.77995	3.83728	0.000124402	0.00180164
Thbs4	16.1543	6.54197	1.70528	3.83631	0.000124897	0.0018077
Gm36723	31.1382	7.48772	1.95229	3.83535	0.000125384	0.00181362
Pxmp2	15.0589	6.44132	1.67983	3.83452	0.000125812	0.00181868
Gm44627	30.2469	7.44585	1.94342	3.83131	0.000127464	0.00184038
Gm43149	33.276	7.58382	1.97944	3.8313	0.000127469	0.00184038
Bcl2l12	21.268	6.9429	1.81239	3.83081	0.000127725	0.00184266
Gm47643	14.8641	6.42255	1.67661	3.83068	0.000127789	0.00184266
Gm41708	18.843	6.76211	1.76534	3.83048	0.000127895	0.00184266
Sycp1-ps1	15.8277	6.51277	1.70033	3.83029	0.00012799	0.00184266
Gm29718	23.196	7.06382	1.84422	3.83024	0.000128021	0.00184266
Gm42680	22.8179	7.03854	1.83811	3.82924	0.000128542	0.00184903
Wdr62	21.1742	6.93677	1.81164	3.82901	0.000128661	0.0018496
Clca4c-ps	20.87	6.91076	1.80508	3.82851	0.000128923	0.00185164
Gm38236	26.6131	7.26069	1.89652	3.82844	0.00012896	0.00185164
Gm4263	19.3961	6.8039	1.77747	3.82785	0.000129266	0.0018549
Gm43378	23.5182	7.08202	1.85049	3.8271	0.000129664	0.00185944
Gm48261	41.3829	7.89902	2.06405	3.82695	0.000129741	0.00185944
Gm10286	31.2558	7.49327	1.95839	3.82625	0.00013011	0.00186359
Gm44829	47.3776	8.0945	2.1156	3.82609	0.000130193	0.00186364
Ddx11	39.1274	7.81889	2.04386	3.82555	0.00013048	0.00186601
Arnt2	14.8179	6.41846	1.67782	3.82548	0.000130518	0.00186601
Nemp1	23.025	7.05507	1.84437	3.82519	0.00013067	0.00186603
Nlgn1	35.9353	7.69496	2.01166	3.82518	0.000130678	0.00186603
Hspd1-ps4	25.8933	7.22113	1.88788	3.825	0.000130771	0.00186621
Gm48792	19.3402	6.79959	1.77864	3.82292	0.000131878	0.00187972
St6galnac2	25.7926	7.2163	1.88765	3.82291	0.000131885	0.00187972
Gm11282	30.4359	7.45501	1.95016	3.82278	0.000131958	0.00187972
Vmn1r43	59.6138	8.42662	2.20467	3.82216	0.000132285	0.00188324
Clmp	24.7786	7.15842	1.87352	3.82085	0.000132995	0.0018899
Gm43318	26.649	7.26269	1.90086	3.82074	0.000133051	0.0018899
Axdnd1	22.4831	7.01743	1.83671	3.82065	0.0001331	0.0018899
Gm47801	27.5675	7.31201	1.91386	3.82057	0.000133145	0.0018899
Esrrg	16.3651	6.56148	1.71751	3.82035	0.000133261	0.0018899
Gstt2	23.0322	6.06539	1.58768	3.82028	0.000133298	0.0018899
Snhg17	19.539	6.8224	1.78585	3.82025	0.000133318	0.0018899
Gabra1	38.9403	7.81099	2.04483	3.81988	0.000133519	0.00189091
Kcnq5	22.0889	6.99151	1.83033	3.81982	0.00013355	0.00189091
Gm7754	22.3729	7.01134	1.83566	3.81952	0.000133712	0.00189207
Ros1	27.9428	7.33129	1.91998	3.81842	0.000134309	0.00189937
A530083I20Rik	23.6246	7.08861	1.85666	3.81793	0.000134577	0.001902
Olfr332	24.8046	7.15907	1.87596	3.81622	0.000135509	0.00191403
Gm45804	38.673	7.80114	2.04471	3.81528	0.00013603	0.00192023
Ptgds	20.7229	6.90452	1.80997	3.81472	0.000136339	0.00192344
V1rd19	39.855	7.84456	2.05657	3.81438	0.000136525	0.0019249
Gm15180	14.8867	6.42856	1.68545	3.81414	0.000136658	0.00192562
Fzd10	15.9601	6.52364	1.71062	3.81361	0.000136954	0.00192758
Impa2	18.2869	6.72079	1.76233	3.81359	0.000136962	0.00192758
Sh3rf2	32.1496	7.53398	1.97579	3.81314	0.00013721	0.00192991
Gm44797	16.5461	6.57521	1.72448	3.81286	0.000137367	0.0019308
Kdsr	31.905	6.55975	1.72048	3.81273	0.000137438	0.0019308
Mrps34	19.0273	6.78308	1.7794	3.812	0.000137846	0.00193496
Stox1	25.7114	7.21649	1.89316	3.81188	0.000137913	0.00193496
Olfr869	22.8408	7.03976	1.8469	3.81167	0.000138031	0.00193496
Nhej1	15.3141	6.46556	1.69631	3.81154	0.000138102	0.00193496
Cntn5	28.4058	7.35503	1.92971	3.81146	0.000138147	0.00193496
Hs6st2	14.432	6.38074	1.67424	3.81114	0.000138328	0.00193635
Cib2	15.4093	6.47413	1.69897	3.81063	0.000138612	0.00193884
Iho1	41.314	7.89655	2.07237	3.81039	0.00013875	0.00193884
6230400D17Rik	23.6397	7.08959	1.8606	3.81038	0.000138755	0.00193884
Gm42481	44.1942	7.99409	2.09807	3.81021	0.000138847	0.00193898
Kcnk10	22.1141	6.99417	1.83618	3.80909	0.00013948	0.00194665
Fkbp1b	18.5237	6.73852	1.76926	3.80867	0.000139719	0.00194857
4933436I20Rik	22.8476	7.04025	1.84854	3.80855	0.000139783	0.00194857
Olfr943	85.1719	8.94174	2.34817	3.80796	0.000140116	0.00195126
Rpap3-ps2	19.122	6.78318	1.78168	3.80719	0.000140556	0.00195585
Gm11267	35.6768	7.68477	2.01869	3.80681	0.000140771	0.0019568
4933416O17Rik	21.6817	6.9645	1.82957	3.80664	0.000140866	0.0019568
5830416I19Rik	27.5617	7.31177	1.9208	3.80663	0.000140874	0.0019568
4930554C24Rik	31.5595	7.50742	1.9723	3.80643	0.000140985	0.00195719
Gm38152	27.3538	7.30039	1.91801	3.80623	0.000141102	0.00195765
Sfxn4	15.2748	6.46095	1.69779	3.8055	0.00014152	0.00196228
Ada	16.0241	6.52997	1.71612	3.80507	0.000141765	0.00196452
Dlg2	42.0289	7.92133	2.08212	3.80445	0.000142119	0.00196826
Erich3	37.9158	7.77357	2.04408	3.80296	0.000142976	0.00197822
Il1rl1	17.3692	6.64696	1.74786	3.80291	0.000143007	0.00197822
Mmp3	24.0104	7.11251	1.87053	3.8024	0.000143303	0.00198114
Arpp21	56.2884	8.34389	2.19488	3.80152	0.000143809	0.00198686
Mettl14	33.6197	6.61789	1.74091	3.80139	0.000143886	0.00198686
Gm45163	40.3301	7.86186	2.06897	3.79988	0.000144766	0.00199784
Gm4761	24.342	7.1318	1.87695	3.79968	0.000144885	0.00199831
Gm12050	25.5142	7.19992	1.89506	3.7993	0.000145106	0.00200017
Gm6277	29.4309	7.40629	1.94947	3.79913	0.000145204	0.00200035
Slc18a1	41.329	6.91594	1.82114	3.79758	0.000146116	0.00201174
Armc7	32.0974	7.53408	1.98422	3.79699	0.000146462	0.00201532
Gm18972	15.1484	6.44928	1.69864	3.79673	0.000146619	0.00201629
Traip	42.8966	6.96947	1.8361	3.7958	0.000147167	0.00202208
Smdt1	31.0243	6.5037	1.71343	3.79573	0.000147213	0.00202208
Gm8939	17.8112	6.68111	1.76035	3.79532	0.000147451	0.00202417
Csf3	21.4375	6.95038	1.83149	3.79494	0.00014768	0.00202536
Gm37041	22.7649	7.03501	1.85381	3.79489	0.000147711	0.00202536
Prelid2	17.5187	6.65732	1.75482	3.79373	0.000148403	0.00203367
Gm20631	22.3932	7.01113	1.84824	3.7934	0.000148596	0.00203449
Gm2011	39.9483	7.84795	2.06888	3.79334	0.000148637	0.00203449
Gadd45gip1	14.6585	6.40255	1.68791	3.79318	0.000148733	0.00203462
Oca2	24.7615	7.15645	1.88682	3.79287	0.000148917	0.00203517
Tmprss11e	27.9773	7.33304	1.93344	3.79273	0.000148997	0.00203517
ENSMUSG00000113899	18.5606	6.74083	1.77733	3.79268	0.000149033	0.00203517
Zfp775	14.3222	6.36936	1.67961	3.79217	0.000149335	0.00203775
Bpifa2	35.9447	7.69529	2.02934	3.79201	0.000149435	0.00203775
Lamb3	25.4093	7.19378	1.89713	3.79193	0.000149483	0.00203775
Gm48567	30.0971	7.43865	1.96198	3.79141	0.000149796	0.00203979
Il20ra	25.4807	7.19791	1.89849	3.79139	0.000149807	0.00203979
Pex11g	14.998	6.4393	1.69871	3.79069	0.000150229	0.00204435
Tmem150c	32.2254	7.53738	1.98874	3.79002	0.000150635	0.00204869
2810001G20Rik	15.1271	6.44636	1.70103	3.78968	0.000150842	0.00205032
Gm16070	29.9218	7.43015	1.96078	3.78939	0.000151015	0.00205148
Gm7745	25.1492	7.1791	1.89462	3.78919	0.000151137	0.00205195
Gm37429	28.4049	7.35519	1.94127	3.78886	0.000151339	0.0020535
Chn1os3	23.9629	7.10962	1.87663	3.7885	0.000151561	0.00205532
9330162012Rik	19.6055	6.82179	1.80081	3.78817	0.000151761	0.00205684
Gm37761	18.8071	6.75948	1.78469	3.78748	0.00015218	0.00206024
Gbp2b	19.9807	6.84669	1.80772	3.78747	0.000152188	0.00206024
Gm14336	22.8549	7.04068	1.85919	3.78696	0.000152499	0.00206327
Gm19409	39.7082	7.83936	2.07029	3.78659	0.000152727	0.00206516
Rpl28-ps1	14.1719	6.35636	1.67884	3.78616	0.000152993	0.00206757
Pnliprp1	36.2655	6.74231	1.78127	3.78512	0.000153634	0.0020748
Pdlim2	14.3247	6.36907	1.68271	3.78501	0.000153705	0.0020748
Gm9034	34.1306	6.63675	1.75352	3.78481	0.000153826	0.00207523
Olfr860	19.3363	6.79934	1.79662	3.78452	0.000154006	0.00207647
4921527H02Rik	61.2683	8.466	2.23725	3.7841	0.000154265	0.00207876
BC049739	27.2695	7.2963	1.92832	3.78376	0.000154475	0.0020804
Olfr1016	25.0332	7.17477	1.89657	3.78302	0.000154936	0.00208541
C030015A19Rik	31.961	7.52557	1.98943	3.78278	0.000155086	0.00208623
Gk2	45.6399	8.04197	2.12603	3.78263	0.000155178	0.00208627
Olfr904	14.7756	6.41349	1.6956	3.78242	0.000155312	0.00208688
Olfr720	24.6092	7.14853	1.89002	3.78225	0.000155416	0.00208708
Ccl28	19.7372	6.83736	1.80796	3.78181	0.000155695	0.00208963
Efhb	16.0709	6.53308	1.72785	3.78104	0.000156178	0.00209491
2210408F21Rik	18.4158	6.72884	1.77977	3.78074	0.00015636	0.00209615
Neu4	37.4026	7.753	2.05094	3.78021	0.000156696	0.0020992
Pcnx2	23.3151	7.06994	1.87031	3.7801	0.000156767	0.0020992
Spsb3	15.0563	6.44307	1.70458	3.77985	0.000156921	0.00210008
Poln	19.7747	6.83174	1.80754	3.77958	0.000157094	0.00210119
Rnd2	18.1142	6.71331	1.77669	3.77855	0.000157743	0.00210867
Gm26797	46.3824	8.0638	2.13453	3.77779	0.000158227	0.00211184
Nell1	43.2551	7.96319	2.10792	3.77775	0.00015825	0.00211184
Gm16437	14.7085	6.40735	1.69644	3.77693	0.000158772	0.00211759
Gm47687	33.7276	7.6035	2.01322	3.77679	0.000158862	0.00211759
Coprs	20.177	6.86877	1.81888	3.77637	0.000159128	0.00211992
Gm8129	14.0753	6.34492	1.68065	3.77528	0.000159831	0.0021265
Vmn2r60	22.4457	7.01457	1.85803	3.77527	0.000159835	0.0021265
Olfr1301	68.6467	8.63025	2.28626	3.77483	0.000160115	0.0021265
Gm2573	17.5958	6.66443	1.7655	3.77482	0.000160123	0.0021265
Gm31804	23.1508	7.05988	1.87033	3.77468	0.000160214	0.0021265
Vmn1r210	18.2389	6.71519	1.77902	3.77466	0.000160223	0.0021265
Gm13478	26.752	7.26836	1.92559	3.77461	0.000160259	0.0021265
Gm45160	15.2238	6.45554	1.71032	3.77447	0.000160347	0.0021265
Aadacl2fm1	26.8765	7.27492	1.92778	3.77372	0.000160829	0.00213169
Gm43747	18.5476	6.73904	1.78609	3.77306	0.000161256	0.00213614
Olfr1170	27.8684	7.32734	1.94237	3.77237	0.000161701	0.00214083
Gm45650	17.8612	6.68519	1.7727	3.77119	0.000162468	0.00214977
Skint6	31.4396	7.50173	1.98949	3.77068	0.000162803	0.00215299
Gm7327	13.894	6.32732	1.67822	3.77025	0.000163086	0.00215551
Efcab5	28.8423	7.37762	1.95702	3.76983	0.00016336	0.00215791
Col24a1	18.8259	6.7609	1.79396	3.7687	0.000164102	0.0021665
Gm8186	13.861	6.3231	1.67792	3.76842	0.000164283	0.0021665
Stk31	31.8546	7.52063	1.9957	3.76842	0.000164287	0.0021665
Hsd17b3	23.8973	7.10517	1.88558	3.76816	0.000164454	0.00216749
Gm15788	20.9495	6.91624	1.83592	3.76717	0.000165107	0.00217487
Olfr530	29.8926	7.4289	1.97287	3.76553	0.000166194	0.00218322
Asb17	38.1642	7.78214	2.06674	3.76541	0.000166274	0.00218322
Clca1	36.9934	7.73712	2.05485	3.7653	0.00016635	0.00218322
Cacna1e	36.3101	5.91287	1.57043	3.76513	0.000166462	0.00218322
Gm37877	53.5079	8.27038	2.19658	3.76512	0.000166471	0.00218322
Gys1	26.5388	7.26347	1.92928	3.76487	0.000166637	0.00218322
Mlip	49.0271	8.1441	2.16326	3.76474	0.000166722	0.00218322
Olfr1195	23.1658	7.06041	1.87545	3.76465	0.000166782	0.00218322
Dapl1	18.7595	6.75571	1.79453	3.76462	0.000166802	0.00218322
Gm37932	36.4793	7.71671	2.04981	3.76459	0.00016682	0.00218322
Nudt9	38.9936	5.8251	1.54735	3.76458	0.000166831	0.00218322
Gm11149	20.8274	6.90645	1.83461	3.76454	0.000166858	0.00218322
Gm10419	20.7426	6.90287	1.83382	3.76421	0.000167077	0.00218486
Taco1	14.3595	6.37398	1.69394	3.76281	0.000168013	0.00219588
Piwil2	22.5026	7.01864	1.86544	3.76247	0.000168246	0.00219769
1700031A10Rik	14.8607	6.42145	1.7073	3.76116	0.000169124	0.00220794
A930004D18Rik	14.616	6.40279	1.70262	3.76055	0.000169539	0.00221089
Trim43a	17.3544	6.64349	1.76736	3.75898	0.000170606	0.00222357
Gm50024	29.1106	7.39046	1.96651	3.75817	0.00017116	0.00222955
Ahrr	18.893	6.7659	1.80059	3.75761	0.000171547	0.00223335
4930430F08Rik	16.7698	6.60054	1.75674	3.75728	0.000171773	0.00223505
Gm47088	19.3251	6.79842	1.8098	3.75644	0.000172347	0.00224127
Gm37949	19.3707	6.80218	1.81126	3.75549	0.000173003	0.00224856
Olfr1228	24.8932	7.1642	1.90775	3.75531	0.000173127	0.00224893
Vmn1r214	31.9076	7.52319	2.00356	3.75491	0.000173405	0.00224929
Gm48885	25.7845	7.21503	1.92154	3.75481	0.000173474	0.00224929
C730027H18Rik	49.4335	8.1559	2.17212	3.75481	0.000173474	0.00224929
C1qtnf2	32.5412	7.55598	2.01248	3.75456	0.000173646	0.00224929
Hhipl2	27.5929	7.318	1.94913	3.75449	0.000173692	0.00224929
Olfr190	32.0664	7.5307	2.00581	3.75444	0.000173731	0.00224929
Snrpf	14.4991	6.38648	1.70124	3.75402	0.000174019	0.00225179
Gm12713	34.2136	7.62401	2.03108	3.75367	0.000174266	0.00225373
Pilra	33.731	7.60346	2.02577	3.75336	0.000174477	0.00225521
Gm48662	24.1555	7.12093	1.89768	3.75243	0.00017513	0.00226193
Ppp3r2	17.2567	6.6359	1.76847	3.75234	0.000175189	0.00226193
2810402E24Rik	14.0524	6.34242	1.6904	3.75201	0.000175421	0.00226368
Naa11	33.4788	7.59271	2.02384	3.75163	0.000175689	0.00226589
Trpt1	15.3142	6.46336	1.72345	3.75024	0.000176669	0.00227727
4930428D20Rik	28.2281	7.34625	1.95907	3.74986	0.000176932	0.00227942
2610017A05Rik	22.4195	7.01315	1.87073	3.74889	0.000177619	0.00228666
5830444F18Rik	23.6267	7.08917	1.89105	3.74879	0.00017769	0.00228666
Psg16	33.3624	6.6034	1.76183	3.74803	0.00017823	0.00229235
Gm48602	29.3415	7.40181	1.97543	3.74694	0.000179005	0.00230106
Pdzk1ip1	15.4526	6.47899	1.72936	3.74648	0.000179336	0.00230329
Gm12258	18.7453	6.75507	1.8031	3.74637	0.000179412	0.00230329
Gm18884	30.3237	7.44942	1.98848	3.74628	0.000179474	0.00230329
6330549D23Rik	21.5631	6.95653	1.85721	3.74569	0.000179902	0.00230753
Kansl2-ps	16.2346	6.55509	1.75043	3.74485	0.000180499	0.00231392
Gm35048	27.38	7.30206	1.95009	3.74447	0.000180776	0.00231583
Gm45025	14.5456	6.39271	1.70731	3.74432	0.000180881	0.00231583
Gm26873	29.3162	7.40087	1.97673	3.744	0.000181112	0.00231583
Gm42993	57.9626	8.38593	2.23985	3.74397	0.000181133	0.00231583
Mamdc2	24.5992	7.14714	1.90898	3.74396	0.000181142	0.00231583
Nop14	28.975	6.40217	1.71032	3.74325	0.000181652	0.00231968
Gm17249	15.9012	6.52084	1.74208	3.74313	0.00018174	0.00231968
Gm15594	29.4912	7.40924	1.97977	3.74248	0.000182213	0.00232412
Ctnna2	25.6694	7.20849	1.92618	3.74238	0.000182286	0.00232412
Gm31908	23.8068	7.10026	1.89772	3.74146	0.000182952	0.00233134
Grk4	25.6692	7.2087	1.92735	3.74022	0.000183862	0.00234166
Gm37163	39.6319	7.83656	2.09534	3.73999	0.000184029	0.00234197
Vmn1r33	17.7281	6.67422	1.78459	3.73991	0.000184086	0.00234197
4930563J15Rik	24.8115	7.1594	1.9144	3.73977	0.000184189	0.00234202
Gm35585	30.014	7.43471	1.98824	3.73935	0.000184498	0.00234467
Gm26608	17.7896	6.68669	1.7885	3.73872	0.000184961	0.00234929
Gm28651	26.6872	7.26661	1.94386	3.73823	0.000185319	0.00235256
Dscam	28.8949	6.41113	1.71544	3.73732	0.000185995	0.00235986
Slc4a10	41.8672	7.91642	2.1183	3.73716	0.000186113	0.00236009
Gpr141b	26.6899	7.26542	1.94447	3.73646	0.000186632	0.00236426
Gm44842	26.5636	7.25799	1.94249	3.73644	0.000186644	0.00236426
Pkd2l2	14.6962	6.41112	1.71656	3.73486	0.000187818	0.00237662
A530064N14Rik	21.0955	6.92544	1.8543	3.73481	0.000187858	0.00237662
Sgo2b	17.8789	6.68598	1.79022	3.73472	0.000187924	0.00237662
Opcml	44.9409	8.01843	2.1475	3.73385	0.000188575	0.00238232
Ccdc34	26.9745	6.30206	1.68782	3.73385	0.000188578	0.00238232
Btn1a1	26.705	7.26565	1.94603	3.73358	0.000188777	0.00238355
Gm45399	16.573	6.57704	1.76169	3.73337	0.000188931	0.00238421
Snhg6	14.0672	6.34191	1.69926	3.73217	0.000189838	0.00239437
Gm45528	22.5317	7.02059	1.88121	3.73196	0.000189999	0.00239511
1700019D03Rik	25.1484	7.17882	1.92369	3.73179	0.000190123	0.00239539
Gm45204	17.2426	6.63423	1.77819	3.73089	0.000190801	0.00240081
Gm10069	38.4092	7.79122	2.08834	3.73082	0.00019086	0.00240081
C130083A15Rik	16.3866	6.5623	1.75906	3.73057	0.000191048	0.00240116
4932414J04Rik	29.2448	7.39708	1.98286	3.73051	0.000191094	0.00240116
Olfr15	13.6156	6.29643	1.68835	3.72935	0.000191974	0.00241093
Myoz2	24.0786	7.11604	1.90836	3.72888	0.000192335	0.00241194
Fmn2	18.8824	6.76473	1.81417	3.72882	0.000192375	0.00241194
Gm43780	20.8024	6.9055	1.85192	3.72882	0.000192377	0.00241194
Aldh1b1	20.8857	6.91057	1.85334	3.72871	0.000192466	0.00241194
Wdr87-ps	20.2956	6.86914	1.8424	3.72836	0.000192729	0.00241395
Gm35909	24.1983	7.12312	1.91112	3.72719	0.000193628	0.00242392
Vmn1r68	44.8958	8.01682	2.15121	3.72665	0.000194039	0.00242777
Fsip2	29.3148	7.40066	1.98622	3.72601	0.000194538	0.00243271
B230206I08Rik	21.1091	6.92618	1.85909	3.72558	0.000194864	0.00243549
Dnah7a	50.5858	6.25973	1.68036	3.72523	0.000195136	0.00243759
Fgf13	16.6977	6.59514	1.77073	3.72453	0.000195682	0.00244072
Pramel20	24.2862	7.12842	1.91393	3.72449	0.000195711	0.00244072
Dsg4	32.0384	7.52899	2.0215	3.72445	0.000195743	0.00244072
Hectd2	15.804	6.5165	1.74969	3.72437	0.000195803	0.00244072
Lvrn	21.4796	6.95083	1.86645	3.72409	0.000196024	0.00244217
Gm14586	23.9165	6.12396	1.64462	3.72363	0.000196379	0.00244465
Gm37653	32.6974	7.55841	2.02993	3.72348	0.000196496	0.00244465
Klrb1c	24.7731	7.15718	1.9222	3.72343	0.000196536	0.00244465
Mrps21	19.79	5.84763	1.57084	3.7226	0.000197179	0.00245029
Tdrd5	25.1139	7.17713	1.928	3.72258	0.000197198	0.00245029
Mettl8	15.2899	6.46788	1.73769	3.72211	0.000197568	0.00245231
Tas2r138	24.7863	7.15784	1.92306	3.7221	0.00019757	0.00245231
4921504E06Rik	34.0702	7.61795	2.0472	3.72116	0.000198312	0.00245985
Gm11966	14.3967	6.37556	1.71337	3.72106	0.000198387	0.00245985
Chrna5	16.0744	6.5376	1.75727	3.72033	0.000198967	0.00246573
Gm15328	23.1096	7.05656	1.8969	3.72004	0.000199188	0.00246718
6030458C11Rik	34.5671	5.6564	1.52072	3.71955	0.000199576	0.00247067
Wdr31	38.8563	7.80796	2.09953	3.7189	0.000200091	0.00247477
Epop	19.4023	5.81768	1.56437	3.71887	0.000200118	0.00247477
Obi1	18.1623	6.71729	1.80675	3.7179	0.00020089	0.002483
Gm40653	19.3937	6.80343	1.83002	3.71768	0.000201057	0.00248377
Gm35368	39.5207	7.83254	2.10775	3.71606	0.000202351	0.00249843
Vmn1r58	34.3915	7.63175	2.05387	3.71579	0.000202569	0.0024998
Gm39043	24.0131	7.11204	1.91429	3.71524	0.00020301	0.00250319
Gm42480	46.2259	8.05916	2.16925	3.71518	0.000203056	0.00250319
Glycam1	18.5283	6.73964	1.81419	3.71496	0.000203236	0.00250408
Slc50a1	37.5063	5.96456	1.60565	3.71472	0.000203426	0.00250485
Zfp935	15.3142	6.46397	1.74014	3.71462	0.000203512	0.00250485
Gm37069	38.3067	7.78752	2.09699	3.71366	0.000204282	0.00251301
Polr1c	37.1586	5.95556	1.60377	3.71348	0.000204428	0.00251349
Gm37781	18.6822	6.74932	1.81778	3.71295	0.000204857	0.00251745
Gm48743	40.2054	7.8575	2.11655	3.71241	0.000205294	0.00252149
4933405D12Rik	15.0897	6.44183	1.73556	3.71167	0.000205898	0.00252758
Gm48104	29.5199	7.41058	1.9967	3.71141	0.000206108	0.00252884
4930549P19Rik	28.7224	7.37101	1.98614	3.71122	0.000206263	0.00252942
Vmn1r-ps24	13.3731	6.27015	1.68958	3.71106	0.000206392	0.00252967
Rag1	26.8856	7.27583	1.96072	3.7108	0.000206604	0.00252976
Btnl10	21.7687	6.97025	1.87837	3.71079	0.000206615	0.00252976
Gm10073	14.6553	6.40637	1.72655	3.71051	0.000206841	0.00253121
Gm11218	22.4626	7.0203	1.89212	3.71029	0.000207022	0.0025321
Gm7776	25.1105	7.1769	1.93464	3.70968	0.000207524	0.00253683
4933406G16Rik	34.1272	7.6203	2.05424	3.70955	0.000207625	0.00253683
Plb1	26.3279	7.24522	1.9532	3.70942	0.000207738	0.0025369
Rhbdl2	37.2011	7.74501	2.08907	3.7074	0.000209396	0.00255448
Ebf2	47.3213	8.09286	2.18323	3.70682	0.000209875	0.00255899
4921534H16Rik	14.7289	6.40903	1.72912	3.70652	0.000210129	0.00256076
Olfr354	39.2426	7.82263	2.11146	3.70484	0.000211528	0.00257647
Olfr470	20.1396	6.85803	1.8512	3.70464	0.000211694	0.00257714
Rccd1	16.0644	6.53641	1.76445	3.7045	0.00021181	0.00257722
Gm17978	24.1949	7.12291	1.9231	3.70388	0.00021233	0.00258221
Gm12803	17.164	6.63026	1.7903	3.70344	0.000212693	0.00258529
4932415D10Rik	13.4383	6.27779	1.69588	3.70179	0.000214088	0.00259785
Gm49410	42.809	7.94799	2.14709	3.70175	0.000214115	0.00259785
Rmst	14.6299	6.39947	1.7288	3.70169	0.00021417	0.00259785
4930511A02Rik	13.5325	6.28701	1.69859	3.70132	0.000214484	0.00260031
Myb	35.071	7.65975	2.06964	3.701	0.000214751	0.00260221
Gm18214	22.8463	7.04118	1.90267	3.70067	0.000215028	0.00260297
Zfp558	16.2885	6.55324	1.77086	3.70059	0.000215102	0.00260297
Gm44039	21.4743	6.95094	1.87836	3.70053	0.000215147	0.00260297
Pramel6	31.9008	7.5228	2.03329	3.69982	0.00021575	0.00260891
Gm43875	33.4368	7.59151	2.05215	3.69929	0.000216199	0.002613
Gm14494	14.8787	6.42488	1.73693	3.69898	0.000216467	0.00261447
Bmp3	32.3585	7.5435	2.0394	3.69889	0.000216544	0.00261447
Gm38069	49.3336	8.15318	2.20482	3.69789	0.000217401	0.00262346
Zfp429	15.6753	6.49902	1.75783	3.69718	0.000218004	0.00262939
Col22a1	21.795	6.9724	1.88627	3.6964	0.000218681	0.0026362
Gm5787	33.1996	7.58077	2.051	3.69614	0.000218906	0.00263756
Gm9725	33.7763	7.60537	2.05853	3.69456	0.000220267	0.00265211
Gm10602	30.1901	7.44305	2.01471	3.69436	0.000220443	0.00265211
Dgkg	25.5939	7.20526	1.95035	3.69435	0.000220453	0.00265211
Vmn1r74	26.4552	7.25215	1.96318	3.69408	0.000220687	0.00265357
Gm37686	26.756	7.26889	1.96789	3.69374	0.000220976	0.00265567
Gm26850	13.7955	6.31358	1.70946	3.69331	0.000221357	0.00265756
Gm7816	17.8952	6.68996	1.81138	3.6933	0.000221359	0.00265756
Gm29668	14.6629	6.40181	1.73348	3.69305	0.000221584	0.00265791
Pla2g10	28.3297	7.35143	1.99063	3.69301	0.000221616	0.00265791
Smr2l	29.5399	7.41157	2.00703	3.69281	0.000221794	0.00265869
Gm44530	21.3625	6.94302	1.88032	3.69247	0.000222088	0.00266086
Gm5436	13.7123	6.30721	1.70843	3.69181	0.000222661	0.00266635
Gm44542	51.0908	8.20407	2.22235	3.69162	0.000222831	0.00266704
Adgrf2	30.5117	7.4593	2.02082	3.69122	0.000223179	0.00266984
Serpinb11	27.0215	7.28272	1.97335	3.69055	0.000223774	0.00267559
Gm42714	22.6733	7.02899	1.90467	3.69039	0.000223907	0.00267582
Galntl6	31.5227	7.50552	2.03504	3.68814	0.0002259	0.00269825
Vmn1r173	19.5522	6.81705	1.84898	3.68693	0.000226976	0.00270973
Tnfsf13b	38.6989	7.8021	2.11654	3.68625	0.000227585	0.00271234
Slc44a5	29.6614	7.41771	2.0123	3.68618	0.000227644	0.00271234
Cdc7	17.416	6.65648	1.8058	3.68617	0.000227651	0.00271234
Cox14	28.0665	6.37675	1.72992	3.68616	0.000227667	0.00271234
Olfr767	20.0174	6.85027	1.8585	3.68592	0.000227877	0.00271234
Prokr1	26.5364	7.25651	1.96873	3.68588	0.00022791	0.00271234
Olfr1175	19.4939	6.81115	1.84795	3.68578	0.000228005	0.00271234
Adh6b	14.1478	6.35194	1.72345	3.6856	0.000228167	0.0027129
Gm10863	19.4912	6.81437	1.84977	3.6839	0.000229691	0.00272964
Prl2c5	29.6638	7.41776	2.01365	3.68375	0.000229829	0.00272989
Unc5d	74.4314	8.74724	2.37625	3.6811	0.000232227	0.00275698
Olfr372	36.6213	7.72231	2.09807	3.68068	0.000232616	0.0027602
Bend6	28.8522	7.37772	2.00466	3.68028	0.000232974	0.00276257
Gm12051	15.3454	6.46617	1.75706	3.68012	0.000233126	0.00276257
Sphkap	30.4045	7.45332	2.02532	3.68007	0.000233169	0.00276257
Zfp352	36.3652	7.71222	2.09653	3.67857	0.000234545	0.00277747
Gm41717	24.2207	7.12457	1.93694	3.67827	0.000234826	0.00277938
Gm4319	40.3488	7.86254	2.13777	3.67791	0.000235149	0.00278101
Fam216b	14.5566	6.38988	1.73739	3.67786	0.0002352	0.00278101
Grik4	26.7654	7.269	1.97658	3.67756	0.000235477	0.00278288
Astn2	28.2627	7.34769	1.99808	3.67737	0.000235653	0.00278355
Pold3	28.132	6.36087	1.73031	3.67615	0.00023678	0.00279546
Zfp580	20.2636	6.87213	1.86951	3.67589	0.000237022	0.00279663
Gm5560	14.4579	6.38154	1.7361	3.67579	0.000237118	0.00279663
BC028528	31.5833	5.66021	1.54028	3.6748	0.000238033	0.00280601
Twnk	23.2937	7.07537	1.92562	3.67433	0.00023847	0.00280975
Gm43581	43.5443	7.97264	2.17044	3.67327	0.000239464	0.00281981
Gm13881	32.5527	7.553	2.05633	3.67306	0.000239668	0.00281981
Rmc1	35.9967	5.90154	1.60676	3.67295	0.000239769	0.00281981
Gm30808	19.4987	6.81114	1.85443	3.67291	0.000239805	0.00281981
Angpt1	13.5373	6.28882	1.7124	3.67252	0.000240174	0.00282132
Gm42572	16.2134	6.54484	1.78226	3.67222	0.000240453	0.00282319
Gm14326	22.7141	7.03157	1.91499	3.67185	0.000240803	0.00282396
Fbxw21	14.2653	6.36414	1.73327	3.67177	0.000240881	0.00282396
Gm15304	21.6254	6.96153	1.8967	3.67035	0.000242223	0.00283686
Olfr267	40.9147	7.88318	2.14808	3.66986	0.000242681	0.00283951
Gm43000	26.8592	7.27399	1.98212	3.66981	0.000242734	0.00283951
Dazl	30.5488	7.46025	2.03292	3.66972	0.000242812	0.00283951
Gm16152	32.4199	7.54612	2.05644	3.6695	0.000243021	0.00284053
Gm28665	27.6771	7.31737	1.99438	3.669	0.000243505	0.00284336
Gm6884	26.6364	7.26225	1.97954	3.66866	0.000243823	0.00284565
Lockd	15.7988	6.51553	1.77612	3.6684	0.000244076	0.00284708
Gm48585	32.4491	7.54748	2.0575	3.66828	0.000244188	0.00284708
Gm43229	20.6816	6.89607	1.88012	3.66789	0.000244559	0.00284999
Gm14204	27.2328	7.29452	1.98886	3.6677	0.000244744	0.00285046
Nat14	13.3191	6.26676	1.70868	3.66759	0.000244843	0.00285046
Pramel15	22.109	6.99297	1.90704	3.66693	0.000245481	0.00285648
Gm9517	14.9775	6.43784	1.7562	3.66578	0.000246587	0.00286768
Gm21846	42.6093	7.94136	2.16656	3.66543	0.000246923	0.00286768
A430110C17Rik	28.6277	7.36622	2.00965	3.66542	0.00024693	0.00286768
Gm40999	19.0103	6.77454	1.84823	3.66542	0.000246933	0.00286768
Rps4x-ps	14.1513	6.34946	1.73244	3.66503	0.000247311	0.00287065
Zbed4-ps1	15.655	6.49894	1.77377	3.66392	0.000248386	0.00288169
Pramel23	18.0998	6.70458	1.82996	3.66379	0.000248514	0.00288175
Pafah1b3	15.7784	6.50674	1.77621	3.66326	0.000249026	0.00288626
Gm45714	22.405	7.01184	1.91424	3.66299	0.000249292	0.00288732
1700093K21Rik	20.3692	6.87403	1.87672	3.66279	0.000249483	0.00288732
Gm48369	14.6135	6.39664	1.74639	3.66279	0.000249486	0.00288732
Igf1os	47.6326	8.10252	2.21223	3.6626	0.000249664	0.00288795
Vmn1r71	37.4475	7.75464	2.11738	3.66237	0.000249893	0.00288917
Cox11	13.7002	6.30577	1.72183	3.66224	0.000250016	0.00288917
Tarm1	27.4185	7.30381	1.99446	3.66204	0.000250214	0.00288923
Gm10819	12.8074	6.21043	1.69592	3.66199	0.000250268	0.00288923
1810018F18Rik	18.06	6.70096	1.83015	3.66144	0.000250805	0.00289401
4930556J02Rik	12.6466	6.19083	1.69089	3.66127	0.000250965	0.00289443
Rbp2	16.6917	6.58964	1.79998	3.66096	0.000251274	0.00289657
Gm47493	28.7924	7.37453	2.01473	3.66031	0.000251907	0.00290244
Olfr733	21.4002	6.94767	1.89905	3.6585	0.000253696	0.00292162
Gm9553	27.4885	7.30754	1.9976	3.65815	0.000254042	0.00292417
Lrrc39	18.4568	6.73163	1.84037	3.65777	0.000254423	0.00292571
Olfr138	21.2642	6.93676	1.89652	3.65761	0.000254574	0.00292571
Gm5533	12.905	6.2223	1.70123	3.65753	0.000254662	0.00292571
Osbpl10	19.4593	6.814	1.86301	3.65751	0.000254675	0.00292571
Zfp938	26.9076	7.28282	1.99129	3.65735	0.00025484	0.00292617
Rgsl1	25.7059	7.21062	1.97163	3.65718	0.000255001	0.00292658
Esrp1	23.5568	7.08475	1.93732	3.65699	0.000255192	0.00292735
Gm29112	35.5894	7.68141	2.10079	3.65644	0.000255739	0.00293218
Abca14	19.0453	6.7769	1.85372	3.65584	0.000256345	0.00293603
Tpi-rs9	13.7387	6.30709	1.72522	3.65582	0.00025636	0.00293603
B430306N03Rik	30.9717	7.48004	2.04611	3.65573	0.00025645	0.00293603
Gm31410	24.6175	7.1515	1.95642	3.65541	0.000256769	0.00293812
Gm34297	27.4214	7.30398	1.99819	3.6553	0.000256883	0.00293812
Gm50391	19.1834	6.78738	1.85726	3.65452	0.000257664	0.0029447
Sla	29.97	5.62921	1.54036	3.65447	0.00025771	0.0029447
Ikzf3	37.5324	7.7583	2.12366	3.65327	0.000258923	0.00295712
Rsph9	27.3077	7.29829	1.99803	3.65275	0.000259449	0.00296168
Tmc2	29.4485	7.40728	2.02875	3.65116	0.000261061	0.00297864
Retnlg	18.8509	6.76221	1.85232	3.65068	0.000261547	0.00298273
Pqbp1	23.9233	5.13816	1.40774	3.64992	0.000262322	0.00299011
Minar1	23.7138	7.09385	1.94458	3.64801	0.000264279	0.00300972
Fndc7	28.6383	7.3672	2.01955	3.64794	0.000264354	0.00300972
Albfm1	27.5619	7.31142	2.0043	3.64787	0.000264427	0.00300972
G630055G22Rik	21.2371	6.93436	1.90143	3.64691	0.000265411	0.00301798
Rfx4	22.1416	6.99525	1.91822	3.64673	0.000265596	0.00301863
Vmn1r61	46.9412	8.08147	2.21619	3.64656	0.000265774	0.00301919
Rpl7-ps7	14.353	6.36926	1.74683	3.64619	0.000266162	0.00302213
Gm45295	25.6106	7.20566	1.97682	3.64507	0.000267316	0.00303371
Gm43400	25.7359	7.21302	1.97891	3.64495	0.00026744	0.00303371
Vmn2r1	19.7407	6.82892	1.87389	3.64425	0.000268173	0.00304055
Asb15	25.5741	7.20391	1.97724	3.64342	0.000269044	0.00304895
Gm11814	12.7874	6.20933	1.70433	3.64326	0.000269207	0.00304932
Gm42702	35.4498	7.67609	2.10728	3.64266	0.000269838	0.00305499
Trpv3	31.1189	7.48691	2.05568	3.64207	0.00027046	0.00306055
Id4	21.3221	6.94055	1.90576	3.64188	0.000270653	0.00306127
Ftx	27.5029	6.32209	1.73621	3.64131	0.000271255	0.00306659
Gm37735	26.2318	7.24067	1.98875	3.64081	0.00027178	0.00307105
Olfr498	20.4398	6.8802	1.89007	3.64017	0.000272456	0.0030772
Gm13033	16.106	6.53512	1.79547	3.63979	0.00027286	0.00307861
Gm9922	14.4083	6.3772	1.75213	3.63968	0.000272982	0.00307861
Il16	25.1509	6.1914	1.70118	3.63948	0.000273188	0.00307861
Emp3	20.4442	6.88776	1.89251	3.63948	0.000273189	0.00307861
Fam217b	15.0504	6.43798	1.76895	3.63943	0.000273237	0.00307861
Gm3912	25.2345	7.18376	1.97424	3.63874	0.000273974	0.00308544
Olfr1471	30.5775	7.46163	2.05098	3.63808	0.000274679	0.00309159
Gm12393	20.3374	6.87244	1.88908	3.63798	0.000274785	0.00309159
Zfp981	46.3087	7.08047	1.94675	3.63707	0.000275759	0.00310106
Gm10715	28.0209	4.56607	1.25547	3.63693	0.000275902	0.00310118
Bpifc	16.0924	6.53473	1.79687	3.63672	0.000276133	0.00310229
Bloodlinc	15.2531	6.45699	1.77602	3.63565	0.000277285	0.00311374
Platr6	20.7768	6.9044	1.89917	3.63547	0.000277472	0.00311435
Samd3	25.89	7.22137	1.98669	3.63488	0.000278108	0.00312
Gm43715	25.0284	7.1719	1.97387	3.63342	0.000279685	0.00313619
Tmem107	21.6775	6.97198	1.91891	3.6333	0.000279819	0.00313619
Cd209e	17.0449	6.61671	1.82173	3.6321	0.000281125	0.00314932
Zbtb11os1	13.365	6.26773	1.72575	3.63188	0.000281365	0.00315051
Gm44809	31.136	7.4877	2.06195	3.63137	0.000281924	0.00315526
Gm7762	20.8915	6.91092	1.90323	3.63115	0.000282163	0.00315643
Fam83b	13.2265	6.2522	1.72194	3.6309	0.00028243	0.00315772
Olfr312	24.9647	7.16826	1.97429	3.6308	0.000282547	0.00315772
Gm37195	22.6531	7.02828	1.93592	3.63046	0.000282922	0.00316039
Gm10660	32.7543	7.56106	2.08316	3.62961	0.00028385	0.00316925
Gm28710	15.7999	6.50721	1.79292	3.62938	0.000284102	0.00317055
Olfr1273-ps	17.8561	6.68371	1.84165	3.62919	0.000284313	0.00317133
6820426E19Rik	36.1556	7.70436	2.12295	3.62907	0.000284441	0.00317133
Catsperd	30.4496	7.45558	2.05469	3.62856	0.000285005	0.00317596
Olfr392	18.6945	6.75001	1.86035	3.62836	0.000285224	0.00317596
Apln	18.4343	6.73189	1.85537	3.62833	0.000285263	0.00317596
Agbl1	25.5256	7.20033	1.98463	3.62805	0.000285565	0.00317781
Cdkl1	13.7762	6.31035	1.73948	3.62772	0.000285935	0.00318042
Olfr183	52.8156	8.25171	2.27533	3.6266	0.000287179	0.00319274
Tmprss11d	30.6684	7.46583	2.05875	3.62639	0.000287406	0.00319311
Mei4	13.2002	6.24939	1.72334	3.62632	0.000287484	0.00319311
Olfr554	43.972	7.98695	2.20266	3.62605	0.000287794	0.00319503
Gm45605	12.3142	6.15323	1.69709	3.62576	0.000288115	0.00319708
Gm10179	13.2335	6.25982	1.72659	3.62554	0.000288356	0.00319824
Cplane2	14.4622	6.38169	1.76047	3.625	0.000288962	0.00320299
St7	31.2584	5.50522	1.51872	3.62491	0.000289057	0.00320299
Gm44786	33.1499	7.57857	2.09077	3.62478	0.000289207	0.00320313
Rem1	21.6911	6.96555	1.92173	3.62462	0.000289389	0.00320364
Vmn1r211	40.9408	7.8837	2.17536	3.62409	0.000289977	0.00320863
AU018091	32.6566	7.55667	2.08541	3.62359	0.000290538	0.00321332
Gm45571	29.9771	7.43366	2.0516	3.62334	0.000290819	0.00321491
Ctdsp2-ps	14.1198	6.35342	1.75374	3.62277	0.000291462	0.0032205
Gm1141	21.1949	6.93145	1.91364	3.62212	0.000292196	0.00322709
Gm15356	42.9194	7.95178	2.196	3.62103	0.000293427	0.00323797
Gm11485	31.9549	7.52656	2.07858	3.62101	0.000293457	0.00323797
Gm47117	15.6044	6.49081	1.79287	3.62035	0.000294206	0.0032447
Wdr49	23.2954	7.0681	1.95251	3.62001	0.000294587	0.00324739
AU019990	18.0607	6.70117	1.85127	3.61977	0.000294863	0.00324889
Vmn2r67	20.1272	6.85688	1.89463	3.61911	0.000295619	0.00325444
9430037O13Rik	20.5714	6.88842	1.90336	3.61909	0.000295644	0.00325444
Gm3188	22.099	6.99286	1.9326	3.61836	0.000296471	0.00326202
Scara5	24.4979	7.14258	1.97452	3.61738	0.000297596	0.00327286
5530401A14Rik	28.3453	7.3522	2.03261	3.61713	0.000297888	0.00327453
[truncated: 4,432 more rows]

## Sheet: menings
	baseMean	log2FoldChange	lfcSE	stat	pvalue	padj
Shisa3	1530.03	12.9512	1.45419	8.90612	5.28505e-19	1.26617e-16
Chad	4803.32	14.6016	1.82582	7.99729	1.27186e-15	1.96276e-13
Nsrp1	288.434	10.5441	1.33598	7.89239	2.9646e-15	4.4644e-13
Kdm5d	274.174	8.07359	1.02861	7.84903	4.19276e-15	6.13851e-13
Slc4a10	444.972	11.1694	1.43587	7.77886	7.3183e-15	1.02404e-12
Ddx3y	209.846	7.25295	0.950741	7.62873	2.37081e-14	3.17688e-12
Prr5	141.713	9.51866	1.26572	7.52036	5.4624e-14	7.07962e-12
Plxdc2	666.407	11.7521	1.57719	7.45129	9.24329e-14	1.15996e-11
Apod	1023.28	12.3708	1.70519	7.25479	4.02274e-13	4.87099e-11
Ptn	167.148	8.79023	1.24479	7.06162	1.64576e-12	1.87214e-10
Fam126b	113.279	9.19555	1.30934	7.02304	2.171e-12	2.4346e-10
Crispld1	163.393	9.72406	1.38787	7.00645	2.44433e-12	2.70414e-10
Six1	261.845	10.4045	1.50184	6.92783	4.27341e-12	4.53498e-10
Rars2	90.5633	8.8727	1.28101	6.92635	4.31829e-12	4.55205e-10
Olfml3	691.377	11.8052	1.70836	6.91022	4.83904e-12	5.06721e-10
Bnc2	526.985	11.4135	1.66081	6.87223	6.32045e-12	6.57493e-10
Kantr	134.031	9.43821	1.37854	6.84653	7.56607e-12	7.76849e-10
Gm43071	104.834	9.08389	1.32915	6.83437	8.23651e-12	8.40231e-10
Eya2	261.116	10.4004	1.52811	6.80602	1.00334e-11	1.0105e-09
Ric3	158.088	9.67645	1.42255	6.80218	1.03046e-11	1.03125e-09
Clec11a	490.91	11.3111	1.66494	6.79372	1.09277e-11	1.08092e-09
Slc26a7	129.877	9.39293	1.3883	6.76579	1.32584e-11	1.30212e-09
Klhl42	144.612	9.54779	1.41526	6.7463	1.51658e-11	1.47118e-09
Atpif1	93.7364	8.92245	1.32368	6.74063	1.57699e-11	1.51123e-09
Shank1	175.444	9.82662	1.45908	6.7348	1.64156e-11	1.56201e-09
Zfp37	126.337	9.35306	1.39772	6.69164	2.20688e-11	2.07709e-09
Gm43984	115.475	9.22308	1.38113	6.67792	2.42363e-11	2.2676e-09
Fam107a	111.913	9.17822	1.38106	6.64577	3.01637e-11	2.78917e-09
Comp	384.331	10.9581	1.65084	6.63787	3.18253e-11	2.92571e-09
Gabarapl1	127.971	7.51506	1.1323	6.637	3.20141e-11	2.92606e-09
Prmt8	102.747	9.05466	1.36857	6.61612	3.68744e-11	3.31283e-09
Eif4e3	101.444	9.03661	1.3703	6.59461	4.26378e-11	3.78758e-09
Clmp	272.999	10.4646	1.58888	6.58614	4.5141e-11	3.98754e-09
Gm50462	133.915	9.43707	1.43894	6.55834	5.44112e-11	4.72719e-09
A930033H14Rik	79.5305	8.68533	1.32716	6.54428	5.97808e-11	5.16532e-09
5930430L01Rik	74.2695	8.58641	1.31493	6.52992	6.58046e-11	5.62506e-09
Ppbp	78.3607	8.66368	1.32677	6.5299	6.58131e-11	5.62506e-09
Gm45555	192.611	9.96132	1.52598	6.52782	6.67352e-11	5.67321e-09
Etv1	158.06	9.67626	1.49197	6.48558	8.83936e-11	7.47423e-09
Gm49940	79.3294	8.68156	1.34384	6.46027	1.04513e-10	8.79023e-09
Gm42819	71.3871	8.52915	1.32488	6.43769	1.21302e-10	1.01483e-08
Fam98b	78.6961	8.67041	1.35745	6.38728	1.6886e-10	1.40527e-08
Xndc1	76.1839	8.6236	1.35159	6.38032	1.76713e-10	1.46292e-08
Gm21781	170.397	9.78444	1.53536	6.37272	1.85705e-10	1.52936e-08
Edil3	202.025	10.0302	1.57726	6.35924	2.02752e-10	1.6611e-08
Emp3	67.1547	8.44131	1.33145	6.33993	2.29877e-10	1.84508e-08
Chl1	71.0414	8.5226	1.34489	6.33704	2.34226e-10	1.8611e-08
Zic1	219.206	10.148	1.60425	6.3257	2.52095e-10	1.99306e-08
Car13	75.7129	8.6146	1.36237	6.32327	2.5609e-10	2.0046e-08
Gm42993	98.709	8.99674	1.42311	6.32191	2.58357e-10	2.01239e-08
Slit2	159.418	8.71976	1.38776	6.28333	3.31395e-10	2.51924e-08
A930004J17Rik	120.21	9.28152	1.48241	6.2611	3.8226e-10	2.87823e-08
Calhm5	139.088	9.4917	1.52125	6.23941	4.39236e-10	3.26066e-08
Tnn	79.1236	8.67789	1.3931	6.2292	4.68811e-10	3.46395e-08
Gsdme	163.29	9.72306	1.56245	6.22296	4.8787e-10	3.58609e-08
Tfam	86.5727	8.8075	1.41547	6.22231	4.89878e-10	3.58609e-08
Ednra	395.848	11.0006	1.76888	6.21898	5.00412e-10	3.64632e-08
Epdr1	162.835	9.71897	1.56668	6.20353	5.52094e-10	3.99191e-08
Cep112	176.183	9.83269	1.58852	6.18986	6.0219e-10	4.3281e-08
Mest	156.856	9.66528	1.56565	6.17333	6.68662e-10	4.7412e-08
Ndnf	189.6	9.93859	1.61108	6.1689	6.87645e-10	4.85404e-08
Ormdl3	76.9451	8.63792	1.40085	6.16619	6.99557e-10	4.91617e-08
Kcnj2	184.552	9.89983	1.60898	6.15286	7.60989e-10	5.32423e-08
Gadd45a	62.2383	8.33156	1.36115	6.12098	9.30007e-10	6.47809e-08
Prdm5	158.004	9.67557	1.58246	6.11426	9.70063e-10	6.72747e-08
Gm38120	74.153	8.58438	1.40668	6.1026	1.04359e-09	7.20582e-08
Trabd2b	108.207	9.12926	1.49651	6.10036	1.05829e-09	7.27552e-08
Pcdhb22	138.651	9.48707	1.55555	6.09885	1.06831e-09	7.31262e-08
Shisa2	150.128	9.60179	1.57529	6.09526	1.09259e-09	7.44655e-08
Gm19514	196.781	9.99217	1.64584	6.07115	1.26995e-09	8.61823e-08
Mmp13	1476.07	12.8993	2.12595	6.06756	1.29872e-09	8.77579e-08
Snrpa1	63.1426	8.35244	1.37697	6.06583	1.31274e-09	8.83282e-08
Chrdl1	579.834	11.5513	1.90713	6.05692	1.38753e-09	9.29648e-08
Dnm3os	112.897	9.19088	1.51804	6.05445	1.40898e-09	9.38789e-08
Gm37589	100.157	9.01774	1.48955	6.05399	1.41305e-09	9.38789e-08
Dio2	439.296	11.1509	1.84592	6.04082	1.53329e-09	1.01441e-07
Scara5	565.689	11.5157	1.9153	6.01249	1.82698e-09	1.19373e-07
Dnal1	69.4018	8.48881	1.41615	5.9943	2.04368e-09	1.32982e-07
Scnm1	88.2516	8.83519	1.47469	5.9912	2.08298e-09	1.34984e-07
Zfp366	85.8369	8.79525	1.47777	5.95172	2.65333e-09	1.70547e-07
Gm43178	85.8523	8.79565	1.48585	5.9196	3.22717e-09	2.06591e-07
Srp19	178.052	9.84796	1.66591	5.91147	3.39074e-09	2.16187e-07
Eif1b	46.5073	7.91096	1.33984	5.9044	3.53933e-09	2.24755e-07
Gm12966	54.2007	8.13204	1.37787	5.90189	3.59351e-09	2.27282e-07
Obi1	62.2023	8.33102	1.41301	5.89592	3.72594e-09	2.34719e-07
Snapc5	127.14	9.36191	1.58973	5.88899	3.88568e-09	2.43775e-07
Gm43256	81.8103	8.72607	1.48192	5.88836	3.90052e-09	2.43775e-07
Col8a2	294.465	10.5738	1.79856	5.87903	4.12669e-09	2.56894e-07
Cwc15	92.1172	7.9273	1.34918	5.87565	4.21191e-09	2.61172e-07
Mrps31	156.83	9.6648	1.64582	5.87232	4.29747e-09	2.65436e-07
Polr1d	70.5303	7.54089	1.2847	5.86975	4.36442e-09	2.68522e-07
Get1	77.3248	8.64451	1.47488	5.86117	4.59613e-09	2.79894e-07
Mief2	56.2561	8.18622	1.39674	5.86095	4.60236e-09	2.79894e-07
Taf13	120.747	9.28763	1.58919	5.84424	5.08873e-09	3.08288e-07
Pid1	140.9	9.51024	1.62998	5.83457	5.39303e-09	3.25475e-07
Mfsd8	69.1988	8.48455	1.45634	5.82595	5.67882e-09	3.4142e-07
Zfp248	46.9447	7.92511	1.36122	5.82209	5.81179e-09	3.48091e-07
Fap	211.648	10.0973	1.73805	5.80955	6.26392e-09	3.73755e-07
Moxd1	50.1319	8.01971	1.38072	5.80836	6.3087e-09	3.75012e-07
Dnajc28	52.1919	8.07717	1.39083	5.80743	6.34389e-09	3.75691e-07
Gm42898	100.28	9.01958	1.55922	5.78468	7.26518e-09	4.2713e-07
Fhl2	79.0468	8.67627	1.49988	5.78465	7.2665e-09	4.2713e-07
Gm45537	41.704	7.75368	1.34608	5.7602	8.40164e-09	4.92025e-07
Gm37052	58.6466	8.24543	1.43215	5.75738	8.54309e-09	4.98462e-07
Pcnx4	86.163	8.80059	1.52957	5.75362	8.73536e-09	5.07807e-07
Tbx15	165.148	9.73944	1.6962	5.74191	9.36162e-09	5.4024e-07
5330432J10Rik	213.809	7.52018	1.31295	5.72771	1.01797e-08	5.85312e-07
Tspan6	151.886	9.61871	1.68069	5.72308	1.04612e-08	5.9932e-07
Wasf3	103.238	9.06144	1.58498	5.71706	1.08384e-08	6.18688e-07
Gm44550	44.7191	7.85441	1.37443	5.71468	1.09908e-08	6.25134e-07
F3	45.0214	7.8646	1.38113	5.69431	1.23872e-08	7.02032e-07
Tmeff2	93.9708	8.92578	1.56898	5.68892	1.27843e-08	7.21947e-07
Hhip	150.038	9.60097	1.69586	5.66141	1.50133e-08	8.41809e-07
Pknox2	54.7846	8.14761	1.43985	5.65864	1.52578e-08	8.52494e-07
Commd7	96.8567	8.96992	1.58799	5.64861	1.6175e-08	8.97426e-07
Tenm4	222.985	10.1725	1.8009	5.64861	1.61755e-08	8.97426e-07
Cdc123	59.7003	7.29887	1.29303	5.64479	1.65383e-08	9.14351e-07
Pnkp	46.9687	7.92553	1.41339	5.60747	2.05306e-08	1.13111e-06
Gm43259	79.7348	8.68872	1.55033	5.60443	2.08947e-08	1.14718e-06
Zbtb24	68.7353	8.47449	1.51414	5.59692	2.18194e-08	1.1938e-06
Gm37420	48.593	7.97498	1.42564	5.59396	2.21952e-08	1.21017e-06
Chrnb1	138.199	9.48253	1.69863	5.58245	2.37151e-08	1.2886e-06
Mrpl30	53.4458	8.1117	1.45448	5.57703	2.4466e-08	1.32485e-06
Etfb	65.4063	8.403	1.5106	5.5627	2.65639e-08	1.38099e-06
Gm9118	40.2759	7.70335	1.38518	5.56125	2.67842e-08	1.38403e-06
2610021A01Rik	42.2273	7.77218	1.39911	5.55508	2.7748e-08	1.41991e-06
Itga11	454.15	11.1988	2.01748	5.55089	2.84216e-08	1.43925e-06
Snhg17	43.8437	7.82578	1.41052	5.54815	2.88706e-08	1.44245e-06
Six2	130.728	9.40208	1.69484	5.54746	2.89845e-08	1.44245e-06
Zfas1	86.2716	8.80246	1.58737	5.54531	2.93438e-08	1.45245e-06
Bbs4	39.7952	7.68662	1.38941	5.5323	3.16064e-08	1.50078e-06
Aasdh	63.0506	8.35023	1.52111	5.48956	4.02938e-08	1.8361e-06
Trpm6	38.8352	7.65068	1.39432	5.48702	4.08781e-08	1.85737e-06
Atp5md	35.1757	7.50804	1.3693	5.48314	4.17843e-08	1.8877e-06
Cilp2	248.809	10.3307	1.88453	5.48185	4.20894e-08	1.89606e-06
Fras1	94.3969	8.93226	1.63205	5.47303	4.42397e-08	1.98727e-06
Slc50a1	55.2691	6.35119	1.16249	5.46343	4.67032e-08	2.09198e-06
Jrkl	49.3301	7.99578	1.464	5.46161	4.71841e-08	2.10756e-06
Amigo1	108.016	9.1268	1.67795	5.43925	5.35051e-08	2.38316e-06
Arhgap20	54.4042	8.13796	1.49652	5.43791	5.39103e-08	2.39447e-06
Cluap1	37.4994	7.6009	1.398	5.43698	5.41899e-08	2.40014e-06
Gm42551	145.454	9.55621	1.76023	5.42895	5.6685e-08	2.50364e-06
Rnaseh1	47.7935	7.95111	1.46881	5.41331	6.18692e-08	2.71743e-06
Phax	52.0848	8.0742	1.49236	5.41038	6.28925e-08	2.75473e-06
Gm37285	58.422	8.24015	1.53274	5.3761	7.61168e-08	3.29742e-06
Macrod2	48.5403	7.97259	1.49317	5.33937	9.32692e-08	4.02943e-06
Dlg2	82.3108	8.73514	1.63629	5.33837	9.37856e-08	4.0407e-06
Ndufa5	30.3208	7.29415	1.36658	5.33751	9.4233e-08	4.04894e-06
Ntrk3	110.414	9.15841	1.71759	5.33213	9.70674e-08	4.15943e-06
Gm15789	106.358	9.10477	1.708	5.33067	9.78536e-08	4.18179e-06
S100b	83.7821	8.76074	1.64423	5.32816	9.92151e-08	4.22854e-06
B4galt7	58.8389	8.25017	1.54876	5.32697	9.98658e-08	4.24483e-06
Gulp1	81.4716	8.72016	1.63872	5.32131	1.03021e-07	4.36723e-06
D930048N14Rik	82.7273	8.7421	1.6456	5.3124	1.08189e-07	4.574e-06
Lsm3	51.0099	8.04429	1.51475	5.31064	1.09238e-07	4.60607e-06
Pcdhgb7	66.3976	8.42509	1.5878	5.30613	1.11976e-07	4.68578e-06
Pdp1	50.6015	8.0328	1.51389	5.30606	1.12018e-07	4.68578e-06
Lrrn3	77.6589	8.65101	1.63165	5.30201	1.14536e-07	4.77846e-06
Fam220a	30.2272	7.28937	1.37536	5.29999	1.1581e-07	4.81891e-06
Maip1	50.307	8.02418	1.51437	5.29869	1.16635e-07	4.8405e-06
Tmem101	61.0007	8.30284	1.56925	5.29094	1.21687e-07	5.03695e-06
Wfs1	88.3818	8.83734	1.67076	5.28942	1.22704e-07	5.05067e-06
Mdk	156.305	9.65992	1.82641	5.28901	1.22977e-07	5.05067e-06
Gm42957	35.9091	7.53789	1.42568	5.28721	1.24193e-07	5.08739e-06
Zfp61	55.1299	8.15628	1.54446	5.28098	1.28495e-07	5.25002e-06
Gm38042	36.51	7.56164	1.4336	5.27457	1.33067e-07	5.41225e-06
Pcdhga9	75.7392	8.6145	1.63325	5.27446	1.3315e-07	5.41225e-06
Mrpl16	51.8638	8.06899	1.53185	5.2675	1.38298e-07	5.60493e-06
Ebag9	84.516	8.77306	1.66563	5.2671	1.38599e-07	5.60493e-06
Pcdh18	114.305	9.20848	1.74872	5.26585	1.39539e-07	5.62856e-06
P4ha2	196.885	9.99295	1.89856	5.26343	1.41395e-07	5.6889e-06
C130089K02Rik	43.2544	7.80612	1.48339	5.26237	1.42211e-07	5.70722e-06
Gm45669	62.9994	8.34882	1.58711	5.26038	1.43761e-07	5.7548e-06
Dbp	55.8635	8.1757	1.55754	5.24911	1.52834e-07	6.10254e-06
Gjb6	40.9694	7.72789	1.47479	5.24001	1.60571e-07	6.39532e-06
Gm13881	112.19	9.18186	1.75255	5.23914	1.61323e-07	6.40916e-06
Gm47246	32.2685	7.38379	1.41494	5.21846	1.80417e-07	7.14976e-06
Gm42899	28.7119	7.21571	1.38396	5.21382	1.84986e-07	7.29908e-06
Acp6	31.5354	7.35043	1.40983	5.2137	1.85108e-07	7.29908e-06
Gm11478	29.6856	7.26314	1.39487	5.20704	1.91877e-07	7.54714e-06
Lamtor2	42.1856	7.77073	1.4959	5.19468	2.05072e-07	8.04614e-06
Pmaip1	46.4121	7.90792	1.523	5.19234	2.07664e-07	8.11166e-06
Gm43682	88.877	8.84551	1.7036	5.19225	2.07768e-07	8.11166e-06
Gm16754	28.9123	7.22579	1.39275	5.18814	2.12405e-07	8.27227e-06
F830112A20Rik	49.7683	8.00854	1.54552	5.18176	2.19797e-07	8.53914e-06
Slc8b1	38.3408	7.63214	1.47335	5.18013	2.21729e-07	8.59308e-06
Mterf4	44.4417	7.84522	1.51858	5.16615	2.38968e-07	9.23854e-06
5330416C01Rik	71.6809	8.53505	1.65699	5.15093	2.59203e-07	9.97205e-06
Gm6563	54.8348	8.14847	1.58382	5.1448	2.67799e-07	1.02529e-05
Rps27l	66.9643	7.46323	1.45153	5.14162	2.72382e-07	1.04031e-05
Gm12254	27.5384	7.15492	1.3922	5.1393	2.75764e-07	1.05069e-05
Ankrd42	33.1653	7.42303	1.44992	5.1196	3.06191e-07	1.16103e-05
Zfp799	48.1895	7.96242	1.55682	5.11455	3.14488e-07	1.18964e-05
Ccdc149	57.5499	8.219	1.60827	5.11047	3.21352e-07	1.2127e-05
Ccn3	40.6893	7.71827	1.51089	5.10841	3.24884e-07	1.22311e-05
Erich1	104.89	9.08472	1.78061	5.10202	3.36049e-07	1.26214e-05
Dact1	100.61	9.02427	1.77111	5.09527	3.48253e-07	1.30179e-05
C1qtnf7	41.8483	7.75944	1.5248	5.08882	3.60291e-07	1.34361e-05
Pdcd5-ps	38.1338	7.6247	1.49872	5.08746	3.62894e-07	1.35014e-05
Six4	49.2146	7.99249	1.57169	5.08527	3.67102e-07	1.36259e-05
Gm16023	30.0479	7.28052	1.43332	5.07947	3.78485e-07	1.40155e-05
Zic4	118.219	9.25717	1.82287	5.07834	3.80744e-07	1.40662e-05
Cdk5	51.5045	8.0585	1.58715	5.07735	3.82727e-07	1.41065e-05
Cdin1	35.7033	7.52929	1.48408	5.07336	3.9085e-07	1.43724e-05
Gpc1	223.724	10.1774	2.00679	5.07149	3.9471e-07	1.44807e-05
Pdgfrl	60.2023	7.31933	1.44627	5.06082	4.17453e-07	1.52796e-05
Ptgds	180.131	9.86482	1.94988	5.05919	4.21048e-07	1.53755e-05
Ints10	66.8892	8.43572	1.66914	5.05395	4.32775e-07	1.57638e-05
Ticam1	27.9629	7.1768	1.42015	5.05355	4.33675e-07	1.57638e-05
Arnt2	33.4418	7.43572	1.47352	5.04624	4.50598e-07	1.63414e-05
Igdcc4	121.272	9.294	1.84392	5.04035	4.64693e-07	1.6814e-05
Sertad4	50.7068	7.07002	1.40462	5.03339	4.81878e-07	1.7396e-05
Pdcd5	37.5975	6.62608	1.31774	5.02837	4.94673e-07	1.78172e-05
Gm49713	29.0135	7.22994	1.44015	5.02027	5.16e-07	1.85432e-05
B3gat3	37.5559	7.60335	1.51579	5.01611	5.27277e-07	1.89054e-05
Ndufs6	43.4426	7.8134	1.55963	5.00978	5.44937e-07	1.9494e-05
Gm18068	55.0332	8.15387	1.62773	5.00934	5.46157e-07	1.9494e-05
Cstb	91.9683	7.92211	1.58205	5.0075	5.51408e-07	1.96371e-05
Gm9968	38.7279	7.64728	1.52827	5.0039	5.61829e-07	1.99632e-05
Rbm4	32.6109	7.39886	1.47943	5.00115	5.69884e-07	2.0204e-05
Gm37186	76.756	8.63382	1.72707	4.99913	5.75909e-07	2.0372e-05
Klhl15	31.1143	7.33084	1.4683	4.99273	5.95327e-07	2.0965e-05
Rpl38-ps2	24.978	7.01432	1.40534	4.99119	6.00095e-07	2.1086e-05
Gm43430	27.8791	7.17319	1.43754	4.98989	6.04123e-07	2.11805e-05
Cox14	38.9622	6.68719	1.34197	4.98313	6.25654e-07	2.18868e-05
Hinfp	59.2259	8.25971	1.65934	4.97771	6.43406e-07	2.24581e-05
Lpcat4	42.967	7.79758	1.5673	4.97516	6.51936e-07	2.27057e-05
Dbr1	54.8244	8.14882	1.63868	4.9728	6.59914e-07	2.29331e-05
Gpatch2	41.6971	6.77365	1.36237	4.97197	6.62758e-07	2.29814e-05
Cpxm2	50.359	7.06011	1.42245	4.96336	6.92836e-07	2.39718e-05
Ephb3	38.7883	7.64918	1.54147	4.96226	6.96791e-07	2.4056e-05
Myoc	72.7238	8.55615	1.72469	4.96097	7.01426e-07	2.41633e-05
Gm37534	101.423	9.03607	1.82366	4.95491	7.23634e-07	2.48356e-05
Anapc13	24.125	6.96453	1.40562	4.95479	7.24083e-07	2.48356e-05
Aqp11	35.1009	7.50469	1.51866	4.94164	7.7467e-07	2.65132e-05
Fdx1	40.2268	7.70141	1.55924	4.9392	7.84433e-07	2.67893e-05
Scube2	72.0596	8.54295	1.73128	4.93448	8.03626e-07	2.73267e-05
Fuca2	35.2432	6.54119	1.32673	4.93032	8.20955e-07	2.78561e-05
H2bc21	54.9725	8.15229	1.65866	4.91497	8.87967e-07	2.98735e-05
Gli2	103.131	9.06035	1.84378	4.914	8.92379e-07	2.99582e-05
Sft2d3	26.6971	7.11057	1.44811	4.91024	9.09651e-07	3.04733e-05
Ost4	37.0752	7.58487	1.54505	4.90914	9.14768e-07	3.05735e-05
Tmem222	42.1663	7.77035	1.58295	4.90877	9.1651e-07	3.05735e-05
5930420M18Rik	38.7728	7.64826	1.55945	4.90447	9.36819e-07	3.11852e-05
Gm19705	24.1111	6.96365	1.42002	4.90391	9.39496e-07	3.12086e-05
Gm45828	73.7011	8.57523	1.75003	4.90004	9.58184e-07	3.17627e-05
Ring1	39.0034	6.67925	1.36322	4.89962	9.60199e-07	3.17629e-05
Alx4	204.391	10.047	2.0517	4.8969	9.73593e-07	3.21387e-05
Lbhd1	29.9602	7.27715	1.48793	4.8908	1.00428e-06	3.30828e-05
4930565N06Rik	97.12	8.97334	1.83649	4.88613	1.02837e-06	3.38057e-05
Gm19409	30.4321	7.29932	1.49416	4.88523	1.03308e-06	3.38901e-05
Micos10	33.7312	6.4676	1.32476	4.88209	1.04969e-06	3.43638e-05
2900005J15Rik	27.8314	7.17034	1.46913	4.88067	1.05729e-06	3.45409e-05
Ccdc84	44.5241	7.84787	1.60885	4.87793	1.07204e-06	3.49508e-05
Bmper	86.3037	8.80297	1.80523	4.87636	1.08063e-06	3.51583e-05
Gstt2	33.2356	6.44615	1.32275	4.87329	1.09756e-06	3.56359e-05
Lsm12	35.0604	6.52476	1.34061	4.86699	1.13308e-06	3.67138e-05
Adamts17	50.0905	8.01827	1.64805	4.8653	1.14282e-06	3.69536e-05
Dhx40	37.9881	5.72432	1.17669	4.86477	1.14587e-06	3.69766e-05
Gm11465	29.2433	7.24254	1.49062	4.85875	1.18126e-06	3.8041e-05
Glt28d2	30.753	7.31406	1.50624	4.85582	1.19887e-06	3.85294e-05
Wdr53	44.8139	7.85764	1.61865	4.85442	1.20737e-06	3.86817e-05
Gnao1	67.4047	8.44691	1.74024	4.85388	1.21069e-06	3.86817e-05
Plscr2	42.4347	7.7786	1.60257	4.85384	1.21094e-06	3.86817e-05
Gm9320	22.392	6.85678	1.413	4.85266	1.21819e-06	3.88346e-05
Gm42559	77.2282	8.64278	1.78162	4.85107	1.22796e-06	3.90675e-05
Ror1	25.5271	7.04529	1.45388	4.84586	1.26064e-06	4.00266e-05
Rmc1	43.0852	5.99087	1.23642	4.84535	1.2639e-06	4.00498e-05
Carmil1	71.2481	7.55042	1.55853	4.84459	1.26872e-06	4.01221e-05
Nemp1	39.522	7.6759	1.58619	4.83921	1.30359e-06	4.11423e-05
Cr2	71.0286	8.52216	1.76244	4.83544	1.32848e-06	4.18446e-05
Trmt11	35.8165	5.71801	1.18422	4.82851	1.37559e-06	4.32422e-05
Scn2a	37.8058	7.6129	1.57718	4.8269	1.38675e-06	4.35064e-05
C130021I20Rik	47.4846	7.94139	1.64654	4.82307	1.41362e-06	4.42618e-05
Akap17b	35.811	7.53407	1.56674	4.80874	1.51884e-06	4.74623e-05
Gm48585	34.402	7.47596	1.55844	4.79709	1.60985e-06	5.0207e-05
Gm12216	41.9048	7.76046	1.61936	4.79229	1.64884e-06	5.13219e-05
Tdrkh	43.6626	7.81968	1.63746	4.77548	1.79277e-06	5.56922e-05
Dixdc1	27.4785	7.15183	1.49799	4.77428	1.80353e-06	5.59165e-05
Trim32	82.16	8.73206	1.83049	4.77035	1.83902e-06	5.67941e-05
Bloc1s4	35.55	6.54466	1.37232	4.76906	1.85092e-06	5.69808e-05
Pcdhb20	35.3996	7.51792	1.57644	4.76891	1.85227e-06	5.69808e-05
Gm45640	47.7041	7.94768	1.67146	4.75494	1.98501e-06	6.09455e-05
H2az2	42.3181	6.79468	1.42919	4.75421	1.99225e-06	6.10494e-05
Fndc10	31.382	7.34391	1.54654	4.74861	2.04816e-06	6.26412e-05
5730409E04Rik	51.1175	8.04807	1.69514	4.74772	2.05722e-06	6.27969e-05
Ttc21b	40.3373	6.72675	1.41805	4.74367	2.09885e-06	6.39442e-05
Rpl13a	43.6375	7.81929	1.6507	4.73695	2.16956e-06	6.59713e-05
Ulk3	69.58	8.49275	1.79365	4.73491	2.19151e-06	6.65109e-05
Kcna2	50.8553	8.0402	1.69842	4.73393	2.20213e-06	6.67051e-05
BC028528	38.0854	5.78811	1.22842	4.71184	2.45495e-06	7.42212e-05
Tcaf2	40.164	7.70027	1.63509	4.7094	2.48447e-06	7.49705e-05
Lonrf1	119.779	9.27591	1.97039	4.70764	2.506e-06	7.54759e-05
Pthlh	20.8111	6.75091	1.43429	4.7068	2.51638e-06	7.56444e-05
Zc3h6	41.9536	7.76302	1.65	4.70485	2.54055e-06	7.62261e-05
Kctd9	32.2804	5.4877	1.16656	4.70419	2.54879e-06	7.62609e-05
Uxs1	34.5507	6.49828	1.38144	4.70398	2.55135e-06	7.62609e-05
Klhl23	34.0742	7.46249	1.58728	4.70145	2.58323e-06	7.70681e-05
Gm10548	34.8804	7.49685	1.59514	4.6998	2.6041e-06	7.75443e-05
Gm10076	24.0365	6.95921	1.48178	4.69651	2.64648e-06	7.86582e-05
Gm22146	33.0591	7.41838	1.57982	4.69572	2.65669e-06	7.88136e-05
Msx2	66.2073	8.42056	1.79507	4.69093	2.7196e-06	8.05288e-05
Gm43857	30.1436	7.2851	1.55321	4.69036	2.72731e-06	8.06059e-05
Snai2	152.261	9.62222	2.05269	4.68761	2.76412e-06	8.15416e-05
Gm7665	30.7735	7.31609	1.56097	4.68688	2.77401e-06	8.16809e-05
Taf11	28.6878	7.21384	1.53957	4.68562	2.79118e-06	8.20338e-05
Gpc3	56.0457	8.18076	1.74658	4.68389	2.81487e-06	8.24716e-05
Gm42640	40.9964	7.72878	1.65012	4.68377	2.81651e-06	8.24716e-05
Gm43300	40.6129	7.71519	1.64754	4.68285	2.8291e-06	8.26872e-05
Slitrk6	33.6251	7.44271	1.5901	4.68065	2.85972e-06	8.34277e-05
Gm43329	57.8695	8.22627	1.75861	4.67771	2.901e-06	8.44764e-05
Kti12	35.9562	5.63381	1.20505	4.67517	2.93716e-06	8.5372e-05
Gm28988	20.825	6.75174	1.4456	4.67056	3.00385e-06	8.71501e-05
Mfap5	57.9087	8.22767	1.76606	4.65878	3.1809e-06	9.2118e-05
D6Wsu163e	28.3651	6.2146	1.3355	4.65337	3.2655e-06	9.43951e-05
Acot11	37.0284	7.58304	1.63175	4.64719	3.36493e-06	9.6915e-05
Kif1a	53.5742	8.11492	1.74698	4.64511	3.39895e-06	9.77168e-05
Gm16973	33.9372	7.45726	1.60754	4.63892	3.50241e-06	0.000100508
Uqcr10	83.4063	8.75374	1.88785	4.63688	3.53712e-06	0.000101321
Omd	127.861	9.37021	2.02154	4.63518	3.56632e-06	0.000101972
Gm50195	54.1436	8.13068	1.7551	4.63259	3.61115e-06	0.000103068
Msi1	20.5209	6.73057	1.45366	4.63007	3.65533e-06	0.000104141
Gm38384	69.2791	8.48594	1.83306	4.62937	3.66777e-06	0.000104307
Kcnj13	21.7828	6.81745	1.4737	4.62608	3.7265e-06	0.000105787
Gm43696	72.5487	8.55254	1.85203	4.61794	3.87564e-06	0.000109824
Foxd1	138.153	9.48188	2.05755	4.60833	4.05909e-06	0.000114816
Higd2a	23.2123	6.908	1.49932	4.60741	4.07717e-06	0.000115089
Ift20	50.946	6.20958	1.34783	4.6071	4.0833e-06	0.000115089
Map1lc3a	60.8595	8.29941	1.80374	4.60123	4.19997e-06	0.000118167
Gm14586	26.748	6.12903	1.33271	4.59892	4.24692e-06	0.000119169
Gsta4	32.7797	7.40727	1.61072	4.59873	4.25064e-06	0.000119169
E130309D02Rik	43.6157	7.81916	1.70044	4.59832	4.25911e-06	0.000119195
Mettl14	33.2142	6.44027	1.40251	4.59197	4.39072e-06	0.000122661
Ftx	38.044	6.63876	1.44808	4.58453	4.55008e-06	0.000126889
Pard3bos1	19.973	6.69145	1.45983	4.58372	4.56776e-06	0.000127157
Gm42992	81.5691	8.72157	1.90316	4.58268	4.5906e-06	0.000127569
Gm14212	46.1784	7.90097	1.7243	4.58214	4.60237e-06	0.000127671
1700123O20Rik	30.7114	7.31313	1.59844	4.57516	4.75861e-06	0.000131774
Smg9	26.4569	7.09693	1.55216	4.57231	4.82383e-06	0.000133347
Gm10475	51.8777	8.06886	1.76492	4.5718	4.83552e-06	0.000133437
Lrrc15	147.665	9.578	2.09583	4.57002	4.8767e-06	0.000134339
Gask1a	31.1819	7.33431	1.61073	4.55339	5.27872e-06	0.000144908
Polh	38.3998	7.63462	1.67693	4.55274	5.29519e-06	0.000145108
Meaf6	36.5277	6.5818	1.44816	4.54493	5.49547e-06	0.000150336
Map2k6	67.9196	8.45788	1.86186	4.54272	5.55342e-06	0.000151659
Gm2810	30.5196	7.30372	1.60825	4.5414	5.58823e-06	0.000152347
Gm37893	46.9965	7.92677	1.74896	4.53228	5.83512e-06	0.000158804
Cys1	84.2769	8.76875	1.93815	4.5243	6.0597e-06	0.000164632
D17H6S53E	31.7227	7.35866	1.62817	4.51959	6.19599e-06	0.000167863
St6galnac6	18.581	6.58762	1.45761	4.51946	6.19984e-06	0.000167863
Cacna2d3	49.8286	8.01034	1.77413	4.51507	6.32945e-06	0.000171079
Cep290	59.8628	7.31204	1.62269	4.50611	6.60254e-06	0.000178156
Pold3	35.0059	6.52031	1.44851	4.50139	6.75104e-06	0.000181853
Gm49911	119.435	9.27191	2.06055	4.49973	6.8039e-06	0.000182965
2210408F21Rik	73.5718	8.57275	1.90714	4.49509	6.95395e-06	0.000186682
Med12l	53.4423	8.11142	1.80588	4.49167	7.0666e-06	0.000189385
Svbp	21.4103	6.79173	1.51278	4.48955	7.13726e-06	0.000190955
9630010A21Rik	28.089	7.18432	1.60144	4.48618	7.25131e-06	0.000193678
Katnal1	80.3855	8.70095	1.93981	4.48548	7.27507e-06	0.000193986
Fabp7	58.7166	8.24735	1.84041	4.48126	7.42025e-06	0.000197385
H2-K2	37.2674	7.59201	1.69425	4.48105	7.42753e-06	0.000197385
Chn1	27.7003	7.16306	1.59874	4.48044	7.44898e-06	0.000197623
Gm49971	162.078	9.7123	2.17243	4.47071	7.79602e-06	0.000206484
Gstm5	25.3606	6.06321	1.35777	4.46555	7.98647e-06	0.000211035
Nrxn1	47.0587	7.92869	1.77561	4.46533	7.99454e-06	0.000211035
Sgip1	27.6752	7.16287	1.6044	4.46452	8.02481e-06	0.000211481
Fntb	27.6968	7.16316	1.60533	4.46212	8.11526e-06	0.000213508
Arl6	27.7711	7.16667	1.61051	4.44993	8.58978e-06	0.000224894
4932422M17Rik	27.4793	7.15289	1.60742	4.44991	8.59068e-06	0.000224894
Lmx1b	29.5886	7.25825	1.63328	4.44397	8.83119e-06	0.000230613
Tex9	39.1979	7.66446	1.72475	4.4438	8.83833e-06	0.000230613
Gm26947	44.1177	7.83512	1.76364	4.44259	8.88835e-06	0.000231536
Shisal1	230.654	10.2214	2.30644	4.43167	9.35052e-06	0.000243175
Tent5c	28.8265	6.23809	1.41171	4.41882	9.92421e-06	0.000257249
Tasp1	30.4016	7.29841	1.6534	4.41418	1.01393e-05	0.000262395
Wdr45	30.065	6.29801	1.42756	4.41174	1.02544e-05	0.000264939
Gm26749	40.9552	7.72744	1.75206	4.41048	1.03142e-05	0.00026605
4932442E05Rik	22.3632	6.85528	1.55544	4.40729	1.04673e-05	0.000269558
BC003965	30.5554	6.32284	1.43606	4.40292	1.06806e-05	0.000274603
Pfdn5	69.0625	7.50586	1.70499	4.40229	1.07112e-05	0.00027482
Gm38340	59.0774	8.25668	1.87565	4.40204	1.07238e-05	0.00027482
Vkorc1	34.4028	7.47635	1.70122	4.39471	1.10922e-05	0.000283343
H4c4	27.8278	7.17093	1.63301	4.39122	1.12716e-05	0.000287463
Mettl17	41.2543	5.80077	1.32226	4.38702	1.14915e-05	0.000292127
A730091E23Rik	73.76	8.57637	1.95691	4.38261	1.17267e-05	0.000297629
Kcnt1	34.6465	7.4866	1.70913	4.38034	1.18493e-05	0.000300259
Tfb2m	30.32	7.29426	1.66545	4.37975	1.18817e-05	0.000300598
Ccdc85b	27.2438	6.16862	1.40953	4.37637	1.20671e-05	0.000304355
Rwdd1	23.0096	5.90805	1.35	4.37634	1.20687e-05	0.000304355
Swi5	42.3361	7.77547	1.77856	4.37177	1.23241e-05	0.0003103
Umps	30.1214	7.28438	1.66777	4.36775	1.25532e-05	0.000315567
Cep44	17.5555	6.50565	1.48999	4.36623	1.26412e-05	0.000316771
Mkx	35.634	7.52728	1.72414	4.36582	1.26645e-05	0.000316854
Thumpd3	32.0599	6.39287	1.46563	4.36187	1.28958e-05	0.000322131
St6galnac2	82.2797	8.73411	2.00517	4.35579	1.3259e-05	0.000330681
Map7d3	17.7049	6.51791	1.4973	4.3531	1.34223e-05	0.000334226
Tet1	43.3499	6.8305	1.57041	4.3495	1.36445e-05	0.000338693
Zfp39	40.2956	7.70406	1.77305	4.34508	1.39225e-05	0.000345052
Apex2	61.5184	8.31461	1.91632	4.33885	1.43229e-05	0.000353865
Smdt1	27.3514	6.15977	1.42021	4.33722	1.44295e-05	0.000355942
4933433G19Rik	41.1887	7.7364	1.7843	4.33582	1.45221e-05	0.000357668
Ift74	59.3233	8.26266	1.90596	4.33518	1.45644e-05	0.000358153
Fbxl19	49.8703	8.01206	1.8491	4.33295	1.47126e-05	0.000361235
D030028A08Rik	20.0333	6.69578	1.54601	4.33101	1.48426e-05	0.000363862
Tmem126b	44.9987	6.88414	1.59003	4.32955	1.49411e-05	0.000365711
Sh3rf3	19.2638	6.64044	1.53444	4.32759	1.5075e-05	0.000368416
Chgb	122.09	9.30349	2.15074	4.32572	1.52035e-05	0.000370983
Tnfrsf21	31.1169	6.34335	1.46678	4.32469	1.52746e-05	0.000372145
C030015A19Rik	37.1695	7.58758	1.75568	4.32172	1.54816e-05	0.000376608
Mpv17l2	25.3033	7.03302	1.62798	4.32008	1.55969e-05	0.00037883
Hectd2	39.4299	7.67338	1.77854	4.31443	1.60019e-05	0.00038807
Zic5	30.4521	7.29996	1.69283	4.31228	1.61582e-05	0.00039126
Sil1	34.0252	6.47387	1.50211	4.30984	1.6337e-05	0.000394985
Gm43011	90.6193	8.8734	2.05942	4.30869	1.64226e-05	0.000395844
Gm45290	36.9541	7.57928	1.7595	4.30763	1.6501e-05	0.000397129
Caap1	28.605	7.21023	1.67589	4.30232	1.6902e-05	0.000406162
Nexn	54.6288	7.16265	1.66497	4.30198	1.69279e-05	0.000406167
Gm15542	24.8223	6.0331	1.40423	4.29638	1.73611e-05	0.000415302
Nudt9	45.3901	5.92752	1.37986	4.29574	1.74108e-05	0.00041586
Etaa1	25.6839	6.0692	1.41461	4.29038	1.78364e-05	0.000425383
Pcgf1	22.9477	6.89149	1.60707	4.28825	1.80088e-05	0.000428849
Nupr1	60.3314	8.28688	1.93288	4.28732	1.80838e-05	0.000429221
Zfp40	20.9653	6.76229	1.57735	4.28712	1.81001e-05	0.000429221
Aff2	41.4541	7.74533	1.80668	4.28705	1.81059e-05	0.000429221
Gm38257	111.787	9.17638	2.14515	4.27774	1.888e-05	0.000446234
9830144P21Rik	44.5369	7.84853	1.8358	4.27526	1.90913e-05	0.000450554
Gm47657	68.7901	8.47585	1.98291	4.27446	1.91603e-05	0.000451508
Nbl1	42.3791	6.7971	1.59124	4.27158	1.94091e-05	0.000456693
Rpgrip1l	79.6718	8.6879	2.03425	4.27081	1.94762e-05	0.000457589
Mrpl11	21.9939	5.84161	1.36794	4.27038	1.95142e-05	0.000457802
Gpr21	16.4435	6.41163	1.50176	4.26942	1.95986e-05	0.000459102
Gm4149	15.8307	6.35663	1.48966	4.26718	1.9796e-05	0.000462905
Egflam	51.9044	8.06971	1.89123	4.26691	1.98196e-05	0.000462905
Gm6477	16.7225	6.43502	1.50887	4.26479	2.00091e-05	0.000466642
Flrt1	71.8735	8.53927	2.00627	4.25629	2.07848e-05	0.00048402
Gm9984	32.6959	7.40263	1.73961	4.25534	2.08733e-05	0.000485365
D130062J10Rik	32.0839	7.37502	1.73415	4.25282	2.11094e-05	0.000489417
Gm37677	19.393	6.64854	1.56385	4.25138	2.1246e-05	0.000490931
Gm43813	42.2094	7.77124	1.82798	4.25128	2.12553e-05	0.000490931
Ptger2	17.8502	6.52939	1.53591	4.25115	2.12679e-05	0.000490931
Mpig6b	24.8761	7.00797	1.64913	4.2495	2.14249e-05	0.000493836
Snhg6	24.2583	6.97272	1.64145	4.2479	2.15784e-05	0.000496648
Gm48887	29.9124	7.27389	1.71263	4.24721	2.16451e-05	0.000497459
Tctn3	17.6554	6.51432	1.53487	4.24422	2.19353e-05	0.000503397
Acyp1	52.2895	8.0807	1.90437	4.24324	2.2032e-05	0.000504883
Aste1	55.3288	8.16148	1.92679	4.23579	2.27746e-05	0.000521147
Npy1r	26.1727	7.08223	1.67262	4.23422	2.29343e-05	0.000524043
Gm13351	41.1927	7.73584	1.82767	4.23262	2.3098e-05	0.00052702
Sec61a2	55.3639	8.16247	1.92873	4.23203	2.31587e-05	0.000527645
Gm8250	16.8193	6.44442	1.5233	4.23056	2.3311e-05	0.00053035
Synpo2	49.3693	7.99757	1.8907	4.22995	2.33744e-05	0.000531029
Gm37452	21.8921	6.82346	1.61487	4.2254	2.38521e-05	0.000539735
Gfra2	116.709	9.23848	2.18644	4.22535	2.38571e-05	0.000539735
Rpl31-ps8	25.1402	6.036	1.42853	4.22532	2.386e-05	0.000539735
4933431E20Rik	43.4648	7.81328	1.8512	4.22065	2.43594e-05	0.000550243
Cep57	46.9617	6.94538	1.64572	4.22028	2.43996e-05	0.000550365
2700097O09Rik	28.377	7.19866	1.70604	4.21951	2.44833e-05	0.000551467
Phlda3	20.7257	5.75455	1.3644	4.21763	2.46879e-05	0.000555285
Lrrc70	31.5665	6.36902	1.51089	4.21542	2.4931e-05	0.000559955
Rbm19	53.24	8.10593	1.92343	4.21431	2.50539e-05	0.000561918
Sfxn4	30.3826	7.29649	1.73213	4.21244	2.52628e-05	0.000565801
A530083M17Rik	46.6235	7.91454	1.87913	4.21181	2.53331e-05	0.00056609
Thap6	20.0337	6.69541	1.58972	4.21168	2.53473e-05	0.00056609
Gm42478	48.5608	7.97327	1.89586	4.20562	2.60369e-05	0.000580671
Gm14052	32.7135	7.40427	1.76119	4.20412	2.62098e-05	0.000583704
Gm37531	19.0972	6.62793	1.57666	4.20377	2.6251e-05	0.000583798
Frs3	27.3836	7.1465	1.70017	4.2034	2.62937e-05	0.000583927
Smim11	24.7672	7.0024	1.66664	4.2015	2.65152e-05	0.00058802
Chek2	31.334	6.35352	1.51396	4.19662	2.70923e-05	0.000599977
Kazald1	83.2962	8.75223	2.08686	4.19397	2.74111e-05	0.000606188
mt-Tl1	23.1303	6.90371	1.64639	4.19324	2.75002e-05	0.000606462
Nfs1	38.1957	6.64201	1.58442	4.19207	2.76415e-05	0.000607882
Schip1	50.7828	8.03775	1.91852	4.18957	2.79489e-05	0.00061379
Gm43387	26.2468	7.08522	1.6916	4.18848	2.8083e-05	0.000615879
Tmem231	20.4368	5.73408	1.37043	4.18415	2.86238e-05	0.000626618
Gm43484	21.5325	6.79962	1.62518	4.18392	2.8652e-05	0.000626618
Gm37879	23.2165	6.90977	1.65261	4.18112	2.90079e-05	0.000633024
Polr2g	23.0133	5.90714	1.41288	4.18091	2.90343e-05	0.000633024
Gm47550	34.0668	7.46168	1.78481	4.18067	2.9065e-05	0.000633024
Mthfs	18.0693	6.54791	1.56778	4.17656	2.9595e-05	0.000643442
5330431K02Rik	30.902	7.32119	1.75308	4.17618	2.9644e-05	0.000643442
Mrps21	24.899	6.02313	1.44231	4.17602	2.96654e-05	0.000643442
Adamts6	59.3726	8.26388	1.98003	4.17362	2.99799e-05	0.000649372
ENSMUSG00002076311	59.0505	8.25556	1.97859	4.17244	3.01357e-05	0.000651854
Faxc	68.6418	8.47284	2.03183	4.17005	3.04535e-05	0.00065783
Gm43921	76.146	8.62239	2.0684	4.16863	3.06437e-05	0.000660134
Gm47585	50.9193	8.04162	1.93069	4.16516	3.1113e-05	0.000669331
Plpp2	22.4003	6.85718	1.64755	4.16206	3.15395e-05	0.000677585
Gm37960	18.1615	6.55389	1.57565	4.1595	3.18952e-05	0.000684263
B930086L07Rik	29.7841	7.26768	1.74738	4.1592	3.19369e-05	0.000684263
5330406M23Rik	17.2827	6.48305	1.55903	4.15839	3.20498e-05	0.000685754
Gm19522	37.6357	7.60547	1.83564	4.14323	3.4245e-05	0.000731733
Dnhd1	17.0972	6.46678	1.5617	4.14086	3.4601e-05	0.000738266
Gtf3c6	41.824	6.777	1.63673	4.14057	3.46442e-05	0.000738266
Col9a3	91.9861	8.89503	2.15091	4.13547	3.54224e-05	0.000753584
Hpf1	33.0328	6.42988	1.5549	4.13524	3.54583e-05	0.000753584
Clpp	20.5878	5.74516	1.38946	4.13482	3.55228e-05	0.000753943
Polr1c	40.1419	5.89755	1.42877	4.12773	3.66368e-05	0.000775504
Ccdc115	25.1212	7.02296	1.70161	4.12723	3.67154e-05	0.000775736
Dpep1	154.121	9.63972	2.33581	4.12693	3.67633e-05	0.000775736
B130024G19Rik	42.2953	5.93396	1.43793	4.12674	3.6795e-05	0.000775736
Gla	26.1122	5.23015	1.26753	4.12626	3.68703e-05	0.00077629
2500004C02Rik	18.4301	6.57528	1.59424	4.12439	3.71711e-05	0.000781582
Gm25135	21.192	6.77655	1.64421	4.12147	3.76463e-05	0.000790522
Cops4	37.1258	6.60356	1.60459	4.11543	3.86457e-05	0.000810433
Sod3	21.1301	5.78325	1.40655	4.11165	3.92835e-05	0.000822716
Cfap410	16.1303	6.38402	1.55293	4.11095	3.94033e-05	0.000824134
Xylt2	25.2858	5.10029	1.24081	4.11046	3.94877e-05	0.000824807
Atp2b3	31.8049	7.36365	1.7921	4.10895	3.97456e-05	0.0008291
Ppil1	18.1927	6.55791	1.60088	4.09644	4.19548e-05	0.000873154
Fxn	15.314	6.30824	1.53996	4.09637	4.19679e-05	0.000873154
Nars2	64.7746	8.38892	2.04948	4.0932	4.25469e-05	0.000884035
Morc4	53.7326	8.11928	1.98445	4.09144	4.28701e-05	0.000889582
Cmc1	19.4877	5.66308	1.38513	4.08849	4.34181e-05	0.000899774
Gm43815	44.8756	7.86015	1.92409	4.08512	4.40546e-05	0.000911768
Dvl2	22.3261	5.8638	1.43676	4.08125	4.47942e-05	0.000925864
S100a6	34.5013	6.49806	1.59253	4.08032	4.49728e-05	0.000928342
Gm47664	30.5624	7.30494	1.79215	4.07607	4.58036e-05	0.00094426
Gm38302	36.223	7.55028	1.85297	4.07469	4.60761e-05	0.00094864
Gm42907	34.785	7.49215	1.84093	4.06976	4.70609e-05	0.000967656
Tdrp	29.8201	7.26945	1.78637	4.06939	4.71373e-05	0.000967968
Gm9517	15.3373	6.31097	1.55132	4.06812	4.73941e-05	0.000971979
Kctd15	25.0937	7.02188	1.72914	4.06091	4.88828e-05	0.000999916
Ap5s1	19.0345	6.62157	1.63135	4.05896	4.92921e-05	0.0010069
Rrs1	29.6594	6.27746	1.54668	4.05868	4.93516e-05	0.0010069
BC005624	42.6094	6.80434	1.67662	4.05836	4.94192e-05	0.00100698
G6pc3	40.1267	7.69886	1.89729	4.05781	4.95358e-05	0.00100806
4632404H12Rik	42.6837	7.78785	1.91949	4.05726	4.96522e-05	0.00100913
Gpr27	28.3759	7.19871	1.77533	4.05486	5.0164e-05	0.00101822
5930403N24Rik	31.973	7.37102	1.81962	4.05087	5.1028e-05	0.0010331
6030458C11Rik	37.1718	5.63055	1.3901	4.05047	5.11149e-05	0.00103354
Gm37499	90.0168	8.86382	2.18982	4.04774	5.17138e-05	0.00104431
E230020A03Rik	21.7459	6.81506	1.68436	4.04609	5.20797e-05	0.00105036
Hint3	39.8769	7.68904	1.9022	4.04219	5.29554e-05	0.00106666
Thap4	22.39	5.86722	1.45209	4.04053	5.33306e-05	0.00107285
Gm44187	31.1582	7.333	1.81817	4.03318	5.5026e-05	0.00110555
4732416N19Rik	87.412	8.82143	2.18907	4.02976	5.58331e-05	0.00112035
Znhit6	41.6122	6.76922	1.68222	4.02399	5.72211e-05	0.00114529
Cspg4b	41.7591	7.75556	1.92776	4.0231	5.74376e-05	0.00114817
Gm7816	19.5881	6.66402	1.65664	4.02262	5.75549e-05	0.00114906
Gm34643	23.3481	6.91766	1.72056	4.02059	5.80535e-05	0.00115756
Poli	22.6783	5.88005	1.46326	4.01845	5.85825e-05	0.00116663
Trim9	17.0222	6.46086	1.60833	4.01712	5.89127e-05	0.00117173
Ap4m1	48.5074	7.97184	1.98488	4.01629	5.9121e-05	0.0011744
Dtd2	18.1111	6.55079	1.63264	4.0124	6.0105e-05	0.00119245
Alg8	19.0077	5.62706	1.40348	4.00936	6.08825e-05	0.00120621
Zfp438	21.8944	6.82355	1.70202	4.0091	6.09511e-05	0.00120621
Ddi1	33.835	7.45183	1.86168	4.00274	6.26142e-05	0.00123757
Sirt4	23.6547	6.93516	1.73275	4.00241	6.27008e-05	0.00123773
Gm48855	16.9357	6.45394	1.6144	3.99773	6.39518e-05	0.00125929
Cnr2	32.8128	6.42044	1.60771	3.99353	6.50979e-05	0.00128026
Gm37297	60.6496	8.2941	2.07775	3.99187	6.55544e-05	0.00128763
Tctn1	21.1082	6.77248	1.69777	3.98903	6.63439e-05	0.00130153
Nox3	50.7248	8.0364	2.01491	3.98846	6.65024e-05	0.00130302
Gm49266	69.3767	8.48799	2.1288	3.98723	6.68498e-05	0.0013082
Tmem45a	33.298	7.42867	1.86427	3.98475	6.75506e-05	0.00132028
D730003I15Rik	33.0034	7.41694	1.86218	3.98292	6.80725e-05	0.00132884
Bola2	28.751	7.21791	1.81324	3.98067	6.872e-05	0.00133983
Gm45294	30.529	7.30439	1.83567	3.97915	6.91622e-05	0.00134679
Stk32a	25.8583	7.06496	1.77771	3.97419	7.06191e-05	0.00137347
Gm38245	68.8634	8.47745	2.13422	3.97215	7.12272e-05	0.00138359
Arrdc2	46.9492	7.92484	1.99713	3.96812	7.24432e-05	0.00140454
Zfp174	22.8218	6.8843	1.73496	3.96798	7.24833e-05	0.00140454
Gm42780	15.0234	6.28022	1.58544	3.96117	7.45831e-05	0.00144346
Rnf146	27.6162	6.17186	1.55989	3.95659	7.60259e-05	0.00146959
Fgf13	52.6963	8.09124	2.046	3.95467	7.66405e-05	0.00147966
Sult6b1	24.082	6.96208	1.76259	3.94991	7.81804e-05	0.00150571
Gm43010	55.6189	8.16905	2.06836	3.94953	7.83059e-05	0.00150629
AW209491	20.2481	6.7117	1.69973	3.94869	7.85816e-05	0.00150976
Gm37137	52.4494	8.0845	2.05075	3.94222	8.07325e-05	0.0015492
Rbmx2	43.7559	7.82305	1.98479	3.9415	8.09752e-05	0.0015506
Spice1	19.2539	5.63862	1.43061	3.94142	8.10013e-05	0.0015506
Rab3ip	21.3688	6.78867	1.72253	3.9411	8.11085e-05	0.00155077
Gm12266	19.6137	6.66483	1.69203	3.93896	8.1835e-05	0.00156089
Gm45435	56.4534	8.19063	2.08008	3.93766	8.22815e-05	0.00156751
Gm42672	21.7368	6.81326	1.7309	3.93625	8.27638e-05	0.0015748
4732440D04Rik	40.4693	7.71101	1.95914	3.93592	8.28775e-05	0.00157507
P4ha3	97.5758	8.98043	2.28296	3.93368	8.36538e-05	0.00158792
Mks1	14.4078	6.22088	1.5823	3.93155	8.43992e-05	0.00160014
Bpgm	43.1493	7.80275	1.98492	3.93101	8.45904e-05	0.00160086
Gm43571	24.6537	6.995	1.77963	3.93058	8.47401e-05	0.00160086
Ptprz1	31.3069	7.34088	1.86763	3.93058	8.47405e-05	0.00160086
Tradd	25.4455	7.04158	1.79227	3.92887	8.53473e-05	0.0016104
Dner	54.599	8.14257	2.07801	3.91846	8.91179e-05	0.00167954
C030006K11Rik	93.3643	8.91646	2.27666	3.91646	8.98599e-05	0.00168871
Esco1	27.6105	5.34475	1.36475	3.91628	8.99251e-05	0.00168871
Zfp873	17.5557	5.51023	1.40789	3.91383	9.08453e-05	0.00170397
Fat3	28.8683	6.25392	1.59926	3.91052	9.20989e-05	0.00172544
ENSMUSG00000117901	44.048	7.83295	2.00365	3.90934	9.25485e-05	0.00172976
Gm42585	25.5785	7.0483	1.80327	3.90862	9.28242e-05	0.00173286
Psg17	31.0656	7.32854	1.87644	3.90555	9.40114e-05	0.00175296
Aga	32.5331	6.40802	1.64148	3.90381	9.4691e-05	0.00176355
Pdss2	32.0386	7.37352	1.8893	3.90278	9.50935e-05	0.00176896
Tcaim	27.3487	7.14464	1.83322	3.89732	9.72618e-05	0.00180552
Naaladl2	21.821	6.81971	1.74987	3.89726	9.72871e-05	0.00180552
Gm44567	23.085	6.90037	1.77202	3.89407	9.85776e-05	0.00182733
Gm2573	19.1093	6.62733	1.70277	3.89208	9.93903e-05	0.00183824
Kcns1	56.742	8.19827	2.1065	3.8919	9.94632e-05	0.00183824
Dph7	20.0291	5.70201	1.46515	3.89177	9.9515e-05	0.00183824
Gar1	37.5348	6.61939	1.70137	3.89062	9.99897e-05	0.0018435
Smarca5-ps	38.8397	7.65102	1.96658	3.89051	0.000100033	0.0018435
Gm45779	30.82	7.31795	1.88329	3.88572	0.000102028	0.00187807
Gas8	18.2451	5.5671	1.43681	3.87463	0.000106786	0.00196338
B9d2	42.0217	7.76493	2.00707	3.86879	0.000109378	0.0020087
Pcdhb5	41.7212	7.75433	2.00596	3.86565	0.000110792	0.0020323
Bbs12	21.7748	6.81731	1.76426	3.86413	0.000111487	0.00204267
Ptgdr	13.8234	6.16086	1.59558	3.8612	0.000112831	0.0020649
Stau2	35.1617	7.50732	1.94503	3.85974	0.000113508	0.0020749
Lsm4	29.2984	6.25871	1.62176	3.8592	0.00011376	0.00207692
Gm10736	13.2664	6.10148	1.58113	3.85894	0.000113881	0.00207692
Wfdc1	17.4708	6.49902	1.68618	3.85428	0.00011607	0.0021144
Gm43751	41.1131	7.73301	2.00712	3.85279	0.000116778	0.00212485
A4galt	21.6204	6.80632	1.76724	3.85138	0.000117452	0.00213221
Fth-ps2	24.7258	6.99939	1.81802	3.85001	0.000118113	0.00214175
Pcdhga7	54.8439	8.14889	2.11808	3.8473	0.000119426	0.0021606
Prokr1	45.0269	7.86456	2.04576	3.84432	0.000120887	0.00218453
Nagk	19.1722	6.63317	1.72665	3.84164	0.000122217	0.00220604
B230362B09Rik	35.5922	7.52497	1.95933	3.84058	0.000122745	0.00221147
Gm47826	64.5725	8.38445	2.18318	3.84047	0.000122797	0.00221147
Slc7a6os	53.854	8.12286	2.11738	3.83628	0.000124914	0.00224702
Coprs	46.7268	7.91766	2.06411	3.83587	0.000125121	0.0022482
Ptgfr	107.488	9.11975	2.37794	3.83515	0.00012549	0.00225227
Exph5	20.9743	4.93488	1.28957	3.82676	0.000129842	0.00232773
Gm10277	29.1567	7.2373	1.89195	3.8253	0.000130612	0.00233829
Higd1a	16.706	5.45478	1.42605	3.82509	0.000130726	0.00233829
Gdf11	40.5555	7.71327	2.0172	3.82375	0.000131438	0.00234835
Gm37718	34.5857	7.48353	1.95728	3.82343	0.00013161	0.00234877
Mrpl47	20.8683	6.75495	1.76719	3.82242	0.000132151	0.00235577
2310001H17Rik	16.1261	5.38479	1.40953	3.82027	0.000133305	0.0023725
Srm	33.0171	6.43176	1.68366	3.82012	0.000133389	0.0023725
LTO1	16.1965	5.39143	1.41183	3.81875	0.000134131	0.00238301
3110080E11Rik	31.4532	7.34658	1.92485	3.8167	0.000135249	0.00240018
Gm37983	27.8183	7.16919	1.87893	3.81558	0.000135864	0.00240838
Gm49395	13.9279	6.17112	1.61788	3.81432	0.000136561	0.00241532
Gm42683	13.787	6.15781	1.61493	3.81306	0.000137257	0.00242493
Mea1	22.0689	5.83965	1.53259	3.81031	0.000138791	0.0024471
Haus6	21.8159	6.81838	1.78952	3.81016	0.000138876	0.0024471
Mfsd10	17.6081	5.5128	1.44709	3.80958	0.000139204	0.00244837
Gm37864	16.6629	6.42951	1.68919	3.80627	0.000141078	0.00247859
Rnf152	33.7989	6.48387	1.70448	3.80401	0.000142373	0.00249856
Mt2	28.1716	7.1875	1.88994	3.80303	0.000142938	0.0025057
Gm38147	29.6577	7.26165	1.90975	3.80241	0.000143297	0.00250921
Pstk	20.8145	6.75055	1.77622	3.80052	0.00014439	0.00252437
2610307P16Rik	44.3883	7.84381	2.06396	3.80037	0.000144482	0.00252437
Wrap73	16.9338	5.45505	1.43584	3.7992	0.000145163	0.00253346
Lrrn1	23.8325	6.94608	1.82931	3.7971	0.000146398	0.00255221
Arid3b	24.9274	6.01685	1.58526	3.79549	0.000147351	0.00256598
Slc26a4	119.046	9.26714	2.4443	3.79133	0.000149845	0.00260462
Gm44291	27.6936	7.16356	1.8895	3.79124	0.000149899	0.00260462
Mrpl27	22.7294	5.88712	1.55336	3.78994	0.000150685	0.00261539
Lsm8	26.8595	6.13071	1.61959	3.78535	0.000153493	0.00265831
Pth1r	40.2185	7.70131	2.03483	3.78474	0.000153868	0.00266189
Cd27	28.0805	7.18309	1.89893	3.7827	0.000155135	0.00268087
Mrpl15	30.2804	6.30582	1.66873	3.7788	0.000157585	0.00272024
Gm38082	25.3849	6.04384	1.60052	3.77617	0.000159256	0.00274577
Gtf2h3	22.3246	5.02734	1.33151	3.77566	0.000159585	0.00274577
Gm15163	12.9111	6.0626	1.60663	3.77348	0.000160988	0.00276689
1110032F04Rik	22.1455	5.8486	1.55068	3.77162	0.000162188	0.0027845
Apoo	30.4906	7.30183	1.9365	3.77064	0.000162832	0.00279252
Htra4	33.0379	7.41819	1.9688	3.76788	0.000164639	0.00282045
Cd300a	37.7141	7.60872	2.02053	3.7657	0.000166085	0.00284214
Snta1	11.7081	5.9213	1.57275	3.76493	0.000166594	0.00284777
Mmp11	75.1732	8.60385	2.2881	3.76027	0.000169733	0.00289829
2810402E24Rik	24.8882	7.00878	1.8641	3.75987	0.000170002	0.00289975
Rdh12	23.5945	6.93172	1.84436	3.75834	0.000171042	0.00291435
Tsr1	19.9187	4.82399	1.28435	3.75599	0.000172658	0.00293872
Gm38200	31.9613	7.37016	1.96558	3.74961	0.000177113	0.0030113
4632415L05Rik	23.2634	5.92102	1.58022	3.74695	0.000178995	0.00304002
Papolb	36.7939	7.57305	2.02224	3.74488	0.000180483	0.00306201
Gm11497	16.0069	6.37342	1.70405	3.74016	0.0001839	0.00311664
Gpnmb	16.1714	5.3872	1.44167	3.73678	0.000186389	0.00315544
Lrrc4	43.7723	7.82358	2.09437	3.73553	0.000187319	0.0031678
Gm16581	13.8506	6.16438	1.65152	3.73254	0.000189556	0.00319879
Cyp4f17	16.7742	6.43967	1.72583	3.73134	0.000190463	0.00321067
Gm11805	15.1882	6.29639	1.68783	3.73047	0.000191124	0.00321837
Gm45257	48.9215	7.98391	2.14049	3.72994	0.000191524	0.00322167
Magi2	25.8563	7.06366	1.89551	3.72652	0.000194138	0.00326218
Cnksr2	24.1295	6.96416	1.87312	3.71795	0.000200843	0.00336804
Faap20	19.7142	5.67943	1.52758	3.71793	0.000200864	0.00336804
Gm37105	20.3199	6.7174	1.80998	3.71132	0.000206183	0.00344991
Zfp418	15.3725	6.31515	1.70222	3.70995	0.000207302	0.00346496
Ndufaf2	29.3376	7.24595	1.95494	3.70648	0.000210157	0.00350899
Gm27240	24.3831	6.9803	1.88351	3.70601	0.00021055	0.00351183
Gm48740	14.6601	6.24474	1.68794	3.69962	0.000215924	0.00359447
Zfp87	28.4297	4.71132	1.27348	3.69958	0.000215959	0.00359447
Gm28370	20.5544	6.73283	1.82015	3.69905	0.000216412	0.00359821
BC024063	32.1869	7.37991	1.99645	3.69652	0.000218573	0.00363033
Mkks	14.4667	5.24301	1.41878	3.69543	0.000219515	0.00364215
Gapdhs	28.1861	7.18821	1.94576	3.6943	0.000220491	0.00365452
Kcnb2	40.7334	7.72018	2.09047	3.69303	0.000221594	0.00366894
Bmp3	14.4844	6.22846	1.68729	3.69141	0.000223017	0.00368865
Pdlim2	83.2178	8.75058	2.37087	3.69087	0.000223484	0.00369251
Gm48291	15.2378	6.30067	1.70732	3.69039	0.000223912	0.00369417
Gm49959	36.1422	7.54705	2.04514	3.69023	0.000224052	0.00369417
Rps10	24.6447	6.99549	1.89638	3.68886	0.000225258	0.00371019
1810062O18Rik	16.484	6.4154	1.74033	3.68632	0.000227519	0.00373964
Gm12258	49.9384	8.01425	2.17424	3.68601	0.000227802	0.00374039
Gm10484	15.5808	6.33342	1.72061	3.68091	0.000232401	0.003808
Gm38156	26.1365	7.07936	1.92418	3.67917	0.000233998	0.0038302
Tbc1d25	23.3109	6.91504	1.87994	3.67833	0.000234763	0.00383874
Adam11	32.5262	7.3949	2.01073	3.67772	0.000235332	0.00384409
Gm6475	17.9246	6.53523	1.77858	3.67442	0.000238393	0.00389006
Frk	25.0718	7.0192	1.91077	3.67349	0.000239264	0.00390025
Gm38386	26.7977	7.11584	1.93739	3.6729	0.000239814	0.00390519
Acan	143.125	9.53293	2.59585	3.67237	0.000240309	0.00390922
4933407K13Rik	30.6182	7.30772	1.99012	3.672	0.000240662	0.00391094
Gm45477	26.6545	5.13391	1.39961	3.66811	0.000244351	0.00396681
Gm45809	26.6939	7.11051	1.94042	3.66442	0.000247898	0.00402027
Thumpd1	26.3999	5.28155	1.4425	3.66137	0.000250866	0.00406407
Bad	22.4702	5.87032	1.60342	3.66112	0.000251113	0.00406407
Polr2j	16.6271	6.42646	1.75547	3.66081	0.000251416	0.00406482
Pcdhga11	44.813	7.85743	2.14832	3.65748	0.000254705	0.00411379
C130075A20Rik	34.7675	7.49121	2.05165	3.65131	0.000260901	0.00420956
Gm43793	141.129	9.5126	2.60711	3.64871	0.000263563	0.00424715
Gm43788	25.0479	6.02786	1.65214	3.64851	0.000263768	0.00424715
Gm37205	20.1788	6.70683	1.83889	3.64721	0.000265105	0.00426089
Edn3	43.6306	7.81899	2.14386	3.64715	0.00026516	0.00426089
Pqbp1	21.3216	4.8215	1.3227	3.64519	0.000267193	0.00428919
Paqr7	17.9733	5.54397	1.52148	3.64382	0.000268626	0.00430782
Gm38948	12.3477	5.99857	1.64671	3.64277	0.000269719	0.00432098
Aldh1a3	29.5198	7.25541	1.99273	3.64093	0.000271651	0.00434752
Strada	17.9604	5.5335	1.52058	3.63908	0.000273614	0.00437451
Gm14303	26.3677	5.23897	1.44114	3.63529	0.000277667	0.00443034
Camta1	14.1755	5.21389	1.4349	3.63364	0.000279453	0.00445435
Tmem14a	15.4223	6.31973	1.74114	3.62965	0.000283802	0.00451911
Tmem209	27.3783	6.15891	1.69716	3.62895	0.00028458	0.00452694
Gm16573	20.8123	6.75199	1.86236	3.6255	0.000288404	0.00458316
Gm26674	11.5175	5.89715	1.62683	3.62493	0.000289044	0.00458871
Gm48708	27.8884	7.17295	1.98156	3.61986	0.000294767	0.00467488
Gm35339	24.4607	6.0121	1.66152	3.61843	0.000296395	0.00469599
Dtd1	36.283	6.56875	1.81596	3.61724	0.000297761	0.0047082
Tesk1	20.0226	6.69466	1.85161	3.61559	0.000299659	0.00473348
Telo2	25.6925	5.24101	1.45017	3.61407	0.000301423	0.00475185
Med30	14.8476	5.26037	1.45699	3.61044	0.000305674	0.00481407
Sgtb	24.2053	6.96843	1.93332	3.60438	0.000312899	0.00492294
A430110C17Rik	16.8299	6.44555	1.7884	3.60408	0.000313261	0.00492374
Nop14	16.9274	5.4543	1.5135	3.60376	0.000313648	0.00492492
Mrps6	24.5019	5.17265	1.43576	3.60272	0.000314905	0.00493976
Lca5	31.591	7.35387	2.04158	3.60205	0.00031572	0.00494764
Gm45354	27.366	7.14556	1.98556	3.59876	0.000319735	0.00500559
Angpt1	16.0346	6.37435	1.77155	3.59817	0.000320465	0.00501206
Tefm	21.5083	6.79849	1.89071	3.59574	0.000323469	0.00505171
Rpl17-ps5	13.5486	6.13241	1.70648	3.59361	0.000326125	0.00508548
B130055M24Rik	54.1474	8.13087	2.26414	3.59116	0.000329215	0.00512862
Mypopos	29.0477	7.23244	2.01436	3.59044	0.000330116	0.0051376
2810025M15Rik	20.5603	4.86889	1.35645	3.58944	0.000331393	0.00515239
Sytl2	22.2577	6.84736	1.90946	3.58601	0.000335773	0.00521536
P2ry10b	22.0011	6.83213	1.90669	3.58325	0.000339351	0.00526577
Gm42611	20.3942	6.72151	1.87688	3.58121	0.000342013	0.00530187
Slc41a2	28.1829	7.18802	2.00765	3.58031	0.000343189	0.00531489
Gm50055	13.788	6.15621	1.71973	3.57976	0.000343912	0.00531568
Gm47471	47.6111	7.94522	2.22009	3.57878	0.000345207	0.00533049
Pmvk	14.4289	6.22324	1.7393	3.57802	0.000346205	0.00534068
Gm4596	10.697	5.7914	1.62041	3.57403	0.000351534	0.00541171
Tha1	27.1614	7.13475	1.9964	3.5738	0.000351836	0.00541171
Bcl7a	83.3786	8.75326	2.4519	3.56999	0.000356992	0.00548567
Clip4	15.8625	5.35989	1.50167	3.56929	0.000357944	0.00549496
Recql	16.8711	5.44966	1.52836	3.56568	0.00036291	0.0055658
Fam199x	15.264	5.30189	1.48757	3.56413	0.000365065	0.00559341
Ak1	16.5743	6.42343	1.80329	3.56207	0.000367946	0.0056321
Nip7	14.2339	5.19994	1.46061	3.56011	0.000370706	0.00566886
Gm38071	16.5693	6.42191	1.80508	3.55769	0.000374133	0.00571574
Hsf2	14.0556	5.17924	1.45609	3.55695	0.000375179	0.00572619
Fbxo36	14.7761	6.25805	1.7599	3.55591	0.000376678	0.00574352
Dusp18	19.2193	6.63657	1.86923	3.55043	0.000384602	0.00585869
Sostdc1	28.6296	7.21158	2.03358	3.54624	0.000390763	0.00594533
Lyrm1	20.3111	6.71644	1.89643	3.54162	0.000397678	0.00604043
Gm44045	31.4866	7.34807	2.07493	3.54136	0.000398067	0.00604053
Nnat	21.66	6.80807	1.92296	3.5404	0.000399514	0.00605668
Tnmd	109.338	9.14443	2.58459	3.53805	0.000403089	0.00610503
Eif2s3y	151.043	4.44922	1.25839	3.53565	0.00040677	0.00615488
Sgsh	31.1721	7.33359	2.0751	3.5341	0.000409171	0.00618529
Fam205c	21.1168	6.77146	1.91668	3.53292	0.000410999	0.00620699
Ctsk	106.672	9.10884	2.5785	3.53261	0.000411478	0.00620829
Gmpr	16.4393	5.41133	1.53202	3.53216	0.00041218	0.00621295
A430035B10Rik	20.7566	6.74822	1.91169	3.52997	0.000415605	0.00625862
Ifit3b	14.4371	5.22049	1.47957	3.52839	0.000418095	0.00628713
Gm20707	54.0052	8.12699	2.3034	3.52826	0.000418294	0.00628713
Prss48	24.1502	6.96514	1.97453	3.5275	0.000419503	0.00629932
Tor2a	16.8123	5.44548	1.54411	3.52661	0.000420922	0.00631463
Lrrc17	16.0922	6.37978	1.81492	3.51519	0.000439445	0.00658002
Prss23os	42.0624	7.76637	2.20954	3.51493	0.000439863	0.00658004
Epb41l5	44.3214	7.84144	2.23221	3.51287	0.000443301	0.00662521
Gm9776	23.4719	6.92545	1.97238	3.51122	0.000446053	0.00664431
Syn2	12.1745	5.97754	1.70253	3.51097	0.000446479	0.00664431
Gm42587	40.297	7.70409	2.19433	3.51091	0.000446581	0.00664431
Dync2li1	27.5799	7.15722	2.0386	3.51085	0.00044668	0.00664431
Pdzrn3	19.4295	5.67693	1.62069	3.50279	0.000460412	0.00684213
Rps15a-ps5	10.856	5.81228	1.6599	3.50158	0.000462504	0.00686677
Mfap2	22.0456	6.83469	1.9535	3.49869	0.000467545	0.00693511
Pigh	23.7042	6.939	1.9836	3.4982	0.000468418	0.00694154
5730507A11Rik	52.933	8.09772	2.31742	3.49428	0.000475339	0.00703751
6030400A10Rik	22.1025	4.85614	1.39026	3.49297	0.000477685	0.00706562
Fstl4	24.8259	7.00567	2.00605	3.49227	0.000478937	0.00707752
Gpr153	19.5705	6.66221	1.90885	3.49017	0.000482711	0.00712664
Pkd2l2	11.0449	5.83651	1.67549	3.48346	0.000494969	0.00730079
1700109K24Rik	48.8202	7.98095	2.2924	3.48148	0.000498644	0.00734814
Cenpl	16.3927	5.42864	1.56027	3.4793	0.000502717	0.00740127
Gm43804	38.4356	7.63589	2.1981	3.47386	0.00051302	0.00753895
Sdf2l1	21.8936	6.82358	1.96426	3.47386	0.000513023	0.00753895
Gm49199	13.3615	6.11103	1.76016	3.47187	0.000516845	0.00758808
Gmip	19.6989	4.80661	1.38519	3.47001	0.000520436	0.00762663
Mal	15.3175	4.43179	1.27757	3.46893	0.000522531	0.0076435
R3hcc1	24.9191	6.04007	1.7412	3.46892	0.000522554	0.0076435
Myom1	32.9308	7.4136	2.1386	3.46657	0.000527149	0.00768963
Faim	18.3854	5.5687	1.60641	3.46656	0.000527167	0.00768963
Nsun5	15.5127	5.34574	1.54264	3.46532	0.000529597	0.00771619
Smad9	58.1408	8.23336	2.37606	3.46514	0.000529964	0.00771619
Sp7	35.1637	7.50749	2.16911	3.4611	0.000537979	0.00782569
Polr2d	24.9035	7.00964	2.02543	3.46081	0.000538554	0.00782686
Rhod	25.6092	6.05934	1.75112	3.46026	0.000539647	0.00783486
Gm15903	19.059	5.61984	1.62423	3.46001	0.00054016	0.00783486
Neto1	20.5315	6.7309	1.94546	3.45979	0.000540591	0.00783486
Gin1	25.9531	6.07886	1.76123	3.45148	0.000557512	0.00807269
Tomm5	20.879	5.76181	1.67	3.45019	0.00056019	0.00809568
Plk4	18.7078	5.59398	1.62145	3.44998	0.000560636	0.00809568
Vdr	20.1494	5.70834	1.65481	3.44954	0.000561548	0.00809909
Tmem223	19.541	5.66491	1.6423	3.44937	0.000561896	0.00809909
9630013A20Rik	16.315	6.39994	1.85645	3.44742	0.000565978	0.00814669
Gm37736	61.0196	8.30286	2.41284	3.44111	0.00057933	0.00832004
Pdcd2l	48.3335	7.96684	2.31569	3.44038	0.000580893	0.00833216
Mthfd2l	15.1792	6.29585	1.83007	3.44023	0.000581228	0.00833216
Gm42648	12.8574	5.04899	1.46787	3.43968	0.000582408	0.00834152
Rad54l	13.5291	5.1222	1.48951	3.43885	0.000584197	0.00835468
Lrrc40	26.5492	6.13386	1.78374	3.43876	0.000584384	0.00835468
Tfpt	11.9684	5.95199	1.73162	3.43724	0.000587679	0.0083942
Gm45867	22.0151	6.83287	1.98872	3.43582	0.000590768	0.0084307
Ak5	22.8027	6.88242	2.00333	3.4355	0.000591467	0.00843305
Mdga1	25.1848	7.02614	2.04757	3.43145	0.00060037	0.0085446
Entpd6	12.6888	5.0169	1.46258	3.43016	0.00060322	0.00857743
Polr2h	18.3904	5.59788	1.63225	3.42955	0.000604591	0.00858921
Trim13	14.0273	5.17756	1.51025	3.42828	0.000607424	0.00862171
Gm37855	23.7702	6.94227	2.0272	3.42457	0.000615771	0.00873235
Scube1	14.0668	6.18583	1.80664	3.42395	0.00061719	0.00873404
Gfus	28.5528	7.20799	2.10527	3.42379	0.000617547	0.00873404
Gm10791	10.255	5.72951	1.67401	3.42262	0.000620215	0.00876393
Gm15907	26.6192	7.10596	2.07906	3.41787	0.000631122	0.00891008
Pex2	26.2363	7.0849	2.07618	3.41246	0.000643789	0.00908082
Gm2011	12.6989	6.03851	1.77057	3.41048	0.000648482	0.00912631
Tpbg	51.2275	8.05084	2.36079	3.41022	0.000649094	0.00912631
6430511E19Rik	37.929	7.61728	2.2425	3.39678	0.000681832	0.00956622
Fastkd3	38.005	7.61965	2.2436	3.39616	0.000683372	0.00957932
Zfp143	31.9333	6.40176	1.8854	3.39544	0.000685193	0.00959634
Cacna1e	14.191	4.34949	1.2826	3.39115	0.000696012	0.00973924
Gm37334	33.1319	7.42191	2.18921	3.39022	0.000698358	0.00976343
1110046J04Rik	17.206	6.47693	1.91172	3.38801	0.000704026	0.00983397
Man2c1os	32.5663	7.39765	2.18521	3.38532	0.000710951	0.00992194
Gm43362	14.853	5.25301	1.55227	3.38409	0.000714155	0.00995787
4933400F21Rik	15.4516	6.3214	1.8691	3.38206	0.000719442	0.0100227
Cisd3	14.5252	5.22803	1.54664	3.38025	0.000724199	0.0100801
St7	35.3887	5.50733	1.63001	3.37871	0.000728275	0.0101218
2310011J03Rik	12.9265	5.05635	1.49657	3.37863	0.000728473	0.0101218
Kcna1	28.0745	7.18334	2.12719	3.37691	0.000733054	0.0101765
2210016F16Rik	17.061	4.63133	1.3716	3.37659	0.00073391	0.0101795
Gm43660	17.3124	6.48536	1.92179	3.37464	0.000739121	0.0102252
Gm45854	15.3921	6.31565	1.87151	3.37463	0.000739142	0.0102252
Arid3a	26.3485	5.09205	1.50893	3.37462	0.000739181	0.0102252
Gm4865	11.5763	5.90599	1.75024	3.37439	0.000739796	0.0102252
C230062I16Rik	20.8699	6.75465	2.00266	3.37284	0.000743982	0.0102741
Gm37522	11.5607	4.91449	1.45758	3.37168	0.000747116	0.0103068
Cutc	20.8001	5.75675	1.70958	3.36734	0.000758963	0.0104385
C530043K16Rik	19.9928	5.68981	1.68974	3.36726	0.000759187	0.0104385
Sema3e	20.6805	6.74282	2.00275	3.36677	0.000760533	0.0104479
Pdzrn4	18.2911	6.56557	1.95025	3.36653	0.000761203	0.010448
Hmox2	44.2143	7.83828	2.32935	3.365	0.000765433	0.010497
Sec22a	12.3111	5.99391	1.78169	3.36418	0.000767725	0.0105192
Nlgn3	12.5643	5.00244	1.48709	3.3639	0.000768486	0.0105192
Muc6	16.8948	6.4495	1.91932	3.3603	0.000778585	0.0106268
E130310I04Rik	20.6691	6.74058	2.00596	3.36028	0.000778629	0.0106268
Runx2os2	27.4816	7.15179	2.1284	3.36017	0.000778934	0.0106268
Gm8129	9.47345	5.61516	1.67306	3.35623	0.00079013	0.0107518
Nemp2	21.5087	5.8266	1.73631	3.35574	0.000791536	0.0107616
Gm43417	11.8408	5.9387	1.77046	3.35432	0.000795606	0.0107987
Ada	23.9211	6.95271	2.07381	3.35262	0.000800502	0.0108555
Gm5113	27.5806	7.15739	2.13504	3.35235	0.000801299	0.010857
Cadm2	13.3232	6.10756	1.8244	3.34771	0.000814822	0.0110308
Gm50107	30.6897	7.31149	2.18479	3.34655	0.000818245	0.0110652
Gm48604	14.2948	6.20967	1.85564	3.34637	0.000818766	0.0110652
Gm45110	49.1939	7.99199	2.38859	3.3459	0.000820165	0.0110747
Ccdc85a	15.9787	6.36971	1.90428	3.34494	0.000822996	0.0111034
A530064N14Rik	15.7559	6.34872	1.89968	3.342	0.000831757	0.0112121
Gys1	15.3479	6.3129	1.89019	3.33982	0.000838334	0.0112815
Kdsr	14.0063	5.19569	1.55697	3.33704	0.000846752	0.0113851
Prl2c3	9.23687	5.5795	1.67242	3.33618	0.000849385	0.0114108
Dtna	19.0176	5.62288	1.68654	3.33397	0.000856157	0.011492
Ccdc194	14.4046	6.2194	1.86608	3.33287	0.000859547	0.0115277
Ust	67.7913	8.45468	2.54307	3.3246	0.000885465	0.0118518
Sumf2	23.1506	5.09172	1.5316	3.32444	0.000885958	0.0118518
Gm44101	18.4366	6.57568	1.97816	3.32414	0.000886925	0.0118547
Gm15475	16.6267	6.42639	1.93389	3.32303	0.000890456	0.0118918
Gm38043	20.2299	6.70984	2.02062	3.32068	0.000897994	0.0119722
Mrpl13	18.3729	5.57451	1.6794	3.31936	0.000902252	0.0120189
Rpl21-ps11	9.59405	5.63461	1.69778	3.31881	0.000904021	0.0120286
Hmbs	14.4151	5.20756	1.56917	3.31866	0.000904502	0.0120286
Ccser1	11.3903	5.88272	1.77305	3.31785	0.000907118	0.0120532
Tnfsfm13	19.7702	6.6766	2.01351	3.3159	0.000913501	0.0121279
Rai2	11.2627	4.85145	1.46325	3.31553	0.000914704	0.0121336
Pbdc1	38.3241	7.63205	2.30274	3.31433	0.000918616	0.0121709
Cirbp	17.9457	5.5322	1.66939	3.3139	0.00092005	0.0121739
Sdad1	17.9733	5.54057	1.6736	3.31057	0.000931076	0.0123095
Ccdc14	11.7923	5.93059	1.79261	3.30835	0.000938463	0.0123865
Gm45265	22.6002	6.86946	2.07693	3.3075	0.000941314	0.0124137
Grem1	46.9683	7.92516	2.39849	3.30423	0.000952378	0.0125387
Aptx	10.9194	4.80422	1.45432	3.30342	0.000955146	0.0125647
Msantd3	17.6928	6.51791	1.97388	3.30208	0.000959702	0.0126141
Gm7265	39.799	7.68617	2.3315	3.29667	0.000978393	0.0128385
Gm48885	20.8613	6.75408	2.04907	3.29616	0.00098015	0.0128509
Prps1l3	17.644	6.51324	1.97624	3.29578	0.000981504	0.0128579
AA465934	25.2746	7.03113	2.13593	3.29183	0.000995363	0.0130179
Glrb	14.109	6.19154	1.88285	3.28839	0.00100762	0.0131673
Glmn	24.8843	7.00881	2.13415	3.28412	0.00102303	0.0133577
Tusc1	12.499	6.01487	1.83171	3.28375	0.00102436	0.013364
Gm48889	18.0483	6.54487	1.99348	3.28314	0.00102657	0.0133817
Gprin3	208.008	1.48906	0.454419	3.27684	0.00104974	0.0136726
Nsmce1	17.0313	4.62813	1.41274	3.27599	0.00105294	0.0137029
Gm45698	19.4596	6.65421	2.03239	3.27407	0.0010601	0.0137395
Ak6	17.7103	5.54196	1.69351	3.27247	0.00106614	0.0138065
Bbs2	23.515	5.95602	1.82233	3.26835	0.00108176	0.0139974
Gspt2	12.74	5.03208	1.54201	3.26333	0.00110113	0.0142131
9130023H24Rik	14.2755	5.19275	1.5915	3.26281	0.00110314	0.0142275
Aspscr1	9.5753	5.63202	1.72814	3.25901	0.00111803	0.014396
Gm13333	10.964	5.82747	1.78847	3.25836	0.00112057	0.0144105
Fbxo5	15.8521	6.35752	1.95308	3.25513	0.00113342	0.0145587
Gm13650	15.6916	6.34377	1.94904	3.25481	0.00113467	0.0145628
Zc3hc1	19.1402	5.62492	1.72842	3.25438	0.00113642	0.0145734
Gm37399	41.8741	7.76012	2.38486	3.25391	0.0011383	0.0145845
Gm48382	14.282	6.20756	1.90785	3.2537	0.00113912	0.0145845
Rpp21	23.4741	5.93095	1.82343	3.25263	0.00114344	0.0146279
4930517G19Rik	73.1471	8.56438	2.63378	3.25175	0.00114698	0.0146614
Hint2	13.5276	5.11361	1.57289	3.25109	0.00114965	0.0146835
Cdkn2d	15.0284	5.30066	1.6309	3.25013	0.00115351	0.0147209
Mipol1	16.1051	5.36995	1.65278	3.24904	0.00115794	0.0147572
Gm11576	23.8142	6.9463	2.138	3.24898	0.00115822	0.0147572
Gm26930	17.326	6.48756	1.99725	3.24825	0.00116116	0.0147828
Sfmbt2	18.3222	6.56656	2.0222	3.24724	0.00116532	0.0148238
Zdhhc15	34.415	7.47691	2.3036	3.24575	0.00117142	0.0148677
Gm16751	53.9826	8.12605	2.50413	3.24505	0.00117429	0.01489
Fam241a	33.7669	7.44924	2.29655	3.24366	0.00118006	0.0149512
Gm7618	10.1032	5.70942	1.76187	3.24054	0.00119305	0.0151036
Gpha2	21.5337	6.8009	2.09941	3.23942	0.00119771	0.0151263
AA467197	15.2464	6.30246	1.94728	3.23655	0.00120985	0.0152432
Polr2i	16.8125	6.44431	1.9918	3.23542	0.00121463	0.0152791
Ccdc32	12.4199	4.99673	1.54463	3.2349	0.00121683	0.0152885
Crls1	19.1381	4.63003	1.43349	3.22991	0.00123831	0.0155398
Sf3b5	38.5684	7.64143	2.36735	3.22784	0.0012473	0.0156181
Gm28323	11.38	5.88113	1.82235	3.22722	0.00124997	0.0156365
Chchd1	42.3994	7.77749	2.41124	3.22551	0.00125746	0.0157178
Higd1b	19.135	6.62994	2.0557	3.22514	0.00125909	0.0157257
Gm16159	45.2121	7.87019	2.44123	3.22386	0.00126474	0.0157838
Rps24-ps3	8.5757	5.47181	1.6974	3.22364	0.00126574	0.0157838
Gm37124	13.7123	6.14826	1.90808	3.22223	0.00127197	0.0158491
Homez	16.1548	5.38353	1.67284	3.2182	0.00128999	0.016023
Id4	12.7993	6.04987	1.88008	3.21788	0.00129144	0.0160284
4933403J19Rik	15.7839	6.35319	1.9745	3.21763	0.00129257	0.0160299
Abhd14a	16.3267	6.40153	1.99097	3.21529	0.00130313	0.0161482
Gm9294	8.83672	5.51591	1.7173	3.21197	0.00131827	0.0163103
Gm12734	21.1191	6.77201	2.11038	3.2089	0.00133243	0.0164609
Zfp58	9.11615	5.55975	1.73261	3.20888	0.00133253	0.0164609
AI467606	19.2889	6.64227	2.0707	3.20774	0.00133784	0.0165059
Rpl36a-ps2	19.2942	5.66663	1.7666	3.20765	0.00133826	0.0165059
1810014B01Rik	18.0397	6.54578	2.04114	3.20692	0.00134164	0.0165347
Gm50266	16.6182	6.42725	2.00459	3.20627	0.00134469	0.0165594
Gm19144	31.4731	7.34758	2.29191	3.20588	0.00134651	0.0165689
Sobp	56.2432	8.18543	2.55399	3.20496	0.00135081	0.0165959
Gm44432	10.0742	5.70344	1.78026	3.20371	0.00135671	0.0166555
Egfl6	36.8887	7.57664	2.36563	3.2028	0.00136097	0.0166948
Zfp677	21.0581	6.76806	2.11342	3.20242	0.0013628	0.0167044
Steap2	19.0678	4.6212	1.44524	3.19752	0.00138612	0.0169517
Plekhh2	14.932	6.27241	1.96165	3.19751	0.0013862	0.0169517
Ccdc34	19.7777	5.67989	1.77678	3.19673	0.00138993	0.0169711
Cd320	17.6989	5.51843	1.72643	3.19644	0.00139135	0.0169754
Zfp937	11.3828	5.88134	1.8405	3.19552	0.00139581	0.0170035
Rpl21-ps8	8.30893	5.42638	1.69837	3.19505	0.00139805	0.0170177
Nostrin	10.9697	5.82791	1.82421	3.19476	0.00139946	0.0170217
Gm42659	29.8746	7.27243	2.27757	3.19307	0.00140769	0.0170955
Kcna6	11.5068	5.89535	1.84684	3.19212	0.00141232	0.0171254
Polr2f	15.4702	5.31829	1.66955	3.18545	0.00144527	0.0174848
Zswim3	15.9322	6.36675	1.99885	3.18521	0.0014465	0.0174863
Prc1	30.3383	7.29459	2.29085	3.18423	0.00145139	0.0175186
Gm13841	12.035	5.96203	1.87328	3.18267	0.00145926	0.0175912
Ankrd29	26.092	7.077	2.22366	3.18259	0.00145963	0.0175912
Gm20276	15.7176	6.34546	1.9946	3.18131	0.00146609	0.0176556
Gm16794	62.4197	8.33565	2.62149	3.17973	0.00147411	0.0177387
Rpl36al	8.87574	5.52113	1.73652	3.17942	0.00147568	0.017744
Igsf8	27.3095	7.14318	2.24783	3.17781	0.00148392	0.0178161
Mir1192	9.15844	5.56608	1.75172	3.17749	0.00148556	0.0178222
Macroh2a2	22.2989	6.85057	2.15638	3.17688	0.00148868	0.0178461
Tmem160	11.9777	4.94219	1.55608	3.17605	0.00149297	0.0178839
Cd248	11.2231	5.86121	1.84562	3.17574	0.00149454	0.0178892
Gm43303	11.8345	5.93786	1.87033	3.17476	0.00149958	0.017936
B230217C12Rik	13.649	6.14335	1.9354	3.17421	0.00150247	0.0179569
Kptn	12.149	5.97441	1.88284	3.17308	0.00150829	0.0179993
Unc5c	55.3823	8.1631	2.57296	3.17265	0.00151056	0.0180128
Gm5963	9.90061	5.68038	1.79144	3.17086	0.00151991	0.0181106
Timm8a1	11.2462	5.86234	1.84899	3.17057	0.00152143	0.018115
Gm42498	16.0853	6.37964	2.01669	3.16342	0.00155926	0.0185097
Ino80dos	19.3567	6.64725	2.10185	3.16257	0.00156381	0.0185404
Gm12185	12.1212	4.95834	1.56785	3.1625	0.00156419	0.0185404
Nipa1	15.9205	5.36335	1.69718	3.16015	0.00157687	0.0186741
Gm19590	33.512	7.43853	2.35515	3.15841	0.00158632	0.0187466
Phospho2	26.687	7.11032	2.25243	3.15673	0.00159547	0.0188407
Gm8566	10.1943	5.72255	1.81336	3.15576	0.00160078	0.018874
Gm28941	11.118	5.84673	1.85283	3.15557	0.00160187	0.018874
Hoxd3os1	10.9904	4.81414	1.5265	3.15371	0.00161211	0.0189663
Psmd10	26.0279	7.07424	2.24409	3.15239	0.00161938	0.0190376
Mrps12	13.7002	5.13865	1.63102	3.15057	0.00162951	0.0191141
Gss	18.1278	6.55232	2.08339	3.14502	0.00166073	0.0194227
Tmem176a	428.242	1.69493	0.538963	3.1448	0.001662	0.0194231
Dmac1	13.7582	6.15428	1.96262	3.13574	0.00171421	0.0199534
Zfp563	22.5134	6.86393	2.18927	3.13526	0.00171703	0.019956
Gm18821	27.8132	7.16997	2.28768	3.13417	0.00172342	0.0199932
H2aw	37.1104	7.58538	2.4213	3.13278	0.00173161	0.0200587
Ubxn6	12.9936	6.07218	1.93853	3.13236	0.00173405	0.0200723
6430562O15Rik	9.95071	4.69284	1.49832	3.13206	0.00173583	0.0200782
Timm22	23.5313	6.92891	2.21426	3.12923	0.00175266	0.0202277
Grk4	24.4621	6.98412	2.23206	3.129	0.001754	0.0202277
Eya4	22.9537	6.89225	2.20483	3.12597	0.00177217	0.0203942
Gm45250	19.5874	6.66327	2.1339	3.12258	0.00179273	0.0206124
Rap2b	21.9273	6.82628	2.18622	3.12241	0.00179374	0.0206124
B130021K23Rik	44.8959	7.86028	2.5179	3.12176	0.00179775	0.0206434
Pmm1	49.6972	8.00684	2.56508	3.12148	0.00179946	0.0206481
Ccdc107	26.3297	7.09074	2.27224	3.12059	0.00180487	0.0206951
Snx25	21.945	5.85539	1.87671	3.12003	0.00180832	0.0207196
Gm37333	14.7056	6.24919	2.00546	3.11609	0.00183264	0.0209679
Rpl9-ps6	13.7521	4.15179	1.33294	3.11476	0.00184096	0.0210424
Gm37906	38.6608	7.64456	2.45749	3.11072	0.00186635	0.0213074
Gm2225	7.92048	5.35771	1.72282	3.10984	0.00187189	0.0213552
Gm29488	10.9097	5.81959	1.87172	3.10923	0.00187575	0.0213684
Esm1	58.3971	3.3344	1.07286	3.10795	0.00188388	0.0214147
Slc4a5	14.7667	6.25709	2.01504	3.10519	0.00190157	0.0215693
Slc38a11	12.1245	5.97291	1.92375	3.10484	0.00190385	0.0215797
Cep126	14.5322	6.23296	2.01028	3.10055	0.00193165	0.0218791
Gmpr2	18.1304	6.55278	2.11373	3.10011	0.00193449	0.0218956
Nxt1	15.6713	5.36187	1.73061	3.09825	0.00194669	0.0220063
Arhgef19	23.8953	6.95004	2.24326	3.09819	0.00194705	0.0220063
Trdmt1	45.4267	7.8772	2.54365	3.09681	0.00195617	0.0220936
Dolk	35.1009	7.50551	2.42404	3.09628	0.00195965	0.0221012
Nudt16	26.7243	7.11247	2.29798	3.09509	0.00196754	0.0221587
Jph1	37.786	7.6113	2.46045	3.09345	0.00197842	0.0222653
Zfp41	18.0333	6.54417	2.11766	3.09029	0.00199959	0.0224876
Gm5165	66.6526	8.43023	2.7299	3.08811	0.00201435	0.0226374
Tut1	14.1555	4.3527	1.41156	3.08361	0.00204503	0.0229496
Tcea3	11.6111	5.90846	1.91636	3.08317	0.0020481	0.0229515
Tmem251	15.3727	6.31393	2.04829	3.08253	0.00205247	0.0229841
Gm15530	23.7331	6.94115	2.25266	3.08131	0.00206092	0.0230462
Gm42702	21.7663	6.81537	2.21588	3.0757	0.00210012	0.0234513
Gm536	32.9461	7.41402	2.41211	3.07366	0.00211448	0.0235784
Dok3	10.628	4.76189	1.55026	3.07168	0.0021286	0.0237024
1500004A13Rik	50.3655	8.02596	2.61509	3.06909	0.00214709	0.0238746
Gm43268	20.1568	6.70448	2.1857	3.06743	0.00215906	0.0239909
Gm37090	16.8268	6.44503	2.1015	3.06687	0.00216315	0.0240195
Sinhcaf	17.5183	4.48823	1.46421	3.0653	0.00217454	0.024129
Lrrc8d	12.3832	5.018	1.63812	3.06326	0.00218942	0.0242601
Gm42502	15.7884	6.35361	2.07516	3.06175	0.0022005	0.0243487
Gcnt1	53.3472	8.10896	2.65132	3.05846	0.00222479	0.0245869
Eef2k	19.0166	5.64579	1.84767	3.05563	0.00224589	0.0247989
Hunk	15.7452	6.34807	2.07796	3.05495	0.002251	0.0248206
Gm42986	14.6179	5.22707	1.71189	3.05339	0.00226274	0.0248976
Gm16617	9.32624	5.59261	1.83162	3.05337	0.00226287	0.0248976
Pard3bos3	9.21122	5.57554	1.82606	3.05332	0.00226327	0.0248976
Tiaf2	26.6267	7.10643	2.32771	3.05297	0.00226585	0.0248976
Cox16	9.80797	5.66678	1.85676	3.05198	0.00227341	0.0249633
Arsg	22.4419	6.85955	2.2486	3.05058	0.00228398	0.0250446
A130010J15Rik	34.2074	7.46804	2.45312	3.0443	0.00233221	0.0255027
Gm42967	12.4105	6.0048	1.97272	3.04391	0.00233524	0.0255182
Pdzd4	27.2729	7.14096	2.34809	3.04117	0.00235657	0.0257157
mt-Tm	7.96604	5.36628	1.7662	3.03832	0.00237904	0.0259073
Gm38235	26.9076	7.12154	2.34473	3.03726	0.00238742	0.0259627
Slc25a19	20.7863	6.74968	2.22463	3.03407	0.00241277	0.0262204
Gm43511	13.3614	6.11226	2.01559	3.0325	0.00242539	0.0262855
8430429K09Rik	12.5842	5.0135	1.65326	3.0325	0.00242541	0.0262855
9330159F19Rik	17.6125	6.5097	2.14737	3.03147	0.00243362	0.0263204
Inhbb	12.5744	5.01102	1.65311	3.03126	0.00243535	0.0263211
Foxred1	28.3941	7.19913	2.37643	3.02939	0.00245048	0.0264304
Otx2	19.3292	6.64467	2.19821	3.02277	0.00250475	0.0269422
Gm43292	18.2677	6.56374	2.1728	3.02087	0.00252047	0.0270813
Slc47a2	9.11156	5.56052	1.84187	3.01894	0.00253657	0.0272045
Gm40309	18.7769	5.62736	1.86447	3.0182	0.00254278	0.0272045
Smim36	53.8351	8.12221	2.69108	3.01819	0.00254289	0.0272045
Cd33	39.6126	7.67968	2.54479	3.01781	0.00254612	0.0272206
Gm47003	42.146	7.76943	2.57502	3.01723	0.00255092	0.0272535
Mzf1	20.0102	6.69431	2.21961	3.01599	0.0025614	0.027347
Gm48014	42.2816	7.77367	2.5788	3.01445	0.00257442	0.0274354
Kri1	23.0533	6.8985	2.28876	3.01408	0.00257761	0.0274354
Eif3s6-ps1	9.35075	5.59589	1.85661	3.01404	0.00257795	0.0274354
2610044O15Rik8	20.3072	6.71587	2.22823	3.01399	0.00257835	0.0274354
Snhg4	19.462	5.65578	1.87857	3.01068	0.00260666	0.0276992
Nupl2	14.1456	6.1951	2.0585	3.00953	0.00261656	0.0277858
Commd1	24.6438	4.96811	1.65103	3.0091	0.00262026	0.0277878
Tmem38a	12.5376	6.01905	2.00269	3.00548	0.00265158	0.0280072
1500011B03Rik	9.91641	4.66061	1.55125	3.00441	0.00266093	0.0280872
Gm28809	31.203	7.3354	2.44233	3.00344	0.00266947	0.0281585
Zfp971	20.8898	6.75626	2.25067	3.00189	0.00268306	0.0282641
Slc24a4	15.7701	6.35009	2.11571	3.00139	0.00268746	0.0282917
Gm37254	14.3793	5.20274	1.73408	3.00028	0.00269733	0.0283529
Gm25848	19.5485	6.66049	2.22169	2.99794	0.00271813	0.028463
Mrps25	11.21	5.85747	1.95439	2.99708	0.00272575	0.0285238
Pde1c	18.9996	6.61945	2.20879	2.99687	0.00272769	0.0285253
Gm12743	17.6989	6.51781	2.17626	2.99496	0.00274485	0.0286668
Gm37436	18.8435	6.60773	2.2066	2.99453	0.00274869	0.028688
Slc16a14	37.2894	7.59265	2.53584	2.99414	0.00275224	0.0287061
Sco1	11.4822	4.87647	1.63009	2.99153	0.00277582	0.0289329
Tpgs1	11.1247	5.84884	1.95612	2.99003	0.00278952	0.0290267
Gm16059	15.013	6.28	2.10038	2.98994	0.00279032	0.0290267
Gm37598	16.2481	5.38982	1.80358	2.9884	0.00280441	0.0291541
Cmya5	34.957	7.4996	2.51063	2.98714	0.00281603	0.0292556
E430018J23Rik	25.1741	7.02586	2.35279	2.98618	0.00282486	0.0293158
Gm38070	23.5268	6.92752	2.32346	2.98155	0.00286792	0.0297361
Gm12543	11.6153	5.90897	1.98296	2.97987	0.00288367	0.0298558
Mrpl2	29.1942	7.2394	2.42996	2.97922	0.00288985	0.0298851
Gm11808	8.68786	5.49212	1.84439	2.97775	0.00290377	0.0300094
Gm12112	11.3883	5.88018	1.97502	2.97727	0.00290824	0.030036
Gm16121	24.7999	7.00451	2.35316	2.97664	0.00291424	0.0300783
Mnt	14.9475	5.26932	1.77261	2.97264	0.00295254	0.0304339
Spin4	18.4659	5.57968	1.87728	2.97221	0.00295666	0.0304565
Nudt18	12.3531	4.98768	1.67837	2.97173	0.00296125	0.0304839
Supv3l1	12.9209	5.07819	1.71071	2.96847	0.00299283	0.030729
Erbb2	14.7524	5.24775	1.7695	2.96567	0.00302025	0.0309904
Tk1	17.9385	5.52891	1.8646	2.96519	0.00302492	0.0309981
Gm17068	14.8671	6.266	2.11368	2.96449	0.00303186	0.0310491
Rpusd4	10.6023	4.7584	1.6054	2.96399	0.00303676	0.0310791
Gm19810	7.17077	5.21401	1.75948	2.96338	0.00304276	0.0311204
Prx	33.3088	7.42949	2.50831	2.96195	0.00305697	0.0312056
Il17rb	20.8588	6.75383	2.2804	2.96169	0.00305958	0.0312056
Gm20257	7.88229	5.35137	1.80707	2.96136	0.00306287	0.0312056
Tafa5	8.78336	5.50546	1.85911	2.96135	0.00306293	0.0312056
Gm13595	12.6247	6.03021	2.03706	2.96025	0.00307386	0.0312766
Ppp1r35	18.5272	6.58304	2.22668	2.95643	0.00311219	0.031626
Paqr3	10.6276	5.78209	1.95901	2.95154	0.00316193	0.0320655
Zfp456	16.9732	6.45795	2.18822	2.95123	0.00316509	0.0320655
Zfp963	15.1274	6.29117	2.13182	2.95108	0.00316669	0.0320655
Cnbd2	10.4608	5.75757	1.95107	2.95099	0.00316761	0.0320655
Adam1a	11.4045	5.88465	1.99571	2.94865	0.00319162	0.0322553
Cnmd	21.424	6.79285	2.30424	2.94798	0.0031986	0.0322553
Bax	13.6002	5.12978	1.74132	2.94592	0.00321999	0.0324129
Gm38253	13.8288	6.16084	2.09134	2.94588	0.00322038	0.0324129
Gm42603	21.4858	6.79761	2.30839	2.94475	0.0032322	0.0324699
Gm42842	25.3206	7.03371	2.38907	2.94412	0.00323876	0.0324945
Proser3	23.8271	6.94605	2.36192	2.94085	0.00327314	0.0327634
Eid2	13.2461	6.09838	2.07624	2.93722	0.00331172	0.0331214
Gm12276	8.86626	5.51908	1.88174	2.93297	0.00335734	0.0335352
Gm43162	44.977	7.86271	2.68258	2.93102	0.00337851	0.0336829
Slc35c1	13.8607	6.16516	2.10698	2.92606	0.00343282	0.0341382
Gm48998	8.50686	5.45945	1.86641	2.9251	0.00344341	0.0342005
Gm45838	13.0914	6.0823	2.07996	2.92423	0.00345307	0.0342534
C030017G13Rik	12.4316	6.00716	2.05557	2.92238	0.00347364	0.0344358
Ssna1	15.045	6.28293	2.15153	2.92021	0.00349792	0.0346548
Zfp938	39.0771	7.65983	2.6236	2.91959	0.00350492	0.0347024
Snai1	12.0279	4.93651	1.69315	2.91559	0.00355018	0.0351066
Hebp2	24.486	6.98525	2.39678	2.91444	0.00356332	0.0351794
Vsig10l	27.2845	7.14169	2.45052	2.91436	0.00356421	0.0351794
Kank4	26.6057	2.5811	0.886112	2.91284	0.00358158	0.0353288
Rgs6	8.77236	5.50368	1.89014	2.91178	0.00359374	0.0354045
Nup37	29.4471	7.25157	2.49107	2.91103	0.00360241	0.0354678
Gm4356	27.6566	7.16135	2.46072	2.91026	0.00361126	0.0355108
Mfrp	29.9444	7.2757	2.50029	2.90994	0.00361502	0.0355256
Serinc2	12.5452	6.02206	2.07058	2.90839	0.00363295	0.0356575
Gm38126	13.4962	6.12539	2.10847	2.90513	0.00367095	0.035919
D11Wsu47e	10.0953	5.70837	1.96933	2.89864	0.00374785	0.0365583
Atp8b5	14.8539	6.26452	2.1631	2.89609	0.00377847	0.0368343
Evi2	8.59713	5.47534	1.89197	2.89399	0.00380383	0.0370358
Gm6039	8.16665	5.40112	1.86681	2.89324	0.00381293	0.0371016
Gm43750	27.2714	7.14072	2.46884	2.89233	0.00382392	0.0371856
Armc7	16.6901	6.43199	2.22507	2.8907	0.00384389	0.037288
Gm37720	7.11774	5.20252	1.79991	2.89043	0.00384717	0.037297
Mettl8	35.9758	7.54062	2.60998	2.88915	0.00386286	0.0374071
Kcne4	31.4233	7.34571	2.54254	2.88912	0.00386325	0.0374071
C79798	24.8143	7.00506	2.42484	2.88887	0.00386624	0.0374131
Gm37314	16.8152	6.44279	2.23132	2.88744	0.00388391	0.0375611
Ogfod2	11.8784	5.94104	2.06084	2.88282	0.00394134	0.037954
Oas1c	31.3716	7.34288	2.54812	2.88168	0.00395561	0.0380682
Xntrpc	9.16278	5.56653	1.93305	2.87967	0.00398092	0.0382885
Gm49226	16.5753	6.42284	2.23117	2.87869	0.00399334	0.0383755
Gm37139	23.0873	6.90034	2.39721	2.87848	0.00399594	0.0383755
Gm17066	11.4294	4.86817	1.69243	2.87643	0.004022	0.0385594
Car11	8.80883	5.51166	1.91624	2.8763	0.00402372	0.0385594
Uros	12.3882	5.01773	1.74577	2.87423	0.0040502	0.0387533
Gm50273	41.0897	7.73231	2.69123	2.87315	0.00406397	0.038851
Gm37902	14.9727	6.27626	2.1866	2.87033	0.00410045	0.0391623
Hhipl2	33.8321	7.45243	2.59731	2.86928	0.00411404	0.0392584
Gm49839	23.2585	6.91131	2.41022	2.86751	0.0041372	0.0394318
Tmem241	18.1931	6.55669	2.28721	2.86668	0.00414799	0.0395109
Gm37060	21.2594	6.78175	2.36634	2.86592	0.00415798	0.0395822
2810405F17Rik	13.6567	6.14447	2.14463	2.86505	0.0041695	0.0396441
Dync1i1	18.715	6.59735	2.30369	2.86382	0.0041856	0.0397732
Gm38162	10.5403	5.76852	2.01611	2.86122	0.00422016	0.0399336
H3f3c	7.27665	5.23465	1.83064	2.85947	0.00424353	0.0400829
Trmt12	18.6075	6.59025	2.30488	2.85926	0.00424627	0.0400848
Col10a1	17.2834	6.48361	2.26808	2.85863	0.00425472	0.0401406
Epm2a	11.0624	5.84075	2.04343	2.8583	0.00425915	0.0401585
Usp50	15.29	6.30736	2.20892	2.8554	0.00429829	0.0405033
Lrp3	26.3149	7.0894	2.48311	2.85505	0.00430302	0.0405238
Cyp2j9	11.1975	5.85601	2.05156	2.85441	0.00431164	0.0405808
Col28a1	22.735	6.87822	2.41111	2.85272	0.00433469	0.0407492
F13a1	10.7267	4.76092	1.67114	2.8489	0.00438704	0.0411678
Pheta2	11.5121	5.89749	2.0709	2.84778	0.00440249	0.0412745
Gm43307	10.1795	5.7183	2.009	2.84634	0.00442246	0.0414265
Gm48314	9.06498	5.55209	1.95093	2.84586	0.00442911	0.0414642
Mtif3	7.6104	5.2995	1.86257	2.84526	0.00443751	0.0415183
Ttc26	30.0545	7.28125	2.56323	2.84066	0.00450206	0.0420973
Lama1	11.4747	5.89185	2.07504	2.83939	0.00451996	0.0422148
Grk3	29.1776	7.2386	2.55418	2.83402	0.00459658	0.042804
Trappc4	9.52995	4.60061	1.62417	2.83259	0.00461722	0.0429189
Tmem80	33.0416	7.41783	2.62045	2.83075	0.00464394	0.043118
Churc1	9.51444	5.62109	1.98623	2.83003	0.0046544	0.0431644
Pla2g7	9.9287	4.64571	1.64212	2.8291	0.00466793	0.0432646
A930001M01Rik	8.60841	4.4808	1.58459	2.82774	0.00468784	0.0434236
Rab7b	15.0667	6.28582	2.2264	2.82331	0.00475313	0.0438486
Gm37962	6.8779	5.15321	1.82562	2.82271	0.00476196	0.0438788
Pax1	124.306	9.32945	3.30898	2.81943	0.00481087	0.0442858
Slc4a8	30.8995	7.32157	2.59816	2.81798	0.00483268	0.044427
Mycn	31.2202	7.33593	2.60409	2.81708	0.00484618	0.0445094
Gm37660	16.0631	6.37843	2.26426	2.81701	0.00484728	0.0445094
Gm12359	20.2663	6.71344	2.3902	2.80874	0.00497361	0.0455108
Thap11	16.7749	6.44033	2.29455	2.8068	0.0050037	0.0457332
Adgrb2	8.76692	5.50405	1.96199	2.80534	0.00502639	0.0458611
Gm49747	15.8101	6.35415	2.26662	2.80336	0.00505733	0.0461168
Gm38374	9.38343	5.6007	2.00136	2.79844	0.00513499	0.0466781
Tnc	1590.53	1.08922	0.389239	2.79834	0.0051366	0.0466781
Uck1	9.397	5.60338	2.00356	2.79671	0.00516262	0.046846
Pwwp3b	10.3542	5.74326	2.05372	2.79652	0.00516567	0.046846
Rab2b	7.68403	4.27435	1.5285	2.79644	0.00516693	0.046846
Gm37788	8.62695	5.48193	1.96047	2.79623	0.00517032	0.0468499
Peg10	8.87912	4.49059	1.60772	2.79313	0.00522003	0.0471922
Ciao2b	10.1336	4.6882	1.68354	2.78473	0.00535719	0.0482151
Mad2l1	8.33106	4.39497	1.57825	2.78471	0.00535757	0.0482151
A530041M06Rik	21.7371	6.81367	2.4474	2.78404	0.00536868	0.0482876
Gm43461	15.8734	6.36001	2.28478	2.78364	0.00537525	0.0483191
Gm4833	6.6499	5.1045	1.83396	2.78333	0.00538045	0.0483384
Gm49949	13.2178	6.09624	2.19105	2.78233	0.00539697	0.0484593
Nr6a1os	9.13189	5.56147	1.99955	2.78136	0.00541314	0.0485769
Gm9523	7.48565	5.27672	1.89859	2.77928	0.00544801	0.0488344
Gm15738	7.47895	4.26892	1.53707	2.77731	0.00548113	0.0490726
Gm21092	9.47461	5.61616	2.024	2.77478	0.00552384	0.0493463
Gm9134	9.48156	5.61574	2.02406	2.77449	0.00552882	0.0493629
Pex11g	10.8133	5.80719	2.09482	2.77217	0.00556847	0.0496888
Slc22a8	12.9963	6.07285	2.19119	2.77149	0.00558003	0.0497359
Gm14410	7.7377	5.32275	1.92153	2.77006	0.00560466	0.0499273
Alb	33197.1	-19.6364	1.27254	-15.4309	1.01381e-53	1.60304e-49
Apob	7093.71	-17.4099	1.26462	-13.767	4.02865e-43	3.18505e-39
Xist	4344.43	-16.7025	1.28674	-12.9805	1.5791e-38	8.32293e-35
Serpina3k	2908.11	-16.1236	1.2502	-12.8968	4.69092e-38	1.55813e-34
Cps1	3440.49	-16.3662	1.26938	-12.893	4.92704e-38	1.55813e-34
Mug1	2530.39	-15.9228	1.24787	-12.7599	2.74528e-37	7.23474e-34
Gc	1785	-15.4196	1.27643	-12.0802	1.34409e-33	3.03611e-30
Fgb	1288.06	-14.9488	1.24846	-11.9738	4.87311e-33	9.6317e-30
Apoa1	1082.87	-14.6985	1.25302	-11.7304	8.89848e-32	1.56336e-28
Fga	905.51	-14.4405	1.25666	-11.4912	1.46094e-30	2.22565e-27
Abcb11	819.298	-14.2958	1.24461	-11.4862	1.54832e-30	2.22565e-27
Itih4	889.409	-14.4142	1.26258	-11.4164	3.46314e-30	4.56326e-27
Slco1b2	901.41	-14.4341	1.26852	-11.3787	5.33966e-30	6.49466e-27
Ces1c	820.296	-14.298	1.26443	-11.3079	1.1994e-29	1.35464e-26
Serpina1e	1033.88	-14.6319	1.29851	-11.2682	1.8838e-29	1.98577e-26
Fgg	742.131	-14.1536	1.26843	-11.1583	6.51977e-29	6.44316e-26
Kng1	595.346	-13.8349	1.26039	-10.9767	4.94861e-28	4.60279e-25
Cyp3a11	722.831	-14.1156	1.30048	-10.8542	1.90462e-27	1.6731e-24
C4bp	375.021	-13.169	1.26334	-10.424	1.92743e-25	1.52608e-22
Pah	354.425	-13.0871	1.2555	-10.4238	1.93028e-25	1.52608e-22
Mug2	614.089	-13.8805	1.33655	-10.3853	2.8916e-25	2.17724e-22
Gm10722	358.551	-13.1044	1.26682	-10.3443	4.43976e-25	3.19098e-22
G6pc	323.265	-12.9538	1.25729	-10.303	6.82836e-25	4.69435e-22
Cyp2c50	503.064	-13.593	1.32316	-10.2731	9.31179e-25	6.13492e-22
Gm5096	311.611	-12.9008	1.26229	-10.2201	1.61161e-24	1.01931e-21
Hrg	315.283	-12.9187	1.26763	-10.1912	2.16992e-24	1.31965e-21
Akr1c6	444.894	-13.4143	1.31872	-10.1722	2.63845e-24	1.54516e-21
Itih1	326.255	-12.9684	1.282	-10.1157	4.70479e-24	2.65686e-21
Cyp1a2	287.291	-12.7836	1.2652	-10.104	5.30373e-24	2.89181e-21
Cyp2c70	262.896	-12.6565	1.2619	-10.0297	1.12861e-23	5.94853e-21
Cyp4f14	299.091	-12.8415	1.28181	-10.0183	1.26719e-23	6.46349e-21
Cyp7a1	283.924	-12.7675	1.28092	-9.96742	2.11651e-23	1.04582e-20
Paqr9	268.859	-12.6874	1.27574	-9.94514	2.64802e-23	1.2688e-20
Ugt2b5	222.059	-12.4123	1.25993	-9.8516	6.74616e-23	3.13736e-20
Cth	230.755	-12.4671	1.26783	-9.83348	8.07794e-23	3.64938e-20
Apoc3	293.327	-12.8132	1.3084	-9.79302	1.20641e-22	5.29883e-20
Mgam	242.878	-12.5422	1.28133	-9.78838	1.26307e-22	5.39775e-20
Cfi	211.208	-12.3402	1.26142	-9.78284	1.33417e-22	5.55154e-20
Stra6l	270.307	-12.6972	1.30116	-9.75834	1.69908e-22	6.88867e-20
Ces3a	272.048	-12.7063	1.30415	-9.743	1.97642e-22	7.81277e-20
Otc	239.537	-12.5227	1.29034	-9.70498	2.87132e-22	1.10735e-19
Cyp2b9	201.434	-12.2726	1.26747	-9.68271	3.57128e-22	1.3445e-19
Cyp2d10	239.46	-12.5226	1.30038	-9.62997	5.97477e-22	2.19705e-19
Rgn	241.374	-12.5315	1.30195	-9.62521	6.2576e-22	2.24875e-19
Gjb1	240.178	-12.5247	1.30354	-9.60825	7.37898e-22	2.59281e-19
Tat	695.646	-14.0604	1.47205	-9.55158	1.27735e-21	4.39075e-19
Mettl7b	186.942	-12.1631	1.27401	-9.54715	1.33315e-21	4.48505e-19
Cpn2	213.686	-12.3584	1.29692	-9.52899	1.58824e-21	5.23192e-19
Slc27a2	226.64	-12.4408	1.30763	-9.51398	1.83503e-21	5.92153e-19
Cyp2c29	329.908	-12.9846	1.36789	-9.49245	2.25661e-21	7.13631e-19
Ugt2b34	239.952	-12.5229	1.3218	-9.47411	2.69033e-21	8.34108e-19
Nat8f2	425.719	-13.3523	1.41593	-9.43005	4.09896e-21	1.2464e-18
Apoh	292.523	-12.809	1.35874	-9.42712	4.21496e-21	1.25749e-18
C9	195.461	-12.227	1.30568	-9.36444	7.64582e-21	2.23881e-18
Igfbp1	184.235	-12.1415	1.30112	-9.33165	1.04236e-20	2.9967e-18
Sec14l4	274.109	-12.7176	1.36904	-9.28938	1.55188e-20	4.38186e-18
Slc17a2	145.416	-11.8012	1.27256	-9.27361	1.79944e-20	4.9917e-18
Nlrp6	163.575	-11.9701	1.2927	-9.25979	2.04829e-20	5.58406e-18
Sult2a8	177.384	-12.0891	1.30881	-9.23668	2.54252e-20	6.81396e-18
Cyp2c69	329.518	-12.9829	1.43919	-9.02101	1.86366e-19	4.91136e-17
Cyp2a22	160.128	-11.939	1.32584	-9.00482	2.1601e-19	5.59927e-17
Cyp2c40	137.812	-11.726	1.308	-8.96486	3.10665e-19	7.92296e-17
Fbp1	193.085	-12.2125	1.36514	-8.94595	3.68777e-19	9.25572e-17
Ugt3a2	160.622	-11.9465	1.33672	-8.93712	3.99431e-19	9.86844e-17
Saa4	129.861	-11.6403	1.30498	-8.91993	4.66574e-19	1.135e-16
Hsd3b3	115.231	-11.4651	1.29838	-8.83029	1.044e-18	2.46385e-16
Gm43314	150.609	-11.8538	1.34415	-8.81877	1.15726e-18	2.69097e-16
Cyp2j5	170.047	-12.0294	1.36555	-8.80921	1.26025e-18	2.87869e-16
Aqp9	217.851	-12.3864	1.40627	-8.80796	1.2744e-18	2.87869e-16
Hgfac	102.408	-11.2958	1.29613	-8.71506	2.90596e-18	6.4717e-16
Serpina1c	187.303	-12.1654	1.39998	-8.68968	3.63459e-18	7.98195e-16
Ugt2a3	103.449	-11.3115	1.30305	-8.68075	3.93163e-18	8.51602e-16
Akr1d1	93.9982	-11.1733	1.29487	-8.62889	6.19514e-18	1.32375e-15
Lilrb4a	103.002	-11.3043	1.31216	-8.61502	6.99288e-18	1.47429e-15
Gm10718	151.715	-11.8647	1.37795	-8.61042	7.2796e-18	1.51454e-15
Habp2	90.9946	-11.1248	1.29282	-8.60508	7.62663e-18	1.56613e-15
Cyp2d37-ps	115.182	-11.4669	1.33323	-8.60087	7.91142e-18	1.60379e-15
Cyp3a44	212.902	-12.3505	1.43708	-8.59415	8.38826e-18	1.67893e-15
Ugt2b36	138.594	-11.7326	1.36805	-8.57613	9.8115e-18	1.93924e-15
Ces3b	96.9005	-11.214	1.31448	-8.53109	1.4497e-17	2.82996e-15
Azgp1	241.874	-12.5371	1.47138	-8.52063	1.58685e-17	3.05991e-15
Aadac	162.201	-11.9612	1.4081	-8.49458	1.98645e-17	3.7843e-15
Cyp4a14	113.355	-11.4449	1.34878	-8.48542	2.14934e-17	4.04588e-15
Slc17a4	133.817	-11.6842	1.3912	-8.39859	4.51863e-17	8.40572e-15
Cyp2c37	262.298	-12.6539	1.51154	-8.37149	5.68949e-17	1.04607e-14
Pkhd1	101.203	-11.2762	1.34876	-8.36042	6.2494e-17	1.13581e-14
Cyp2a5	102.851	-11.3046	1.36503	-8.28163	1.21505e-16	2.18323e-14
C8a	144.742	-11.7972	1.42731	-8.26534	1.39295e-16	2.47476e-14
Hsd17b13	70.9585	-10.7671	1.30828	-8.22996	1.87281e-16	3.29032e-14
Acot4	186.576	-12.1627	1.47932	-8.22184	2.00402e-16	3.48216e-14
Mup3	310.617	-12.8976	1.56946	-8.21781	2.07251e-16	3.56201e-14
Afm	120.665	-11.53	1.40996	-8.17755	2.89678e-16	4.88212e-14
Cyp2d26	223.974	-12.4262	1.5196	-8.17732	2.90235e-16	4.88212e-14
Apoa5	105.912	-11.3471	1.39423	-8.13863	3.99769e-16	6.65383e-14
Dpys	77.5635	-10.8959	1.3434	-8.11069	5.03335e-16	8.29034e-14
Fgl1	88.5617	-11.086	1.37239	-8.07784	6.59243e-16	1.07463e-13
F12	222.641	-12.4151	1.54134	-8.05472	7.96578e-16	1.28525e-13
Inhbc	98.2258	-11.2328	1.398	-8.0349	9.36549e-16	1.49583e-13
Hao1	115.832	-11.4711	1.42899	-8.02739	9.95671e-16	1.57436e-13
Acsm5	211.955	-12.344	1.54245	-8.00289	1.21532e-15	1.90263e-13
Akr1c20	62.4911	-10.5848	1.32365	-7.99665	1.27855e-15	1.96276e-13
Uroc1	174.064	-12.0628	1.52381	-7.91622	2.44849e-15	3.72265e-13
Kmo	120.001	-11.5269	1.46551	-7.86546	3.67735e-15	5.48549e-13
Ambp	122.298	-11.5544	1.46941	-7.86332	3.7407e-15	5.52784e-13
Cpb2	97.7377	-11.2256	1.43132	-7.84281	4.40568e-15	6.39107e-13
Mtarc1	82.06	-10.9767	1.4007	-7.83661	4.62865e-15	6.65348e-13
Aqp8	154.559	-11.8885	1.52518	-7.79479	6.45156e-15	9.19028e-13
Mup22	59.5926	-10.517	1.35171	-7.7805	7.22391e-15	1.01986e-12
Cyp2a12	111.724	-11.4242	1.48149	-7.71128	1.24564e-14	1.72772e-12
Serpina3m	140.324	-11.7523	1.53476	-7.65745	1.89662e-14	2.60777e-12
Sele	89.7425	-11.1087	1.45133	-7.65411	1.94656e-14	2.65336e-12
Cyp3a59	50.0979	-10.2654	1.34544	-7.62976	2.35197e-14	3.17688e-12
Mbl1	52.5391	-10.3358	1.35597	-7.62238	2.49034e-14	3.30902e-12
Pon1	258.055	-12.6303	1.65893	-7.61348	2.66805e-14	3.51561e-12
Clec7a	91.4523	-11.1335	1.47015	-7.573	3.64706e-14	4.7659e-12
Cyp2c68	135.114	-11.6979	1.55793	-7.50862	5.97557e-14	7.68176e-12
Amph	54.6968	-10.393	1.39175	-7.46758	8.16807e-14	1.04156e-11
Gulo	108.06	-11.3713	1.52523	-7.45544	8.95665e-14	1.13298e-11
Cyp3a25	179.065	-12.1035	1.63268	-7.41328	1.2321e-13	1.53402e-11
Ces1f	52.2997	-10.3299	1.39981	-7.3795	1.5889e-13	1.96279e-11
Hjv	94.6385	-11.1794	1.51542	-7.3771	1.61777e-13	1.98296e-11
Gpr20	81.1217	-10.9631	1.51125	-7.25436	4.03554e-13	4.87099e-11
Bbox1	105.833	-11.3413	1.56474	-7.24804	4.22858e-13	5.06532e-11
C730036E19Rik	56.2038	-10.426	1.4403	-7.23876	4.52803e-13	5.38325e-11
Slc10a5	160.106	-11.939	1.6582	-7.19999	6.02172e-13	7.10563e-11
Slco1a1	139.861	-10.7808	1.50613	-7.15794	8.18972e-13	9.59228e-11
A1cf	58.2412	-10.4775	1.47729	-7.09237	1.31839e-12	1.53282e-10
Ugt2b35	52.9805	-10.341	1.4586	-7.08968	1.34427e-12	1.5515e-10
Acsm1	68.76	-10.7247	1.51449	-7.08139	1.42713e-12	1.6352e-10
Serpina6	95.3828	-9.40505	1.33434	-7.04846	1.80908e-12	2.04323e-10
Cyp2a4	38.0427	-9.8693	1.40862	-7.00638	2.44556e-12	2.70414e-10
Rdh7	71.5313	-10.7812	1.54085	-6.99688	2.61729e-12	2.87393e-10
Agmat	50.4175	-10.2757	1.46901	-6.99501	2.65235e-12	2.89234e-10
F9	57.36	-10.4639	1.49819	-6.9844	2.8608e-12	3.09829e-10
Orm1	34.9664	-9.74318	1.39558	-6.98147	2.92103e-12	3.142e-10
Cyp2d9	225.373	-11.4731	1.64807	-6.96155	3.36539e-12	3.59551e-10
Gucy2g	33.6612	-9.69448	1.41445	-6.85391	7.18598e-12	7.42646e-10
Qprt	31.8519	-9.60971	1.4077	-6.82652	8.69988e-12	8.81811e-10
Clec4f	33.18	-9.66573	1.42277	-6.79359	1.09377e-11	1.08092e-09
Keg1	32.4245	-9.63247	1.42592	-6.75525	1.42584e-11	1.3917e-09
Pklr	45.0989	-10.1176	1.50076	-6.74165	1.56594e-11	1.50979e-09
Nipal1	50.7833	-10.2807	1.52666	-6.73408	1.64974e-11	1.56201e-09
Atp7b	36.1725	-9.78931	1.46777	-6.66951	2.56663e-11	2.38726e-09
Mug-ps1	35.5448	-9.77448	1.47334	-6.63425	3.26153e-11	2.96387e-09
Cyp2c54	139.154	-11.74	1.77375	-6.61873	3.62305e-11	3.27358e-09
F10	166.334	-11.9971	1.81645	-6.60466	3.98438e-11	3.55938e-09
Cyp3a41a	28.1237	-9.43416	1.43393	-6.57923	4.72889e-11	4.15407e-09
Entpd8	69.576	-10.7419	1.63306	-6.57781	4.77435e-11	4.17083e-09
Dmgdh	55.2234	-10.4094	1.63943	-6.34938	2.16189e-10	1.76206e-08
Mbl2	44.6369	-10.1024	1.59191	-6.34609	2.2086e-10	1.79089e-08
Cyp2b13	72.0705	-10.7863	1.69994	-6.34509	2.22298e-10	1.79336e-08
Sall1	84.0039	-7.4574	1.17643	-6.339	2.31261e-10	1.84682e-08
Onecut2	77.782	-10.9022	1.72394	-6.32403	2.54832e-10	2.0046e-08
Gckr	23.9602	-9.20189	1.45611	-6.3195	2.62418e-10	2.03399e-08
Cfap97d1	37.0421	-9.82313	1.5583	-6.30376	2.90518e-10	2.23167e-08
Cyp4a31	33.0367	-9.65993	1.53244	-6.30364	2.90744e-10	2.23167e-08
4930553I21Rik	34.5054	-9.73253	1.54425	-6.30243	2.93017e-10	2.23826e-08
Rimbp2	36.1034	-9.78655	1.56156	-6.26716	3.67694e-10	2.7818e-08
Gm29966	87.3462	-11.0643	1.77178	-6.24474	4.24516e-10	3.18125e-08
Otogl	29.3573	-9.4993	1.52216	-6.24067	4.35704e-10	3.2497e-08
Galnt6	35.5152	-9.7704	1.57503	-6.20331	5.5289e-10	3.99191e-08
Cyp2d13	24.5342	-9.23661	1.4941	-6.18203	6.32807e-10	4.52757e-08
Gm10719	37.7958	-9.8549	1.59452	-6.18049	6.3905e-10	4.55164e-08
Slc22a1	173.266	-12.0537	1.99809	-6.03263	1.61313e-09	1.06278e-07
Plg	556.226	-9.5453	1.58731	-6.0135	1.81555e-09	1.19118e-07
Apoc4	30.7988	-9.56909	1.60208	-5.97292	2.33045e-09	1.50404e-07
2610528J11Rik	29.5403	-9.50861	1.6212	-5.86518	4.48645e-09	2.7496e-07
Fetub	59.6501	-10.5198	1.82879	-5.75234	8.80147e-09	5.09776e-07
Pglyrp2	31.7452	-9.60222	1.68945	-5.68365	1.31851e-08	7.41929e-07
Ces1b	15.0334	-21.8111	3.91317	-5.57376	2.49302e-08	1.33174e-06
Gm37587	15.0334	-21.8111	3.91317	-5.57376	2.49302e-08	1.33174e-06
Ighv16-1	15.0334	-21.8111	3.91317	-5.57376	2.49302e-08	1.33174e-06
Tph2	15.0334	-21.8111	3.91317	-5.57376	2.49302e-08	1.33174e-06
Gtf2a1l	14.7909	-21.7862	3.91327	-5.56725	2.58789e-08	1.37777e-06
Ugt2b1	72.4896	-10.8003	1.94068	-5.56519	2.61871e-08	1.38099e-06
Gm13043	14.5485	-21.767	3.91338	-5.56221	2.6638e-08	1.38099e-06
Gm48820	14.5485	-21.767	3.91338	-5.56221	2.6638e-08	1.38099e-06
Olfr851	14.5485	-21.767	3.91338	-5.56221	2.6638e-08	1.38099e-06
Pramel30	14.5485	-21.767	3.91338	-5.56221	2.6638e-08	1.38099e-06
Rnf151	14.5485	-21.767	3.91338	-5.56221	2.6638e-08	1.38099e-06
Trav6n-6	14.5485	-21.767	3.91338	-5.56221	2.6638e-08	1.38099e-06
ENSMUSG00002075932	14.306	-21.7408	3.91349	-5.55534	2.77073e-08	1.41991e-06
Slc12a3	14.306	-21.7408	3.91349	-5.55534	2.77073e-08	1.41991e-06
4930529I22Rik	14.0635	-21.718	3.91361	-5.54936	2.86721e-08	1.43925e-06
Gdf2	14.0635	-21.718	3.91361	-5.54936	2.86721e-08	1.43925e-06
Gm31181	14.0635	-21.718	3.91361	-5.54936	2.86721e-08	1.43925e-06
Gm38059	14.0635	-21.718	3.91361	-5.54936	2.86721e-08	1.43925e-06
Gm7609	14.0635	-21.718	3.91361	-5.54936	2.86721e-08	1.43925e-06
Dmbt1	39.2859	-9.90877	1.78623	-5.54731	2.90095e-08	1.44245e-06
4930470O06Rik	13.821	-21.6952	3.91373	-5.54337	2.96699e-08	1.45245e-06
Il23r	13.821	-21.6952	3.91373	-5.54337	2.96699e-08	1.45245e-06
Olfr983	13.821	-21.6952	3.91373	-5.54337	2.96699e-08	1.45245e-06
Rph3a	13.821	-21.6952	3.91373	-5.54337	2.96699e-08	1.45245e-06
Rn7s1	19.3316	-4.76861	0.860686	-5.54048	3.01644e-08	1.46467e-06
Atp1a4	13.5786	-21.6714	3.91385	-5.53709	3.07533e-08	1.46467e-06
Gm18484	13.5786	-21.6714	3.91385	-5.53709	3.07533e-08	1.46467e-06
Gm20642	13.5786	-21.6714	3.91385	-5.53709	3.07533e-08	1.46467e-06
Gm28360	13.5786	-21.6714	3.91385	-5.53709	3.07533e-08	1.46467e-06
Gm34788	13.5786	-21.6714	3.91385	-5.53709	3.07533e-08	1.46467e-06
Gm49037	13.5786	-21.6714	3.91385	-5.53709	3.07533e-08	1.46467e-06
Gm8883	13.5786	-21.6714	3.91385	-5.53709	3.07533e-08	1.46467e-06
Jph2	13.5786	-21.6714	3.91385	-5.53709	3.07533e-08	1.46467e-06
Cldn34b4	13.0936	-21.6203	3.91411	-5.52367	3.31985e-08	1.5394e-06
Gm12977	13.0936	-21.6203	3.91411	-5.52367	3.31985e-08	1.5394e-06
Gm16463	13.0936	-21.6203	3.91411	-5.52367	3.31985e-08	1.5394e-06
Gm21388	13.0936	-21.6203	3.91411	-5.52367	3.31985e-08	1.5394e-06
Ighv1-25	13.0936	-21.6203	3.91411	-5.52367	3.31985e-08	1.5394e-06
Kcnip1	13.0936	-21.6203	3.91411	-5.52367	3.31985e-08	1.5394e-06
Pate2	13.0936	-21.6203	3.91411	-5.52367	3.31985e-08	1.5394e-06
Tbx22	13.0936	-21.6203	3.91411	-5.52367	3.31985e-08	1.5394e-06
Fam170b	12.8511	-21.5949	3.91425	-5.517	3.44827e-08	1.58962e-06
Gdap1	12.8511	-21.5949	3.91425	-5.517	3.44827e-08	1.58962e-06
Tbx20	23.5268	-9.16655	1.66307	-5.51182	3.55147e-08	1.63244e-06
1700112D23Rik	13.3361	-21.5582	3.91398	-5.50801	3.62908e-08	1.65847e-06
Gm49436	13.3361	-21.5582	3.91398	-5.50801	3.62908e-08	1.65847e-06
Rdh16f2	27.7024	-9.41677	1.71715	-5.48397	4.1589e-08	1.88426e-06
Gm10862	22.9453	-9.14369	1.68809	-5.4166	6.07433e-08	2.67541e-06
Slc17a3	25.3827	-9.27637	1.71567	-5.40686	6.41409e-08	2.80164e-06
Slc22a26	67.5972	-10.6994	1.98013	-5.40336	6.54042e-08	2.84896e-06
Gm11581	18.8237	-8.84573	1.64023	-5.39298	6.92998e-08	3.01035e-06
Sema4a	82.6386	-5.99546	1.12975	-5.30688	1.11519e-07	4.68578e-06
Clca4a	22.9782	-9.14671	1.72927	-5.28935	1.2275e-07	5.05067e-06
Olfr1349	16.2511	-7.67735	1.48974	-5.15348	2.557e-07	9.86128e-06
Ankar	13.4012	-8.36322	1.62435	-5.14866	2.62349e-07	1.00686e-05
Gm44399	18.474	-8.81851	1.71959	-5.12825	2.92447e-07	1.11158e-05
Ces1g	57.1819	-10.4585	2.05158	-5.0978	3.43627e-07	1.28754e-05
Lrrc72	36.2738	-9.79416	1.96073	-4.99515	5.87908e-07	2.075e-05
Acnat1	24.6803	-9.24981	1.8743	-4.93508	8.01191e-07	2.73027e-05
Sult1b1	19.4945	-8.90729	1.80721	-4.92877	8.275e-07	2.8018e-05
4930455J16Rik	34.7314	-9.73169	1.97814	-4.91961	8.67186e-07	2.9299e-05
Cyp2c67	12.3916	-8.25526	1.6787	-4.91764	8.75923e-07	2.95311e-05
Ifi209	39.8981	-9.93281	2.08169	-4.77152	1.82842e-06	5.65773e-05
Gm17535	32.6446	-9.64238	2.07456	-4.64792	3.35293e-06	9.67454e-05
Dio1	80.108	-10.9405	2.39919	-4.56006	5.11384e-06	0.000140626
Zfp133-ps	10.6895	-8.02807	1.80374	-4.45079	8.55552e-06	0.000224717
Ido2	19.8223	-8.93512	2.01652	-4.43097	9.38118e-06	0.000243572
Mup20	9.2723	-7.83338	1.78053	-4.39947	1.08517e-05	0.000277649
9530078K11Rik	16.0674	-8.61586	1.96324	-4.3886	1.14083e-05	0.00029048
Zfp473	54.6145	-10.3873	2.37873	-4.36675	1.26111e-05	0.00031652
Nat8l	21.673	-9.06281	2.08307	-4.3507	1.35705e-05	0.000337385
Akr1c19	16.8392	-8.68942	2.002	-4.34037	1.42241e-05	0.000351974
C8b	29.7819	-9.51928	2.20906	-4.3092	1.63849e-05	0.000395539
Ftcd	129.811	-7.18218	1.67155	-4.29673	1.73337e-05	0.000415273
Cd209a	27.1889	-9.38792	2.19456	-4.27781	1.88743e-05	0.000446234
Spp2	14.6792	-7.51007	1.76584	-4.25298	2.1094e-05	0.000489417
Akr1c13	16.9307	-8.70765	2.07659	-4.19325	2.74981e-05	0.000606462
Mup10	26.1895	-9.32557	2.22415	-4.19287	2.75448e-05	0.0006066
Proc	14.9909	-8.5327	2.04637	-4.16968	3.05032e-05	0.000658003
Gm10319	45.1171	-10.1163	2.44892	-4.13091	3.61333e-05	0.000765871
4931428F04Rik	8.05993	-7.62538	1.87555	-4.06567	4.78945e-05	0.00098097
Muc16	31.2969	-9.58309	2.36465	-4.05265	5.06417e-05	0.0010266
Pcsk9	106.388	-6.84552	1.69972	-4.02744	5.63879e-05	0.00113005
Tjp3	30.1932	-9.53171	2.3823	-4.00105	6.30628e-05	0.00124333
Adgrd1	28.4099	-9.4439	2.39032	-3.95089	7.78615e-05	0.0015014
Oacyl	25.8267	-9.30512	2.36192	-3.93965	8.1601e-05	0.0015583
Gm8893	13.4156	-8.37367	2.13814	-3.91633	8.99081e-05	0.00168871
H1f1	24.8749	-9.25055	2.36582	-3.91009	9.22625e-05	0.00172646
4930444F02Rik	25.6896	-9.29881	2.41438	-3.85143	0.000117432	0.00213221
C1qb	110.162	-5.95602	1.54716	-3.84964	0.000118293	0.00214256
Nags	21.3232	-9.02844	2.36664	-3.81487	0.000136255	0.00241262
Kif23	145.328	-11.8005	3.09725	-3.80998	0.000138977	0.0024471
Cyp2c38	20.7343	-8.98705	2.37173	-3.78923	0.000151114	0.00261997
Ms4a14	133.149	-11.6742	3.09186	-3.77577	0.000159513	0.00274577
Cyp3a13	170.792	-7.11286	1.90528	-3.73324	0.000189029	0.00319329
Olfr1161	60.8559	-9.58025	2.5807	-3.71227	0.000205408	0.00344058
Gm17058	20.1454	-8.94467	2.42499	-3.68854	0.000225541	0.00371097
Sez6l	25.4996	-9.2951	2.52428	-3.68228	0.000231161	0.00379162
Gm37221	97.6519	-11.2267	3.08554	-3.63849	0.000274241	0.0043801
Rn7s2	7.03817	-6.47534	1.78995	-3.6176	0.000297349	0.00470639
Mpzl2	30.2775	-5.92046	1.6377	-3.61512	0.000300213	0.00473749
Cyp26c1	49.3491	-9.27678	2.58003	-3.5956	0.000323639	0.00505171
Inpp5j	17.0474	-8.70289	2.43111	-3.5798	0.000343851	0.00531568
Efnb2	976.678	-1.49875	0.419103	-3.5761	0.00034876	0.00537485
Gpr39	14.1605	-8.43545	2.37882	-3.54606	0.000391041	0.00594533
Clec4e	77.2064	-10.8876	3.08841	-3.52531	0.00042298	0.00633949
Gm37675	75.4083	-10.8536	3.09015	-3.51232	0.000444211	0.00663255
Gm48224	39.216	-8.94468	2.57704	-3.47092	0.000518684	0.00760801
Gm43648	68.4863	-10.7147	3.09044	-3.46704	0.000526226	0.00768963
Tmem198	66.4308	-10.6707	3.09232	-3.45072	0.0005591	0.00808828
Olfr285	66.1901	-10.6654	3.0945	-3.44656	0.000567774	0.00816149
Adgra1	64.3457	-10.6247	3.09283	-3.43525	0.000591999	0.00843305
Gm6967	37.0867	-8.86404	2.58871	-3.42411	0.00061681	0.00873404
Zbtb33	35.6454	-5.93158	1.73916	-3.4106	0.000648207	0.00912631
Bora	63.7866	-6.07445	1.7813	-3.41013	0.000649323	0.00912631
Cyp4f15	63.8155	-6.10353	1.79075	-3.40837	0.000653532	0.0091773
Gm41336	57.259	-10.4562	3.10136	-3.37148	0.000747657	0.0103068
Gm30505	57.0775	-10.4516	3.10043	-3.37102	0.000748907	0.0103151
Rasal1	10.359	-8.00177	2.37886	-3.3637	0.000769051	0.0105192
Pdilt	55.7016	-10.4165	3.10083	-3.35926	0.000781527	0.010653
Sult3a1	55.9127	-10.422	3.1045	-3.35706	0.000787764	0.0107288
Ces1d	10.8661	-8.05153	2.40035	-3.35431	0.000795629	0.0107987
Gm19619	54.2202	-10.3776	3.10692	-3.34017	0.000837273	0.0112768
Gm12204	30.3607	-8.57397	2.58128	-3.3216	0.000895032	0.0119428
Gm42467	9.72644	-6.91181	2.08551	-3.3142	0.00091905	0.0121709
Ms4a18	50.9573	-10.2879	3.10946	-3.30857	0.00093774	0.0123865
Foxa1	50.2314	-10.2672	3.10725	-3.30429	0.000952188	0.0125387
Gm3629	29.2499	-8.51975	2.58211	-3.29953	0.000968458	0.0127186
Serpinb1c	49.2944	-10.2401	3.1087	-3.294	0.000987719	0.0129287
AA387200	47.6019	-10.1896	3.11151	-3.27482	0.00105729	0.0137296
Sh2b2	47.6019	-10.1896	3.11151	-3.27482	0.00105729	0.0137296
Fsip2l	50.8981	-10.286	3.14112	-3.27463	0.001058	0.0137296
Lrp1b	20.2442	-8.96248	2.73705	-3.27451	0.00105846	0.0137296
Nlrp1a	48.4797	-10.2158	3.12736	-3.26659	0.00108851	0.0140732
Tlr9	19.7593	-8.92763	2.73554	-3.26357	0.0011002	0.0142127
Cyth4	9.53764	-6.8922	2.1153	-3.25826	0.00112098	0.0144105
Slc10a2	45.1539	-10.1134	3.11561	-3.24604	0.00117022	0.0148677
Clec4a1	45.3205	-10.1186	3.11754	-3.24571	0.00117159	0.0148677
Fscn2	44.7613	-10.1007	3.11771	-3.23979	0.00119616	0.0151263
Gm49750	45.4872	-10.1239	3.12499	-3.23965	0.00119678	0.0151263
Gm37899	12.9976	-8.30976	2.56674	-3.23748	0.00120591	0.0152178
Gm30082	44.3983	-10.089	3.11719	-3.23658	0.0012097	0.0152432
Col25a1	45.002	-10.1087	3.1236	-3.23624	0.00121118	0.0152477
Upk3b	18.5469	-8.83663	2.73175	-3.23479	0.00121732	0.0152885
Olfr1414	43.7483	-10.0678	3.1188	-3.2281	0.00124617	0.0156181
Slc22a16	43.8539	-10.0713	3.12019	-3.22779	0.00124751	0.0156181
Ifi214	43.265	-10.0517	3.11987	-3.22182	0.00127378	0.015859
Gm15859	43.6132	-10.0631	3.12595	-3.21923	0.00128537	0.0159868
Ear2	43.4909	-10.0594	3.12493	-3.21907	0.00128606	0.0159868
Amdhd1	42.6151	-10.0299	3.12114	-3.21353	0.00131114	0.0162347
Mpo	42.1614	-10.0145	3.12438	-3.20528	0.00134931	0.0165905
Gm18716	42.5706	-10.0282	3.13255	-3.20128	0.00136821	0.0167576
Best4-ps	41.7392	-9.99975	3.12801	-3.19684	0.0013894	0.0169711
Gm9972	41.7984	-10.0021	3.12969	-3.19587	0.00139409	0.0169957
Gm43031	22.4568	-5.68333	1.77919	-3.19434	0.0014015	0.0170334
Apol7a	42.191	-10.0157	3.13723	-3.19252	0.00141038	0.017115
A930038B10Rik	40.8318	-9.96818	3.12574	-3.18906	0.00142735	0.0172945
Glipr1l3	41.0429	-9.97574	3.13061	-3.18652	0.00143995	0.0174338
Gcgr	40.6207	-9.96058	3.12799	-3.18434	0.00145083	0.0175186
Olfr122	40.0763	-9.9412	3.12756	-3.17858	0.00147998	0.0177823
Gm38132	40.0466	-9.93998	3.13255	-3.17313	0.00150805	0.0179993
Zfp264	42.5984	-10.0297	3.16454	-3.16939	0.00152757	0.0181745
Gm29799	39.3207	-9.91371	3.12959	-3.16774	0.0015363	0.0182646
Gm37506	39.6689	-9.92629	3.13428	-3.16701	0.00154017	0.0182968
Gm19098	38.9282	-9.89914	3.13266	-3.15998	0.00157782	0.0186741
Sec31b	10.106	-6.99962	2.21584	-3.1589	0.00158367	0.0187292
Zfp980	38.5652	-9.88568	3.13184	-3.15651	0.00159668	0.0188408
Gm7957	38.7319	-9.89179	3.13577	-3.1545	0.00160773	0.0189288
Rbm44	38.5948	-9.88696	3.13717	-3.15155	0.00162404	0.0190782
Gm16174	6.3722	-7.30209	2.3177	-3.15058	0.00162947	0.0191141
Hamp	38.2023	-9.87211	3.13371	-3.15029	0.00163107	0.0191182
ENSMUSG00002075652	38.006	-9.86462	3.1335	-3.14811	0.00164328	0.0192471
Gm45135	37.9912	-9.86398	3.13473	-3.14667	0.00165139	0.0193277
Urah	23.228	-8.18746	2.60437	-3.14374	0.00166806	0.0194796
Gm32300	38.3393	-9.877	3.14552	-3.14003	0.00168933	0.0197134
4930461G14Rik	37.4467	-9.84325	3.13566	-3.13913	0.00169449	0.019759
Ms4a2	22.5557	-8.14257	2.59482	-3.138	0.00170103	0.0198207
Gm13350	23.7258	-8.21761	2.62073	-3.13562	0.00171494	0.0199534
Apoa4	37.2653	-9.83628	3.13742	-3.13515	0.00171769	0.019956
Olfr768	37.7801	-9.85581	3.14435	-3.13445	0.00172178	0.0199889
Gm9733	37.8541	-9.85906	3.14601	-3.13383	0.00172539	0.0200014
Gm25038	38.143	-9.86955	3.15238	-3.13082	0.00174317	0.0201485
Gm15523	36.8727	-9.82089	3.1371	-3.13056	0.00174472	0.0201516
Gm13223	22.4946	-8.13949	2.60353	-3.12634	0.00177	0.020384
Lipo4	36.1172	-9.79098	3.13984	-3.11831	0.00181891	0.020826
Spin3-ps	48.8212	-6.60414	2.12037	-3.11462	0.00184181	0.0210424
E430021H15Rik	22.8872	-8.16502	2.62585	-3.10948	0.00187419	0.021366
Gm10710	35.7246	-9.7751	3.14511	-3.10803	0.00188336	0.0214147
Gm29293	35.7246	-9.7751	3.14511	-3.10803	0.00188336	0.0214147
Gm42722	36.0875	-9.78962	3.15052	-3.1073	0.00188802	0.0214464
Olfr1096	36.269	-9.79683	3.15445	-3.10572	0.00189816	0.0215461
Gm1110	35.2098	-9.75447	3.15026	-3.0964	0.00195887	0.0221012
Platr21	36.8134	-9.81825	3.17154	-3.09574	0.00196322	0.0221258
Clca3a1	1142.37	-1.54664	0.500941	-3.08747	0.00201868	0.02267
Fabp1	35.8764	-9.78103	3.17224	-3.08332	0.00204705	0.0229515
Gm3854	33.9561	-9.70192	3.14766	-3.08226	0.00205436	0.022989
Gm44676	34.0321	-9.70502	3.15158	-3.07941	0.00207408	0.023177
Cyp2j12	33.4876	-9.68187	3.14949	-3.07411	0.00211133	0.0235598
Ceacam5	35.2394	-9.75589	3.17594	-3.07181	0.00212764	0.0237024
Olfr1257	34.9394	-9.74282	3.17312	-3.07042	0.00213755	0.0237853
Sel1l2	33.0951	-9.66473	3.15417	-3.06411	0.00218316	0.0242077
G630064G18Rik	32.9136	-9.65683	3.15301	-3.06273	0.00219327	0.0242857
Fau-ps2	33.3358	-9.67558	3.1636	-3.05841	0.00222514	0.0245869
Cacna1i	32.4599	-9.63692	3.15426	-3.05521	0.00224906	0.0248165
Gm35438	32.3691	-9.6329	3.15525	-3.05298	0.00226582	0.0248976
Mog	32.4747	-9.63769	3.15869	-3.05117	0.0022795	0.0250128
Olfr1200	32.521	-9.63939	3.16145	-3.04905	0.0022957	0.0251556
Olfr615	31.9766	-9.61516	3.15648	-3.04617	0.00231778	0.0253801
Glis3	214.868	-5.56986	1.82925	-3.04489	0.00232768	0.0254708
Sult2a1	31.7951	-9.60699	3.1568	-3.04327	0.00234022	0.025555
Gm41	31.6136	-9.59878	3.15788	-3.03963	0.00236867	0.0258122
Sprr1b	31.6136	-9.59878	3.15788	-3.03963	0.00236867	0.0258122
Tfap2e	32.3988	-9.63446	3.17173	-3.0376	0.00238467	0.0259507
Il24	31.584	-9.59719	3.16398	-3.03327	0.00241919	0.0262721
Chst9	31.4025	-9.58892	3.16149	-3.03304	0.00242102	0.0262739
Msrb1	9.53821	-7.86142	2.59311	-3.03166	0.00243216	0.0263204
Tnip3	31.5377	-9.59546	3.16526	-3.03149	0.00243347	0.0263204
Selenbp2	42.382	-10.0246	3.30763	-3.03076	0.00243939	0.0263467
Mgat4c	32.8691	-9.65459	3.18684	-3.02952	0.00244945	0.0264304
Tm4sf4	31.0248	-9.57143	3.164	-3.02511	0.00248546	0.0267894
Cd300ld	30.7674	-9.55961	3.16203	-3.02325	0.00250074	0.0269358
Il22ra1	30.7525	-9.55879	3.16224	-3.02279	0.00250459	0.0269422
Vmn2r105	30.6766	-9.55537	3.1632	-3.0208	0.00252111	0.0270813
Gm36642	30.5711	-9.5503	3.16242	-3.01993	0.00252829	0.0271401
Cfap206	30.7822	-9.56043	3.16725	-3.01853	0.00254003	0.0272045
Rps10-ps4	30.7822	-9.56043	3.16725	-3.01853	0.00254003	0.0272045
Nim1k	30.3748	-9.54093	3.16448	-3.01501	0.00256972	0.0274172
Gm48342	30.1933	-9.53233	3.16441	-3.01236	0.00259225	0.0275647
Ahsg	11.5151	-8.15228	2.7094	-3.00889	0.00262202	0.0277878
Car3	11.5151	-8.15228	2.7094	-3.00889	0.00262202	0.0277878
Arc	30.4507	-9.54438	3.17262	-3.00836	0.00262664	0.0278181
Vmn1r10	30.0878	-9.52718	3.16743	-3.00786	0.00263095	0.0278451
Mir669f	29.997	-9.52284	3.16684	-3.00705	0.00263794	0.0279004
Olfr1258	29.9211	-9.51934	3.16644	-3.00633	0.00264425	0.0279484
Aldob	10.1225	-7.00147	2.33161	-3.00285	0.00267468	0.0281947
Gm49593	30.1322	-9.5297	3.17672	-2.99986	0.00270107	0.0283529
Gm13715	29.71	-9.50892	3.17007	-2.99959	0.00270341	0.0283529
Nat8f5	29.71	-9.50892	3.17007	-2.99959	0.00270341	0.0283529
Vmn1r80	29.71	-9.50892	3.17007	-2.99959	0.00270341	0.0283529
Gm8955	30.0729	-9.52634	3.17595	-2.99952	0.00270403	0.0283529
Myrf	11.2727	-8.12175	2.70868	-2.99842	0.00271384	0.0284368
Ube2nl	29.347	-9.49128	3.16887	-2.99517	0.00274295	0.0286659
Olfr156	29.6952	-9.50807	3.17948	-2.99045	0.00278567	0.0290165
Gm6081	28.9841	-9.47344	3.17251	-2.98611	0.00282553	0.0293158
Evx1os	28.773	-9.46267	3.174	-2.98131	0.00287019	0.0297401
Dmbx1	28.8026	-9.46444	3.17629	-2.97972	0.00288513	0.0298558
Trac	29.6804	-9.50724	3.19622	-2.97453	0.0029344	0.0302666
Sftpa1	28.2286	-9.43528	3.1761	-2.97071	0.00297114	0.0305658
Jun	1777.83	-1.01151	0.340618	-2.96962	0.00298165	0.030654
Tdo2	10.5452	-8.02608	2.70659	-2.96539	0.00302304	0.0309981
Macroh2a3	17.7948	-7.7997	2.63282	-2.96249	0.00305159	0.0311905
Styk1	28.5619	-9.45183	3.19139	-2.96167	0.00305977	0.0312056
Eppk1	5.64641	-7.12358	2.4059	-2.96087	0.00306768	0.0312338
Sucnr1	27.8656	-9.41673	3.18435	-2.95719	0.00310452	0.0315683
Atxn7l1os2	27.8212	-9.41398	3.18578	-2.955	0.00312666	0.0317526
Ncr1	28.8322	-9.46622	3.20602	-2.95264	0.00315072	0.0319763
Gm5447	27.2916	-9.38658	3.18307	-2.94891	0.00318895	0.0322553
A430088P11Rik	27.6841	-9.40737	3.19084	-2.94824	0.00319584	0.0322553
Gm37435	27.6841	-9.40737	3.19084	-2.94824	0.00319584	0.0322553
Muc3a	9.23689	-5.97929	2.02813	-2.94817	0.00319657	0.0322553
Adam26b	29.1063	-9.47896	3.2167	-2.94679	0.00321088	0.0323584
Gm16485	27.2619	-9.3847	3.18616	-2.94546	0.00322477	0.0324158
Gm52946	27.2619	-9.3847	3.18616	-2.94546	0.00322477	0.0324158
Zp4-ps	27.0805	-9.37512	3.18423	-2.94423	0.00323755	0.0324945
Gm19696	27.6249	-9.40368	3.1943	-2.94389	0.00324116	0.0324979
Fgfr4	10.0603	-7.95857	2.70527	-2.94188	0.00326226	0.0326887
Rims1	26.9138	-9.36644	3.18502	-2.94078	0.00327385	0.0327634
Ackr3	513.327	-1.52842	0.521017	-2.93354	0.00335125	0.0334956
Wt1	12.3328	-8.2347	2.80913	-2.9314	0.00337435	0.033669
Gm10721	6.64964	-7.34436	2.50546	-2.93134	0.00337499	0.033669
Gm37125	6.16633	-7.23019	2.46769	-2.92994	0.00339031	0.0337766
Otof	26.6416	-9.35187	3.19202	-2.92976	0.00339219	0.0337766
Necab1	8.66763	-6.77845	2.31607	-2.92671	0.00342573	0.0340892
Olfr602-ps1	26.6879	-9.35386	3.19768	-2.92521	0.00344229	0.0342005
Gm18578	27.8952	-9.41859	3.22056	-2.92452	0.00344991	0.0342436
Gm31517	26.1731	-9.32628	3.19686	-2.91733	0.00353047	0.0349335
Gm20127	25.7805	-9.30427	3.19159	-2.91525	0.00355407	0.0351231
Zfp954	22.6678	-9.12273	3.13261	-2.91218	0.00358919	0.0353818
Olfr1231	26.5657	-9.34797	3.21182	-2.91049	0.00360862	0.0355069
Gm4640	25.599	-9.29415	3.19512	-2.90886	0.0036275	0.0356261
Gm7450	15.6875	-7.61795	2.6216	-2.90584	0.00366269	0.035918
Hk3	25.5694	-9.29213	3.19789	-2.9057	0.00366427	0.035918
Gm44991	25.7509	-9.30227	3.20157	-2.90553	0.00366631	0.035918
Tmem163	25.4787	-9.28703	3.19666	-2.90523	0.00366987	0.035919
Olfr858-ps1	25.3879	-9.28191	3.19584	-2.90437	0.00367988	0.0359841
Dsg3	25.4176	-9.28396	3.20044	-2.90084	0.00372162	0.0363473
Gm17830	26.1138	-9.32236	3.21405	-2.9005	0.0037257	0.0363646
Gm37516	25.8101	-9.30629	3.21438	-2.89521	0.00378906	0.0369147
Hoxb7	24.8287	-9.24981	3.19853	-2.89189	0.00382927	0.0372147
9130016M20Rik	24.8435	-9.25086	3.19963	-2.89123	0.00383736	0.0372476
Gm28140	24.8435	-9.25086	3.19963	-2.89123	0.00383736	0.0372476
Tnnt2	27.5323	-9.39984	3.25654	-2.88645	0.00389614	0.0376564
Gm31371	24.8139	-9.24877	3.20608	-2.88476	0.0039171	0.0378358
1700020D14Rik	24.6324	-9.23824	3.20308	-2.88417	0.00392443	0.0378604
ENSMUSG00002076522	24.6324	-9.23824	3.20308	-2.88417	0.00392443	0.0378604
Ddn	24.662	-9.24036	3.20446	-2.8836	0.00393162	0.0379065
Gucy1b1	202.881	-1.91952	0.665814	-2.88297	0.00393945	0.037954
Iqgap3	24.2695	-9.21697	3.20235	-2.87819	0.00399967	0.0383755
Rasl10b	24.2695	-9.21697	3.20235	-2.87819	0.00399967	0.0383755
Slc22a13	24.2843	-9.21805	3.20665	-2.87467	0.00404452	0.0387353
Gm47987	24.4806	-9.22979	3.21132	-2.87414	0.00405131	0.0387533
Itga7	6.31599	-7.29252	2.54073	-2.87025	0.00410149	0.0391623
Olfr801	23.8917	-9.1943	3.20547	-2.86831	0.00412666	0.0393551
Gm8304	24.1028	-9.20732	3.21328	-2.86539	0.00416494	0.0396245
Gzmk	23.7102	-9.18338	3.20747	-2.86312	0.00419485	0.0398178
Gm26520	23.8769	-9.19321	3.21128	-2.86278	0.00419939	0.0398178
Gm36550	23.8769	-9.19321	3.21128	-2.86278	0.00419939	0.0398178
Plbd1	5.88008	-6.18286	2.15981	-2.86268	0.00420068	0.0398178
Gm36435	24.0584	-9.20406	3.21537	-2.86252	0.00420287	0.0398178
Gm30332	23.6954	-9.18227	3.20909	-2.86133	0.00421866	0.0399336
Mup16	5.8793	-7.15938	2.50331	-2.85997	0.00423687	0.0400459
Slc30a3	33.8853	-7.44522	2.60327	-2.85995	0.00423708	0.0400459
Gm50451	23.9213	-9.1965	3.22224	-2.85407	0.00431631	0.0406005
Iyd	23.4084	-9.1646	3.21419	-2.8513	0.00435414	0.0409042
Gm49102	23.6343	-9.17901	3.21942	-2.85113	0.00435636	0.0409042
Gm50080	11.2459	-6.28445	2.20685	-2.8477	0.00440362	0.0412745
Tmprss11a	23.1214	-9.14672	3.22061	-2.84006	0.00451053	0.0421516
Vmn2r96	22.9695	-9.13772	3.21991	-2.83788	0.00454143	0.0423903
Gm34059	22.7584	-9.12405	3.21606	-2.83702	0.00455361	0.0424789
Gm3248	22.7732	-9.12521	3.21685	-2.83669	0.00455837	0.0424982
ENSMUSG00002076585	22.6677	-9.11833	3.2162	-2.83512	0.00458082	0.0426824
Gm30725	22.5769	-9.11258	3.21686	-2.83275	0.00461491	0.0429189
Gm24252	22.6825	-9.11949	3.21933	-2.83273	0.00461524	0.0429189
Gm2987	23.9361	-9.19761	3.24727	-2.83242	0.00461978	0.0429189
Gm49178	23.6658	-9.18011	3.24345	-2.83035	0.00464971	0.0431463
Gm32036	60.3248	-5.52454	1.95435	-2.82678	0.0047018	0.0434794
Eps8l3	22.3954	-9.10103	3.21981	-2.82658	0.00470486	0.0434794
Gm47141	22.3954	-9.10103	3.21981	-2.82658	0.00470486	0.0434794
Moxd2	22.3954	-9.10103	3.21981	-2.82658	0.00470486	0.0434794
Chat	22.3806	-9.09985	3.22006	-2.82599	0.00471351	0.0435085
Nphs1	22.3806	-9.09985	3.22006	-2.82599	0.00471351	0.0435085
Nlrp12	23.8473	-9.19108	3.25604	-2.82278	0.00476091	0.0438788
Nr1i2	22.1084	-9.08233	3.2214	-2.81937	0.00481173	0.0442858
Gm44636	22.214	-9.08939	3.22504	-2.81838	0.00482665	0.0443974
Vmn1r167	22.3658	-9.09868	3.23126	-2.81583	0.0048652	0.044648
Psmb6-ps	23.4676	-9.16912	3.25758	-2.8147	0.00488223	0.0447384
Gm14370	22.0029	-9.07524	3.22432	-2.81462	0.00488353	0.0447384
Gm16122	22.0029	-9.07524	3.22432	-2.81462	0.00488353	0.0447384
Gm29895	22.5473	-9.11027	3.23816	-2.81341	0.00490189	0.0448805
Ralyl	22.0325	-9.07766	3.2328	-2.80799	0.00498519	0.0455904
Gm12738	21.6399	-9.05142	3.2263	-2.80551	0.00502368	0.0458611
Gm14864	21.6399	-9.05142	3.2263	-2.80551	0.00502368	0.0458611
Aldh3b1	13.3523	-7.38112	2.63375	-2.80251	0.0050706	0.0462112
Gm47451	27.7176	-7.39623	2.64148	-2.80003	0.00510977	0.0465174
Brca1	5.22932	-6.99271	2.49739	-2.80001	0.00511008	0.0465174
Gm20305	21.4436	-9.03813	3.2282	-2.79974	0.0051143	0.046529
Gm47858	22.138	-9.08475	3.24793	-2.79709	0.00515653	0.0468323
Heatr4	29.0476	-9.48014	3.39149	-2.79527	0.00518558	0.0469537
Gm47472	21.851	-9.06583	3.24342	-2.79514	0.00518771	0.0469537
Gm11444	21.2622	-9.02597	3.22987	-2.79453	0.00519748	0.0470152
Gm19033	21.2474	-9.02471	3.23374	-2.7908	0.00525784	0.0474797
Olfr632	21.2474	-9.02471	3.23374	-2.7908	0.00525784	0.0474797
4930533P14Rik	21.277	-9.02723	3.23798	-2.78792	0.00530481	0.0478492
Gm19461	21.277	-9.02723	3.23798	-2.78792	0.00530481	0.0478492
Gal3st2c	21.7918	-9.06098	3.25224	-2.78607	0.00533513	0.0480893
Kcnn4	20.9751	-9.00625	3.23277	-2.78593	0.00533751	0.0480893
Olfr912	21.9733	-9.07288	3.26385	-2.77981	0.00543912	0.0487824
Mug4-ps	4.41759	-6.75789	2.43231	-2.77839	0.00546295	0.0489406
D630014O11Rik	20.7029	-8.98757	3.23738	-2.77618	0.00550014	0.0491624
Fem1al	20.7029	-8.98757	3.23738	-2.77618	0.00550014	0.0491624
Nr1h4	20.6122	-8.98128	3.24025	-2.77178	0.00557501	0.0497192

## Sheet: lymphnode
	baseMean	log2FoldChange	lfcSE	stat	pvalue	padj
Bpifa2	63065.1	17.4862	1.28729	13.5837	5.00499e-42	6.0157e-39
Glycam1	11218	14.9951	1.27161	11.7922	4.28148e-32	2.73386e-29
Smr3a	3471.79	13.3031	1.29408	10.28	8.67697e-25	2.27303e-22
Pip	3013.91	13.099	1.30049	10.0724	7.31966e-24	1.7708e-21
Marco	4182.03	13.5716	1.34749	10.0717	7.3664e-24	1.7708e-21
Gcnt1	1818.6	12.3702	1.26665	9.76606	1.57453e-22	3.4226e-20
2310057J18Rik	1973.23	12.488	1.2823	9.7387	2.06185e-22	4.4347e-20
Rap2b	1373.53	11.9653	1.23881	9.65867	4.51709e-22	9.51522e-20
Kcnj2	1953.57	12.4735	1.31598	9.47852	2.57905e-21	4.92502e-19
Dcpp1	2012.56	12.5164	1.34444	9.3098	1.28071e-20	2.3365e-18
BC037156	1367.11	11.9585	1.30517	9.16246	5.07261e-20	9.01292e-18
Ackr4	1013.12	11.5262	1.26003	9.14758	5.82243e-20	1.01683e-17
Car6	1042.97	11.5681	1.27169	9.09659	9.32138e-20	1.5872e-17
Btbd11	894.159	11.346	1.24781	9.0927	9.66092e-20	1.63142e-17
Gm42640	682.029	10.9553	1.21009	9.0533	1.38706e-19	2.32311e-17
Klhl42	742.54	11.0779	1.23673	8.95741	3.32395e-19	5.34789e-17
Kantr	620.086	10.8179	1.22615	8.82265	1.11781e-18	1.67942e-16
Uqcr10	718.993	11.0314	1.25254	8.80727	1.28231e-18	1.91251e-16
Colq	546.493	10.6356	1.23515	8.61082	7.25371e-18	9.75099e-16
Madcam1	546.284	10.6351	1.23626	8.60265	7.78956e-18	1.03353e-15
Gm37975	544.002	10.629	1.24323	8.54957	1.23549e-17	1.60911e-15
Fgf10	486.19	10.467	1.23025	8.50797	1.77004e-17	2.24641e-15
Shisa4	460.551	10.3888	1.22652	8.47014	2.45089e-17	3.07233e-15
Meox2	521.747	10.5688	1.2535	8.43147	3.41338e-17	4.17639e-15
Chrnb1	489.936	10.478	1.24318	8.42842	3.50353e-17	4.26117e-15
Gm10851	423.719	10.2685	1.21916	8.42261	3.6818e-17	4.4515e-15
Foxf1	472.725	10.4264	1.24589	8.36866	5.82786e-17	6.96379e-15
Zfas1	455.32	10.3723	1.23983	8.36594	5.96376e-17	7.08474e-15
Cst10	647.892	10.8812	1.30613	8.33084	8.02711e-17	9.48081e-15
Fam98b	419.2	10.2531	1.23252	8.31879	8.88678e-17	1.03762e-14
5330432J10Rik	253.751	6.76219	0.817122	8.27563	1.27779e-16	1.4668e-14
Atp5md	406.545	10.2089	1.23858	8.24236	1.68841e-16	1.91663e-14
Ly75	394.548	10.1656	1.2396	8.20072	2.38955e-16	2.66807e-14
Gm49266	411.71	10.2271	1.24913	8.1874	2.66939e-16	2.96433e-14
Bst1	424.514	10.2712	1.26601	8.1131	4.93454e-16	5.39185e-14
D17H6S53E	315.107	9.84126	1.21312	8.11236	4.96467e-16	5.39591e-14
Higd2a	340.588	9.95349	1.22863	8.10131	5.43726e-16	5.87829e-14
Gm11131	297.897	9.76026	1.20757	8.08255	6.34262e-16	6.78527e-14
Arrdc2	354.531	10.0114	1.23952	8.07682	6.64791e-16	7.07483e-14
E230020A03Rik	290.068	9.7219	1.20485	8.06899	7.08843e-16	7.50456e-14
5330406M23Rik	338.273	9.94359	1.23386	8.05893	7.69675e-16	8.10658e-14
Eif1b	388.841	10.1446	1.25948	8.05463	7.97167e-16	8.35308e-14
Gm49940	334.339	9.92683	1.23275	8.0526	8.10557e-16	8.44452e-14
Mycn	335.848	9.93327	1.23363	8.05205	8.14158e-16	8.44452e-14
Gm43023	308.565	9.81097	1.2211	8.03453	9.39394e-16	9.69426e-14
Atpif1	347.915	9.98418	1.24422	8.02447	1.01964e-15	1.04172e-13
Stx11	308.404	9.81022	1.22282	8.02259	1.03537e-15	1.05252e-13
Pde1c	323.831	9.88065	1.23375	8.00863	1.1599e-15	1.17328e-13
Gm42659	314.718	9.83951	1.2342	7.97238	1.55648e-15	1.56668e-13
Banf1	320.425	9.86539	1.23938	7.95994	1.72119e-15	1.71557e-13
Gm49395	382.201	10.1198	1.27252	7.95257	1.82679e-15	1.81199e-13
Snhg6	272.39	9.63107	1.21399	7.93338	2.13268e-15	2.09505e-13
B4galt7	288.521	9.71411	1.22548	7.92679	2.24892e-15	2.19706e-13
Nagk	307.746	9.80718	1.2373	7.92628	2.25802e-15	2.19706e-13
Gm11808	338.879	9.94619	1.2619	7.88193	3.22354e-15	3.12164e-13
Get1	265.598	9.59463	1.2192	7.86958	3.55824e-15	3.41341e-13
Dnajc6	282.064	9.68146	1.23126	7.86308	3.74809e-15	3.57873e-13
Pcdh15	290.735	9.7251	1.23897	7.84933	4.18268e-15	3.9751e-13
H2-K2	283.133	9.68693	1.2356	7.83988	4.50961e-15	4.26597e-13
A630081D01Rik	248.653	9.49957	1.21372	7.8268	5.00447e-15	4.71227e-13
Gm43984	326.501	9.89262	1.26498	7.82036	5.26724e-15	4.93695e-13
Ndufs6	306.593	9.80173	1.2545	7.81327	5.57213e-15	5.19887e-13
Srp19	275.328	9.64655	1.23515	7.81002	5.71805e-15	5.31077e-13
Rps15-ps3	326.881	9.89419	1.27114	7.78371	7.04277e-15	6.51153e-13
Gm37283	227.487	9.37127	1.20629	7.76869	7.93001e-15	7.29883e-13
Trim32	255.351	9.53787	1.2321	7.74115	9.85242e-15	8.98725e-13
C1qtnf7	332.642	9.91941	1.2825	7.73442	1.03875e-14	9.43326e-13
F8a	241.636	9.45829	1.22321	7.73232	1.05602e-14	9.5476e-13
Mrpl30	264.658	9.58954	1.24101	7.72719	1.09948e-14	9.89677e-13
Rpl38-ps2	287.778	9.71038	1.25968	7.70863	1.27179e-14	1.13478e-12
Cxxc4	239.459	9.44515	1.22706	7.6974	1.38857e-14	1.2336e-12
Fam126b	267.666	9.60581	1.24872	7.69251	1.4428e-14	1.27622e-12
H2aj	244.808	9.47707	1.23345	7.68341	1.5491e-14	1.36435e-12
Xkr6	231.746	9.39796	1.22569	7.66751	1.75373e-14	1.53794e-12
Swi5	242.962	9.46612	1.23649	7.65565	1.92339e-14	1.67951e-12
9530052E02Rik	215.648	9.29407	1.21442	7.65309	1.9621e-14	1.70603e-12
Nsrp1	272.057	9.62931	1.25918	7.64729	2.05261e-14	1.77716e-12
Polh	224.335	9.35103	1.22411	7.63906	2.18821e-14	1.88657e-12
Ubd	272.468	9.6315	1.26151	7.63489	2.26009e-14	1.92366e-12
Macrod2	202.665	9.20462	1.20561	7.63483	2.26116e-14	1.92366e-12
Gm43696	220.054	9.32324	1.22122	7.63439	2.26889e-14	1.92366e-12
Gm44891	211.598	9.26689	1.2149	7.62768	2.39015e-14	2.00979e-12
Nckap5	230.437	9.38975	1.23297	7.61557	2.62537e-14	2.18956e-12
Crisp1	274.823	9.6439	1.26667	7.61359	2.66592e-14	2.21434e-12
Tfam	273.13	9.63497	1.26788	7.59926	2.9782e-14	2.45377e-12
Tslp	474.189	10.4309	1.3728	7.5983	3.00042e-14	2.46216e-12
Mrpl41	247.942	9.49541	1.25013	7.59555	3.06482e-14	2.50494e-12
Zfp39	208.615	9.24622	1.21781	7.5925	3.13783e-14	2.55439e-12
Dmac1	220.659	9.32722	1.23246	7.56796	3.79128e-14	3.03793e-12
Gm47917	269.592	9.61622	1.27266	7.55602	4.15587e-14	3.30416e-12
Mfsd4b4	260.17	9.56484	1.26805	7.54295	4.59448e-14	3.62467e-12
Cdh6	255.089	9.53638	1.26583	7.53371	4.93203e-14	3.876e-12
Chrnb4	200.796	9.19109	1.2206	7.53	5.07395e-14	3.97226e-12
Stau2	225.079	9.35579	1.24341	7.52428	5.30128e-14	4.13439e-12
Plxdc2	362.403	10.0431	1.33597	7.51739	5.58787e-14	4.34133e-12
Art2a	238.416	9.43885	1.25811	7.50242	6.26511e-14	4.84905e-12
Gm45555	195.078	9.1495	1.22085	7.49436	6.66222e-14	5.11763e-12
2410006H16Rik	273.713	9.6381	1.28743	7.48631	7.08366e-14	5.42099e-12
Gm37452	179.286	9.02773	1.21096	7.45501	8.9863e-14	6.85139e-12
Nupr1	258.294	9.5544	1.2833	7.44519	9.68074e-14	7.35341e-12
Gm37811	191.259	9.12088	1.22623	7.43816	1.02096e-13	7.72636e-12
Zfand1	200.823	9.19127	1.23638	7.43402	1.05346e-13	7.9429e-12
Rgs4	354.934	10.013	1.34983	7.41796	1.18941e-13	8.93501e-12
Ndufa5	220.077	9.32346	1.25733	7.4153	1.21351e-13	9.08269e-12
Gm15772	210.038	9.25605	1.24835	7.41461	1.21986e-13	9.09688e-12
Gm10076	220.742	9.32774	1.25914	7.40802	1.28198e-13	9.52534e-12
Xlr5c	230.928	9.39287	1.26888	7.40249	1.33658e-13	9.89509e-12
Unc5c	254.344	9.53217	1.28801	7.40068	1.3549e-13	9.99446e-12
Eif4e3	206.395	9.23083	1.24838	7.39424	1.42218e-13	1.0453e-11
Ccdc149	189.292	9.10599	1.23244	7.38861	1.48377e-13	1.08666e-11
Tmem256	246.626	9.48776	1.28485	7.38436	1.53192e-13	1.11792e-11
Kctd7	191.33	9.1214	1.23593	7.3802	1.58055e-13	1.1493e-11
Hs3st3a1	180.442	9.03691	1.22463	7.37932	1.59095e-13	1.15034e-11
Sf3b5	213.706	9.28103	1.25774	7.37913	1.59323e-13	1.15034e-11
Hoxd10	174.025	8.9847	1.21823	7.37523	1.64066e-13	1.18041e-11
Extl1	218.312	9.31175	1.26443	7.36438	1.77973e-13	1.27151e-11
Apol11b	254.848	9.53509	1.29544	7.36049	1.83233e-13	1.30453e-11
A130010J15Rik	180.329	9.03597	1.229	7.35229	1.9484e-13	1.37757e-11
Mrpl57	204.824	9.21976	1.25559	7.34298	2.08897e-13	1.47186e-11
Gm18959	173.406	8.97949	1.22297	7.34234	2.09897e-13	1.47382e-11
Zfp799	205.303	9.22315	1.25628	7.34165	2.10974e-13	1.47631e-11
Chchd1	217.58	9.30698	1.26922	7.33283	2.25343e-13	1.56613e-11
Gchfr	223.644	9.34661	1.27548	7.32791	2.33767e-13	1.61917e-11
Gm45343	168.909	8.94168	1.22044	7.32659	2.36086e-13	1.62971e-11
Aif1l	213.459	9.27933	1.2682	7.31694	2.53683e-13	1.73943e-11
Gm42639	191.504	9.12294	1.24749	7.31303	2.61189e-13	1.78491e-11
Impa2	155.012	8.81781	1.20608	7.31111	2.64947e-13	1.80456e-11
Dnal1	208.435	9.24499	1.26515	7.3074	2.72355e-13	1.84885e-11
AW551984	211.12	9.26344	1.26807	7.30517	2.76924e-13	1.87364e-11
Fzd10	187.635	9.09328	1.24517	7.30285	2.81731e-13	1.89495e-11
Gm42899	307.615	9.80666	1.34287	7.30276	2.81928e-13	1.89495e-11
2500004C02Rik	183.249	9.05925	1.24317	7.28723	3.16385e-13	2.11264e-11
Gm38115	157.621	8.84192	1.2151	7.27668	3.42124e-13	2.27707e-11
Gm50010	158.903	8.85358	1.2168	7.27613	3.43527e-13	2.27899e-11
Scnm1	175.385	8.99589	1.23658	7.27483	3.46867e-13	2.2937e-11
Lyrm2	178.525	9.02159	1.24074	7.27116	3.56418e-13	2.34926e-11
Morc4	277.481	9.65778	1.33217	7.24965	4.17858e-13	2.74537e-11
Psg22	182.512	9.05343	1.25076	7.23832	4.54271e-13	2.97504e-11
B3gat3	170.336	8.95376	1.24102	7.21483	5.40009e-13	3.51401e-11
Ccdc107	166.565	8.92141	1.23674	7.21368	5.44615e-13	3.53274e-11
Gm7618	197.44	9.16682	1.27105	7.212	5.51356e-13	3.56514e-11
Snhg17	145.23	8.72384	1.20982	7.21085	5.56041e-13	3.5841e-11
Gm47411	153.437	8.80323	1.22211	7.20333	5.87578e-13	3.75187e-11
Slc18a1	296.858	8.78971	1.22051	7.20166	5.94823e-13	3.7863e-11
Sec61a2	145.328	8.72466	1.21307	7.1922	6.37534e-13	4.04557e-11
Gm44567	168.451	8.93765	1.24295	7.19068	6.44715e-13	4.07847e-11
Ltc4s	186.365	9.08353	1.26379	7.18751	6.59821e-13	4.16115e-11
Pigbos1	175.432	8.99629	1.2522	7.18436	6.75233e-13	4.24524e-11
Uqcc3	171.083	8.9601	1.2474	7.18301	6.81909e-13	4.27406e-11
Sirt4	153.116	8.79994	1.2272	7.17072	7.4605e-13	4.66178e-11
Gpr160	147.231	8.74351	1.21983	7.1678	7.6213e-13	4.74774e-11
Gm38062	156.444	8.8312	1.23426	7.15503	8.36574e-13	5.18221e-11
Aasdh	140.242	8.67328	1.2122	7.15496	8.36945e-13	5.18221e-11
Glp1r	174.974	8.99248	1.25745	7.15137	8.59158e-13	5.2877e-11
Tspan6	155.926	8.82617	1.23443	7.14999	8.67851e-13	5.32516e-11
Trim6	214.374	9.28551	1.29902	7.14811	8.79804e-13	5.38235e-11
Snapc5	162.662	8.88726	1.24397	7.14428	9.04662e-13	5.5179e-11
A930004J17Rik	161.834	8.87982	1.24304	7.1436	9.09152e-13	5.52878e-11
Gm43011	158.148	8.84658	1.23954	7.13699	9.53936e-13	5.78391e-11
Gm42675	179.751	9.03153	1.26697	7.12847	1.01491e-12	6.11839e-11
2610044O15Rik8	172.786	8.97432	1.25894	7.12845	1.01509e-12	6.11839e-11
Gm45854	142.677	8.69807	1.22057	7.12622	1.0316e-12	6.19961e-11
Smim11	184.51	9.06907	1.27319	7.12313	1.055e-12	6.32165e-11
D930019O06Rik	152.317	8.79244	1.23448	7.12239	1.06073e-12	6.33738e-11
Gm17491	133.799	8.60553	1.20834	7.12175	1.06565e-12	6.34823e-11
Gm12411	158.269	8.84782	1.24274	7.11963	1.08217e-12	6.42793e-11
Hscb	171.244	8.96145	1.25964	7.11427	1.12504e-12	6.66318e-11
Pex2	153.741	8.80582	1.23791	7.11343	1.13192e-12	6.68457e-11
5730409E04Rik	158.884	8.85336	1.24482	7.11218	1.1422e-12	6.72583e-11
Tnni3	176.359	9.00388	1.26617	7.11114	1.15089e-12	6.75749e-11
Cyp4f17	161.402	8.87604	1.24841	7.10989	1.16132e-12	6.7992e-11
H2bc21	176.588	9.00583	1.26725	7.10658	1.18956e-12	6.94468e-11
Zfp618	132.187	8.58797	1.20906	7.10303	1.22049e-12	7.1049e-11
Ptafr	173.78	8.98267	1.26739	7.08752	1.36537e-12	7.90328e-11
Slc8b1	155.844	8.82544	1.24556	7.08552	1.38524e-12	7.99563e-11
Gm43268	150.152	8.77172	1.2384	7.08311	1.40952e-12	8.11286e-11
5930430L01Rik	156.77	8.83398	1.24804	7.0783	1.45931e-12	8.37584e-11
Mfsd8	135.598	8.62474	1.22252	7.05487	1.72763e-12	9.8605e-11
Rpl21-ps8	156.774	8.83408	1.25234	7.05408	1.73751e-12	9.88928e-11
Commd7	160.189	8.86509	1.25693	7.05295	1.75159e-12	9.94172e-11
Caap1	131.623	8.58184	1.21747	7.0489	1.80343e-12	1.02076e-10
Gm45413	131.292	8.57808	1.21707	7.04813	1.81337e-12	1.02188e-10
Hsd17b10	177.859	9.01611	1.27925	7.04798	1.8154e-12	1.02188e-10
Dcpp3	245.381	9.48045	1.34713	7.03753	1.95681e-12	1.09845e-10
Mustn1	173.418	8.9796	1.277	7.0318	2.03891e-12	1.1414e-10
Amigo1	136.305	8.63214	1.22965	7.02	2.21862e-12	1.23861e-10
Gm15530	123.483	8.48983	1.21126	7.00909	2.39876e-12	1.3319e-10
Psmd10	153.625	8.80472	1.25682	7.00557	2.45986e-12	1.36212e-10
A530083M17Rik	129.577	8.55914	1.22298	6.99858	2.58578e-12	1.42571e-10
Gm43793	122.856	8.48242	1.21208	6.99824	2.59205e-12	1.42571e-10
Epor	151.586	8.78546	1.25542	6.99804	2.59563e-12	1.42571e-10
4632404H12Rik	123.35	8.48812	1.2133	6.99592	2.63531e-12	1.44019e-10
Raet1e	127.919	8.54057	1.2208	6.99587	2.63609e-12	1.44019e-10
Pfdn4	143.332	8.70482	1.24439	6.99525	2.64779e-12	1.44273e-10
Fam241a	124.337	8.49958	1.21592	6.99027	2.7436e-12	1.49095e-10
Smim26	147.182	8.74294	1.25146	6.9862	2.82429e-12	1.53074e-10
AI467606	153.583	8.80432	1.26091	6.98254	2.89897e-12	1.56705e-10
Gm49839	136.278	8.6322	1.23662	6.98046	2.94208e-12	1.58616e-10
2700097O09Rik	129.33	8.55633	1.22686	6.97416	3.07695e-12	1.65017e-10
Nostrin	159.22	8.85635	1.27007	6.97311	3.10006e-12	1.65821e-10
4930518I15Rik	139.036	8.66087	1.24301	6.96766	3.22265e-12	1.71928e-10
Entpd2	126.823	8.52813	1.22495	6.96203	3.35409e-12	1.78474e-10
Rab20	131.831	8.58411	1.2331	6.96142	3.36856e-12	1.78779e-10
Ssna1	145.325	8.72466	1.25425	6.9561	3.49811e-12	1.84695e-10
Gm10073	154.453	8.81253	1.26721	6.95429	3.54347e-12	1.86128e-10
Micos13	153.549	8.8041	1.26615	6.95343	3.56505e-12	1.86781e-10
Gm37906	138.918	8.65967	1.24578	6.95123	3.62117e-12	1.89236e-10
Ccl20	187.89	9.09537	1.30914	6.94758	3.71596e-12	1.9299e-10
Gm43149	144.842	8.71987	1.25513	6.94738	3.72134e-12	1.9299e-10
Stox1	137.903	8.64901	1.24637	6.93939	3.93804e-12	2.03711e-10
Gfra2	166.807	8.92352	1.28629	6.93742	3.99316e-12	2.05522e-10
Npas3	119.841	8.44644	1.22005	6.92301	4.42145e-12	2.26994e-10
Pbdc1	125.496	8.51291	1.23088	6.9161	4.64253e-12	2.37747e-10
Polr2i	132.241	8.58857	1.24203	6.91492	4.68135e-12	2.39135e-10
Bpgm	144.711	8.71854	1.2622	6.90744	4.93469e-12	2.51448e-10
Zfp40	116.406	8.4045	1.21969	6.8907	5.55182e-12	2.8219e-10
Maip1	129.179	8.55465	1.24304	6.88202	5.90083e-12	2.99185e-10
C130075A20Rik	172.138	8.96915	1.3039	6.87873	6.03897e-12	3.05431e-10
Timm9	129.462	8.55783	1.24433	6.87744	6.09396e-12	3.07451e-10
Tnfrsf23	138.334	8.6536	1.25851	6.87605	6.15335e-12	3.09683e-10
Dynlt2b	134.084	8.60845	1.25207	6.87538	6.18231e-12	3.10376e-10
Gm48887	162.88	8.88939	1.2931	6.87445	6.22273e-12	3.1164e-10
Bmp8a	131.222	8.57727	1.24862	6.86941	6.44676e-12	3.2207e-10
Ints10	128.905	8.55166	1.2463	6.86162	6.80837e-12	3.39306e-10
Gm37333	106.29	8.27345	1.20642	6.85786	6.99e-12	3.4751e-10
Spaar	174.992	8.99262	1.31313	6.84826	7.47534e-12	3.70192e-10
Phax	121.652	8.46813	1.23656	6.84812	7.48246e-12	3.70192e-10
Gimap1os	132.38	8.59008	1.25451	6.84735	7.52304e-12	3.713e-10
Uqcc2	147.01	8.74133	1.27672	6.84668	7.55833e-12	3.72143e-10
Mypopos	105.613	8.26417	1.20767	6.8431	7.74984e-12	3.80655e-10
Anapc13	140.168	8.67251	1.26741	6.84269	7.77186e-12	3.80821e-10
A4galt	151.863	8.78817	1.28464	6.84097	7.8657e-12	3.84497e-10
Ndufaf2	132.782	8.59442	1.25656	6.83966	7.93829e-12	3.87119e-10
Zfp563	139.265	8.66312	1.26852	6.82932	8.53195e-12	4.14093e-10
Obi1	106.322	8.27396	1.21286	6.82188	8.98553e-12	4.35074e-10
Fmc1	125.047	8.5078	1.24787	6.81784	9.24191e-12	4.4643e-10
Polr3d	129.79	8.56144	1.25657	6.81332	9.53732e-12	4.59378e-10
Phospho2	108.07	8.29735	1.21786	6.81305	9.55491e-12	4.59378e-10
1700123O20Rik	131.624	8.5818	1.2598	6.81204	9.6226e-12	4.61546e-10
Timm22	126.877	8.52878	1.25287	6.80738	9.93898e-12	4.75604e-10
Zc3h6	132.349	8.58969	1.26275	6.80235	1.02924e-11	4.91367e-10
Rars2	127.582	8.53688	1.25533	6.80048	1.04271e-11	4.96634e-10
Cryzl2	135.578	8.62452	1.27065	6.78748	1.14107e-11	5.42222e-10
Tcaf2	100.791	8.1968	1.20806	6.78508	1.16026e-11	5.50061e-10
Vsig10l	140.464	8.67549	1.27897	6.78316	1.17573e-11	5.56102e-10
Gm5963	113.283	8.36519	1.23363	6.78095	1.19391e-11	5.63398e-10
Churc1	125.241	8.51004	1.2555	6.77819	1.21694e-11	5.72943e-10
Gm47817	102.607	8.22251	1.21358	6.77544	1.24028e-11	5.8259e-10
Ebag9	123.528	8.49013	1.25578	6.76085	1.37185e-11	6.42914e-10
Gm50462	98.9025	8.16962	1.20878	6.75855	1.39382e-11	6.51716e-10
Siva1	112.828	8.35947	1.23754	6.75491	1.42927e-11	6.66765e-10
Bcl7a	102.716	8.22394	1.21814	6.75123	1.46598e-11	6.8233e-10
Gm42481	125.344	8.51138	1.26122	6.74855	1.49327e-11	6.93454e-10
Mrps31	121.645	8.46798	1.25509	6.74689	1.5105e-11	6.98811e-10
Ormdl2	109.377	8.31453	1.23237	6.74678	1.51165e-11	6.98811e-10
Fastkd3	100.149	8.18743	1.21401	6.74412	1.53954e-11	7.101e-10
Dsc3	233.617	9.40952	1.39578	6.74141	1.56852e-11	7.21838e-10
Gm37720	107.084	8.28425	1.22917	6.73972	1.5869e-11	7.28654e-10
Tmem80	135.351	8.62204	1.27937	6.73929	1.59165e-11	7.29197e-10
Taf13	106.709	8.27891	1.23028	6.72928	1.70506e-11	7.79409e-10
Arhgef26	100.067	8.18622	1.21657	6.72895	1.70893e-11	7.79431e-10
Syn2	109.458	8.31568	1.23587	6.72862	1.71284e-11	7.79477e-10
Gm37420	107.693	8.2923	1.2329	6.72584	1.74579e-11	7.92703e-10
Ost4	116.472	8.40528	1.25027	6.72275	1.78323e-11	8.07908e-10
Gm8566	110.872	8.33416	1.23982	6.72208	1.79154e-11	8.0988e-10
Cdk5	111.533	8.34279	1.24174	6.71865	1.83414e-11	8.27309e-10
Blvra	105.423	8.26167	1.23041	6.71459	1.886e-11	8.48823e-10
Trappc6a	131.478	8.58019	1.27871	6.71002	1.94593e-11	8.73873e-10
Gm50287	99.5038	8.17835	1.21965	6.70551	2.00708e-11	8.99356e-10
Zg16	114.747	8.38392	1.25074	6.70318	2.03928e-11	9.11786e-10
4633401B06Rik	105.296	8.25995	1.23293	6.69945	2.09208e-11	9.33353e-10
Pet100	127.631	8.5373	1.27524	6.69466	2.16174e-11	9.62328e-10
B130021K23Rik	106.613	8.27765	1.23683	6.69262	2.19209e-11	9.73717e-10
Apol11a	103.584	8.23606	1.23164	6.68705	2.27714e-11	1.0093e-09
Mrpl16	94.1347	8.09825	1.21161	6.68388	2.3269e-11	1.02844e-09
Rpl28-ps1	119.867	8.44676	1.26391	6.68306	2.34009e-11	1.0305e-09
Ccdc115	103.8	8.23903	1.23336	6.68012	2.38745e-11	1.04909e-09
Irx3	95.9926	8.12628	1.21706	6.67697	2.43925e-11	1.06955e-09
Hint3	102.42	8.21972	1.23115	6.67643	2.44832e-11	1.07123e-09
Gm12254	121.424	8.46535	1.26887	6.67156	2.531e-11	1.10504e-09
Ttc32	106.653	8.27838	1.24174	6.66675	2.61526e-11	1.13854e-09
Gm49971	96.0787	8.12792	1.21921	6.66655	2.61886e-11	1.13854e-09
Foxred1	101.945	8.21301	1.23225	6.66502	2.64621e-11	1.14799e-09
E230013L22Rik	110.073	8.3237	1.24953	6.66144	2.71153e-11	1.17383e-09
Lsm5	113.458	8.36749	1.25786	6.65218	2.88792e-11	1.24755e-09
Gm8129	108.071	8.29733	1.24746	6.65137	2.90382e-11	1.25177e-09
D130020L05Rik	98.542	8.16423	1.22774	6.64982	2.93453e-11	1.26234e-09
Gm44091	109.437	8.31545	1.25105	6.64679	2.99547e-11	1.28585e-09
Pdgfc	175.292	8.9951	1.35399	6.64338	3.06564e-11	1.31321e-09
Gm48617	116.345	8.40412	1.26686	6.63384	3.27061e-11	1.39808e-09
Nit2	94.5764	8.10488	1.22198	6.63258	3.29879e-11	1.40425e-09
Cxcl13	368.186	10.0659	1.51776	6.63209	3.30959e-11	1.40592e-09
Gm47826	103.735	8.2382	1.24293	6.62806	3.40135e-11	1.4419e-09
Gm37768	103.662	8.23712	1.24418	6.62054	3.57889e-11	1.51403e-09
Gm50130	87.3474	7.99026	1.20723	6.61865	3.6249e-11	1.53032e-09
Ikzf5	95.4531	8.11823	1.22731	6.61468	3.72365e-11	1.56634e-09
Gm42993	93.7828	8.09268	1.22346	6.6146	3.72555e-11	1.56634e-09
Acp6	103.26	8.23173	1.24461	6.6139	3.74335e-11	1.57059e-09
Sec22a	119.508	8.44237	1.27881	6.60174	4.06369e-11	1.7015e-09
Cntn1	139.213	8.66265	1.31278	6.59871	4.14754e-11	1.73193e-09
Mrpl55	103.345	8.23273	1.24768	6.59844	4.15494e-11	1.73193e-09
Pheta2	104.964	8.25522	1.25113	6.5982	4.16178e-11	1.73193e-09
Klhl15	87.4303	7.9915	1.21164	6.59558	4.23604e-11	1.75925e-09
Mrpl47	86.3874	7.97419	1.21085	6.5856	4.53044e-11	1.8771e-09
Gm37109	86.7413	7.9801	1.2118	6.58535	4.53819e-11	1.8771e-09
Gm19967	100.605	8.19441	1.24445	6.58479	4.5553e-11	1.88037e-09
Pglyrp1	112.25	8.35204	1.26863	6.58352	4.5945e-11	1.89273e-09
Kcna2	121.995	8.4722	1.28699	6.58294	4.61232e-11	1.89625e-09
Ift74	92.9592	8.07995	1.22839	6.57765	4.7793e-11	1.96095e-09
Scgb2b27	113.365	8.36622	1.27214	6.57647	4.81732e-11	1.97259e-09
Pdss2	109.202	8.31223	1.26447	6.57367	4.90912e-11	2.00616e-09
Cda	109.613	8.31795	1.26545	6.57311	4.92748e-11	2.00965e-09
Fam217b	110.18	8.3251	1.26686	6.57142	4.9838e-11	2.02857e-09
Rpp25l	97.1329	8.14333	1.23931	6.57085	5.00281e-11	2.03225e-09
Mrps36	90.0657	8.03433	1.22313	6.56867	5.07681e-11	2.05822e-09
Mrpl2	121.937	8.47142	1.29111	6.56133	5.33305e-11	2.15341e-09
Mir1931	99.633	8.18001	1.24675	6.56109	5.34151e-11	2.15341e-09
Serpina3i	94.956	8.11059	1.23617	6.56104	5.34322e-11	2.15341e-09
Lrrn1	144.74	8.71877	1.32912	6.55983	5.38697e-11	2.16677e-09
Pcdhb22	99.9832	8.18508	1.248	6.55858	5.43221e-11	2.18067e-09
Dnai1	96.1797	8.12925	1.24159	6.54745	5.85274e-11	2.34488e-09
Taf11	90.5919	8.04271	1.2285	6.54678	5.87895e-11	2.35077e-09
Mrpl40	101.519	8.20715	1.25551	6.53689	6.28092e-11	2.5066e-09
Gm36988	88.4854	8.00928	1.22565	6.5347	6.37355e-11	2.53861e-09
Hunk	87.3247	7.98967	1.22376	6.52878	6.63062e-11	2.63075e-09
Igsf8	92.812	8.07757	1.23786	6.52544	6.78043e-11	2.68497e-09
Dkk2	110.761	8.33269	1.27744	6.52296	6.89353e-11	2.7232e-09
2810001G20Rik	83.6983	7.92852	1.21552	6.52274	6.90362e-11	2.7232e-09
Svbp	99.4811	8.17785	1.25405	6.52117	6.97607e-11	2.73874e-09
Pabpc4l	88.6598	8.01165	1.22859	6.52102	6.98322e-11	2.73874e-09
Tmem251	94.8899	8.10956	1.24414	6.51819	7.1159e-11	2.78543e-09
Dnaaf10	85.6429	7.96163	1.22343	6.50763	7.63453e-11	2.97703e-09
Atpaf2	117.266	8.41513	1.29332	6.50663	7.68555e-11	2.99122e-09
Mtln	100.236	8.18866	1.25862	6.50608	7.7139e-11	2.99654e-09
Slc41a2	118.857	8.43449	1.29725	6.50182	7.93565e-11	3.07683e-09
Hinfp	79.1444	7.84783	1.21199	6.47515	9.47183e-11	3.65969e-09
Gm10736	90.73	8.04488	1.24243	6.4751	9.47475e-11	3.65969e-09
Gm42483	78.8979	7.84332	1.21197	6.47153	9.70165e-11	3.73322e-09
4833438C02Rik	81.5869	7.89167	1.21998	6.46871	9.88413e-11	3.79629e-09
Gm38340	81.518	7.89097	1.2204	6.46588	1.00712e-10	3.86089e-09
Gm42484	87.1086	7.98624	1.23604	6.46116	1.03906e-10	3.97585e-09
Gm45873	78.3048	7.83246	1.21373	6.45322	1.095e-10	4.18209e-09
Polr2j	105.611	8.26411	1.28218	6.44534	1.15342e-10	4.39699e-09
Gm48889	81.6905	7.89342	1.22598	6.43845	1.20699e-10	4.59264e-09
Gm43813	77.7555	7.82227	1.21501	6.43803	1.21037e-10	4.59692e-09
Prkg2	78.8536	7.84274	1.21841	6.43688	1.21954e-10	4.6208e-09
Mrps25	87.8679	7.99883	1.2427	6.43668	1.22118e-10	4.6208e-09
Gm22146	95.3452	8.11683	1.26111	6.43625	1.22461e-10	4.62522e-09
Bloc1s5	85.66	7.96185	1.23764	6.4331	1.25024e-10	4.71332e-09
Tmem101	85.1076	7.95253	1.23672	6.43031	1.27341e-10	4.79182e-09
Col22a1	80.4585	7.87165	1.22436	6.42922	1.28264e-10	4.80933e-09
Rbm19	78.3453	7.83345	1.21842	6.4292	1.28277e-10	4.80933e-09
Gm15760	85.8739	7.96559	1.24189	6.41411	1.41653e-10	5.30107e-09
Ttc6	81.459	7.88959	1.23037	6.41235	1.43292e-10	5.35262e-09
Gm42715	74.9237	7.76907	1.21169	6.41179	1.43825e-10	5.36273e-09
G6pc3	85.4475	7.95855	1.24154	6.41022	1.45314e-10	5.40838e-09
Arl6	92.5712	8.07405	1.25965	6.40973	1.45776e-10	5.41571e-09
Lbhd1	90.2273	8.03688	1.25423	6.40784	1.47597e-10	5.47341e-09
Angpt1	85.9229	7.96645	1.24345	6.40674	1.48663e-10	5.50295e-09
C1ql2	120.2	8.45086	1.31959	6.40415	1.51206e-10	5.58311e-09
Map1lc3a	98.3897	8.16183	1.27449	6.40398	1.51375e-10	5.58311e-09
Gm43483	76.8578	7.80585	1.2191	6.40295	1.52403e-10	5.6109e-09
Gm43581	85.9488	7.96686	1.2453	6.39753	1.57915e-10	5.80339e-09
Gm42819	83.0188	7.91666	1.23776	6.39597	1.59536e-10	5.85243e-09
Slc26a11	72.6244	7.72393	1.20843	6.39173	1.64023e-10	6.00625e-09
Gm48766	89.5246	8.02587	1.25678	6.38607	1.70203e-10	6.2214e-09
Scgb1b27	106.388	8.27457	1.29613	6.38404	1.72479e-10	6.29332e-09
Gm39041	86.2776	7.97224	1.2489	6.38344	1.73158e-10	6.30684e-09
Mief2	79.6918	7.85771	1.23138	6.38123	1.75666e-10	6.38681e-09
Erich1	85.1206	7.95303	1.24697	6.37787	1.79572e-10	6.51722e-09
Map2k6	75.8212	7.7861	1.22096	6.37705	1.80528e-10	6.54031e-09
Saysd1	85.008	7.9509	1.24743	6.37381	1.84387e-10	6.66828e-09
Gm49708	79.6338	7.85666	1.23286	6.37271	1.85716e-10	6.70446e-09
Wfs1	80.9444	7.88016	1.23722	6.36927	1.8993e-10	6.8445e-09
Polr2d	76.0887	7.79091	1.22399	6.36519	1.95048e-10	7.01659e-09
Shisa2	87.3465	7.99015	1.25538	6.36474	1.95615e-10	7.0246e-09
Fam220a	84.582	7.94368	1.24826	6.36383	1.96784e-10	7.05417e-09
Zfp691	78.6455	7.83861	1.23218	6.36156	1.9972e-10	7.14688e-09
Gm43329	88.2082	8.0045	1.25839	6.3609	2.0057e-10	7.16478e-09
Gm43462	91.5182	8.05762	1.26686	6.36029	2.01368e-10	7.18071e-09
Tspan33	75.8835	7.78716	1.2246	6.35894	2.03152e-10	7.2317e-09
Katnal1	72.9717	7.73064	1.21602	6.35735	2.05268e-10	7.29434e-09
Pdcd5-ps	86.7633	7.9805	1.25609	6.35346	2.10519e-10	7.46795e-09
Fam181b	74.7951	7.76619	1.22271	6.35165	2.13019e-10	7.54354e-09
Cyb561d2	81.2837	7.8862	1.24172	6.35102	2.13892e-10	7.56133e-09
A530064N14Rik	74.86	7.76747	1.22456	6.34309	2.25195e-10	7.94716e-09
C030006K11Rik	80.473	7.87176	1.24212	6.33737	2.33725e-10	8.23398e-09
Rpl13a	80.7633	7.87721	1.24315	6.33648	2.35077e-10	8.2584e-09
Zcchc10	81.5413	7.8912	1.24538	6.33638	2.35227e-10	8.2584e-09
Bola2	80.912	7.87969	1.24488	6.32966	2.457e-10	8.6113e-09
Ccdc84	69.6752	7.66426	1.21108	6.32843	2.47662e-10	8.66519e-09
Hspb11	80.6703	7.87544	1.24504	6.32545	2.52492e-10	8.81908e-09
Gm42611	68.7131	7.64412	1.20941	6.32055	2.60634e-10	9.08795e-09
Mreg	117.867	8.42253	1.33298	6.31858	2.63974e-10	9.18873e-09
Lsm3	71.0479	7.69215	1.21761	6.31743	2.65952e-10	9.24182e-09
Clec12b	77.8268	7.82347	1.23895	6.31461	2.70838e-10	9.39564e-09
Tfap4	88.0344	8.00133	1.26719	6.31421	2.71537e-10	9.40391e-09
A2m	73.5035	7.74103	1.22759	6.30585	2.86619e-10	9.89405e-09
Tmem222	86.6885	7.97927	1.26538	6.30583	2.86658e-10	9.89405e-09
Rpl17-ps5	89.2017	8.02044	1.27201	6.30534	2.87558e-10	9.90838e-09
Nkx6-1	82.1186	7.90095	1.25324	6.30441	2.89295e-10	9.95145e-09
Fdx1	79.5881	7.85592	1.24651	6.30234	2.93181e-10	1.00682e-08
Chia1	1662.1	8.29397	1.31611	6.3019	2.94013e-10	1.00798e-08
Gm37645	70.8139	7.68771	1.22044	6.29915	2.99282e-10	1.02433e-08
Snrpa1	80.8832	7.87915	1.25146	6.29598	3.05469e-10	1.04375e-08
Dtwd2	70.7434	7.68584	1.22103	6.29454	3.08315e-10	1.05172e-08
St6galnac6	91.1259	8.05111	1.27983	6.29077	3.15889e-10	1.07576e-08
Epb41l5	86.0367	7.96818	1.26706	6.2887	3.20128e-10	1.08709e-08
Vkorc1	74.7076	7.76457	1.2347	6.28863	3.20279e-10	1.08709e-08
Twnk	78.2182	7.83077	1.24533	6.28809	3.21403e-10	1.08909e-08
Mthfd2l	85.4276	7.95798	1.26616	6.28514	3.27552e-10	1.10809e-08
Gm43018	75.9648	7.78902	1.23958	6.28361	3.308e-10	1.11723e-08
Gm9968	79.775	7.85927	1.25113	6.28175	3.34773e-10	1.12878e-08
Epb41l4aos	69.84	7.66727	1.22086	6.28023	3.38074e-10	1.13804e-08
9630013D21Rik	81.3356	7.88725	1.25627	6.27831	3.42274e-10	1.14861e-08
Aven	66.65	7.60036	1.21058	6.27828	3.42339e-10	1.14861e-08
Gm13868	74.8793	7.76796	1.23734	6.27797	3.43031e-10	1.14904e-08
Gm42967	68.6672	7.64296	1.21791	6.27546	3.48604e-10	1.1658e-08
Gm43430	77.9421	7.82582	1.24719	6.27474	3.50217e-10	1.16928e-08
Rps15a-ps6	84.3161	7.93904	1.2653	6.27445	3.50874e-10	1.16956e-08
Gm29488	69.8804	7.66833	1.22233	6.27356	3.52894e-10	1.17438e-08
Mitf	85.4907	7.95903	1.26877	6.27304	3.5407e-10	1.17638e-08
Gm48062	68.8055	7.64595	1.2195	6.26977	3.61588e-10	1.19941e-08
Lrrc3b	74.5076	7.76086	1.23793	6.26923	3.62828e-10	1.20156e-08
A530017D24Rik	78.9637	7.84443	1.25185	6.26625	3.69845e-10	1.22282e-08
Gm47657	72.3057	7.718	1.2329	6.26003	3.84894e-10	1.26847e-08
Wfdc12	173.809	8.98294	1.43506	6.25965	3.85854e-10	1.26959e-08
C1ql3	72.1359	7.71407	1.23268	6.25797	3.90022e-10	1.28124e-08
Lonrf1	70.0338	7.67155	1.22648	6.25495	3.97634e-10	1.30415e-08
Gm42992	67.3067	7.61424	1.21792	6.25184	4.05636e-10	1.32826e-08
Zfp248	65.2115	7.56847	1.21152	6.2471	4.18148e-10	1.36486e-08
Gm43792	81.088	7.88293	1.26227	6.24506	4.23639e-10	1.38058e-08
D130062J10Rik	65.5463	7.57622	1.21347	6.24344	4.28059e-10	1.39276e-08
Exoc3l4	71.714	7.70554	1.23514	6.23857	4.41586e-10	1.43449e-08
A530041M06Rik	70.4883	7.68073	1.2314	6.23741	4.44872e-10	1.44287e-08
Gm38156	85.7638	7.96408	1.27748	6.23419	4.54122e-10	1.47054e-08
Rps15a-ps5	82.5604	7.90874	1.26944	6.23013	4.66062e-10	1.50443e-08
5730507A11Rik	70.7533	7.68667	1.23407	6.22873	4.70228e-10	1.51548e-08
Pstk	75.4385	7.77851	1.24935	6.22604	4.78373e-10	1.53931e-08
Dcps	73.2702	7.73656	1.243	6.22409	4.84367e-10	1.55381e-08
Thap11	84.7179	7.94605	1.27666	6.22408	4.84402e-10	1.55381e-08
Tcaim	71.5104	7.70141	1.23751	6.2233	4.86792e-10	1.55903e-08
Fcho1	138.513	6.81696	1.09559	6.22221	4.90216e-10	1.56754e-08
Ccser1	63.9202	7.53978	1.2126	6.21788	5.0393e-10	1.60887e-08
Sdf2l1	78.8615	7.84255	1.26136	6.21754	5.05021e-10	1.60984e-08
Kcnj14	83.3466	7.92247	1.27428	6.2172	5.06111e-10	1.6108e-08
Slc37a4	89.1647	8.01979	1.28999	6.21692	5.07006e-10	1.61114e-08
Gadd45a	94.8432	8.10889	1.30497	6.21384	5.17059e-10	1.64054e-08
Gm37060	62.3164	7.50303	1.20925	6.20472	5.47928e-10	1.73579e-08
Pax9	72.782	7.72679	1.24537	6.20439	5.49083e-10	1.73675e-08
Atat1	74.1216	7.75324	1.24987	6.20322	5.53201e-10	1.74707e-08
Gata6os	80.9516	7.88041	1.27057	6.20228	5.56502e-10	1.75478e-08
Tefm	63.6689	7.53385	1.21542	6.19857	5.69785e-10	1.7939e-08
A430110C17Rik	63.9662	7.54097	1.21722	6.19525	5.81922e-10	1.8293e-08
Zfp580	71.9432	7.7101	1.24512	6.19225	5.93107e-10	1.86159e-08
Serf1	70.7458	7.68623	1.24256	6.18579	6.17934e-10	1.93654e-08
Gm16059	66.1966	7.58997	1.22727	6.18446	6.23163e-10	1.94994e-08
Efcab7	69.8268	7.66694	1.24047	6.18069	6.38219e-10	1.994e-08
Lpo	76.4418	7.79756	1.26179	6.17978	6.41918e-10	2.00249e-08
Tmem241	86.0278	7.96807	1.28954	6.17899	6.45146e-10	2.00949e-08
Frs3	76.9048	7.80638	1.26386	6.1766	6.54958e-10	2.03695e-08
Gm44432	68.4715	7.6392	1.23686	6.17627	6.56341e-10	2.03815e-08
Coprs	70.214	7.67531	1.24457	6.16705	6.95772e-10	2.15731e-08
Gm16170	62.7626	7.51313	1.21868	6.16495	7.05044e-10	2.18003e-08
Gm44530	81.6279	7.89232	1.2802	6.16491	7.05232e-10	2.18003e-08
Zbtb8os	93.338	8.08579	1.31183	6.16377	7.10319e-10	2.19244e-08
Pthlh	67.2792	7.61331	1.23523	6.1635	7.11537e-10	2.19289e-08
Slc17a5	88.9385	8.0162	1.30087	6.16218	7.17492e-10	2.20791e-08
Snrpert	65.8801	7.58316	1.23087	6.16082	7.23712e-10	2.2233e-08
Ormdl3	75.8792	7.78698	1.264	6.16061	7.24671e-10	2.2233e-08
Gm14853	61.6991	7.489	1.21593	6.15906	7.31765e-10	2.2417e-08
Gm48673	64.2983	7.54795	1.22587	6.1572	7.40415e-10	2.26481e-08
Raver2	69.0863	7.65169	1.24321	6.15478	7.51802e-10	2.2962e-08
2610021A01Rik	69.1015	7.6519	1.24333	6.15434	7.5393e-10	2.29926e-08
Brinp1	67.1614	7.61082	1.23689	6.15321	7.59294e-10	2.31217e-08
Gm8186	71.4292	7.69976	1.25189	6.15051	7.72329e-10	2.34836e-08
A430103D13Rik	62.9629	7.51771	1.2224	6.14997	7.74988e-10	2.35295e-08
Tyr	102.901	8.22668	1.33775	6.14964	7.76572e-10	2.35426e-08
Egflam	77.8877	7.8246	1.27248	6.14907	7.79373e-10	2.35925e-08
Bmyc	69.5005	7.6602	1.24655	6.14513	7.98964e-10	2.41498e-08
Pxmp2	95.2967	8.11586	1.32121	6.14273	8.11137e-10	2.44815e-08
Gm12974	62.3309	7.50313	1.22219	6.13908	8.29982e-10	2.50122e-08
Msantd3	73.1428	7.73403	1.25985	6.13886	8.3117e-10	2.50122e-08
Pkd2l2	65.4924	7.57455	1.23437	6.13636	8.44339e-10	2.53712e-08
AA474408	58.8923	7.42148	1.20996	6.13365	8.58841e-10	2.5769e-08
Ndufaf3	69.2729	7.6556	1.2492	6.12841	8.87607e-10	2.65931e-08
Gm48890	58.7063	7.41709	1.21053	6.12713	8.94761e-10	2.67682e-08
Zkscan6	77.3868	7.81531	1.27576	6.126	9.01146e-10	2.6918e-08
Fzd10os	78.6935	7.83955	1.27976	6.12578	9.02405e-10	2.6918e-08
Pnkp	67.9524	7.62786	1.24567	6.1235	9.15406e-10	2.7266e-08
Gm15866	64.7867	7.55883	1.23497	6.12064	9.31992e-10	2.77196e-08
Gm9958	66.5371	7.59761	1.24149	6.11976	9.37135e-10	2.78321e-08
Gm43499	70.1242	7.67322	1.25419	6.11808	9.47085e-10	2.80868e-08
Gm43557	66.2659	7.59175	1.24131	6.11591	9.60066e-10	2.84305e-08
2300009A05Rik	60.0967	7.45048	1.21928	6.11057	9.92737e-10	2.93554e-08
Gm47664	80.4776	7.87234	1.28891	6.10778	1.01029e-09	2.98132e-08
Gm37653	67.0515	7.60846	1.24573	6.10764	1.01114e-09	2.98132e-08
Aste1	58.0144	7.39978	1.2117	6.10693	1.01566e-09	2.99033e-08
Gm48582	63.4955	7.53032	1.23314	6.10662	1.01761e-09	2.99176e-08
H2aw	80.3899	7.87045	1.28963	6.10286	1.04185e-09	3.05599e-08
Ccdc122	57.3577	7.38341	1.20984	6.10277	1.04244e-09	3.05599e-08
Gm15644	58.7019	7.41687	1.21543	6.10228	1.04569e-09	3.06111e-08
Zfp213	57.7812	7.39396	1.2127	6.09709	1.0802e-09	3.1531e-08
Gm42551	66.0696	7.58784	1.24499	6.09469	1.09652e-09	3.1947e-08
Mgst3	65.6595	7.5782	1.24344	6.09453	1.09758e-09	3.1947e-08
Dtd2	73.3306	7.73771	1.27013	6.09206	1.11469e-09	3.23529e-08
Abhd14a	62.0034	7.49557	1.23106	6.0887	1.1383e-09	3.29914e-08
Gm43009	56.7973	7.36934	1.21038	6.08845	1.14008e-09	3.29962e-08
Fkbp1b	68.1032	7.63092	1.25364	6.08701	1.15042e-09	3.32483e-08
Nrxn1	74.8887	7.76838	1.27752	6.08084	1.19555e-09	3.45038e-08
AA465934	61.7916	7.49054	1.23193	6.08035	1.1992e-09	3.45443e-08
Hilpda	66.3663	7.59359	1.2489	6.0802	1.20034e-09	3.45443e-08
Thoc6	58.6605	7.4156	1.22014	6.07765	1.21958e-09	3.5019e-08
Igdcc4	61.5152	7.48458	1.23153	6.07747	1.22094e-09	3.5019e-08
Cep44	68.5066	7.63946	1.25704	6.07733	1.22197e-09	3.5019e-08
Gm43533	62.125	7.49856	1.23401	6.07657	1.22778e-09	3.51362e-08
Gm38042	67.2492	7.61317	1.25304	6.07578	1.23386e-09	3.52204e-08
Phf2os1	59.4811	7.4356	1.22382	6.07574	1.23417e-09	3.52204e-08
Gm21781	61.9528	7.49435	1.23377	6.07437	1.24478e-09	3.54736e-08
Snip1	73.2728	7.73683	1.27413	6.07225	1.26129e-09	3.5894e-08
Pcnx4	62.7016	7.51162	1.23731	6.07092	1.27179e-09	3.61425e-08
Rpgrip1l	60.6784	7.46461	1.23	6.06879	1.28874e-09	3.65733e-08
Gm11478	61.6662	7.4877	1.23402	6.06776	1.29709e-09	3.67593e-08
A930005H10Rik	74.856	7.76767	1.28129	6.06238	1.34119e-09	3.79564e-08
Gm43130	80.7864	7.87768	1.29979	6.06074	1.35495e-09	3.82928e-08
Gm37186	58.7239	7.41712	1.22397	6.05987	1.36233e-09	3.84482e-08
Ercc1	72.0808	7.71293	1.2729	6.05931	1.36705e-09	3.85283e-08
Gpr35	146.19	7.76858	1.28242	6.05776	1.3803e-09	3.8848e-08
Tpgs1	58.7579	7.41803	1.22501	6.05547	1.40005e-09	3.93498e-08
Coq3	67.8979	7.62667	1.26026	6.05166	1.43362e-09	4.02378e-08
Nudt17	62.9234	7.51672	1.2423	6.05067	1.44247e-09	4.04308e-08
Xlr5b	66.6633	7.6002	1.25723	6.04518	1.49241e-09	4.17732e-08
Snx16	57.8356	7.39577	1.22368	6.04386	1.50468e-09	4.20591e-08
4930556M19Rik	56.5234	7.36209	1.21835	6.04267	1.51582e-09	4.23124e-08
[truncated: 4,545 more rows]
