# Supplementary material for: Three-dimensional mapping of hepatic lymphatic vessels and transcriptome profiling of lymphatic endothelial cells in healthy and diseased livers
Source: Theranostics. 2023 Jan 1;13(2):639–58. doi: 10.7150/thno.79953 (PMC9830445; doi:10.7150/thno.79953)
Supplement: Supplementary file 2 — Supplementary tables 2-7. [file thnov13p0639s2.zip › table/Table S7.xlsx]

## Sheet: GO
	ID	Description	setSize	enrichmentScore	NES	pvalue	p.adjust	qvalues	rank	leading_edge	core_enrichment
GO:0006629	GO:0006629	lipid metabolic process	54	0.542029	4.34814	1e-10	2.39045e-08	1.55333e-08	92	tags=78%, list=33%, signal=65%	239559/27413/66659/272428/83702/208665/11806/11808/66113/238055/11814/11815/11818/13884/234564/382053/227231/13077/13086/13087/13089/13094/13095/13096/13097/13099/107141/404195/433247/100043108/226105/13101/76279/13105/13112/13113/56388/53973/337924/666168/64385/106648
GO:0017144	GO:0017144	drug metabolic process	19	0.752852	3.92803	1.71936e-10	2.39045e-08	1.55333e-08	84	tags=100%, list=30%, signal=75%	27413/13077/13086/13087/13089/13094/13095/13096/13097/13099/107141/404195/433247/100043108/226105/13101/76279/13105/13109
GO:0042737	GO:0042737	drug catabolic process	18	0.75	3.82699	2.67089e-10	2.39045e-08	1.55333e-08	84	tags=100%, list=30%, signal=75%	13077/13086/13087/13089/13094/13095/13096/13097/13099/107141/404195/433247/100043108/226105/13101/76279/13105/13109
GO:0042738	GO:0042738	exogenous drug catabolic process	18	0.75	3.82699	2.67089e-10	2.39045e-08	1.55333e-08	84	tags=100%, list=30%, signal=75%	13077/13086/13087/13089/13094/13095/13096/13097/13099/107141/404195/433247/100043108/226105/13101/76279/13105/13109
GO:0044255	GO:0044255	cellular lipid metabolic process	45	0.512605	3.9006	3.7551e-10	2.68865e-08	1.74711e-08	92	tags=78%, list=33%, signal=62%	239559/27413/66659/272428/83702/11806/11808/66113/238055/11814/11815/11818/234564/227231/13077/13086/13087/13089/13094/13095/13096/13097/13099/107141/404195/433247/100043108/226105/13101/76279/13105/13113/666168/64385/106648
GO:0006690	GO:0006690	icosanoid metabolic process	20	0.725191	3.82226	7.12501e-10	2.83417e-08	1.84167e-08	92	tags=100%, list=33%, signal=73%	83702/13086/13087/13089/13094/13095/13096/13097/13099/107141/404195/433247/100043108/226105/13101/76279/13105/666168/64385/106648
GO:0033559	GO:0033559	unsaturated fatty acid metabolic process	20	0.725191	3.82226	7.12501e-10	2.83417e-08	1.84167e-08	92	tags=100%, list=33%, signal=73%	83702/13086/13087/13089/13094/13095/13096/13097/13099/107141/404195/433247/100043108/226105/13101/76279/13105/666168/64385/106648
GO:0120254	GO:0120254	olefinic compound metabolic process	20	0.725191	3.82226	7.12501e-10	2.83417e-08	1.84167e-08	92	tags=100%, list=33%, signal=73%	83702/13086/13087/13089/13094/13095/13096/13097/13099/107141/404195/433247/100043108/226105/13101/76279/13105/666168/64385/106648
GO:1901568	GO:1901568	fatty acid derivative metabolic process	20	0.725191	3.82226	7.12501e-10	2.83417e-08	1.84167e-08	92	tags=100%, list=33%, signal=73%	83702/13086/13087/13089/13094/13095/13096/13097/13099/107141/404195/433247/100043108/226105/13101/76279/13105/666168/64385/106648
GO:0006631	GO:0006631	fatty acid metabolic process	31	0.583668	3.87303	1.02358e-09	3.66441e-08	2.38117e-08	92	tags=87%, list=33%, signal=66%	27413/272428/83702/11806/11808/66113/234564/13077/13086/13087/13089/13094/13095/13096/13097/13099/107141/404195/433247/100043108/226105/13101/76279/13105/666168/64385/106648
GO:0019369	GO:0019369	arachidonic acid metabolic process	19	0.722433	3.76932	1.54688e-09	5.03438e-08	3.27139e-08	92	tags=100%, list=33%, signal=72%	13086/13087/13089/13094/13095/13096/13097/13099/107141/404195/433247/100043108/226105/13101/76279/13105/666168/64385/106648
GO:0006805	GO:0006805	xenobiotic metabolic process	17	0.74717	3.66552	1.99961e-09	5.1133e-08	3.32267e-08	84	tags=100%, list=30%, signal=75%	13086/13087/13089/13094/13095/13096/13097/13099/107141/404195/433247/100043108/226105/13101/76279/13105/13109
GO:0009410	GO:0009410	response to xenobiotic stimulus	17	0.74717	3.66552	1.99961e-09	5.1133e-08	3.32267e-08	84	tags=100%, list=30%, signal=75%	13086/13087/13089/13094/13095/13096/13097/13099/107141/404195/433247/100043108/226105/13101/76279/13105/13109
GO:0071466	GO:0071466	cellular response to xenobiotic stimulus	17	0.74717	3.66552	1.99961e-09	5.1133e-08	3.32267e-08	84	tags=100%, list=30%, signal=75%	13086/13087/13089/13094/13095/13096/13097/13099/107141/404195/433247/100043108/226105/13101/76279/13105/13109
GO:0042493	GO:0042493	response to drug	22	0.649015	3.61391	4.83125e-09	1.15306e-07	7.49267e-08	84	tags=91%, list=30%, signal=69%	27413/83702/13077/13086/13087/13089/13094/13095/13096/13097/13099/107141/404195/433247/100043108/226105/13101/76279/13105/13109
GO:0032787	GO:0032787	monocarboxylic acid metabolic process	38	0.498785	3.5202	1.05385e-08	2.35799e-07	1.53224e-07	92	tags=79%, list=33%, signal=61%	27413/272428/83702/208665/11806/11808/66113/12183/234564/13077/13086/13087/13089/13094/13095/13096/13097/13099/107141/404195/433247/100043108/226105/13101/76279/13105/13113/666168/64385/106648
GO:0001676	GO:0001676	long-chain fatty acid metabolic process	20	0.650348	3.42779	6.8915e-08	1.45127e-06	9.43048e-07	92	tags=95%, list=33%, signal=69%	13086/13087/13089/13094/13095/13096/13097/13099/107141/404195/433247/100043108/226105/13101/76279/13105/666168/64385/106648
GO:0019373	GO:0019373	epoxygenase P450 pathway	13	0.754647	3.29792	1.55916e-07	3.101e-06	2.01506e-06	79	tags=100%, list=28%, signal=75%	13086/13087/13089/13094/13095/13096/13097/13099/107141/404195/433247/100043108/226105
GO:0055114	GO:0055114	oxidation-reduction process	39	0.462501	3.32281	2.0421e-07	3.84774e-06	2.5003e-06	89	tags=74%, list=32%, signal=59%	27413/83702/208665/11806/11815/170442/13077/13086/13087/13089/13094/13095/13096/13097/13099/107141/404195/433247/100043108/226105/13101/76279/13105/13109/13112/13113/56388/53973/337924
GO:0019216	GO:0019216	regulation of lipid metabolic process	10	0.706472	2.65092	2.11236e-05	0.000378113	0.000245701	25	tags=80%, list=9%, signal=76%	27413/11806/11808/66113/238055/11814/11815/11818
GO:0034654	GO:0034654	nucleobase-containing compound biosynthetic process	33	-0.467868	-2.4476	4.67573e-05	0.000797101	0.000517963	79	tags=61%, list=28%, signal=49%	19302/56612/18770/67967/80905/70779/67375/19733/330959/99730/52463/332937/59016/69807/268294/78751/72720/22696/22700/22701
GO:0006082	GO:0006082	organic acid metabolic process	54	0.309207	2.48045	5.33503e-05	0.000868155	0.000564135	92	tags=61%, list=33%, signal=51%	27413/272428/75986/83702/208665/11806/11808/66113/12183/234564/227231/13077/13086/13087/13089/13094/13095/13096/13097/13099/107141/404195/433247/100043108/226105/13101/76279/13105/13109/13113/666168/64385/106648
GO:0016042	GO:0016042	lipid catabolic process	18	0.518592	2.64619	5.59918e-05	0.000871524	0.000566324	92	tags=83%, list=33%, signal=60%	27413/208665/11806/11808/66113/238055/11814/11818/13884/234564/382053/227231/13077/64385/106648
GO:0019752	GO:0019752	carboxylic acid metabolic process	51	0.321626	2.58011	6.6346e-05	0.000989661	0.000643091	92	tags=63%, list=33%, signal=52%	27413/272428/75986/83702/208665/11806/11808/66113/12183/234564/227231/13077/13086/13087/13089/13094/13095/13096/13097/13099/107141/404195/433247/100043108/226105/13101/76279/13105/13113/666168/64385/106648
GO:0044281	GO:0044281	small molecule metabolic process	64	0.278629	2.4539	0.000102701	0.00147067	0.000955657	92	tags=56%, list=33%, signal=49%	27413/272428/75986/83702/208665/11806/11808/66113/238055/11814/11815/12183/234564/227231/13077/13086/13087/13089/13094/13095/13096/13097/13099/107141/404195/433247/100043108/226105/13101/76279/13105/13109/13113/666168/64385/106648
GO:0043436	GO:0043436	oxoacid metabolic process	52	0.30824	2.48208	0.000115743	0.00159369	0.0010356	92	tags=62%, list=33%, signal=51%	27413/272428/75986/83702/208665/11806/11808/66113/12183/234564/227231/13077/13086/13087/13089/13094/13095/13096/13097/13099/107141/404195/433247/100043108/226105/13101/76279/13105/13113/666168/64385/106648
GO:0008610	GO:0008610	lipid biosynthetic process	14	0.556421	2.50722	0.000135132	0.00179175	0.0011643	22	tags=64%, list=8%, signal=62%	239559/272428/83702/208665/11806/11808/66113/238055/11814
GO:0019438	GO:0019438	aromatic compound biosynthetic process	35	-0.437651	-2.35417	0.000201963	0.00258224	0.00167796	85	tags=60%, list=30%, signal=48%	18478/19302/56612/18770/67967/80905/70779/67375/19733/330959/99730/52463/332937/59016/69807/268294/78751/72720/22696/22700/22701
GO:0018130	GO:0018130	heterocycle biosynthetic process	35	-0.434068	-2.3349	0.000245551	0.00303129	0.00196976	79	tags=57%, list=28%, signal=47%	19302/56612/18770/67967/80905/70779/67375/19733/330959/99730/52463/332937/59016/69807/268294/78751/72720/22696/22700/22701
GO:0070887	GO:0070887	cellular response to chemical stimulus	44	0.324897	2.47741	0.000256483	0.0030607	0.00198887	84	tags=61%, list=30%, signal=51%	83702/11806/11808/11814/11979/69668/18133/99311/227231/13077/13086/13087/13089/13094/13095/13096/13097/13099/107141/404195/433247/100043108/226105/13101/76279/13105/13109
GO:0042221	GO:0042221	response to chemical	66	0.260155	2.3491	0.000282544	0.00326293	0.00212028	84	tags=53%, list=30%, signal=49%	27413/83702/11806/11808/238055/11814/11815/64008/11979/12007/69668/18133/108699/11443/56644/99311/227231/13077/13086/13087/13089/13094/13095/13096/13097/13099/107141/404195/433247/100043108/226105/13101/76279/13105/13109
GO:0006869	GO:0006869	lipid transport	17	0.480448	2.35702	0.000435897	0.0048766	0.00316886	26	tags=59%, list=9%, signal=57%	27413/11806/11808/66113/238055/11814/11425/11815/11818/64008
GO:0006351	GO:0006351	transcription, DNA-templated	26	-0.463801	-2.25447	0.000528732	0.00556723	0.00361764	40	tags=46%, list=14%, signal=44%	330959/99730/52463/332937/59016/69807/268294/78751/72720/22696/22700/22701
GO:0097659	GO:0097659	nucleic acid-templated transcription	26	-0.463801	-2.25447	0.000528732	0.00556723	0.00361764	40	tags=46%, list=14%, signal=44%	330959/99730/52463/332937/59016/69807/268294/78751/72720/22696/22700/22701
GO:0010876	GO:0010876	lipid localization	18	0.45052	2.29884	0.000669755	0.00614801	0.00399503	26	tags=56%, list=9%, signal=54%	27413/11806/11808/66113/238055/11814/11425/11815/11818/64008
GO:0032774	GO:0032774	RNA biosynthetic process	27	-0.452779	-2.25035	0.000630384	0.00614801	0.00399503	79	tags=59%, list=28%, signal=47%	19302/56612/70779/19733/330959/99730/52463/332937/59016/69807/268294/78751/72720/22696/22700/22701
GO:0009056	GO:0009056	catabolic process	65	0.248192	2.20643	0.000651209	0.00614801	0.00399503	84	tags=52%, list=30%, signal=48%	27413/208665/11699/11806/11808/66113/238055/11814/11818/11983/12183/69668/13884/234564/382053/227231/13077/13086/13087/13089/13094/13095/13096/13097/13099/107141/404195/433247/100043108/226105/13101/76279/13105/13109
GO:2001141	GO:2001141	regulation of RNA biosynthetic process	24	-0.453516	-2.14422	0.000625161	0.00614801	0.00399503	28	tags=42%, list=10%, signal=41%	52463/332937/59016/69807/268294/78751/72720/22696/22700/22701
GO:0090304	GO:0090304	nucleic acid metabolic process	49	-0.365029	-2.12887	0.000653212	0.00614801	0.00399503	91	tags=55%, list=32%, signal=45%	75416/237859/72486/19302/56612/67967/80905/70779/209003/19733/69269/330959/68981/99730/52463/332937/59016/233802/14911/13434/69807/268294/78751/72720/22696/22700/22701
GO:0006725	GO:0006725	cellular aromatic compound metabolic process	67	-0.335106	-2.14014	0.000736323	0.00659009	0.0042823	91	tags=51%, list=32%, signal=45%	75416/237859/72486/18478/19302/56612/18770/67967/80905/18979/70779/67375/209003/19733/69269/330959/68981/99730/234724/52463/332937/59016/233802/14911/13434/69807/243537/213742/268294/78751/72720/22696/22700/22701
GO:0006139	GO:0006139	nucleobase-containing compound metabolic process	57	-0.344201	-2.11325	0.000802344	0.00700583	0.00455245	91	tags=53%, list=32%, signal=45%	75416/237859/72486/19302/56612/18770/67967/80905/70779/67375/209003/19733/69269/330959/68981/99730/52463/332937/59016/233802/14911/13434/69807/213742/268294/78751/72720/22696/22700/22701
GO:0006366	GO:0006366	transcription by RNA polymerase II	20	-0.490556	-2.18268	0.000863563	0.00736085	0.00478314	40	tags=50%, list=14%, signal=46%	330959/99730/52463/332937/59016/268294/72720/22696/22700/22701
GO:0006355	GO:0006355	regulation of transcription, DNA-templated	23	-0.476607	-2.20588	0.000937205	0.00762544	0.00495508	28	tags=43%, list=10%, signal=43%	52463/332937/59016/69807/268294/78751/72720/22696/22700/22701
GO:1903506	GO:1903506	regulation of nucleic acid-templated transcription	23	-0.476607	-2.20588	0.000937205	0.00762544	0.00495508	28	tags=43%, list=10%, signal=43%	52463/332937/59016/69807/268294/78751/72720/22696/22700/22701
GO:0034641	GO:0034641	cellular nitrogen compound metabolic process	73	-0.316708	-2.06981	0.00116666	0.00928146	0.00603117	110	tags=56%, list=39%, signal=46%	210529/228019/68537/27395/94063/107734/217214/75416/237859/72486/18416/19302/56612/18770/67967/80905/70779/67375/209003/19733/22121/69269/330959/68981/50935/99730/52463/332937/59016/233802/14911/13434/69807/243537/213742/268294/78751/72720/22696/22700/22701
GO:0008202	GO:0008202	steroid metabolic process	20	0.427794	2.25477	0.00141005	0.0109739	0.00713093	117	tags=85%, list=41%, signal=54%	27413/83702/208665/11806/11808/66113/238055/11814/13077/13112/13113/56388/53973/337924/234199/14377/14473
GO:0016070	GO:0016070	RNA metabolic process	46	-0.355518	-2.05287	0.00150492	0.011463	0.00744877	91	tags=54%, list=32%, signal=44%	75416/237859/72486/19302/56612/70779/209003/19733/69269/330959/68981/99730/52463/332937/59016/233802/14911/13434/69807/268294/78751/72720/22696/22700/22701
GO:0009059	GO:0009059	macromolecule biosynthetic process	46	-0.354625	-2.04771	0.00157385	0.0114987	0.00747197	104	tags=59%, list=37%, signal=44%	68537/27395/94063/107734/72486/67695/19302/56612/67967/80905/70779/19733/22121/330959/50935/99730/52463/332937/59016/69807/268294/78751/108672/72720/22696/22700/22701
GO:0034645	GO:0034645	cellular macromolecule biosynthetic process	46	-0.354625	-2.04771	0.00157385	0.0114987	0.00747197	104	tags=59%, list=37%, signal=44%	68537/27395/94063/107734/72486/67695/19302/56612/67967/80905/70779/19733/22121/330959/50935/99730/52463/332937/59016/69807/268294/78751/108672/72720/22696/22700/22701
GO:0044271	GO:0044271	cellular nitrogen compound biosynthetic process	48	-0.346611	-2.01979	0.00180811	0.0129461	0.00841247	104	tags=58%, list=37%, signal=44%	68537/27395/94063/107734/217214/18416/19302/56612/18770/67967/80905/70779/67375/19733/22121/330959/50935/99730/52463/332937/59016/69807/268294/78751/72720/22696/22700/22701
GO:0010605	GO:0010605	negative regulation of macromolecule metabolic process	37	-0.373267	-2.03325	0.00186139	0.0130662	0.00849056	141	tags=81%, list=50%, signal=47%	80838/102423/69585/94175/170835/16424/16427/72997/16644/210529/68537/17836/17837/101613/19302/56612/57757/70779/19733/22121/20702/20714/20717/52463/59016/13434/78751/72720/22696/22701
GO:0006357	GO:0006357	regulation of transcription by RNA polymerase II	18	-0.481637	-2.04661	0.00211565	0.0145654	0.00946474	28	tags=44%, list=10%, signal=43%	52463/332937/59016/268294/72720/22696/22700/22701
GO:0044242	GO:0044242	cellular lipid catabolic process	14	0.456533	2.05713	0.00236551	0.0159783	0.0103829	92	tags=79%, list=33%, signal=56%	27413/11806/11808/66113/238055/11814/11818/234564/227231/64385/106648
GO:0006066	GO:0006066	alcohol metabolic process	13	0.486965	2.12811	0.00254817	0.0167512	0.0108851	22	tags=54%, list=8%, signal=52%	83702/208665/11806/11808/66113/238055/11814
GO:0045934	GO:0045934	negative regulation of nucleobase-containing compound metabolic process	17	-0.488561	-2.04659	0.00264194	0.0167512	0.0108851	79	tags=65%, list=28%, signal=50%	19302/56612/70779/19733/52463/59016/13434/78751/72720/22696/22701
GO:0051253	GO:0051253	negative regulation of RNA metabolic process	17	-0.488561	-2.04659	0.00264194	0.0167512	0.0108851	79	tags=65%, list=28%, signal=50%	19302/56612/70779/19733/52463/59016/13434/78751/72720/22696/22701
GO:0051172	GO:0051172	negative regulation of nitrogen compound metabolic process	34	-0.3835	-2.0316	0.00267639	0.0167512	0.0108851	147	tags=82%, list=52%, signal=45%	80838/102423/69585/94175/170835/16424/16427/16644/210529/68537/17836/17837/101613/19302/56612/70779/19733/22121/20702/20714/20717/52463/59016/13434/78751/72720/22696/22701
GO:1902679	GO:1902679	negative regulation of RNA biosynthetic process	15	-0.508616	-2.03075	0.00271388	0.0167512	0.0108851	79	tags=67%, list=28%, signal=51%	19302/56612/70779/19733/52463/59016/78751/72720/22696/22701
GO:0046486	GO:0046486	glycerolipid metabolic process	13	0.479058	2.09355	0.00306209	0.0170694	0.0110919	25	tags=54%, list=9%, signal=51%	66659/11806/11808/66113/238055/11814/11818
GO:0019219	GO:0019219	regulation of nucleobase-containing compound metabolic process	30	-0.39771	-2.02578	0.00290713	0.0170694	0.0110919	28	tags=37%, list=10%, signal=37%	52463/332937/59016/13434/69807/268294/78751/72720/22696/22700/22701
GO:0051252	GO:0051252	regulation of RNA metabolic process	30	-0.39771	-2.02578	0.00290713	0.0170694	0.0110919	28	tags=37%, list=10%, signal=37%	52463/332937/59016/13434/69807/268294/78751/72720/22696/22700/22701
GO:0015849	GO:0015849	organic acid transport	10	-0.586817	-2.01549	0.00314508	0.0170694	0.0110919	51	tags=70%, list=18%, signal=59%	241877/218103/319848/26458/28248/28253/74152
GO:0046942	GO:0046942	carboxylic acid transport	10	-0.586817	-2.01549	0.00314508	0.0170694	0.0110919	51	tags=70%, list=18%, signal=59%	241877/218103/319848/26458/28248/28253/74152
GO:0044248	GO:0044248	cellular catabolic process	57	0.24097	1.98322	0.00314688	0.0170694	0.0110919	92	tags=56%, list=33%, signal=47%	27413/208665/11806/11808/66113/238055/11814/11818/11983/69668/234564/227231/13077/13086/13087/13089/13094/13095/13096/13097/13099/107141/404195/433247/100043108/226105/13101/76279/13105/13109/64385/106648
GO:0045892	GO:0045892	negative regulation of transcription, DNA-templated	14	-0.488899	-1.9095	0.00306287	0.0170694	0.0110919	79	tags=64%, list=28%, signal=49%	19302/56612/70779/52463/59016/78751/72720/22696/22701
GO:1903507	GO:1903507	negative regulation of nucleic acid-templated transcription	14	-0.488899	-1.9095	0.00306287	0.0170694	0.0110919	79	tags=64%, list=28%, signal=49%	19302/56612/70779/52463/59016/78751/72720/22696/22701
GO:1901615	GO:1901615	organic hydroxy compound metabolic process	18	0.404415	2.06359	0.00335287	0.017396	0.0113041	22	tags=44%, list=8%, signal=44%	27413/83702/208665/11806/11808/66113/238055/11814
GO:0030154	GO:0030154	cell differentiation	36	-0.366751	-1.98663	0.00331695	0.017396	0.0113041	81	tags=53%, list=29%, signal=43%	71830/19302/57757/18815/19123/19242/244585/66432/20754/29819/654470/52463/69807/213742/268294/108672/68949/22696/22701
GO:0048869	GO:0048869	cellular developmental process	36	-0.366751	-1.98663	0.00331695	0.017396	0.0113041	81	tags=53%, list=29%, signal=43%	71830/19302/57757/18815/19123/19242/244585/66432/20754/29819/654470/52463/69807/213742/268294/108672/68949/22696/22701
GO:0051716	GO:0051716	cellular response to stimulus	73	0.212215	1.98514	0.00347453	0.0177697	0.0115469	84	tags=48%, list=30%, signal=45%	83702/11657/77622/11806/11808/11814/11815/11979/11983/100072/69668/18133/108699/11443/56644/99311/227231/13077/13086/13087/13089/13094/13095/13096/13097/13099/107141/404195/433247/100043108/226105/13101/76279/13105/13109
GO:1901362	GO:1901362	organic cyclic compound biosynthetic process	43	-0.343866	-1.94839	0.00389476	0.0196383	0.0127612	85	tags=51%, list=30%, signal=42%	18478/19302/56612/18770/67967/80905/70779/67375/19733/26458/330959/99730/52463/332937/59016/69807/268294/78751/72720/22696/22700/22701
GO:0051641	GO:0051641	cellular localization	25	-0.412675	-1.98402	0.00436158	0.0213897	0.0138992	82	tags=60%, list=29%, signal=47%	56330/19302/56698/19242/231452/317717/20517/22784/170756/66384/29819/20965/209815/654470/108672
GO:0046483	GO:0046483	heterocycle metabolic process	64	-0.304302	-1.92283	0.00435309	0.0213897	0.0138992	91	tags=48%, list=32%, signal=42%	75416/237859/72486/19302/56612/18770/67967/80905/70779/67375/209003/19733/69269/330959/68981/99730/52463/332937/59016/233802/14911/13434/69807/243537/213742/268294/78751/72720/22696/22700/22701
GO:0051604	GO:0051604	protein maturation	10	0.507353	1.90376	0.00512723	0.0248047	0.0161183	144	tags=100%, list=51%, signal=51%	11699/11818/11979/58992/14071/14161/110135/99571/54426/69585
GO:0009890	GO:0009890	negative regulation of biosynthetic process	18	-0.447118	-1.89992	0.00656144	0.0297341	0.0193215	79	tags=61%, list=28%, signal=47%	19302/56612/70779/19733/22121/52463/59016/78751/72720/22696/22701
GO:0010558	GO:0010558	negative regulation of macromolecule biosynthetic process	18	-0.447118	-1.89992	0.00656144	0.0297341	0.0193215	79	tags=61%, list=28%, signal=47%	19302/56612/70779/19733/22121/52463/59016/78751/72720/22696/22701
GO:0031327	GO:0031327	negative regulation of cellular biosynthetic process	18	-0.447118	-1.89992	0.00656144	0.0297341	0.0193215	79	tags=61%, list=28%, signal=47%	19302/56612/70779/19733/22121/52463/59016/78751/72720/22696/22701
GO:2000113	GO:2000113	negative regulation of cellular macromolecule biosynthetic process	18	-0.447118	-1.89992	0.00656144	0.0297341	0.0193215	79	tags=61%, list=28%, signal=47%	19302/56612/70779/19733/22121/52463/59016/78751/72720/22696/22701
GO:0051649	GO:0051649	establishment of localization in cell	19	-0.433606	-1.88414	0.00655518	0.0297341	0.0193215	82	tags=63%, list=29%, signal=48%	56330/19302/56698/231452/317717/20517/170756/66384/29819/20965/209815/108672
GO:0006812	GO:0006812	cation transport	12	-0.523573	-1.95904	0.00682242	0.0305303	0.0198389	63	tags=67%, list=22%, signal=54%	19733/241877/218103/319848/20517/22784/170756/69029
GO:0030001	GO:0030001	metal ion transport	10	-0.547831	-1.88159	0.00691197	0.0305492	0.0198511	63	tags=70%, list=22%, signal=56%	19733/241877/218103/319848/22784/170756/69029
GO:0031324	GO:0031324	negative regulation of cellular metabolic process	36	-0.344892	-1.86822	0.00752995	0.0328746	0.0213622	152	tags=81%, list=54%, signal=43%	67769/80838/102423/69585/94175/170835/16424/16427/16644/210529/68537/17836/17837/101613/19302/56612/70779/19733/22121/20702/20714/20717/52463/59016/13434/78751/72720/22696/22701
GO:0050896	GO:0050896	response to stimulus	112	0.172959	1.79592	0.0077476	0.0330195	0.0214564	88	tags=44%, list=31%, signal=50%	27413/83702/11657/77622/11806/11808/238055/11814/11815/11818/64008/11979/11983/12007/12260/12269/230558/12279/100072/69668/18133/13884/12630/108699/11443/56644/99311/227231/13077/13086/13087/13089/13094/13095/13096/13097/13099/107141/404195/433247/100043108/226105/13101/76279/13105/13109/13112/56388/53973
GO:0006811	GO:0006811	ion transport	24	-0.378384	-1.789	0.00774095	0.0330195	0.0214564	63	tags=50%, list=22%, signal=42%	19733/241877/218103/319848/20517/26458/22784/170756/28248/28253/69029/74152
GO:0010817	GO:0010817	regulation of hormone levels	10	0.488972	1.83479	0.008313	0.0350124	0.0227514	110	tags=90%, list=39%, signal=57%	83702/208665/18133/13077/13109/13113/14161/110135/99571
GO:0044260	GO:0044260	cellular macromolecule metabolic process	85	-0.27749	-1.87756	0.00916506	0.0381522	0.0247917	191	tags=68%, list=68%, signal=32%	54722/67371/73707/80838/102423/69585/94175/15500/16325/170835/16424/16427/232539/16644/70088/210529/228019/72175/68537/27395/94063/107734/17836/17837/101613/72486/67695/18478/56330/381511/19302/56612/18815/67967/80905/70779/109270/19733/22121/20702/20714/20717/330959/50935/99730/52463/332937/59016/14911/13434/69807/268294/78751/108672/72720/22696/22700/22701
GO:0055085	GO:0055085	transmembrane transport	17	-0.443869	-1.85938	0.00948058	0.039012	0.0253504	79	tags=65%, list=28%, signal=50%	19302/19733/218103/319848/20517/22784/170756/28248/28253/69029/74152
GO:0032269	GO:0032269	negative regulation of cellular protein metabolic process	17	-0.439018	-1.83906	0.0109975	0.0447396	0.0290722	139	tags=88%, list=49%, signal=48%	94175/170835/16424/16427/16644/210529/68537/17836/17837/101613/19733/22121/20702/20714/20717
GO:0019439	GO:0019439	aromatic compound catabolic process	10	-0.521282	-1.7904	0.011638	0.0468135	0.0304199	123	tags=90%, list=44%, signal=53%	98256/210529/18478/18979/19733/234724/52463/13434/243537
GO:0002250	GO:0002250	adaptive immune response	12	0.430907	1.77689	0.0118064	0.0469634	0.0305172	111	tags=83%, list=39%, signal=53%	12007/12260/12269/230558/12279/12630/14161/110135/99571/234199
GO:0009888	GO:0009888	tissue development	13	-0.460127	-1.75812	0.0120907	0.0475657	0.0309086	74	tags=62%, list=26%, signal=48%	18815/19123/19242/244585/20754/654470/213742/68949
GO:0010556	GO:0010556	regulation of macromolecule biosynthetic process	30	-0.362014	-1.84396	0.0125331	0.0482458	0.0313505	28	tags=33%, list=10%, signal=34%	52463/332937/59016/69807/268294/78751/72720/22696/22700/22701
GO:2000112	GO:2000112	regulation of cellular macromolecule biosynthetic process	30	-0.362014	-1.84396	0.0125331	0.0482458	0.0313505	28	tags=33%, list=10%, signal=34%	52463/332937/59016/69807/268294/78751/72720/22696/22700/22701
GO:0003006	GO:0003006	developmental process involved in reproduction	14	-0.444547	-1.73628	0.0130538	0.0497157	0.0323057	147	tags=93%, list=52%, signal=47%	80838/15500/55978/231912/210529/71830/18815/19242/19733/68981/213742/22696/22701

## Sheet: KEGG
	ID	Description	setSize	enrichmentScore	NES	pvalue	p.adjust	qvalues	rank	leading_edge	core_enrichment
mmu00140	mmu00140	Steroid hormone biosynthesis	23	0.538011	3.13379	3.52107e-06	1.05632e-05	NA	89	tags=87%, list=32%, signal=65%	208665/13077/13089/13094/13095/13096/13097/13099/107141/404195/433247/226105/13101/76279/13105/13112/13113/56388/53973/337924
mmu00830	mmu00830	Retinol metabolism	22	0.522317	3.00673	1.33737e-05	2.00605e-05	NA	90	tags=86%, list=32%, signal=64%	13077/13086/13087/13089/13094/13095/13096/13097/13099/107141/404195/433247/226105/13112/13113/56388/53973/337924/666168
mmu01100	mmu01100	Metabolic pathways	55	0.187872	1.53951	0.0248843	0.0248843	NA	90	tags=51%, list=32%, signal=43%	239559/272428/75986/208665/170442/12183/71367/227231/13077/13086/13087/13089/13094/13095/13096/13097/13099/107141/404195/433247/226105/13109/13112/13113/56388/53973/337924/666168
